# Supplementary material for: A Model of the Effect of Uncertainty on the C elegans L2/L2d Decision
Source: PLoS One. 2014 Jul 16;9(7):e100580. doi: 10.1371/journal.pone.0100580 (PMC4100763; doi:10.1371/journal.pone.0100580)
Supplement: Dataset S1 — Calculations. Calculations were done in Wolfram Mathematica. This dataset contains Mathematica notebooks that carry out the calculations and explain them in detail. There are two principle notebooks, amer_model_v6.nb and calculations_v2.nb. Files init_v3.m, init_v3.nb, itoCalculus_v6.m, itoCalculus_v6.nb, and Shreve.m contain supporting code necessary for amer_model_v6.nb and calculations_v2.nb to evaluate. PDF printouts of the two main notebooks are also provided so that they can be read without Mathematica. (ZIP) [file pone.0100580.s001.zip]

Archive with 15 entries (12 files):
- calcs/
- calcs/Shreve.m
- calcs/calculations_v2.pdf
- calcs/itoCalculus_v6.nb
- calcs/init_v3.nb
- __MACOSX/
- __MACOSX/calcs/
- __MACOSX/calcs/._init_v3.nb
- calcs/amer_model_v6.nb
- __MACOSX/calcs/._amer_model_v6.nb
- calcs/calculations_v2.nb
- __MACOSX/calcs/._calculations_v2.nb
- calcs/amer_model_v6.pdf
- calcs/itoCalculus_v6.m
- calcs/init_v3.m
