# Supplementary material for: A Model of the Effect of Uncertainty on the C elegans L2/L2d Decision
Source: PLoS One. 2014 Jul 16;9(7):e100580. doi: 10.1371/journal.pone.0100580 (PMC4100763; doi:10.1371/journal.pone.0100580)
Supplement: Dataset S1 — Calculations. Calculations were done in Wolfram Mathematica. This dataset contains Mathematica notebooks that carry out the calculations and explain them in detail. There are two principle notebooks, amer_model_v6.nb and calculations_v2.nb. Files init_v3.m, init_v3.nb, itoCalculus_v6.m, itoCalculus_v6.nb, and Shreve.m contain supporting code necessary for amer_model_v6.nb and calculations_v2.nb to evaluate. PDF printouts of the two main notebooks are also provided so that they can be read without Mathematica. (ZIP) [file pone.0100580.s001.zip › calcs/Shreve.m]

(* ::Package:: *)

(* Copyright \[Copyright] 2009 Leon Avery. *)


Begin["`Private`"];


Global`$myContexts={};


Global`pushContext[c_String]:=
With[{curr=Context[]},
$myContexts=Prepend[$myContexts,curr];
If[!MemberQ[$ContextPath,curr],$ContextPath=Prepend[$ContextPath,Context[]]];
Begin[c];
$ContextPath
]


Global`popContext[]:=
With[{top=First[$myContexts]},
$myContexts=Drop[$myContexts,1];
If[First[$ContextPath]===top,
$ContextPath=Drop[$ContextPath,1]];
End[];
$ContextPath
]


Global`itoCollect[e_]:=
Collect[Expand[e,itoCalculus`itoDifferential],itoCalculus`itoDifferential[__]]


Global`portfolioProcess[X_,\[CapitalDelta]_,R_,S_]:=
itoDifferential[X[t_],t_]:>\[CapitalDelta][t]itoD[S[t],t]+R[t](X[t]-\[CapitalDelta][t]S[t])itoDifferential[t]


portfolioProcess::usage=
"portfolioProcess[\!\(\*
StyleBox[\"X\",\nFontSlant->\"Italic\"]\),\!\(\*
StyleBox[\"\[CapitalDelta]\",\nFontSlant->\"Italic\"]\),\!\(\*
StyleBox[\"R\",\nFontSlant->\"Italic\"]\),\!\(\*
StyleBox[\"S\",\nFontSlant->\"Italic\"]\)] produces a replacement rule for a general portfolio process \!\(\*FormBox[
RowBox[{\"X\", \"(\", \"t\", \")\"}],
TraditionalForm]\) that holds \!\(\*FormBox[
RowBox[{\"\[CapitalDelta]\", \"(\", \"t\", \")\"}],
TraditionalForm]\) shares of a security whose market price is \!\(\*FormBox[
RowBox[{\"S\", \"(\", \"t\", \")\"}],
TraditionalForm]\), investing the balance in a money market fund that yields \!\(\*FormBox[
RowBox[{\"R\", \"(\", \"t\", \")\"}],
TraditionalForm]\).";


Global`solveExpr[e_,se_]:=
Module[{es,v},
es=e/.se->v;
es=First/@Solve[es,v];
es=Equal@@@es;
es=es/.v->se;
If[Length[es]==1,First[es],es]
]


Global`paddedToString[i_,nd_]:=
Module[{s},
s=ToString[PaddedForm[i,nd-1,NumberPadding->"0"]];
StringTake[s,-nd]
]


Global`nameVector[base_Symbol,n_,ss_:False]:=
nameVector[ToString[base],n,ss];


Global`nameVector[base_String,n_,ss_:False]:=
Module[{digits,s},
digits=Floor[Log[10,n]]+1;
Table[
s=Symbol[base<>paddedToString[i,digits]];
If[ss,Format[s]:=Evaluate[Subscript[base,i]]];
s,
{i,n}]
]


Global`nameMatrix[base_Symbol,n_,m_,ss_:False]:=
nameMatrix[ToString[base],n,m,ss]


Global`nameMatrix[base_String,n_,m_,ss_:False]:=
Module[{dn,dm,s},
dn=Floor[Log[10,n]]+1;
dm=Floor[Log[10,m]]+1;
Table[
s=Symbol[base<>paddedToString[i,dn]<>paddedToString[j,dm]];
If[ss,Format[s]:=Evaluate[
If[dn==dm==1,
Subscript[base,ToString[i]<>ToString[j]],
Subscript[base,i,j],
Subscript[base,i,j]
]
]];
s,
{i,n},{j,m}]
]


Global`blackScholesPDE[c_[t_,x_],rr_:r,s_:\[Sigma],q_:0]:=
\!\(
\*SubscriptBox[\(\[PartialD]\), \(t\)]\(c[t, x]\)\)+(rr-q)x \!\(
\*SubscriptBox[\(\[PartialD]\), \(x\)]\(c[t, x]\)\)+1/2 s^2 x^2 \!\(
\*SubscriptBox[\(\[PartialD]\), \(x\[InvisibleComma]x\)]\(c[t, x]\)\)-rr\[VeryThinSpace]c[t,x]==0


Global`blackScholesPDO[tv_:t,xv_:x,rv_:r,\[Sigma]v_:\[Sigma],q_:0]:=
\!\(
\*SubscriptBox[\(\[PartialD]\), \(tv\)]#\)+(rv-q)xv \!\(
\*SubscriptBox[\(\[PartialD]\), \(xv\)]#\)+1/2 \[Sigma]v^2 xv^2 \!\(
\*SubscriptBox[\(\[PartialD]\), \(xv, xv\)]#\)-rv #&


Global`blackScholesdp[\[Tau]_,x_,kv_:k,rv_:r,\[Sigma]v_:\[Sigma],q_:0]:=1/(\[Sigma]v Sqrt[\[Tau]]) (Log[x/kv]+(rv-q+\[Sigma]v^2/2)\[Tau])


Global`blackScholesdm[\[Tau]_,x_,kv_:k,rv_:r,\[Sigma]v_:\[Sigma],q_:0]:=1/(\[Sigma]v Sqrt[\[Tau]]) (Log[x/kv]+(rv-q-\[Sigma]v^2/2)\[Tau])


Global`blackScholesCall[\[Tau]_,x_,kv_:k,rv_:r,\[Sigma]v_:\[Sigma],q_:0]:=x E^(-q \[Tau]) normalCDF[blackScholesdp[\[Tau],x,kv,rv,\[Sigma]v,q]]-kv E^(-rv \[Tau]) normalCDF[blackScholesdm[\[Tau],x,kv,rv,\[Sigma]v,q]]


Global`blackScholesPut[\[Tau]_,x_,kv_:k,rv_:r,\[Sigma]v_:\[Sigma],q_:0]:=kv E^(-rv \[Tau]) normalCDF[-blackScholesdm[\[Tau],x,kv,rv,\[Sigma]v,q]]-x E^(-q \[Tau]) normalCDF[-blackScholesdp[\[Tau],x,kv,rv,\[Sigma]v,q]]


AddInputAlias[Rule["d->",ParsedBoxWrapper["\[DownArrow]"]]]


AddInputAlias[Rule["u->",ParsedBoxWrapper["\[UpArrow]"]]]


End[];
