# Supplementary material for: A Model of the Effect of Uncertainty on the C elegans L2/L2d Decision
Source: PLoS One. 2014 Jul 16;9(7):e100580. doi: 10.1371/journal.pone.0100580 (PMC4100763; doi:10.1371/journal.pone.0100580)
Supplement: Dataset S1 — Calculations. Calculations were done in Wolfram Mathematica. This dataset contains Mathematica notebooks that carry out the calculations and explain them in detail. There are two principle notebooks, amer_model_v6.nb and calculations_v2.nb. Files init_v3.m, init_v3.nb, itoCalculus_v6.m, itoCalculus_v6.nb, and Shreve.m contain supporting code necessary for amer_model_v6.nb and calculations_v2.nb to evaluate. PDF printouts of the two main notebooks are also provided so that they can be read without Mathematica. (ZIP) [file pone.0100580.s001.zip › calcs/itoCalculus_v6.nb]

(* Content-type: application/mathematica *)

(*** Wolfram Notebook File ***)
(* http://www.wolfram.com/nb *)

(* CreatedBy='Mathematica 7.0' *)

(*CacheID: 234*)
(* Internal cache information:
NotebookFileLineBreakTest
NotebookFileLineBreakTest
NotebookDataPosition[       145,          7]
NotebookDataLength[    637595,      17101]
NotebookOptionsPosition[    590616,      15717]
NotebookOutlinePosition[    599385,      15927]
CellTagsIndexPosition[    597933,      15891]
WindowFrame->Normal*)

(* Beginning of Notebook Content *)
Notebook[{
Cell[BoxData[
 RowBox[{"(*", " ", 
  RowBox[{"Copyright", " ", "\[Copyright]", " ", "2009", " ", "Leon", " ", 
   RowBox[{"Avery", "."}]}], " ", "*)"}]], "Input",
 InitializationCell->True,
 CellChangeTimes->{{3.45960341928125*^9, 3.459603424453125*^9}}],

Cell[CellGroupData[{

Cell["It\[OHat] Calculus package", "Title",
 CellChangeTimes->{{3.44968138225*^9, 3.449681392296875*^9}}],

Cell[BoxData[
 RowBox[{
  RowBox[{"BeginPackage", "[", 
   RowBox[{"\"\<itoCalculus`\>\"", ",", 
    RowBox[{"{", "\"\<Notation`\>\"", "}"}]}], "]"}], ";"}]], "Input",
 InitializationCell->True,
 CellChangeTimes->{{3.4499250071875*^9, 3.449925055625*^9}, 
   3.449927549296875*^9, {3.450002240828125*^9, 3.450002277984375*^9}, 
   3.450619969765625*^9, {3.4506200138125*^9, 3.450620018046875*^9}}],

Cell[CellGroupData[{

Cell["Default setup", "Section",
 CellChangeTimes->{{3.45062206878125*^9, 3.450622071203125*^9}}],

Cell[TextData[{
 "We begin by defining probability measure, since this is needed for much of \
what follows. A probability measure is a symbol ",
 Cell[BoxData[
  FormBox["m", TraditionalForm]]],
 " for which ",
 Cell[BoxData[
  FormBox[
   RowBox[{"probabilityMeasureQ", "[", "m", "]"}], TraditionalForm]]],
 " is True. It has the following properties:"
}], "Text",
 CellChangeTimes->{{3.45046156078125*^9, 3.45046181546875*^9}, {
  3.450461985171875*^9, 3.45046200378125*^9}, {3.4506035444375*^9, 
  3.450603544703125*^9}}],

Cell[TextData[Cell[BoxData[
 FormBox[GridBox[{
    {
     StyleBox["Name",
      FontWeight->"Bold"], 
     StyleBox["Default",
      FontWeight->"Bold"]},
    {"brownianMotions", 
     RowBox[{"{", "}"}]},
    {"martingales", 
     RowBox[{"{", "}"}]},
    {"RNDerivative", "undefined"}
   }], TraditionalForm]]]], "Text",
 CellChangeTimes->{{3.45046156078125*^9, 3.45046182459375*^9}, {
  3.450461879015625*^9, 3.450461973875*^9}, {3.45046200925*^9, 
  3.450462010625*^9}, {3.450544951921875*^9, 3.450544951921875*^9}, {
  3.450603556984375*^9, 3.45060355871875*^9}}],

Cell[TextData[{
 " ",
 Cell[BoxData[
  FormBox[
   RowBox[{
    RowBox[{"m", "[", "brownianMotions", "]"}], 
    StyleBox[" ",
     FontSlant->"Italic"]}], TraditionalForm]]],
 " is a list of symbols that represent Brownian motions under the measure. \
martingales is a list of expressions that are martingales under the measure. \
(Brownian motions are automatically recognized as martingales, even if they \
are not in this list.) Each of these is actually a pattern that matches a \
function of some symbol representing time. RNDerivative, if defined, is the \
Radon-Nikod\[YAcute]m derivative of this measure with respect to the \
predefined probability measure $actualProbability."
}], "Text",
 CellChangeTimes->{
  3.450461801984375*^9, {3.45046184078125*^9, 3.450461842828125*^9}, 
   3.4504619820625*^9, {3.450462014765625*^9, 3.450462283484375*^9}, {
   3.450462481890625*^9, 3.450462490484375*^9}, {3.45060356653125*^9, 
   3.450603568203125*^9}}],

Cell[TextData[{
 "Although most of the functions in this package will accept a measure \
argument, it is rarely necessary to specify this. If the measure argument is \
not given, the default symbol whose name is the value of $defaultMeasure is \
used. (Note that $defaultMeasure is not a probability measure itself\
\[LongDash]it holds the ",
 StyleBox["name",
  FontSlant->"Italic"],
 " of a probability measure. Initially this is the predefined measure \
$actualProbability. "
}], "Text",
 CellChangeTimes->{{3.450462291578125*^9, 3.45046230625*^9}, {
  3.45046237903125*^9, 3.45046251784375*^9}, {3.450463627734375*^9, 
  3.45046363678125*^9}, {3.45060359653125*^9, 3.450603629875*^9}}],

Cell[BoxData[
 RowBox[{
  RowBox[{
   RowBox[{"defineMeasure", "::", "usage"}], ":=", "\[IndentingNewLine]", 
   "\"\<defineMeasure[\!\(\*
StyleBox[\"m\",
FontSlant->\"Italic\"]\)] defines the symbol \!\(\*
StyleBox[\"m\",
FontSlant->\"Italic\"]\) to be a probability measure.\>\""}], ";"}]], "Input",
 InitializationCell->True,
 CellChangeTimes->{{3.45046254403125*^9, 3.450462678625*^9}, 
   3.450462818109375*^9}],

Cell[CellGroupData[{

Cell[BoxData[
 RowBox[{"?", "defineMeasure"}]], "Input",
 CellChangeTimes->{{3.45046268396875*^9, 3.450462685875*^9}}],

Cell[BoxData[
 StyleBox["\<\"defineMeasure[\!\(\*\\nStyleBox[\\\"m\\\",\\nFontSlant->\\\"\
Italic\\\"]\)] defines the symbol \
\!\(\*\\nStyleBox[\\\"m\\\",\\nFontSlant->\\\"Italic\\\"]\) to be a \
probability measure.\"\>", "MSG"]], "Print", "PrintUsage",
 CellChangeTimes->{3.450787626296875*^9},
 CellTags->"Info3450769626-7036851"]
}, Open  ]],

Cell[BoxData[
 RowBox[{
  RowBox[{
   RowBox[{"addBrownianMotion", "::", "usage"}], ":=", "\[IndentingNewLine]", 
   "\"\<addBrownianMotion[\!\(\*
StyleBox[\"W\",
FontSlant->\"Italic\"]\),\!\(\*
StyleBox[\"m\",
FontSlant->\"Italic\"]\)] adds symbol \!\(\*
StyleBox[\"W\",
FontSlant->\"Italic\"]\) to the list of Brownian motions under measure \!\(\*
StyleBox[\"m\",
FontSlant->\"Italic\"]\).\>\""}], ";"}]], "Input",
 InitializationCell->True,
 CellChangeTimes->{{3.45046270425*^9, 3.450462813796875*^9}}],

Cell[CellGroupData[{

Cell[BoxData[
 RowBox[{"?", "addBrownianMotion"}]], "Input",
 CellChangeTimes->{{3.4504628239375*^9, 3.4504628261875*^9}}],

Cell[BoxData[
 StyleBox["\<\"addBrownianMotion[\!\(\*\\nStyleBox[\\\"W\\\",\\nFontSlant->\\\
\"Italic\\\"]\),\!\(\*\\nStyleBox[\\\"m\\\",\\nFontSlant->\\\"Italic\\\"]\)] \
adds symbol \!\(\*\\nStyleBox[\\\"W\\\",\\nFontSlant->\\\"Italic\\\"]\) to \
the list of Brownian motions under measure \
\!\(\*\\nStyleBox[\\\"m\\\",\\nFontSlant->\\\"Italic\\\"]\).\"\>", 
  "MSG"]], "Print", "PrintUsage",
 CellChangeTimes->{3.4507876264375*^9},
 CellTags->"Info3450769626-3194030"]
}, Open  ]],

Cell[BoxData[
 RowBox[{
  RowBox[{
   RowBox[{"removeBrownianMotion", "::", "usage"}], ":=", 
   "\[IndentingNewLine]", "\"\<removeBrownianMotion[\!\(\*
StyleBox[\"W\",
FontSlant->\"Italic\"]\),\!\(\*
StyleBox[\"m\",
FontSlant->\"Italic\"]\)] removes symbol \!\(\*
StyleBox[\"W\",
FontSlant->\"Italic\"]\) from the list of Brownian motions under measure \!\(\*
StyleBox[\"m\",
FontSlant->\"Italic\"]\).\>\""}], ";"}]], "Input",
 InitializationCell->True,
 CellChangeTimes->{{3.45046270425*^9, 3.450462813796875*^9}, {
  3.450462845734375*^9, 3.450462858140625*^9}}],

Cell[CellGroupData[{

Cell[BoxData[
 RowBox[{"?", "removeBrownianMotion"}]], "Input",
 CellChangeTimes->{{3.4504628239375*^9, 3.4504628261875*^9}, {
  3.450462864578125*^9, 3.45046286621875*^9}}],

Cell[BoxData[
 StyleBox["\<\"removeBrownianMotion[\!\(\*\\nStyleBox[\\\"W\\\",\\nFontSlant->\
\\\"Italic\\\"]\),\!\(\*\\nStyleBox[\\\"m\\\",\\nFontSlant->\\\"Italic\\\"]\)]\
 removes symbol \!\(\*\\nStyleBox[\\\"W\\\",\\nFontSlant->\\\"Italic\\\"]\) \
from the list of Brownian motions under measure \
\!\(\*\\nStyleBox[\\\"m\\\",\\nFontSlant->\\\"Italic\\\"]\).\"\>", 
  "MSG"]], "Print", "PrintUsage",
 CellChangeTimes->{3.4507876265625*^9},
 CellTags->"Info3450769626-3271680"]
}, Open  ]],

Cell[BoxData[
 RowBox[{
  RowBox[{
   RowBox[{"addMartingale", "::", "usage"}], "=", "\[IndentingNewLine]", 
   "\"\<addMartingale[\!\(\*
StyleBox[\"expr\",
FontSlant->\"Italic\"]\),\!\(\*
StyleBox[\"t\",
FontSlant->\"Italic\"]\),\!\(\*
StyleBox[\"m\",
FontSlant->\"Italic\"]\)] adds \!\(\*
StyleBox[\"expr\",
FontSlant->\"Italic\"]\) (a function of time \!\(\*
StyleBox[\"t\",
FontSlant->\"Italic\"]\)) to the list of martingales under measure \!\(\*
StyleBox[\"m\",
FontSlant->\"Italic\"]\).\>\""}], ";"}]], "Input",
 InitializationCell->True,
 CellChangeTimes->{{3.45046288684375*^9, 3.450462959125*^9}}],

Cell[CellGroupData[{

Cell[BoxData[
 RowBox[{"?", "addMartingale"}]], "Input",
 CellChangeTimes->{{3.450462982359375*^9, 3.4504629845625*^9}}],

Cell[BoxData[
 StyleBox["\<\"addMartingale[\!\(\*\\nStyleBox[\\\"expr\\\",\\nFontSlant->\\\"\
Italic\\\"]\),\!\(\*\\nStyleBox[\\\"t\\\",\\nFontSlant->\\\"Italic\\\"]\),\!\(\
\*\\nStyleBox[\\\"m\\\",\\nFontSlant->\\\"Italic\\\"]\)] adds \
\!\(\*\\nStyleBox[\\\"expr\\\",\\nFontSlant->\\\"Italic\\\"]\) (a function of \
time \!\(\*\\nStyleBox[\\\"t\\\",\\nFontSlant->\\\"Italic\\\"]\)) to the list \
of martingales under measure \
\!\(\*\\nStyleBox[\\\"m\\\",\\nFontSlant->\\\"Italic\\\"]\).\"\>", 
  "MSG"]], "Print", "PrintUsage",
 CellChangeTimes->{3.4507876266875*^9},
 CellTags->"Info3450769626-5765074"]
}, Open  ]],

Cell[BoxData[
 RowBox[{
  RowBox[{
   RowBox[{"removeMartingale", "::", "usage"}], "=", "\[IndentingNewLine]", 
   "\"\<removeMartingale[\!\(\*
StyleBox[\"expr\",
FontSlant->\"Italic\"]\),\!\(\*
StyleBox[\"t\",
FontSlant->\"Italic\"]\),\!\(\*
StyleBox[\"m\",
FontSlant->\"Italic\"]\)] removes \!\(\*
StyleBox[\"expr\",
FontSlant->\"Italic\"]\) (a function of time \!\(\*
StyleBox[\"t\",
FontSlant->\"Italic\"]\)) from the list of martingales under measure \!\(\*
StyleBox[\"m\",
FontSlant->\"Italic\"]\).\>\""}], ";"}]], "Input",
 InitializationCell->True,
 CellChangeTimes->{{3.45046288684375*^9, 3.450462959125*^9}, {
  3.450463012421875*^9, 3.450463027125*^9}}],

Cell[CellGroupData[{

Cell[BoxData[
 RowBox[{"?", "removeMartingale"}]], "Input",
 CellChangeTimes->{{3.450463030828125*^9, 3.450463033546875*^9}}],

Cell[BoxData[
 StyleBox["\<\"removeMartingale[\!\(\*\\nStyleBox[\\\"expr\\\",\\nFontSlant->\
\\\"Italic\\\"]\),\!\(\*\\nStyleBox[\\\"t\\\",\\nFontSlant->\\\"Italic\\\"]\),\
\!\(\*\\nStyleBox[\\\"m\\\",\\nFontSlant->\\\"Italic\\\"]\)] removes \
\!\(\*\\nStyleBox[\\\"expr\\\",\\nFontSlant->\\\"Italic\\\"]\) (a function of \
time \!\(\*\\nStyleBox[\\\"t\\\",\\nFontSlant->\\\"Italic\\\"]\)) from the \
list of martingales under measure \
\!\(\*\\nStyleBox[\\\"m\\\",\\nFontSlant->\\\"Italic\\\"]\).\"\>", 
  "MSG"]], "Print", "PrintUsage",
 CellChangeTimes->{3.450787626828125*^9},
 CellTags->"Info3450769626-2874082"]
}, Open  ]],

Cell[BoxData[
 RowBox[{
  RowBox[{
   RowBox[{"setRNDerivative", "::", "usage"}], "=", "\[IndentingNewLine]", 
   "\"\<setRNDerivative[\!\(\*
StyleBox[\"expr\",
FontSlant->\"Italic\"]\),\!\(\*
StyleBox[\"m\",
FontSlant->\"Italic\"]\)] sets the Radon-Nikod\[YAcute]m derivative of \
measure \!\(\*
StyleBox[\"m\",
FontSlant->\"Italic\"]\) to \!\(\*
StyleBox[\"expr\",
FontSlant->\"Italic\"]\).\>\""}], ";"}]], "Input",
 InitializationCell->True,
 CellChangeTimes->{{3.4504630426875*^9, 3.4504631146875*^9}}],

Cell[CellGroupData[{

Cell[BoxData[
 RowBox[{"?", "setRNDerivative"}]], "Input",
 CellChangeTimes->{{3.45046313121875*^9, 3.450463133328125*^9}}],

Cell[BoxData[
 StyleBox["\<\"setRNDerivative[\!\(\*\\nStyleBox[\\\"expr\\\",\\nFontSlant->\\\
\"Italic\\\"]\),\!\(\*\\nStyleBox[\\\"m\\\",\\nFontSlant->\\\"Italic\\\"]\)] \
sets the Radon-Nikod\[YAcute]m derivative of measure \
\!\(\*\\nStyleBox[\\\"m\\\",\\nFontSlant->\\\"Italic\\\"]\) to \
\!\(\*\\nStyleBox[\\\"expr\\\",\\nFontSlant->\\\"Italic\\\"]\).\"\>", 
  "MSG"]], "Print", "PrintUsage",
 CellChangeTimes->{3.450787626953125*^9},
 CellTags->"Info3450769626-2333175"]
}, Open  ]],

Cell["\<\
The Radon-Nikod\[YAcute]m derivative is always relative to \
$actualProbability. In general, it should be possible to evaluate it under \
$actualProbability (which means typically that it will be a function of \
$actualProbability's Brownian motions), and it should have expected value 1 \
and be almost surely positive. \
\>", "Text",
 CellChangeTimes->{{3.450463138140625*^9, 3.450463246375*^9}}],

Cell[BoxData[
 RowBox[{
  RowBox[{
   RowBox[{"setDefaultMeasure", "::", "usage"}], "=", "\[IndentingNewLine]", 
   "\"\<setDefaultMeasure[\!\(\*
StyleBox[\"m\",
FontSlant->\"Italic\"]\)] makes measure \!\(\*
StyleBox[\"m\",
FontSlant->\"Italic\"]\) the default probability measure.\>\""}], 
  ";"}]], "Input",
 InitializationCell->True,
 CellChangeTimes->{{3.4504632699375*^9, 3.4504633056875*^9}}],

Cell[CellGroupData[{

Cell[BoxData[
 RowBox[{"?", "setDefaultMeasure"}]], "Input",
 CellChangeTimes->{{3.450463314765625*^9, 3.450463316265625*^9}}],

Cell[BoxData[
 StyleBox["\<\"setDefaultMeasure[\!\(\*\\nStyleBox[\\\"m\\\",\\nFontSlant->\\\
\"Italic\\\"]\)] makes measure \
\!\(\*\\nStyleBox[\\\"m\\\",\\nFontSlant->\\\"Italic\\\"]\) the default \
probability measure.\"\>", "MSG"]], "Print", "PrintUsage",
 CellChangeTimes->{3.450787627078125*^9},
 CellTags->"Info3450769627-3802959"]
}, Open  ]],

Cell[BoxData[
 RowBox[{
  RowBox[{
   RowBox[{"$actualProbability", "::", "usage"}], "=", "\n", 
   "\"\<$actualProbability is the initial default probability measure and the \
base for Radon-Nikod\[YAcute]m derivatives.\>\""}], ";"}]], "Input",
 CellChangeTimes->{{3.450632858015625*^9, 3.450632907640625*^9}}],

Cell[CellGroupData[{

Cell[BoxData[
 RowBox[{"?", "$actualProbability"}]], "Input",
 CellChangeTimes->{{3.450632920609375*^9, 3.450632924796875*^9}}],

Cell[BoxData[
 StyleBox["\<\"$actualProbability is the initial default probability measure \
and the base for Radon-Nikod\[YAcute]m derivatives.\"\>", "MSG"]], "Print", \
"PrintUsage",
 CellChangeTimes->{3.4507876271875*^9},
 CellTags->"Info3450769627-6295490"]
}, Open  ]],

Cell[BoxData[
 RowBox[{
  RowBox[{
   RowBox[{"$defaultMeasure", "::", "usage"}], "=", "\[IndentingNewLine]", 
   "\"\<$defaultMeasure is the name of the default probability \
measure.\>\""}], ";"}]], "Input",
 CellChangeTimes->{{3.450632927703125*^9, 3.450632955828125*^9}}],

Cell[CellGroupData[{

Cell[BoxData[
 RowBox[{"?", "$defaultMeasure"}]], "Input",
 CellChangeTimes->{{3.450632958515625*^9, 3.45063296171875*^9}}],

Cell[BoxData[
 StyleBox["\<\"$defaultMeasure is the name of the default probability \
measure.\"\>", "MSG"]], "Print", "PrintUsage",
 CellChangeTimes->{3.45078762734375*^9},
 CellTags->"Info3450769627-5503538"]
}, Open  ]],

Cell[BoxData[
 RowBox[{
  RowBox[{
   RowBox[{"brownianMotions", "::", "usage"}], "=", "\[IndentingNewLine]", 
   "\"\<brownianMotions is an argument to a probability measure.\>\""}], 
  ";"}]], "Input",
 InitializationCell->True,
 CellChangeTimes->{{3.450633609015625*^9, 3.450633667078125*^9}}],

Cell[BoxData[
 RowBox[{
  RowBox[{
   RowBox[{"martingales", "::", "usage"}], "=", "\[IndentingNewLine]", 
   "\"\<martingales is an argument to a probability measure.\>\""}], 
  ";"}]], "Input",
 InitializationCell->True,
 CellChangeTimes->{{3.450633609015625*^9, 3.450633685296875*^9}}],

Cell[BoxData[
 RowBox[{
  RowBox[{
   RowBox[{"RNDerivative", "::", "usage"}], "=", "\[IndentingNewLine]", 
   "\"\<RNDerivative is an argument to a probability measure.\>\""}], 
  ";"}]], "Input",
 InitializationCell->True,
 CellChangeTimes->{{3.450633609015625*^9, 3.450633685296875*^9}, {
  3.450633878875*^9, 3.4506338915*^9}}],

Cell[BoxData[
 RowBox[{
  RowBox[{
   RowBox[{"itoSimplify", "::", "usage"}], "=", "\[IndentingNewLine]", 
   "\"\<itoSimplify[\!\(\*
StyleBox[\"expr\",
FontSlant->\"Italic\"]\)] applies Simplify with some extra transformations \
from stochastic calculus.\>\""}], ";"}]], "Input",
 InitializationCell->True,
 CellChangeTimes->{{3.450611354765625*^9, 3.4506114305625*^9}}],

Cell[CellGroupData[{

Cell[BoxData[
 RowBox[{"?", "itoSimplify"}]], "Input",
 CellChangeTimes->{{3.45061143559375*^9, 3.450611438875*^9}}],

Cell[BoxData[
 StyleBox["\<\"itoSimplify[\!\(\*\\nStyleBox[\\\"expr\\\",\\nFontSlant->\\\"\
Italic\\\"]\)] applies Simplify with some extra transformations from \
stochastic calculus.\"\>", "MSG"]], "Print", "PrintUsage",
 CellChangeTimes->{3.450787627484375*^9},
 CellTags->"Info3450769627-1034796"]
}, Open  ]],

Cell[BoxData[
 RowBox[{
  RowBox[{"Begin", "[", "\"\<`Private`\>\"", "]"}], ";"}]], "Input",
 InitializationCell->True,
 CellChangeTimes->{{3.44992512190625*^9, 3.44992516921875*^9}, 
   3.449927546265625*^9, {3.450002284140625*^9, 3.45000228765625*^9}, 
   3.4506199715625*^9, 3.450620029109375*^9}],

Cell[BoxData[
 RowBox[{
  RowBox[{"defineMeasure", "[", "m_Symbol", "]"}], ":=", 
  "\[IndentingNewLine]", 
  RowBox[{"If", "[", 
   RowBox[{
    RowBox[{"True", "=!=", 
     RowBox[{"probabilityMeasureQ", "[", "m", "]"}]}], ",", 
    "\[IndentingNewLine]", 
    RowBox[{
     RowBox[{
      RowBox[{"probabilityMeasureQ", "[", "m", "]"}], "^:=", "True"}], ";", 
     "\[IndentingNewLine]", 
     RowBox[{
      RowBox[{"m", "[", "brownianMotions", "]"}], "=", 
      RowBox[{"{", "}"}]}], ";", "\[IndentingNewLine]", 
     RowBox[{
      RowBox[{"m", "[", "martingales", "]"}], "=", 
      RowBox[{"{", "}"}]}], ";", "\[IndentingNewLine]", "m"}]}], 
   "\[IndentingNewLine]", "]"}]}]], "Input",
 InitializationCell->True,
 CellChangeTimes->{{3.4504633286875*^9, 3.450463465640625*^9}, {
  3.450463559765625*^9, 3.450463566953125*^9}}],

Cell[BoxData[
 RowBox[{
  RowBox[{"defineMeasure", "[", "$actualProbability", "]"}], ";"}]], "Input",
 InitializationCell->True,
 CellChangeTimes->{{3.4504635159375*^9, 3.45046352721875*^9}, 
   3.45046366371875*^9}],

Cell[CellGroupData[{

Cell[BoxData[
 RowBox[{"?", "$actualProbability"}]], "Input",
 CellChangeTimes->{{3.450463574875*^9, 3.45046357728125*^9}}],

Cell[BoxData[
 StyleBox["\<\"$actualProbability is the initial default probability measure \
and the base for Radon-Nikod\[YAcute]m derivatives.\"\>", "MSG"]], "Print", \
"PrintUsage",
 CellChangeTimes->{3.450787627625*^9},
 CellTags->"Info3450769627-6902497"]
}, Open  ]],

Cell[BoxData[
 RowBox[{
  RowBox[{"$defaultMeasure", "=", "$actualProbability"}], ";"}]], "Input",
 InitializationCell->True,
 CellChangeTimes->{{3.45046361325*^9, 3.45046361709375*^9}, {
  3.450463649703125*^9, 3.4504636563125*^9}}],

Cell[BoxData[
 RowBox[{"Quiet", "[", "\[IndentingNewLine]", 
  RowBox[{
   RowBox[{
    RowBox[{"measurePattern", "[", "m_", "]"}], ":=", 
    RowBox[{"m", ":", 
     RowBox[{
      RowBox[{"(", 
       RowBox[{
        RowBox[{"_", "?", "probabilityMeasureQ"}], "|", "Null"}], ")"}], ":", 
      "Null"}]}]}], ",", "\[IndentingNewLine]", 
   RowBox[{"{", 
    RowBox[{"RuleDelayed", "::", "rhs"}], "}"}]}], "]"}]], "Input",
 InitializationCell->True,
 CellChangeTimes->{{3.450101343265625*^9, 3.4501015124375*^9}, {
  3.450102023359375*^9, 3.45010210646875*^9}, {3.4504637524375*^9, 
  3.450463773109375*^9}, {3.450463840765625*^9, 3.450463849953125*^9}}],

Cell[BoxData[
 RowBox[{
  RowBox[{"measureName", "[", 
   RowBox[{"measurePattern", "[", "m", "]"}], "]"}], ":=", 
  "\[IndentingNewLine]", 
  RowBox[{"If", "[", 
   RowBox[{
    RowBox[{"m", "===", "Null"}], ",", "$defaultMeasure", ",", "m"}], 
   "]"}]}]], "Input",
 InitializationCell->True,
 CellChangeTimes->{{3.45046387121875*^9, 3.45046392975*^9}, 3.45054475825*^9}],

Cell[TextData[{
 "A Brownian motion is represented by a Symbol, and ",
 Cell[BoxData[
  FormBox[
   RowBox[{"m", "[", "brownianMotions", "]"}], TraditionalForm]]],
 " is a simple list of these symbols. addBrownianMotion can take a list of \
Symbols as its first argument\[LongDash]this is equivalent to calling it on \
each element of the list in turn."
}], "Text",
 CellChangeTimes->{{3.45051630484375*^9, 3.450516365140625*^9}, {
  3.45051639634375*^9, 3.45051646396875*^9}, {3.450603709546875*^9, 
  3.450603709734375*^9}}],

Cell[BoxData[
 RowBox[{
  RowBox[{"addBrownianMotion", "[", 
   RowBox[{"W_Symbol", ",", 
    RowBox[{"measurePattern", "[", "m", "]"}]}], "]"}], ":=", 
  "\[IndentingNewLine]", 
  RowBox[{"addBrownianMotion", "[", 
   RowBox[{
    RowBox[{"{", "W", "}"}], ",", "m"}], "]"}]}]], "Input",
 InitializationCell->True,
 CellChangeTimes->{{3.4504636864375*^9, 3.450463694046875*^9}, {
   3.45046378675*^9, 3.450463811578125*^9}, {3.450463935078125*^9, 
   3.450463940265625*^9}, {3.45046401159375*^9, 3.4504641166875*^9}, {
   3.45051326246875*^9, 3.450513275265625*^9}, 3.450513359921875*^9}],

Cell[BoxData[
 RowBox[{
  RowBox[{"addBrownianMotion", "[", 
   RowBox[{
    RowBox[{"Ws", ":", 
     RowBox[{"{", "___Symbol", "}"}]}], ",", 
    RowBox[{"measurePattern", "[", "m", "]"}]}], "]"}], ":=", 
  "\[IndentingNewLine]", 
  RowBox[{"With", "[", 
   RowBox[{
    RowBox[{"{", 
     RowBox[{"ms", "=", 
      RowBox[{"measureName", "[", "m", "]"}]}], "}"}], ",", 
    "\[IndentingNewLine]", 
    RowBox[{
     RowBox[{"ms", "[", "brownianMotions", "]"}], "=", 
     RowBox[{"Union", "[", 
      RowBox[{
       RowBox[{"ms", "[", "brownianMotions", "]"}], ",", "Ws"}], "]"}]}]}], 
   "\[IndentingNewLine]", "]"}]}]], "Input",
 InitializationCell->True,
 CellChangeTimes->{{3.4504636864375*^9, 3.450463694046875*^9}, {
   3.45046378675*^9, 3.450463811578125*^9}, {3.450463935078125*^9, 
   3.450463940265625*^9}, {3.45046401159375*^9, 3.4504641166875*^9}, 
   3.45051325278125*^9, {3.4505132886875*^9, 3.45051330053125*^9}, {
   3.45051337265625*^9, 3.4505133743125*^9}, 3.45054475959375*^9}],

Cell[BoxData[
 RowBox[{
  RowBox[{"removeBrownianMotion", "[", 
   RowBox[{"W_Symbol", ",", 
    RowBox[{"measurePattern", "[", "m", "]"}]}], "]"}], ":=", 
  "\[IndentingNewLine]", 
  RowBox[{"removeBrownianMotion", "[", 
   RowBox[{
    RowBox[{"{", "W", "}"}], ",", "m"}], "]"}]}]], "Input",
 InitializationCell->True,
 CellChangeTimes->{{3.4504636864375*^9, 3.450463694046875*^9}, {
  3.45046378675*^9, 3.450463811578125*^9}, {3.450463935078125*^9, 
  3.450463940265625*^9}, {3.45046401159375*^9, 3.4504641166875*^9}, {
  3.450464163671875*^9, 3.450464177578125*^9}, {3.45051339271875*^9, 
  3.45051340184375*^9}}],

Cell[BoxData[
 RowBox[{
  RowBox[{"removeBrownianMotion", "[", 
   RowBox[{
    RowBox[{"Ws", ":", 
     RowBox[{"{", "___Symbol", "}"}]}], ",", 
    RowBox[{"measurePattern", "[", "m", "]"}]}], "]"}], ":=", 
  "\[IndentingNewLine]", 
  RowBox[{"With", "[", 
   RowBox[{
    RowBox[{"{", 
     RowBox[{"ms", "=", 
      RowBox[{"measureName", "[", "m", "]"}]}], "}"}], ",", 
    "\[IndentingNewLine]", 
    RowBox[{
     RowBox[{"ms", "[", "brownianMotions", "]"}], "=", 
     RowBox[{"Complement", "[", 
      RowBox[{
       RowBox[{"ms", "[", "brownianMotions", "]"}], ",", "Ws"}], "]"}]}]}], 
   "\[IndentingNewLine]", "]"}]}]], "Input",
 InitializationCell->True,
 CellChangeTimes->{{3.4504636864375*^9, 3.450463694046875*^9}, {
   3.45046378675*^9, 3.450463811578125*^9}, {3.450463935078125*^9, 
   3.450463940265625*^9}, {3.45046401159375*^9, 3.4504641166875*^9}, {
   3.450464163671875*^9, 3.450464177578125*^9}, {3.450513387265625*^9, 
   3.450513423921875*^9}, 3.450544760390625*^9}],

Cell[TextData[{
 "Martingales are represented as delayed replacement rules (",
 Cell[BoxData[
  FormBox["\[RuleDelayed]", TraditionalForm]]],
 "). The LHS of the rule is a pattern in which time is represented by the \
pattern ",
 Cell[BoxData[
  FormBox[
   StyleBox[
    RowBox[{"t", 
     StyleBox["_Symbol",
      FontSlant->"Italic"]}]], TraditionalForm]]],
 " (except that ",
 Cell[BoxData[
  FormBox["t", TraditionalForm]]],
 " may be replaced by any Symbol of the caller's choice). An expression is \
recognized as a martingale if it matches one of the patterns, and if the \
Symbol that results from operation of the rule on it is a time variable. "
}], "Text",
 CellChangeTimes->{{3.45051638821875*^9, 3.45051638984375*^9}, {
  3.450516470328125*^9, 3.450516695421875*^9}}],

Cell[BoxData[
 RowBox[{
  RowBox[{"addMartingale", "[", 
   RowBox[{"es_List", ",", "t_Symbol", ",", 
    RowBox[{"measurePattern", "[", "m", "]"}]}], "]"}], ":=", 
  "\[IndentingNewLine]", 
  RowBox[{"Last", "[", 
   RowBox[{
    RowBox[{
     RowBox[{"addMartingale", "[", 
      RowBox[{"#", ",", "t", ",", "m"}], "]"}], "&"}], "/@", "es"}], 
   "]"}]}]], "Input",
 InitializationCell->True,
 CellChangeTimes->{{3.450515332796875*^9, 3.450515345265625*^9}, {
  3.450515392203125*^9, 3.4505153925*^9}, {3.450515435453125*^9, 
  3.4505155564375*^9}, {3.4505157110625*^9, 3.450515745171875*^9}}],

Cell[BoxData[
 RowBox[{"Quiet", "[", "\[IndentingNewLine]", 
  RowBox[{
   RowBox[{
    RowBox[{"addMartingale", "[", 
     RowBox[{"e_", ",", "t_Symbol", ",", 
      RowBox[{"measurePattern", "[", "m", "]"}]}], "]"}], ":=", 
    "\[IndentingNewLine]", 
    RowBox[{"Module", "[", 
     RowBox[{
      RowBox[{"{", 
       RowBox[{
        RowBox[{"ms", "=", 
         RowBox[{"measureName", "[", "m", "]"}]}], ",", "mp"}], "}"}], ",", 
      "\[IndentingNewLine]", 
      RowBox[{
       RowBox[{"mp", "=", 
        RowBox[{"e", "/.", 
         RowBox[{"t", "\[Rule]", 
          RowBox[{"(", "t_Symbol", ")"}]}]}]}], ";", "\[IndentingNewLine]", 
       RowBox[{
        RowBox[{"ms", "[", "martingales", "]"}], "=", 
        RowBox[{"Union", "[", 
         RowBox[{
          RowBox[{"ms", "[", "martingales", "]"}], ",", 
          RowBox[{"{", 
           RowBox[{"mp", "\[RuleDelayed]", "t"}], "}"}]}], "]"}]}]}]}], 
     "\[IndentingNewLine]", "]"}]}], ",", "\[IndentingNewLine]", 
   RowBox[{"{", 
    RowBox[{"RuleDelayed", "::", "\"\<rhs\>\""}], "}"}]}], 
  "\[IndentingNewLine]", "]"}]], "Input",
 InitializationCell->True,
 CellChangeTimes->{{3.450515332796875*^9, 3.450515345265625*^9}, {
   3.450515392203125*^9, 3.4505153925*^9}, {3.450515435453125*^9, 
   3.450515488296875*^9}, {3.450515567484375*^9, 3.450515692890625*^9}, {
   3.4505158313125*^9, 3.45051584*^9}, {3.450516231390625*^9, 
   3.4505162348125*^9}, 3.45054476140625*^9}],

Cell[BoxData[
 RowBox[{
  RowBox[{"removeMartingale", "[", 
   RowBox[{"es_List", ",", "t_Symbol", ",", 
    RowBox[{"measurePattern", "[", "m", "]"}]}], "]"}], ":=", 
  "\[IndentingNewLine]", 
  RowBox[{"Last", "[", 
   RowBox[{
    RowBox[{
     RowBox[{"removeMartingale", "[", 
      RowBox[{"#", ",", "t", ",", "m"}], "]"}], "&"}], "/@", "es"}], 
   "]"}]}]], "Input",
 InitializationCell->True,
 CellChangeTimes->{{3.4505159555625*^9, 3.450516012578125*^9}}],

Cell[BoxData[
 RowBox[{"Quiet", "[", "\[IndentingNewLine]", 
  RowBox[{
   RowBox[{
    RowBox[{"removeMartingale", "[", 
     RowBox[{"e_", ",", "t_Symbol", ",", 
      RowBox[{"measurePattern", "[", "m", "]"}]}], "]"}], ":=", 
    "\[IndentingNewLine]", 
    RowBox[{"Module", "[", 
     RowBox[{
      RowBox[{"{", 
       RowBox[{
        RowBox[{"ms", "=", 
         RowBox[{"measureName", "[", "m", "]"}]}], ",", "mp"}], "}"}], ",", 
      "\[IndentingNewLine]", 
      RowBox[{
       RowBox[{"mp", "=", 
        RowBox[{"e", "/.", 
         RowBox[{"t", "\[Rule]", 
          RowBox[{"(", "t_Symbol", ")"}]}]}]}], ";", "\[IndentingNewLine]", 
       RowBox[{
        RowBox[{"ms", "[", "martingales", "]"}], "=", 
        RowBox[{"Complement", "[", 
         RowBox[{
          RowBox[{"ms", "[", "martingales", "]"}], ",", 
          RowBox[{"{", 
           RowBox[{"mp", "\[RuleDelayed]", "t"}], "}"}]}], "]"}]}]}]}], 
     "\[IndentingNewLine]", "]"}]}], ",", "\[IndentingNewLine]", 
   RowBox[{"{", 
    RowBox[{"RuleDelayed", "::", "\"\<rhs\>\""}], "}"}]}], 
  "\[IndentingNewLine]", "]"}]], "Input",
 InitializationCell->True,
 CellChangeTimes->{{3.450515332796875*^9, 3.450515345265625*^9}, {
   3.450515392203125*^9, 3.4505153925*^9}, {3.450515435453125*^9, 
   3.450515488296875*^9}, {3.450515567484375*^9, 3.450515692890625*^9}, {
   3.4505158313125*^9, 3.45051584*^9}, {3.45051602853125*^9, 
   3.4505160456875*^9}, 3.450516243984375*^9, 3.450544762125*^9}],

Cell[BoxData[
 RowBox[{
  RowBox[{
   RowBox[{"setRNDerivative", "::", "expect"}], "=", "\[IndentingNewLine]", 
   "\"\<expr `1` does not have expected value 1.\>\""}], ";"}]], "Input",
 InitializationCell->True,
 CellChangeTimes->{{3.4505444483125*^9, 3.4505445169375*^9}}],

Cell[BoxData[
 RowBox[{
  RowBox[{
   RowBox[{"setRNDerivative", "::", "pos"}], "=", "\[IndentingNewLine]", 
   "\"\<expr `1` is not almost surely positive.\>\""}], ";"}]], "Input",
 InitializationCell->True,
 CellChangeTimes->{{3.4505444483125*^9, 3.450544545296875*^9}}],

Cell[BoxData[
 RowBox[{
  RowBox[{"setRNDerivative", "[", 
   RowBox[{"e_", ",", 
    RowBox[{"measurePattern", "[", "m", "]"}]}], "]"}], ":=", 
  "\[IndentingNewLine]", 
  RowBox[{"Module", "[", 
   RowBox[{
    RowBox[{"{", 
     RowBox[{"ms", "=", 
      RowBox[{"measureName", "[", "m", "]"}]}], "}"}], ",", 
    "\[IndentingNewLine]", 
    RowBox[{
     RowBox[{"If", "[", 
      RowBox[{
       RowBox[{"itoSimplify", "[", 
        RowBox[{
         RowBox[{"expectation", "[", 
          RowBox[{"e", ",", "ms"}], "]"}], "\[Equal]", "1"}], "]"}], ",", 
       "Null", ",", 
       RowBox[{"Message", "[", 
        RowBox[{
         RowBox[{"setRNDerivative", "::", "expect"}], ",", "e"}], "]"}], ",", 
       RowBox[{"Message", "[", 
        RowBox[{
         RowBox[{"setRNDerivative", "::", "expect"}], ",", "e"}], "]"}]}], 
      "]"}], ";", "\[IndentingNewLine]", 
     RowBox[{"If", "[", 
      RowBox[{
       RowBox[{"itoSimplify", "[", 
        RowBox[{
         RowBox[{"probability", "[", 
          RowBox[{
           RowBox[{"e", ">", "0"}], ",", "ms"}], "]"}], "\[Equal]", "1"}], 
        "]"}], ",", "Null", ",", 
       RowBox[{"Message", "[", 
        RowBox[{
         RowBox[{"setRNDerivative", "::", "pos"}], ",", "e"}], "]"}], ",", 
       RowBox[{"Message", "[", 
        RowBox[{
         RowBox[{"setRNDerivative", "::", "pos"}], ",", "e"}], "]"}]}], "]"}],
      ";", "\[IndentingNewLine]", 
     RowBox[{
      RowBox[{"m", "[", "RNDerivative", "]"}], "=", "e"}]}]}], 
   "\[IndentingNewLine]", "]"}]}]], "Input",
 InitializationCell->True,
 CellChangeTimes->{{3.450544310640625*^9, 3.45054438315625*^9}, {
   3.4505445528125*^9, 3.450544666234375*^9}, 3.450544763109375*^9, {
   3.4505454195625*^9, 3.450545436125*^9}, {3.450545587671875*^9, 
   3.450545595671875*^9}, {3.45061852021875*^9, 3.450618540390625*^9}, {
   3.45069337365625*^9, 3.4506933778125*^9}}],

Cell["\<\
The following would give warning messages, since expectation and probability \
are not yet defined.\
\>", "Text",
 CellChangeTimes->{{3.4505456619375*^9, 3.4505456799375*^9}, {
  3.450604462328125*^9, 3.450604464453125*^9}}],

Cell[BoxData[
 RowBox[{
  RowBox[{"Quiet", "[", "\[IndentingNewLine]", 
   RowBox[{
    RowBox[{"setRNDerivative", "[", 
     RowBox[{"1", ",", "$actualProbability"}], "]"}], ",", 
    "\[IndentingNewLine]", 
    RowBox[{"{", 
     RowBox[{
      RowBox[{"setRNDerivative", "::", "expect"}], ",", 
      RowBox[{"setRNDerivative", "::", "pos"}]}], "}"}]}], "]"}], 
  ";"}]], "Input",
 InitializationCell->True,
 CellChangeTimes->{{3.450544703875*^9, 3.4505447325625*^9}, {
  3.45054544528125*^9, 3.450545449703125*^9}, {3.450545614453125*^9, 
  3.45054565296875*^9}}],

Cell[BoxData[
 RowBox[{
  RowBox[{"End", "[", "]"}], ";"}]], "Input",
 InitializationCell->True,
 CellChangeTimes->{{3.450461537921875*^9, 3.4504615454375*^9}, 
   3.450619972609375*^9, 3.450620030109375*^9}],

Cell[CellGroupData[{

Cell[BoxData[
 RowBox[{"Context", "[", "$actualProbability", "]"}]], "Input",
 CellChangeTimes->{{3.4506330224375*^9, 3.450633032359375*^9}}],

Cell[BoxData["\<\"itoCalculus`\"\>"], "Output",
 CellChangeTimes->{3.450633032734375*^9, 3.450633225046875*^9, 
  3.450633347671875*^9, 3.450633551890625*^9, 3.450633709625*^9, 
  3.45063392578125*^9, 3.4506340178125*^9, 3.4506341721875*^9, 
  3.450635136875*^9, 3.4506352691875*^9, 3.450635534515625*^9, 
  3.450635766328125*^9, 3.450636247796875*^9, 3.45063666740625*^9, 
  3.450636823828125*^9, 3.450636947625*^9, 3.450637182921875*^9, 
  3.4506372559375*^9, 3.450637629890625*^9, 3.450693007203125*^9, 
  3.450697686515625*^9, 3.450698092828125*^9, 3.4507876278125*^9}]
}, Open  ]],

Cell[CellGroupData[{

Cell[BoxData[
 RowBox[{"{", 
  RowBox[{
   RowBox[{"addBrownianMotion", "[", "W", "]"}], ",", 
   RowBox[{"addBrownianMotion", "[", 
    RowBox[{"W", ",", "$actualProbability"}], "]"}], ",", 
   RowBox[{"addBrownianMotion", "[", 
    RowBox[{"W", ",", "undefined"}], "]"}]}], "}"}]], "Input",
 CellChangeTimes->{{3.450463817203125*^9, 3.45046382828125*^9}, {
  3.4504639545*^9, 3.450463980671875*^9}}],

Cell[BoxData[
 RowBox[{"{", 
  RowBox[{
   RowBox[{"{", "W", "}"}], ",", 
   RowBox[{"{", "W", "}"}], ",", 
   RowBox[{"addBrownianMotion", "[", 
    RowBox[{"W", ",", "undefined"}], "]"}]}], "}"}]], "Output",
 CellChangeTimes->{{3.450463828703125*^9, 3.450463858171875*^9}, 
   3.450463943828125*^9, 3.450463981390625*^9, 3.45046412153125*^9, 
   3.450513319890625*^9, 3.450513378171875*^9, 3.45053689865625*^9, 
   3.45054533459375*^9, 3.450601032703125*^9, 3.450604878140625*^9, 
   3.450611973125*^9, 3.45061244815625*^9, 3.45061345359375*^9, 
   3.450613751671875*^9, 3.450614521953125*^9, 3.450617593515625*^9, 
   3.450617800140625*^9, 3.450618195515625*^9, 3.4506186135*^9, 
   3.45061951053125*^9, 3.4506327806875*^9, 3.4506330504375*^9, 
   3.4506332250625*^9, 3.4506333476875*^9, 3.45063355190625*^9, 
   3.45063370965625*^9, 3.4506339258125*^9, 3.450634017828125*^9, 
   3.450634172203125*^9, 3.450635136890625*^9, 3.450635269203125*^9, 
   3.45063553453125*^9, 3.45063576634375*^9, 3.450636247828125*^9, 
   3.4506366674375*^9, 3.45063682384375*^9, 3.45063694765625*^9, 
   3.4506371829375*^9, 3.45063725596875*^9, 3.45063762990625*^9, 
   3.450693007234375*^9, 3.450697686546875*^9, 3.45069809284375*^9, 
   3.450787627828125*^9}]
}, Open  ]],

Cell[CellGroupData[{

Cell[BoxData[
 RowBox[{"{", 
  RowBox[{
   RowBox[{"removeBrownianMotion", "[", "W", "]"}], ",", 
   RowBox[{"removeBrownianMotion", "[", 
    RowBox[{"W", ",", "$actualProbability"}], "]"}], ",", 
   RowBox[{"removeBrownianMotion", "[", 
    RowBox[{"W", ",", "undefined"}], "]"}]}], "}"}]], "Input",
 CellChangeTimes->{{3.450463817203125*^9, 3.45046382828125*^9}, {
  3.4504639545*^9, 3.450463980671875*^9}, {3.450464208671875*^9, 
  3.450464218609375*^9}}],

Cell[BoxData[
 RowBox[{"{", 
  RowBox[{
   RowBox[{"{", "}"}], ",", 
   RowBox[{"{", "}"}], ",", 
   RowBox[{"removeBrownianMotion", "[", 
    RowBox[{"W", ",", "undefined"}], "]"}]}], "}"}]], "Output",
 CellChangeTimes->{{3.450463828703125*^9, 3.450463858171875*^9}, 
   3.450463943828125*^9, 3.450463981390625*^9, 3.45046412153125*^9, {
   3.4504642191875*^9, 3.450464228015625*^9}, 3.450513319921875*^9, 
   3.4505134263125*^9, 3.4505368986875*^9, 3.45054533915625*^9, 
   3.450601032734375*^9, 3.450604878171875*^9, 3.45061197315625*^9, 
   3.4506124481875*^9, 3.450613453703125*^9, 3.450613751703125*^9, 
   3.450614522*^9, 3.450617593546875*^9, 3.4506178001875*^9, 
   3.450618195578125*^9, 3.45061861353125*^9, 3.4506195105625*^9, 
   3.450633055078125*^9, 3.45063322509375*^9, 3.45063334771875*^9, 
   3.4506335519375*^9, 3.450633709671875*^9, 3.450633925828125*^9, 
   3.450634017859375*^9, 3.450634172234375*^9, 3.450635136921875*^9, 
   3.450635269234375*^9, 3.4506355345625*^9, 3.450635766375*^9, 
   3.45063624784375*^9, 3.450636667453125*^9, 3.450636823875*^9, 
   3.450636947671875*^9, 3.45063718296875*^9, 3.450637255984375*^9, 
   3.4506376299375*^9, 3.45069300725*^9, 3.4506976865625*^9, 
   3.450698092875*^9, 3.450787627859375*^9}]
}, Open  ]],

Cell[CellGroupData[{

Cell[BoxData[
 RowBox[{"{", 
  RowBox[{
   RowBox[{"addMartingale", "[", 
    RowBox[{
     RowBox[{"S", "[", "t", "]"}], ",", "t"}], "]"}], ",", 
   RowBox[{"removeMartingale", "[", 
    RowBox[{
     RowBox[{"S", "[", "t", "]"}], ",", "t"}], "]"}], ",", 
   RowBox[{"addMartingale", "[", 
    RowBox[{
     RowBox[{"{", 
      RowBox[{
       RowBox[{"S", "[", "t", "]"}], ",", 
       RowBox[{"R", "[", "t", "]"}], ",", 
       RowBox[{"U", "[", "t", "]"}]}], "}"}], ",", "t"}], "]"}], ",", 
   RowBox[{"removeMartingale", "[", 
    RowBox[{
     RowBox[{"{", 
      RowBox[{
       RowBox[{"S", "[", "t", "]"}], ",", 
       RowBox[{"R", "[", "t", "]"}]}], "}"}], ",", "t"}], "]"}]}], 
  "}"}]], "Input",
 CellChangeTimes->{{3.45051607240625*^9, 3.450516159203125*^9}, {
  3.450517315671875*^9, 3.450517317296875*^9}}],

Cell[BoxData[
 RowBox[{"{", 
  RowBox[{
   RowBox[{"{", 
    RowBox[{
     RowBox[{"S", "[", "t_Symbol", "]"}], "\[RuleDelayed]", "t"}], "}"}], ",", 
   RowBox[{"{", "}"}], ",", 
   RowBox[{"{", 
    RowBox[{
     RowBox[{
      RowBox[{"R", "[", "t_Symbol", "]"}], "\[RuleDelayed]", "t"}], ",", 
     RowBox[{
      RowBox[{"S", "[", "t_Symbol", "]"}], "\[RuleDelayed]", "t"}], ",", 
     RowBox[{
      RowBox[{"U", "[", "t_Symbol", "]"}], "\[RuleDelayed]", "t"}]}], "}"}], 
   ",", 
   RowBox[{"{", 
    RowBox[{
     RowBox[{"U", "[", "t_Symbol", "]"}], "\[RuleDelayed]", "t"}], "}"}]}], 
  "}"}]], "Output",
 CellChangeTimes->CompressedData["
1:eJxTTMoPSmVkYGDQAGKGBsaIsK0vHRkYapIh9MkXYLohoiIBTD+ckQIWlzpZ
D6aPr2wEiy9TaAXT7DEQevdNCP3jH4R2jG8D08b32yHqfkLoEq0OML0pDkJf
PgehG3L6wbRyI4QunwCh/62E0Nv2QujdN8A0g80TCN3xHULLFUwA0ysawHTD
pYUQ+sw+iPifXxB+vv5EMP3HCUKXBYFphgf5ED5DJYS/fzmEfrlxDZi+/Gsd
WH6O7npIeD29BaQB9Aidag==
  "]]
}, Open  ]]
}, Open  ]],

Cell[CellGroupData[{

Cell["It\[OHat] differentials", "Section",
 CellChangeTimes->{{3.450622102609375*^9, 3.450622107421875*^9}}],

Cell[BoxData[
 RowBox[{
  RowBox[{
   RowBox[{"itoDifferential", "::", "usage"}], "=", "\n", 
   "\"\<itoDifferential[\!\(\*
StyleBox[\"t\",
FontSlant->\"Italic\"]\)] represents the It\[OHat] differential \
\[DoubleStruckD]\[VeryThinSpace]\!\(\*
StyleBox[\"t\",
FontSlant->\"Italic\"]\).\nitoDifferential[\!\(\*
StyleBox[\"W\",
FontSlant->\"Italic\"]\),\!\(\*
StyleBox[\"t\",
FontSlant->\"Italic\"]\)] represents the It\[OHat] differential \
\[DoubleStruckD]\[VeryThinSpace]\!\(\*
StyleBox[\"W\",
FontSlant->\"Italic\"]\)[\!\(\*
StyleBox[\"t\",
FontSlant->\"Italic\"]\)\!\(\*
StyleBox[\"]\",
FontSlant->\"Italic\"]\).\>\""}], ";"}]], "Input",
 InitializationCell->True,
 CellChangeTimes->{{3.449926007875*^9, 3.449926128546875*^9}}],

Cell[CellGroupData[{

Cell[BoxData[
 RowBox[{"?", "itoDifferential"}]], "Input",
 CellChangeTimes->{{3.449926114515625*^9, 3.44992611790625*^9}}],

Cell[BoxData[
 StyleBox["\<\"itoDifferential[\!\(\*\\nStyleBox[\\\"t\\\",\\nFontSlant->\\\"\
Italic\\\"]\)] represents the It\[OHat] differential \[DoubleStruckD]\
\[VeryThinSpace]\!\(\*\\nStyleBox[\\\"t\\\",\\nFontSlant->\\\"Italic\\\"]\).\\\
nitoDifferential[\!\(\*\\nStyleBox[\\\"W\\\",\\nFontSlant->\\\"Italic\\\"]\),\
\!\(\*\\nStyleBox[\\\"t\\\",\\nFontSlant->\\\"Italic\\\"]\)] represents the \
It\[OHat] differential \
\[DoubleStruckD]\[VeryThinSpace]\!\(\*\\nStyleBox[\\\"W\\\",\\nFontSlant->\\\"\
Italic\\\"]\)[\!\(\*\\nStyleBox[\\\"t\\\",\\nFontSlant->\\\"Italic\\\"]\)\!\(\
\*\\nStyleBox[\\\"]\\\",\\nFontSlant->\\\"Italic\\\"]\).\"\>", 
  "MSG"]], "Print", "PrintUsage",
 CellChangeTimes->{3.450787627984375*^9},
 CellTags->"Info3450769627-8415606"]
}, Open  ]],

Cell[BoxData[
 RowBox[{
  RowBox[{
   RowBox[{"itoDSimplify", "::", "usage"}], "=", "\[IndentingNewLine]", 
   "\"\<itoDSimplify[\!\(\*
StyleBox[\"expr\",
FontSlant->\"Italic\"]\)] simplifies the It\[OHat] differential-containing \
expression using the It\[OHat] differential multiplication table.\>\""}], 
  ";"}]], "Input",
 InitializationCell->True,
 CellChangeTimes->{{3.45060471221875*^9, 3.4506047803125*^9}}],

Cell[CellGroupData[{

Cell[BoxData[
 RowBox[{"?", "itoDSimplify"}]], "Input",
 CellChangeTimes->{{3.450604783734375*^9, 3.4506047864375*^9}}],

Cell[BoxData[
 StyleBox["\<\"itoDSimplify[\!\(\*\\nStyleBox[\\\"expr\\\",\\nFontSlant->\\\"\
Italic\\\"]\)] simplifies the It\[OHat] differential-containing expression \
using the It\[OHat] differential multiplication table.\"\>", "MSG"]], "Print",\
 "PrintUsage",
 CellChangeTimes->{3.450787628109375*^9},
 CellTags->"Info3450769628-5024241"]
}, Open  ]],

Cell[BoxData[
 RowBox[{
  RowBox[{
   RowBox[{"\[DoubleStruckD]", "::", "usage"}], "=", "\[IndentingNewLine]", 
   "\"\<\[DoubleStruckD] is used to represent It\[OHat] differentials.\>\""}],
   ";"}]], "Input",
 InitializationCell->True,
 CellChangeTimes->{{3.451067787234375*^9, 3.45106782653125*^9}}],

Cell[BoxData[
 RowBox[{"?", "\[DoubleStruckD]"}]], "Input",
 CellChangeTimes->{{3.45106783365625*^9, 3.4510678390625*^9}}],

Cell[BoxData[
 RowBox[{
  RowBox[{
   RowBox[{"\[DoubleStruckCapitalE]", "::", "usage"}], "=", 
   "\[IndentingNewLine]", 
   "\"\<\[DoubleStruckCapitalE] is used to represent expectation.\>\""}], 
  ";"}]], "Input",
 InitializationCell->True,
 CellChangeTimes->{{3.451067787234375*^9, 3.45106782653125*^9}, {
  3.451067868375*^9, 3.451067878859375*^9}}],

Cell[BoxData[
 RowBox[{"?", "\[DoubleStruckCapitalE]"}]], "Input",
 CellChangeTimes->{{3.45106783365625*^9, 3.4510678390625*^9}, {
  3.4510678825625*^9, 3.45106791409375*^9}}],

Cell[BoxData[
 RowBox[{
  RowBox[{
   RowBox[{"\[DoubleStruckCapitalP]", "::", "usage"}], "=", 
   "\[IndentingNewLine]", 
   "\"\<\[DoubleStruckCapitalP] is used to represent probability.\>\""}], 
  ";"}]], "Input",
 InitializationCell->True,
 CellChangeTimes->{{3.451067787234375*^9, 3.45106782653125*^9}, {
  3.451067887015625*^9, 3.45106789775*^9}}],

Cell[BoxData[
 RowBox[{"?", "\[DoubleStruckCapitalP]"}]], "Input",
 CellChangeTimes->{{3.45106783365625*^9, 3.4510678390625*^9}, {
  3.451067916859375*^9, 3.4510679199375*^9}}],

Cell[BoxData[
 RowBox[{
  RowBox[{
   RowBox[{"\[ScriptCapitalF]", "::", "usage"}], "=", "\[IndentingNewLine]", 
   "\"\<\[ScriptCapitalF][\!\(\*
StyleBox[\"t\",
FontSlant->\"Italic\"]\)] represents a filtration with respect to \!\(\*
StyleBox[\"t\",
FontSlant->\"Italic\"]\).\>\""}], ";"}]], "Input",
 InitializationCell->True,
 CellChangeTimes->{{3.451067787234375*^9, 3.45106782653125*^9}, {
  3.451067887015625*^9, 3.451067957421875*^9}}],

Cell[BoxData[
 RowBox[{"?", "\[ScriptCapitalF]"}]], "Input",
 CellChangeTimes->{{3.45106783365625*^9, 3.4510678390625*^9}, {
  3.45106796421875*^9, 3.45106796746875*^9}}],

Cell[BoxData[
 RowBox[{
  RowBox[{"Begin", "[", "\"\<`Private`\>\"", "]"}], ";"}]], "Input",
 InitializationCell->True,
 CellChangeTimes->{{3.44992512190625*^9, 3.44992516921875*^9}, 
   3.449927546265625*^9, {3.450002284140625*^9, 3.45000228765625*^9}, 
   3.450619973421875*^9, 3.45062003103125*^9}],

Cell[BoxData[
 RowBox[{
  RowBox[{"Format", "[", 
   RowBox[{"itoDifferential", "[", 
    RowBox[{
     RowBox[{"e_", "/;", 
      RowBox[{"!", 
       RowBox[{"AtomQ", "[", "e", "]"}]}]}], ",", "t_Symbol"}], "]"}], "]"}], 
  ":=", "\[IndentingNewLine]", 
  RowBox[{"HoldForm", "[", 
   RowBox[{"Prefix", "[", 
    RowBox[{
     RowBox[{"\[DoubleStruckD]", "[", "e", "]"}], ",", "\[DoubleStruckD]"}], 
    "]"}], "]"}]}]], "Input",
 InitializationCell->True,
 CellChangeTimes->{{3.4500033816875*^9, 3.450003477890625*^9}, {
  3.450003513359375*^9, 3.4500035358125*^9}, {3.450537016625*^9, 
  3.45053703728125*^9}}],

Cell["\<\
These rules make It\[OHat] differentials appear last in a product of factors.\
\>", "Text",
 CellChangeTimes->{{3.449682939578125*^9, 3.4496829671875*^9}, 
   3.449924326875*^9}],

Cell[BoxData[
 RowBox[{
  RowBox[{"Unprotect", "[", "Times", "]"}], ";"}]], "Input",
 InitializationCell->True,
 CellChangeTimes->{{3.449666111171875*^9, 3.449666114734375*^9}, 
   3.449682931171875*^9}],

Cell[BoxData[
 RowBox[{
  RowBox[{"Format", "[", 
   RowBox[{
    RowBox[{"itoDifferential", "[", "t_Symbol", "]"}], " ", "b__"}], "]"}], ":=",
   "\[IndentingNewLine]", 
  RowBox[{"HoldForm", "[", 
   RowBox[{"b", " ", 
    RowBox[{"PrecedenceForm", "[", 
     RowBox[{
      RowBox[{"\[DoubleStruckD]", "\[VeryThinSpace]", "t"}], ",", "500"}], 
     "]"}]}], "]"}]}]], "Input",
 InitializationCell->True,
 CellChangeTimes->{{3.449666117453125*^9, 3.4496661533125*^9}, {
  3.449666195515625*^9, 3.449666207015625*^9}, {3.449666246796875*^9, 
  3.449666300921875*^9}, {3.449666523625*^9, 3.449666523734375*^9}, {
  3.4496829875625*^9, 3.449683009578125*^9}, {3.44968332365625*^9, 
  3.4496833275*^9}, {3.449683439453125*^9, 3.449683463734375*^9}, {
  3.449683502015625*^9, 3.44968357075*^9}, {3.449683839671875*^9, 
  3.449683840796875*^9}, {3.449683989859375*^9, 3.449683994421875*^9}, {
  3.449684026640625*^9, 3.44968408609375*^9}, {3.4496843740625*^9, 
  3.44968441771875*^9}, {3.4496845048125*^9, 3.449684513546875*^9}}],

Cell[BoxData[
 RowBox[{
  RowBox[{"Format", "[", 
   RowBox[{
    RowBox[{"itoDifferential", "[", 
     RowBox[{"W_Symbol", ",", "t_Symbol"}], "]"}], " ", "b__"}], "]"}], ":=", 
  "\[IndentingNewLine]", 
  RowBox[{"HoldForm", "[", 
   RowBox[{"b", " ", 
    RowBox[{"PrecedenceForm", "[", 
     RowBox[{
      RowBox[{"\[DoubleStruckD]", "\[VeryThinSpace]", 
       RowBox[{"W", "[", "t", "]"}]}], ",", "500"}], "]"}]}], 
   "]"}]}]], "Input",
 InitializationCell->True,
 CellChangeTimes->{{3.449666117453125*^9, 3.4496661533125*^9}, {
  3.449666195515625*^9, 3.449666207015625*^9}, {3.449666246796875*^9, 
  3.449666300921875*^9}, {3.449666523625*^9, 3.449666523734375*^9}, {
  3.4496829875625*^9, 3.449683009578125*^9}, {3.44968332365625*^9, 
  3.4496833275*^9}, {3.449683439453125*^9, 3.449683463734375*^9}, {
  3.449683502015625*^9, 3.44968357075*^9}, {3.449683839671875*^9, 
  3.449683840796875*^9}, {3.449683989859375*^9, 3.449683994421875*^9}, {
  3.449684026640625*^9, 3.44968408609375*^9}, {3.4496843740625*^9, 
  3.44968441771875*^9}, {3.449684497328125*^9, 3.44968453421875*^9}}],

Cell[BoxData[
 RowBox[{
  RowBox[{"Format", "[", 
   RowBox[{
    RowBox[{"itoDifferential", "[", 
     RowBox[{"e_", ",", "t_Symbol"}], "]"}], " ", "b__"}], "]"}], ":=", 
  "\[IndentingNewLine]", 
  RowBox[{"HoldForm", "[", 
   RowBox[{"b", " ", 
    RowBox[{"PrecedenceForm", "[", 
     RowBox[{
      RowBox[{"Prefix", "[", 
       RowBox[{
        RowBox[{"\[DoubleStruckD]", "[", "e", "]"}], ",", 
        "\[DoubleStruckD]"}], "]"}], ",", "500"}], "]"}]}], "]"}]}]], "Input",
 InitializationCell->True,
 CellChangeTimes->{{3.449666117453125*^9, 3.4496661533125*^9}, {
  3.449666195515625*^9, 3.449666207015625*^9}, {3.449666246796875*^9, 
  3.449666300921875*^9}, {3.449666523625*^9, 3.449666523734375*^9}, {
  3.4496829875625*^9, 3.449683009578125*^9}, {3.44968332365625*^9, 
  3.4496833275*^9}, {3.449683439453125*^9, 3.449683463734375*^9}, {
  3.449683502015625*^9, 3.44968357075*^9}, {3.449683839671875*^9, 
  3.449683840796875*^9}, {3.449683989859375*^9, 3.449683994421875*^9}, {
  3.449684026640625*^9, 3.44968408609375*^9}, {3.4496843740625*^9, 
  3.44968441771875*^9}, {3.449684497328125*^9, 3.44968453421875*^9}, {
  3.450003892484375*^9, 3.45000393553125*^9}}],

Cell[BoxData[
 RowBox[{
  RowBox[{"Protect", "[", "Times", "]"}], ";"}]], "Input",
 InitializationCell->True,
 CellChangeTimes->{{3.449666356375*^9, 3.44966636021875*^9}, 
   3.44968293384375*^9}],

Cell["\<\
Lowercase double-struck d, \[DoubleStruckD], is used for It\[OHat] \
differentials. To type this in, you need a space between \[DoubleStruckD] and \
the argument. \
\>", "Text",
 CellChangeTimes->{{3.44968142265625*^9, 3.449681440625*^9}, {
  3.44968258196875*^9, 3.449682588125*^9}, {3.449682749875*^9, 
  3.449682761671875*^9}}],

Cell["\<\
Notations don't get saved properly to .m files. Thus, to make them work, I \
show each as a FullForm, then paste it into an initialization cell in that \
form.\
\>", "Text",
 CellChangeTimes->{{3.45069196396875*^9, 3.4506920255625*^9}}],

Cell[CellGroupData[{

Cell[BoxData[
 RowBox[{
  RowBox[{
   RowBox[{"Notation", "[", 
    RowBox[{
     TemplateBox[{RowBox[{"\[DoubleStruckD]", "\[VeryThinSpace]", "t_"}]},
      "NotationTemplateTag"], " ", "\[DoubleLongLeftRightArrow]", " ", 
     TemplateBox[{RowBox[{"itoDifferential", "[", "t_", "]"}]},
      "NotationTemplateTag"]}], "]"}], "//", "Defer"}], "//", 
  "FullForm"}]], "Input",
 CellChangeTimes->{{3.450686710671875*^9, 3.450686730359375*^9}, {
  3.450686870484375*^9, 3.450686874703125*^9}, {3.450687031984375*^9, 
  3.450687034515625*^9}, {3.45068712353125*^9, 3.450687128296875*^9}, {
  3.4506873125625*^9, 3.4506873169375*^9}, {3.450689829171875*^9, 
  3.45068983409375*^9}, {3.450689864703125*^9, 3.450689928*^9}, {
  3.450689997359375*^9, 3.450689998625*^9}, {3.45069007965625*^9, 
  3.45069009459375*^9}, {3.45069173540625*^9, 3.450691744203125*^9}, {
  3.450691859109375*^9, 3.450691874390625*^9}, {3.450691906265625*^9, 
  3.450691908078125*^9}}],

Cell[BoxData[
 TagBox[
  StyleBox[
   RowBox[{"Defer", "[", 
    RowBox[{"Notation", "[", 
     RowBox[{"DoubleLongLeftRightArrow", "[", 
      RowBox[{
       RowBox[{"ParsedBoxWrapper", "[", 
        RowBox[{"RowBox", "[", 
         RowBox[{"List", "[", 
          RowBox[{
          "\"\<\\[DoubleStruckD]\>\"", ",", "\"\<\\[VeryThinSpace]\>\"", ",", 
           "\"\<t_\>\""}], "]"}], "]"}], "]"}], ",", 
       RowBox[{"ParsedBoxWrapper", "[", 
        RowBox[{"RowBox", "[", 
         RowBox[{"List", "[", 
          RowBox[{
          "\"\<itoDifferential\>\"", ",", "\"\<[\>\"", ",", "\"\<t_\>\"", 
           ",", "\"\<]\>\""}], "]"}], "]"}], "]"}]}], "]"}], "]"}], "]"}],
   ShowSpecialCharacters->False,
   ShowStringCharacters->True,
   NumberMarks->True],
  FullForm]], "Output",
 CellChangeTimes->{
  3.450689837140625*^9, {3.45068986825*^9, 3.450689896515625*^9}, 
   3.450689928421875*^9, 3.450689999359375*^9, {3.450690081171875*^9, 
   3.450690094953125*^9}, {3.45069173703125*^9, 3.450691745109375*^9}, {
   3.450691862390625*^9, 3.45069187528125*^9}, 3.450691909109375*^9, 
   3.450693007734375*^9, 3.450697687015625*^9, 3.4506980933125*^9, 
   3.450787628234375*^9}]
}, Open  ]],

Cell[BoxData[
 TagBox[
  StyleBox[
   RowBox[{"Notation", "[", 
    RowBox[{"DoubleLongLeftRightArrow", "[", 
     RowBox[{
      RowBox[{"ParsedBoxWrapper", "[", 
       RowBox[{"RowBox", "[", 
        RowBox[{"List", "[", 
         RowBox[{
         "\"\<\\[DoubleStruckD]\>\"", ",", "\"\<\\[VeryThinSpace]\>\"", ",", 
          "\"\<t_\>\""}], "]"}], "]"}], "]"}], ",", 
      RowBox[{"ParsedBoxWrapper", "[", 
       RowBox[{"RowBox", "[", 
        RowBox[{"List", "[", 
         RowBox[{
         "\"\<itoDifferential\>\"", ",", "\"\<[\>\"", ",", "\"\<t_\>\"", ",", 
          "\"\<]\>\""}], "]"}], "]"}], "]"}]}], "]"}], "]"}],
   ShowSpecialCharacters->False,
   ShowStringCharacters->True,
   NumberMarks->True],
  FullForm]], "Input",
 InitializationCell->True,
 CellChangeTimes->{{3.450693120671875*^9, 3.450693125328125*^9}}],

Cell[CellGroupData[{

Cell[BoxData[
 RowBox[{
  RowBox[{
   RowBox[{"Notation", "[", 
    RowBox[{
     TemplateBox[{RowBox[{"\[DoubleStruckD]", "\[VeryThinSpace]", 
         RowBox[{"W_", "[", "t_", "]"}]}]},
      "NotationTemplateTag"], " ", "\[DoubleLongLeftRightArrow]", " ", 
     TemplateBox[{RowBox[{"itoDifferential", "[", 
         RowBox[{"W_", ",", "t_"}], "]"}]},
      "NotationTemplateTag"]}], "]"}], "//", "Defer"}], "//", 
  "FullForm"}]], "Input",
 CellChangeTimes->{{3.449682158359375*^9, 3.44968216075*^9}, {
  3.44968219909375*^9, 3.449682249*^9}, {3.449682416*^9, 
  3.449682420578125*^9}, {3.4496824671875*^9, 3.449682474296875*^9}, {
  3.449682508921875*^9, 3.449682524640625*^9}, {3.449683803109375*^9, 
  3.449683804265625*^9}, {3.450692043265625*^9, 3.45069205084375*^9}}],

Cell[BoxData[
 TagBox[
  StyleBox[
   RowBox[{"Defer", "[", 
    RowBox[{"Notation", "[", 
     RowBox[{"DoubleLongLeftRightArrow", "[", 
      RowBox[{
       RowBox[{"ParsedBoxWrapper", "[", 
        RowBox[{"RowBox", "[", 
         RowBox[{"List", "[", 
          RowBox[{
          "\"\<\\[DoubleStruckD]\>\"", ",", "\"\<\\[VeryThinSpace]\>\"", ",", 
           RowBox[{"RowBox", "[", 
            RowBox[{"List", "[", 
             RowBox[{
             "\"\<W_\>\"", ",", "\"\<[\>\"", ",", "\"\<t_\>\"", ",", 
              "\"\<]\>\""}], "]"}], "]"}]}], "]"}], "]"}], "]"}], ",", 
       RowBox[{"ParsedBoxWrapper", "[", 
        RowBox[{"RowBox", "[", 
         RowBox[{"List", "[", 
          RowBox[{"\"\<itoDifferential\>\"", ",", "\"\<[\>\"", ",", 
           RowBox[{"RowBox", "[", 
            RowBox[{"List", "[", 
             RowBox[{"\"\<W_\>\"", ",", "\"\<,\>\"", ",", "\"\<t_\>\""}], 
             "]"}], "]"}], ",", "\"\<]\>\""}], "]"}], "]"}], "]"}]}], "]"}], 
     "]"}], "]"}],
   ShowSpecialCharacters->False,
   ShowStringCharacters->True,
   NumberMarks->True],
  FullForm]], "Output",
 CellChangeTimes->{3.450692162125*^9, 3.450693007765625*^9, 
  3.450697687046875*^9, 3.450698093359375*^9, 3.4507876283125*^9}]
}, Open  ]],

Cell[BoxData[
 TagBox[
  StyleBox[
   RowBox[{"Notation", "[", 
    RowBox[{"DoubleLongLeftRightArrow", "[", 
     RowBox[{
      RowBox[{"ParsedBoxWrapper", "[", 
       RowBox[{"RowBox", "[", 
        RowBox[{"List", "[", 
         RowBox[{
         "\"\<\\[DoubleStruckD]\>\"", ",", "\"\<\\[VeryThinSpace]\>\"", ",", 
          RowBox[{"RowBox", "[", 
           RowBox[{"List", "[", 
            RowBox[{
            "\"\<W_\>\"", ",", "\"\<[\>\"", ",", "\"\<t_\>\"", ",", 
             "\"\<]\>\""}], "]"}], "]"}]}], "]"}], "]"}], "]"}], ",", 
      RowBox[{"ParsedBoxWrapper", "[", 
       RowBox[{"RowBox", "[", 
        RowBox[{"List", "[", 
         RowBox[{"\"\<itoDifferential\>\"", ",", "\"\<[\>\"", ",", 
          RowBox[{"RowBox", "[", 
           RowBox[{"List", "[", 
            RowBox[{"\"\<W_\>\"", ",", "\"\<,\>\"", ",", "\"\<t_\>\""}], 
            "]"}], "]"}], ",", "\"\<]\>\""}], "]"}], "]"}], "]"}]}], "]"}], 
    "]"}],
   ShowSpecialCharacters->False,
   ShowStringCharacters->True,
   NumberMarks->True],
  FullForm]], "Input",
 InitializationCell->True,
 CellChangeTimes->{{3.45069216909375*^9, 3.4506921736875*^9}}],

Cell[BoxData[
 RowBox[{
  RowBox[{"Format", "[", 
   RowBox[{"itoDifferential", "[", 
    RowBox[{"W_Symbol", ",", "t_Symbol"}], "]"}], "]"}], ":=", 
  "\[IndentingNewLine]", 
  RowBox[{"HoldForm", "[", 
   RowBox[{"Prefix", "[", 
    RowBox[{
     RowBox[{"\[DoubleStruckD]", "[", 
      RowBox[{"W", "[", "t", "]"}], "]"}], ",", "\[DoubleStruckD]"}], "]"}], 
   "]"}]}]], "Input",
 InitializationCell->True,
 CellChangeTimes->{{3.4500033816875*^9, 3.450003477890625*^9}, {
  3.450003513359375*^9, 3.4500035358125*^9}, {3.45000358475*^9, 
  3.450003598*^9}}],

Cell[TextData[{
 "The form ",
 Cell[BoxData[
  FormBox[
   RowBox[{"itoDifferential", "[", 
    RowBox[{"W", ",", "t"}], "]"}], TraditionalForm]]],
 " is reserved for Brownian motions. For the differential of a general \
expression of time ",
 Cell[BoxData[
  FormBox["t", TraditionalForm]]],
 ", use the notation below, e.g. ",
 Cell[BoxData[
  FormBox[
   RowBox[{"\[DoubleStruckD]", "[", 
    RowBox[{
     RowBox[{"S", "[", "t", "]"}], ",", "t"}], "]"}], TraditionalForm]]],
 ". "
}], "Text",
 CellChangeTimes->{{3.450002670265625*^9, 3.45000269421875*^9}, {
  3.450002964796875*^9, 3.45000297528125*^9}, {3.450003067359375*^9, 
  3.450003071328125*^9}, {3.450003265734375*^9, 3.45000329925*^9}, {
  3.450003333734375*^9, 3.450003342828125*^9}, {3.45000362790625*^9, 
  3.450003654453125*^9}}],

Cell[CellGroupData[{

Cell[BoxData[
 RowBox[{
  RowBox[{
   RowBox[{"Notation", "[", 
    RowBox[{
     TemplateBox[{RowBox[{"\[DoubleStruckD]", "[", 
         RowBox[{"e_", ",", "t_"}], "]"}]},
      "NotationTemplateTag"], " ", "\[DoubleLongLeftRightArrow]", " ", 
     TemplateBox[{RowBox[{"itoDifferential", "[", 
         RowBox[{"e_", ",", "t_"}], "]"}]},
      "NotationTemplateTag"]}], "]"}], "//", "Defer"}], "//", 
  "FullForm"}]], "Input",
 CellChangeTimes->{{3.4500031089375*^9, 3.4500032131875*^9}, 
   3.45069205346875*^9}],

Cell[BoxData[
 TagBox[
  StyleBox[
   RowBox[{"Defer", "[", 
    RowBox[{"Notation", "[", 
     RowBox[{"DoubleLongLeftRightArrow", "[", 
      RowBox[{
       RowBox[{"ParsedBoxWrapper", "[", 
        RowBox[{"RowBox", "[", 
         RowBox[{"List", "[", 
          RowBox[{"\"\<\\[DoubleStruckD]\>\"", ",", "\"\<[\>\"", ",", 
           RowBox[{"RowBox", "[", 
            RowBox[{"List", "[", 
             RowBox[{"\"\<e_\>\"", ",", "\"\<,\>\"", ",", "\"\<t_\>\""}], 
             "]"}], "]"}], ",", "\"\<]\>\""}], "]"}], "]"}], "]"}], ",", 
       RowBox[{"ParsedBoxWrapper", "[", 
        RowBox[{"RowBox", "[", 
         RowBox[{"List", "[", 
          RowBox[{"\"\<itoDifferential\>\"", ",", "\"\<[\>\"", ",", 
           RowBox[{"RowBox", "[", 
            RowBox[{"List", "[", 
             RowBox[{"\"\<e_\>\"", ",", "\"\<,\>\"", ",", "\"\<t_\>\""}], 
             "]"}], "]"}], ",", "\"\<]\>\""}], "]"}], "]"}], "]"}]}], "]"}], 
     "]"}], "]"}],
   ShowSpecialCharacters->False,
   ShowStringCharacters->True,
   NumberMarks->True],
  FullForm]], "Output",
 CellChangeTimes->{3.450692194640625*^9, 3.4506930078125*^9, 
  3.450697687109375*^9, 3.45069809340625*^9, 3.450787628390625*^9}]
}, Open  ]],

Cell[BoxData[
 TagBox[
  StyleBox[
   RowBox[{"Notation", "[", 
    RowBox[{"DoubleLongLeftRightArrow", "[", 
     RowBox[{
      RowBox[{"ParsedBoxWrapper", "[", 
       RowBox[{"RowBox", "[", 
        RowBox[{"List", "[", 
         RowBox[{"\"\<\\[DoubleStruckD]\>\"", ",", "\"\<[\>\"", ",", 
          RowBox[{"RowBox", "[", 
           RowBox[{"List", "[", 
            RowBox[{"\"\<e_\>\"", ",", "\"\<,\>\"", ",", "\"\<t_\>\""}], 
            "]"}], "]"}], ",", "\"\<]\>\""}], "]"}], "]"}], "]"}], ",", 
      RowBox[{"ParsedBoxWrapper", "[", 
       RowBox[{"RowBox", "[", 
        RowBox[{"List", "[", 
         RowBox[{"\"\<itoDifferential\>\"", ",", "\"\<[\>\"", ",", 
          RowBox[{"RowBox", "[", 
           RowBox[{"List", "[", 
            RowBox[{"\"\<e_\>\"", ",", "\"\<,\>\"", ",", "\"\<t_\>\""}], 
            "]"}], "]"}], ",", "\"\<]\>\""}], "]"}], "]"}], "]"}]}], "]"}], 
    "]"}],
   ShowSpecialCharacters->False,
   ShowStringCharacters->True,
   NumberMarks->True],
  FullForm]], "Input",
 InitializationCell->True,
 CellChangeTimes->{{3.4506921980625*^9, 3.450692216375*^9}}],

Cell["\<\
The It\[OHat] differential multiplication table. Brownian motions indicated \
by distinct symbols are assumed independent.\
\>", "Text",
 CellChangeTimes->{{3.44968461925*^9, 3.449684661734375*^9}}],

Cell[BoxData[
 RowBox[{
  RowBox[{"itoMultiplicationTable", "=", 
   RowBox[{"{", "\[IndentingNewLine]", 
    RowBox[{
     RowBox[{
      SuperscriptBox[
       RowBox[{"(", 
        RowBox[{"itoDifferential", "[", "t_Symbol", "]"}], ")"}], 
       RowBox[{"n_", "/;", 
        RowBox[{"n", ">", "1"}]}]], "\[RuleDelayed]", "0"}], ",", 
     "\[IndentingNewLine]", 
     RowBox[{
      RowBox[{
       RowBox[{"itoDifferential", "[", "t_Symbol", "]"}], 
       RowBox[{"itoDifferential", "[", "t_Symbol", "]"}]}], "\[RuleDelayed]", 
      "0"}], ",", "\[IndentingNewLine]", 
     RowBox[{
      RowBox[{
       RowBox[{"itoDifferential", "[", "t_Symbol", " ", "]"}], 
       RowBox[{"itoDifferential", "[", 
        RowBox[{"W_Symbol", ",", "t_Symbol"}], "]"}]}], "\[RuleDelayed]", 
      "0"}], ",", "\[IndentingNewLine]", 
     RowBox[{
      SuperscriptBox[
       RowBox[{"(", 
        RowBox[{"itoDifferential", "[", 
         RowBox[{"W_Symbol", ",", "t_Symbol"}], "]"}], ")"}], "2"], 
      "\[RuleDelayed]", 
      RowBox[{"itoDifferential", "[", "t", "]"}]}], ",", 
     "\[IndentingNewLine]", 
     RowBox[{
      SuperscriptBox[
       RowBox[{"(", 
        RowBox[{"itoDifferential", "[", 
         RowBox[{"W_Symbol", ",", "t_Symbol"}], "]"}], ")"}], 
       RowBox[{"n_", "/;", 
        RowBox[{"n", ">", "2"}]}]], "\[RuleDelayed]", "0"}], ",", 
     "\[IndentingNewLine]", 
     RowBox[{
      RowBox[{
       RowBox[{"itoDifferential", "[", 
        RowBox[{"W_Symbol", ",", "t_Symbol"}], "]"}], 
       RowBox[{"itoDifferential", "[", 
        RowBox[{"W_Symbol", ",", "t_Symbol"}], "]"}]}], "\[RuleDelayed]", 
      RowBox[{"itoDifferential", "[", "t", "]"}]}], ",", 
     "\[IndentingNewLine]", 
     RowBox[{
      RowBox[{
       RowBox[{"itoDifferential", "[", 
        RowBox[{"W1_Symbol", ",", "t_Symbol"}], "]"}], 
       RowBox[{"itoDifferential", "[", 
        RowBox[{"W2_Symbol", ",", "t_Symbol"}], "]"}]}], "\[RuleDelayed]", 
      "0"}]}], "\[IndentingNewLine]", "}"}]}], ";"}]], "Input",
 InitializationCell->True,
 CellChangeTimes->{{3.449743285*^9, 3.449743400359375*^9}, {
  3.449927691984375*^9, 3.449927703703125*^9}, {3.4506966855625*^9, 
  3.450696808890625*^9}, {3.45072241290625*^9, 3.450722429*^9}, {
  3.45072245934375*^9, 3.450722492484375*^9}}],

Cell[BoxData[
 RowBox[{
  RowBox[{"End", "[", "]"}], ";"}]], "Input",
 InitializationCell->True,
 CellChangeTimes->{{3.4500025458125*^9, 3.450002550203125*^9}, 
   3.450619974234375*^9, 3.450620031921875*^9}],

Cell[CellGroupData[{

Cell[BoxData[
 RowBox[{"{", 
  RowBox[{
   RowBox[{"itoDifferential", "[", "u", "]"}], ",", 
   RowBox[{"\[DoubleStruckD]", " ", "u"}], ",", 
   RowBox[{"itoDifferential", "[", 
    RowBox[{"W", ",", "u"}], "]"}], ",", 
   RowBox[{"\[DoubleStruckD]", " ", 
    RowBox[{"W", "[", "u", "]"}]}], ",", 
   RowBox[{"itoDifferential", "[", 
    RowBox[{
     RowBox[{"S", "[", "t", "]"}], ",", "t"}], "]"}], ",", 
   RowBox[{"\[DoubleStruckD]", "[", 
    RowBox[{
     RowBox[{"S", "[", "t", "]"}], ",", "t"}], "]"}]}], "}"}]], "Input",
 CellChangeTimes->{{3.449681451046875*^9, 3.449681460484375*^9}, {
  3.449681539203125*^9, 3.449681541765625*^9}, {3.44968285634375*^9, 
  3.44968288028125*^9}, {3.449683812390625*^9, 3.449683824609375*^9}, {
  3.45000325203125*^9, 3.450003252625*^9}, {3.45000378290625*^9, 
  3.45000381109375*^9}}],

Cell[BoxData[
 RowBox[{"{", 
  RowBox[{
   RowBox[{"\[DoubleStruckD]", "\[VeryThinSpace]", "u"}], ",", 
   RowBox[{"\[DoubleStruckD]", "\[VeryThinSpace]", "u"}], ",", 
   TagBox[
    InterpretationBox[
     RowBox[{"\[DoubleStruckD]", 
      RowBox[{"W", "[", "u", "]"}]}],
     Prefix[
      itoCalculus`\[DoubleStruckD][
       itoCalculus`W[itoCalculus`u]], itoCalculus`\[DoubleStruckD]],
     Editable->False],
    HoldForm], ",", 
   TagBox[
    InterpretationBox[
     RowBox[{"\[DoubleStruckD]", 
      RowBox[{"W", "[", "u", "]"}]}],
     Prefix[
      itoCalculus`\[DoubleStruckD][
       itoCalculus`W[itoCalculus`u]], itoCalculus`\[DoubleStruckD]],
     Editable->False],
    HoldForm], ",", 
   TagBox[
    InterpretationBox[
     RowBox[{"\[DoubleStruckD]", 
      RowBox[{"S", "[", "t", "]"}]}],
     Prefix[
      itoCalculus`\[DoubleStruckD][
       itoCalculus`S[itoCalculus`t]], itoCalculus`\[DoubleStruckD]],
     Editable->False],
    HoldForm], ",", 
   TagBox[
    InterpretationBox[
     RowBox[{"\[DoubleStruckD]", 
      RowBox[{"S", "[", "t", "]"}]}],
     Prefix[
      itoCalculus`\[DoubleStruckD][
       itoCalculus`S[itoCalculus`t]], itoCalculus`\[DoubleStruckD]],
     Editable->False],
    HoldForm]}], "}"}]], "Output",
 CellChangeTimes->{
  3.449681460828125*^9, {3.4496815429375*^9, 3.44968156478125*^9}, 
   3.449681682921875*^9, {3.449682107765625*^9, 3.449682117921875*^9}, 
   3.44968242440625*^9, 3.449682882515625*^9, 3.449683379765625*^9, {
   3.44968352925*^9, 3.44968357853125*^9}, 3.449683868828125*^9, 
   3.449684466984375*^9, 3.44968458971875*^9, 3.4497403793125*^9, 
   3.4497434545625*^9, 3.449744977953125*^9, 3.4497453178125*^9, 
   3.449747493140625*^9, 3.449756696015625*^9, 3.449767129640625*^9, 
   3.449769017078125*^9, 3.449998351296875*^9, 3.44999838346875*^9, 
   3.45000049771875*^9, 3.45000233778125*^9, 3.450003375734375*^9, 
   3.4500035386875*^9, 3.450003613296875*^9, 3.45000377359375*^9, 
   3.45000381178125*^9, 3.450011370578125*^9, 3.450013635796875*^9, 
   3.45008554871875*^9, 3.4500872299375*^9, 3.45008736965625*^9, 
   3.450087479875*^9, 3.45008824021875*^9, 3.450101833421875*^9, 
   3.45011463525*^9, 3.4501176465*^9, 3.450166034015625*^9, 
   3.45016940671875*^9, 3.450185583140625*^9, 3.4501967513125*^9, 
   3.45020335296875*^9, 3.450254106078125*^9, 3.4502562856875*^9, 
   3.450265152953125*^9, 3.45026832371875*^9, 3.450268887671875*^9, 
   3.450269070359375*^9, 3.450269894109375*^9, 3.450270394953125*^9, 
   3.450270614265625*^9, 3.450270888796875*^9, 3.450272357484375*^9, 
   3.450274324125*^9, 3.45042848925*^9, 3.450441176921875*^9, 
   3.45051332021875*^9, 3.450536899234375*^9, 3.450537044625*^9, 
   3.450545705*^9, 3.450601033625*^9, 3.450604878796875*^9, 
   3.450611973953125*^9, 3.450612448984375*^9, 3.450613455515625*^9, 
   3.450613752578125*^9, 3.450614522796875*^9, 3.45061759434375*^9, 
   3.4506178009375*^9, 3.4506181965625*^9, 3.450618614375*^9, 
   3.450619511265625*^9, 3.45062012746875*^9, 3.450620281140625*^9, 
   3.45063311853125*^9, 3.4506331826875*^9, 3.450633225625*^9, 
   3.450633358703125*^9, 3.45063355246875*^9, 3.450633710203125*^9, 
   3.450633926390625*^9, 3.450634018375*^9, 3.45063417275*^9, 
   3.450635137453125*^9, 3.450635269765625*^9, 3.45063553509375*^9, 
   3.45063576690625*^9, 3.45063624840625*^9, 3.450636668*^9, 
   3.4506368244375*^9, 3.45063694821875*^9, 3.450637183515625*^9, 
   3.450637256546875*^9, 3.450637630484375*^9, 3.450693007875*^9, 
   3.45069768715625*^9, 3.450698093453125*^9, 3.4507876284375*^9}]
}, Open  ]],

Cell[CellGroupData[{

Cell[BoxData[
 RowBox[{"{", 
  RowBox[{
   RowBox[{"a", " ", "\[DoubleStruckD]", " ", "a", " ", 
    RowBox[{"Z", "[", "u", "]"}]}], ",", 
   RowBox[{
    RowBox[{"a", " ", "\[DoubleStruckD]", " ", "a", " ", 
     RowBox[{"Z", "[", "u", "]"}]}], "//", "FullForm"}], ",", 
   RowBox[{"a", " ", "\[DoubleStruckD]", " ", 
    RowBox[{"W", "[", "t", "]"}], 
    RowBox[{"Z", "[", "u", "]"}]}], ",", 
   RowBox[{
    RowBox[{"a", " ", "\[DoubleStruckD]", " ", 
     RowBox[{"W", "[", "t", "]"}], 
     RowBox[{"Z", "[", "u", "]"}]}], "//", "FullForm"}], ",", 
   RowBox[{"a", " ", 
    RowBox[{"\[DoubleStruckD]", "[", 
     RowBox[{
      RowBox[{"S", "[", "t", "]"}], ",", "t"}], "]"}], 
    RowBox[{"Z", "[", "u", "]"}]}], ",", 
   RowBox[{
    RowBox[{"a", " ", 
     RowBox[{"\[DoubleStruckD]", "[", 
      RowBox[{
       RowBox[{"S", "[", "t", "]"}], ",", "t"}], "]"}], 
     RowBox[{"Z", "[", "u", "]"}]}], "//", "FullForm"}]}], "}"}]], "Input",
 CellChangeTimes->{{3.449683276125*^9, 3.449683282734375*^9}, {
  3.44968388521875*^9, 3.449683952640625*^9}, {3.44968456678125*^9, 
  3.44968458296875*^9}, {3.450003844234375*^9, 3.4500038731875*^9}}],

Cell[BoxData[
 RowBox[{"{", 
  RowBox[{
   TagBox[
    RowBox[{"a", " ", 
     RowBox[{"Z", "[", "u", "]"}], " ", 
     TagBox[
      RowBox[{"\[DoubleStruckD]", "\[VeryThinSpace]", "a"}],
      PrecedenceForm[#, 500]& ]}],
    HoldForm], ",", 
   TagBox[
    StyleBox[
     RowBox[{"Times", "[", 
      RowBox[{"a", ",", 
       RowBox[{"itoDifferential", "[", "a", "]"}], ",", 
       RowBox[{"Z", "[", "u", "]"}]}], "]"}],
     ShowSpecialCharacters->False,
     ShowStringCharacters->True,
     NumberMarks->True],
    FullForm], ",", 
   TagBox[
    RowBox[{"a", " ", 
     RowBox[{"Z", "[", "u", "]"}], " ", 
     TagBox[
      TagBox[
       InterpretationBox[
        RowBox[{"\[DoubleStruckD]", 
         RowBox[{"W", "[", "t", "]"}]}],
        Prefix[
         itoCalculus`\[DoubleStruckD][
          itoCalculus`W[itoCalculus`t]], itoCalculus`\[DoubleStruckD]],
        Editable->False],
       HoldForm],
      PrecedenceForm[#, 500]& ]}],
    HoldForm], ",", 
   TagBox[
    StyleBox[
     RowBox[{"Times", "[", 
      RowBox[{"a", ",", 
       RowBox[{"itoDifferential", "[", 
        RowBox[{"W", ",", "t"}], "]"}], ",", 
       RowBox[{"Z", "[", "u", "]"}]}], "]"}],
     ShowSpecialCharacters->False,
     ShowStringCharacters->True,
     NumberMarks->True],
    FullForm], ",", 
   TagBox[
    RowBox[{"a", " ", 
     RowBox[{"Z", "[", "u", "]"}], " ", 
     TagBox[
      InterpretationBox[
       RowBox[{"\[DoubleStruckD]", 
        RowBox[{"S", "[", "t", "]"}]}],
       Prefix[
        itoCalculus`\[DoubleStruckD][
         itoCalculus`S[itoCalculus`t]], itoCalculus`\[DoubleStruckD]],
       Editable->False],
      PrecedenceForm[#, 500]& ]}],
    HoldForm], ",", 
   TagBox[
    StyleBox[
     RowBox[{"Times", "[", 
      RowBox[{"a", ",", 
       RowBox[{"itoDifferential", "[", 
        RowBox[{
         RowBox[{"S", "[", "t", "]"}], ",", "t"}], "]"}], ",", 
       RowBox[{"Z", "[", "u", "]"}]}], "]"}],
     ShowSpecialCharacters->False,
     ShowStringCharacters->True,
     NumberMarks->True],
    FullForm]}], "}"}]], "Output",
 CellChangeTimes->CompressedData["
1:eJwlzFsow2EcxvFXRE6RJEVsSjI0ymEpcrqS3WgltpgxcSFCDrnwX8wmcswF
rlwt5xaKyenCsUgunNY25Xwq0rKR0//5vTefvs/79gpVNflqF8aYgvHn0bk+
/5DJWPQP5ITeG1CURH5JIFOlkyYpWd1txv27jwVm7EOmtZMGNxt0bb/CfcrY
PYzUPWB/0hQu8L5qISfpLYKpDXI4HaaAlXGkOhEySRq1zFICWx1K2BTUAdfv
IEtxkj/uWuhVQYo9e2BE7iA83hyC2aopeO4xg39uXxbQz6UmKBxbxZ5TdoJe
qj9FC3bN6BaZBTpGIXdgJLeCrVBZQO7XQRY6TG3Ms6E7sy5hbFfMIr+HryTw
Mk+7DFY1K6HrdjlM3mvDO/OEBr0h0KKFCsgc59SBv9Tykk4otemgwEkOi/Tw
sBhyT4fUbyFd6CgxZB2NfWi5nowfhMx/knpnlTw4o116TY580C6u7Ucvc+T1
OGldg5zvF7VGPAD9skl9PvlWA7mAFvLIQPu3cRrefs5in4ubQ/fdXPz7B+9A
VnQ=
  "]]
}, Open  ]],

Cell[CellGroupData[{

Cell[BoxData[
 RowBox[{
  RowBox[{"{", 
   RowBox[{
    RowBox[{"\[DoubleStruckD]", " ", "t", " ", "\[DoubleStruckD]", " ", "t"}],
     ",", 
    RowBox[{"\[DoubleStruckD]", " ", "t", " ", "\[DoubleStruckD]", " ", 
     RowBox[{"W", "[", "t", "]"}]}], ",", 
    RowBox[{"\[DoubleStruckD]", " ", 
     RowBox[{"W", "[", "t", "]"}], "\[DoubleStruckD]", " ", 
     RowBox[{"W", "[", "t", "]"}]}], ",", 
    RowBox[{"\[DoubleStruckD]", " ", 
     RowBox[{"W", "[", "t", "]"}], "\[DoubleStruckD]", " ", 
     RowBox[{"X", "[", "t", "]"}]}]}], "}"}], "/.", 
  "`Private`itoMultiplicationTable"}]], "Input",
 CellChangeTimes->{{3.449684727484375*^9, 3.44968473615625*^9}, {
  3.44968485040625*^9, 3.44968490540625*^9}, {3.44974340965625*^9, 
  3.449743413078125*^9}, {3.45063338259375*^9, 3.4506333936875*^9}}],

Cell[BoxData[
 RowBox[{"{", 
  RowBox[{"0", ",", "0", ",", 
   RowBox[{"\[DoubleStruckD]", "\[VeryThinSpace]", "t"}], ",", "0"}], 
  "}"}]], "Output",
 CellChangeTimes->{
  3.449684736953125*^9, {3.44968488765625*^9, 3.449684906671875*^9}, 
   3.449684938953125*^9, 3.44974037946875*^9, 3.44974341884375*^9, 
   3.449743473546875*^9, 3.4497449780625*^9, 3.449745329625*^9, 
   3.44974749328125*^9, 3.449756696140625*^9, 3.44976712978125*^9, 
   3.44976901721875*^9, 3.449998351375*^9, 3.44999838353125*^9, 
   3.450000497796875*^9, 3.450002337859375*^9, 3.450003714984375*^9, 
   3.450003963875*^9, 3.450011370671875*^9, 3.450013635890625*^9, 
   3.450085560125*^9, 3.450087230015625*^9, 3.45008736975*^9, 
   3.45008747996875*^9, 3.45008824034375*^9, 3.4501018335*^9, 
   3.450114649515625*^9, 3.45011764659375*^9, 3.45016603415625*^9, 
   3.4501694068125*^9, 3.450185583234375*^9, 3.45019675140625*^9, 
   3.4502033530625*^9, 3.450254106171875*^9, 3.45025628578125*^9, 
   3.450265153046875*^9, 3.4502683238125*^9, 3.45026888778125*^9, 
   3.450269070453125*^9, 3.450269894203125*^9, 3.450270395046875*^9, 
   3.450270614359375*^9, 3.45027088890625*^9, 3.450272357578125*^9, 
   3.45027432421875*^9, 3.4504284894375*^9, 3.450441177015625*^9, 
   3.450513320328125*^9, 3.45053689934375*^9, 3.450545733078125*^9, 
   3.450601033734375*^9, 3.450604878890625*^9, 3.45061197403125*^9, 
   3.450612449078125*^9, 3.45061345584375*^9, 3.450613752671875*^9, 
   3.450614522875*^9, 3.4506175944375*^9, 3.45061780103125*^9, 
   3.4506181966875*^9, 3.45061861446875*^9, 3.450619511390625*^9, 
   3.4506201275625*^9, 3.450620281265625*^9, {3.45063337075*^9, 
   3.45063339465625*^9}, 3.45063355253125*^9, 3.45063371025*^9, 
   3.450633926453125*^9, 3.450634018421875*^9, 3.450634172796875*^9, 
   3.450635137515625*^9, 3.4506352698125*^9, 3.450635535140625*^9, 
   3.45063576696875*^9, 3.450636248453125*^9, 3.450636668046875*^9, 
   3.450636824484375*^9, 3.450636948265625*^9, 3.4506371835625*^9, 
   3.45063725659375*^9, 3.450637630546875*^9, 3.450693007921875*^9, 
   3.450697687203125*^9, 3.450698093515625*^9, 3.450787628484375*^9}]
}, Open  ]]
}, Open  ]],

Cell[CellGroupData[{

Cell["More default setup...", "Section",
 CellChangeTimes->{{3.4506221653125*^9, 3.45062217034375*^9}}],

Cell[BoxData[
 RowBox[{
  RowBox[{"itoSetup", "::", "usage"}], ":=", "\[IndentingNewLine]", 
  "\"\<itoSetup[{\!\(\*
StyleBox[\"s\",
FontSlant->\"Italic\"]\),\!\(\*
StyleBox[\"t\",
FontSlant->\"Italic\"]\),...},{\!\(\*
StyleBox[\"W\",
FontSlant->\"Italic\"]\),\!\(\*
StyleBox[\"X\",
FontSlant->\"Italic\"]\),...},\!\(\*
StyleBox[\"assumptions\",
FontSlant->\"Italic\"]\)] defines default time variables, brownian motion \
variables, and assumptions.\>\""}]], "Input",
 InitializationCell->True,
 CellChangeTimes->{{3.4502738643125*^9, 3.450273990078125*^9}, 
   3.450537076578125*^9}],

Cell[CellGroupData[{

Cell[BoxData[
 RowBox[{"?", "itoSetup"}]], "Input",
 CellChangeTimes->{{3.4502739925625*^9, 3.450273994390625*^9}}],

Cell[BoxData[
 StyleBox["\<\"itoSetup[{\!\(\*\\nStyleBox[\\\"s\\\",\\nFontSlant->\\\"Italic\
\\\"]\),\!\(\*\\nStyleBox[\\\"t\\\",\\nFontSlant->\\\"Italic\\\"]\),...},{\!\(\
\*\\nStyleBox[\\\"W\\\",\\nFontSlant->\\\"Italic\\\"]\),\!\(\*\\nStyleBox[\\\"\
X\\\",\\nFontSlant->\\\"Italic\\\"]\),...},\!\(\*\\nStyleBox[\\\"assumptions\\\
\",\\nFontSlant->\\\"Italic\\\"]\)] defines default time variables, brownian \
motion variables, and assumptions.\"\>", "MSG"]], "Print", "PrintUsage",
 CellChangeTimes->{3.45078762859375*^9},
 CellTags->"Info3450769628-2627805"]
}, Open  ]],

Cell[BoxData[
 RowBox[{
  RowBox[{
   RowBox[{"$timeVariables", "::", "usage"}], "=", "\[IndentingNewLine]", 
   "\"\<Symbols to be interpreted as representing time by default.\>\""}], 
  ";"}]], "Input",
 InitializationCell->True,
 CellChangeTimes->{
  3.4500818113125*^9, {3.450081981859375*^9, 3.45008202740625*^9}, 
   3.450082279546875*^9}],

Cell[CellGroupData[{

Cell[BoxData[
 RowBox[{"?", "$timeVariables"}]], "Input",
 CellChangeTimes->{{3.450082041453125*^9, 3.4500820469375*^9}}],

Cell[BoxData[
 StyleBox["\<\"Symbols to be interpreted as representing time by \
default.\"\>", "MSG"]], "Print", "PrintUsage",
 CellChangeTimes->{3.450787628734375*^9},
 CellTags->"Info3450769628-3109121"]
}, Open  ]],

Cell[BoxData[
 RowBox[{
  RowBox[{
   RowBox[{"implicitForm", "::", "usage"}], "=", "\[IndentingNewLine]", 
   "\"\<implicitForm[\!\(\*
StyleBox[\"expr\",
FontSlant->\"Italic\"]\),{\!\(\*
StyleBox[\"times\",
FontSlant->\"Italic\"]\)\!\(\*
StyleBox[\"}\",
FontSlant->\"Italic\"]\),{\!\(\*
StyleBox[\"brownianMotions\",
FontSlant->\"Italic\"]\)}] prints \!\(\*
StyleBox[\"expr\",
FontSlant->\"Italic\"]\) without explicit dependence on time and Brownian \
motions.\>\""}], ";"}]], "Input",
 InitializationCell->True,
 CellChangeTimes->{{3.45008261640625*^9, 3.45008272371875*^9}, {
  3.450255203140625*^9, 3.450255208921875*^9}}],

Cell[CellGroupData[{

Cell[BoxData[
 RowBox[{"?", "implicitForm"}]], "Input",
 CellChangeTimes->{{3.450082732109375*^9, 3.4500827344375*^9}, 
   3.450255211234375*^9}],

Cell[BoxData[
 StyleBox["\<\"implicitForm[\!\(\*\\nStyleBox[\\\"expr\\\",\\nFontSlant->\\\"\
Italic\\\"]\),{\!\(\*\\nStyleBox[\\\"times\\\",\\nFontSlant->\\\"Italic\\\"]\)\
\!\(\*\\nStyleBox[\\\"}\\\",\\nFontSlant->\\\"Italic\\\"]\),{\!\(\*\\\
nStyleBox[\\\"brownianMotions\\\",\\nFontSlant->\\\"Italic\\\"]\)}] prints \!\
\(\*\\nStyleBox[\\\"expr\\\",\\nFontSlant->\\\"Italic\\\"]\) without explicit \
dependence on time and Brownian motions.\"\>", "MSG"]], "Print", "PrintUsage",
 CellChangeTimes->{3.450787628859375*^9},
 CellTags->"Info3450769628-5830894"]
}, Open  ]],

Cell[BoxData[
 RowBox[{
  RowBox[{"Begin", "[", "\"\<`Private`\>\"", "]"}], ";"}]], "Input",
 InitializationCell->True,
 CellChangeTimes->{{3.44992512190625*^9, 3.44992516921875*^9}, 
   3.449927546265625*^9, {3.450002284140625*^9, 3.45000228765625*^9}, 
   3.450619975015625*^9, 3.450620032890625*^9}],

Cell[BoxData[
 RowBox[{
  RowBox[{"$timeVariables", "=", 
   RowBox[{"{", "}"}]}], ";"}]], "Input",
 InitializationCell->True,
 CellChangeTimes->{{3.450082973921875*^9, 3.450082980296875*^9}}],

Cell["\<\
Symbols listed $nonTimeVariables are never interpreted as time variables. \
This overrides $timeVariables and even explicitly named time variables. It is \
used internally to temporarily prevent differentiation with respect to a \
symbol, for instance the dummy variable of integration.\
\>", "Text",
 CellChangeTimes->{{3.45958418396875*^9, 3.459584187859375*^9}, {
  3.459586003*^9, 3.459586085640625*^9}}],

Cell[BoxData[
 RowBox[{
  RowBox[{"$nonTimeVariables", "=", 
   RowBox[{"{", "}"}]}], ";"}]], "Input",
 InitializationCell->True,
 CellChangeTimes->{{3.450082973921875*^9, 3.450082980296875*^9}, {
  3.459584167421875*^9, 3.45958417303125*^9}}],

Cell[BoxData[
 RowBox[{"Quiet", "[", "\[IndentingNewLine]", 
  RowBox[{
   RowBox[{
    RowBox[{"timePattern", "[", "t_", "]"}], ":=", 
    RowBox[{"t_Symbol:", "Null"}]}], ",", "\[IndentingNewLine]", 
   RowBox[{"{", 
    RowBox[{"RuleDelayed", "::", "rhs"}], "}"}]}], "]"}]], "Input",
 InitializationCell->True,
 CellChangeTimes->{{3.450101343265625*^9, 3.4501015124375*^9}, {
  3.450102023359375*^9, 3.45010210646875*^9}}],

Cell[BoxData[
 RowBox[{"Quiet", "[", "\[IndentingNewLine]", 
  RowBox[{
   RowBox[{
    RowBox[{"timesPattern", "[", "ts_", "]"}], ":=", 
    RowBox[{"(", 
     RowBox[{"ts", ":", 
      RowBox[{
       RowBox[{"(", 
        RowBox[{
         RowBox[{"{", "___Symbol", "}"}], "|", "_Symbol", "|", "Null"}], 
        ")"}], ":", "Null"}]}], ")"}]}], ",", "\[IndentingNewLine]", 
   RowBox[{"{", 
    RowBox[{"RuleDelayed", "::", "rhs"}], "}"}]}], "]"}]], "Input",
 InitializationCell->True,
 CellChangeTimes->{{3.450101343265625*^9, 3.4501015124375*^9}, {
   3.450102023359375*^9, 3.450102028890625*^9}, 3.450102062734375*^9, {
   3.4501024721875*^9, 3.450102476609375*^9}}],

Cell[BoxData[
 RowBox[{"Quiet", "[", "\[IndentingNewLine]", 
  RowBox[{
   RowBox[{
    RowBox[{"brownianMotionPattern", "[", "Ws_", "]"}], ":=", 
    RowBox[{"(", 
     RowBox[{"Ws", ":", 
      RowBox[{
       RowBox[{"(", 
        RowBox[{
         RowBox[{"{", "___Symbol", "}"}], "|", "_Symbol", "|", "Null"}], 
        ")"}], ":", "Null"}]}], ")"}]}], ",", "\[IndentingNewLine]", 
   RowBox[{"{", 
    RowBox[{"RuleDelayed", "::", "rhs"}], "}"}]}], "]"}]], "Input",
 InitializationCell->True,
 CellChangeTimes->{{3.450101343265625*^9, 3.4501015124375*^9}, {
  3.4501016175*^9, 3.45010163953125*^9}, {3.45010248278125*^9, 
  3.45010248484375*^9}}],

Cell[BoxData[
 RowBox[{
  RowBox[{"timeVariable", "[", 
   RowBox[{"timePattern", "[", "t", "]"}], "]"}], ":=", "\[IndentingNewLine]", 
  RowBox[{"If", "[", 
   RowBox[{
    RowBox[{"t", "===", "Null"}], ",", 
    RowBox[{"First", "[", 
     RowBox[{"timesVariables", "[", "]"}], "]"}], ",", "t"}], 
   "]"}]}]], "Input",
 InitializationCell->True,
 CellChangeTimes->{{3.45010194115625*^9, 3.450102004421875*^9}, {
  3.450102113671875*^9, 3.450102260828125*^9}, {3.4595861553125*^9, 
  3.45958615609375*^9}}],

Cell[BoxData[
 RowBox[{
  RowBox[{"timesVariables", "[", 
   RowBox[{"timesPattern", "[", "ts", "]"}], "]"}], ":=", 
  "\[IndentingNewLine]", 
  RowBox[{"Complement", "[", "\[IndentingNewLine]", 
   RowBox[{
    RowBox[{"Switch", "[", 
     RowBox[{
     "ts", ",", "\[IndentingNewLine]", "Null", ",", "$timeVariables", ",", 
      "\[IndentingNewLine]", "_Symbol", ",", 
      RowBox[{"{", "ts", "}"}], ",", "\[IndentingNewLine]", "_List", ",", 
      "ts", ",", "\[IndentingNewLine]", "_", ",", 
      RowBox[{"{", 
       RowBox[{"(*", " ", 
        RowBox[{"probably", " ", "an", " ", "error"}], " ", "*)"}], "}"}]}], 
     " ", "\[IndentingNewLine]", "]"}], ",", "$nonTimeVariables"}], 
   "]"}]}]], "Input",
 InitializationCell->True,
 CellChangeTimes->{{3.450102221703125*^9, 3.450102243359375*^9}, {
  3.450102283734375*^9, 3.45010235084375*^9}, {3.4501024013125*^9, 
  3.4501024481875*^9}, {3.450102500484375*^9, 3.4501025446875*^9}, {
  3.45958618015625*^9, 3.459586217609375*^9}}],

Cell[BoxData[
 RowBox[{
  RowBox[{"timeVariableQ", "[", 
   RowBox[{"t_Symbol", ",", 
    RowBox[{"timesPattern", "[", "ts", "]"}]}], "]"}], ":=", 
  "\[IndentingNewLine]", 
  RowBox[{"MemberQ", "[", 
   RowBox[{
    RowBox[{"timesVariables", "[", "ts", "]"}], ",", "t"}], "]"}]}]], "Input",
 InitializationCell->True,
 CellChangeTimes->{{3.450113554515625*^9, 3.450113630625*^9}, 
   3.450113741078125*^9}],

Cell[BoxData[
 RowBox[{
  RowBox[{"brownianMotions", "[", 
   RowBox[{
    RowBox[{"brownianMotionPattern", "[", "Ws", "]"}], ",", 
    RowBox[{"measurePattern", "[", "m", "]"}]}], "]"}], ":=", 
  "\[IndentingNewLine]", 
  RowBox[{"Switch", "[", 
   RowBox[{"Ws", ",", "\[IndentingNewLine]", "Null", ",", 
    RowBox[{"$defaultMeasure", "[", "brownianMotions", "]"}], ",", 
    "\[IndentingNewLine]", "_Symbol", ",", 
    RowBox[{"{", "Ws", "}"}], ",", "\[IndentingNewLine]", "_List", ",", "Ws", 
    ",", "\[IndentingNewLine]", "_", ",", 
    RowBox[{"{", 
     RowBox[{"(*", " ", 
      RowBox[{"probably", " ", "an", " ", "error"}], " ", "*)"}], "}"}]}], 
   " ", "\[IndentingNewLine]", "]"}]}]], "Input",
 InitializationCell->True,
 CellChangeTimes->{{3.450102221703125*^9, 3.450102243359375*^9}, {
  3.450102283734375*^9, 3.45010235084375*^9}, {3.4501024013125*^9, 
  3.4501024481875*^9}, {3.450102500484375*^9, 3.4501025976875*^9}, {
  3.45053766571875*^9, 3.450537697828125*^9}}],

Cell[BoxData[
 RowBox[{
  RowBox[{"brownianMotionQ", "[", 
   RowBox[{"W_Symbol", ",", 
    RowBox[{"brownianMotionPattern", "[", "Ws", "]"}], ",", 
    RowBox[{"measurePattern", "[", "m", "]"}]}], "]"}], ":=", 
  "\[IndentingNewLine]", 
  RowBox[{"MemberQ", "[", 
   RowBox[{
    RowBox[{"brownianMotions", "[", 
     RowBox[{"Ws", ",", "m"}], "]"}], ",", "W"}], "]"}]}]], "Input",
 InitializationCell->True,
 CellChangeTimes->{{3.450113554515625*^9, 3.450113664640625*^9}, 
   3.450113741078125*^9, {3.450537648140625*^9, 3.45053765340625*^9}, {
   3.4505377141875*^9, 3.450537714578125*^9}}],

Cell[BoxData[
 RowBox[{
  RowBox[{"itoSetup", "[", 
   RowBox[{
    RowBox[{"timesPattern", "[", "ts", "]"}], ",", 
    RowBox[{"brownianMotionPattern", "[", "Ws", "]"}], ",", "a_"}], "]"}], ":=",
   "\[IndentingNewLine]", 
  RowBox[{"Module", "[", 
   RowBox[{
    RowBox[{"{", 
     RowBox[{"tsv", ",", "Wsv", ",", "av"}], "}"}], ",", 
    "\[IndentingNewLine]", 
    RowBox[{
     RowBox[{"$timeVariables", "=", 
      RowBox[{"timesVariables", "[", "ts", "]"}]}], ";", 
     "\[IndentingNewLine]", 
     RowBox[{"If", "[", 
      RowBox[{
       RowBox[{"Ws", "=!=", "Null"}], ",", 
       RowBox[{"addBrownianMotion", "[", "Ws", "]"}]}], "]"}], ";", 
     "\[IndentingNewLine]", 
     RowBox[{"$Assumptions", "=", "a"}]}]}], "\[IndentingNewLine]", 
   "]"}]}]], "Input",
 InitializationCell->True,
 CellChangeTimes->{{3.4502741215*^9, 3.45027424415625*^9}, {
  3.45053713746875*^9, 3.450537149890625*^9}, {3.4505451725*^9, 
  3.45054518515625*^9}}],

Cell[BoxData[
 RowBox[{
  RowBox[{"implicitExpression", "[", 
   RowBox[{"e_", ",", 
    RowBox[{"timesPattern", "[", "ts", "]"}], ",", 
    RowBox[{"brownianMotionPattern", "[", "Ws", "]"}], ",", 
    RowBox[{"measurePattern", "[", "m", "]"}]}], "]"}], ":=", 
  "\[IndentingNewLine]", 
  RowBox[{"Block", "[", 
   RowBox[{
    RowBox[{"{", 
     RowBox[{"tsd", ",", "Wsd", ",", "es", ",", "rb", ",", "rW", ",", "rt"}], 
     "}"}], ",", "\[IndentingNewLine]", 
    RowBox[{
     RowBox[{"tsd", "=", 
      RowBox[{"timesVariables", "[", "ts", "]"}]}], ";", 
     "\[IndentingNewLine]", 
     RowBox[{"Wsd", "=", 
      RowBox[{"brownianMotions", "[", 
       RowBox[{"Ws", ",", "m"}], "]"}]}], ";", "\[IndentingNewLine]", 
     RowBox[{"rb", "=", 
      RowBox[{"Join", "[", "\[IndentingNewLine]", 
       RowBox[{
        RowBox[{
         RowBox[{
          RowBox[{
           RowBox[{
            RowBox[{"f_Symbol", "[", 
             RowBox[{"#1", ",", 
              RowBox[{"#2", "[", "#1", "]"}]}], "]"}], "/;", 
            RowBox[{"f", "=!=", "itoDifferential"}]}], "\[RuleDelayed]", 
           "f"}], "&"}], "@@@", 
         RowBox[{"Tuples", "[", 
          RowBox[{"{", 
           RowBox[{"tsd", ",", "Wsd"}], "}"}], "]"}]}], ",", 
        "\[IndentingNewLine]", 
        RowBox[{
         RowBox[{
          RowBox[{
           RowBox[{
            RowBox[{
             RowBox[{"d_Derivative", "[", "f_Symbol", "]"}], "[", 
             RowBox[{"#1", ",", 
              RowBox[{"#2", "[", "#1", "]"}]}], "]"}], "/;", 
            RowBox[{"f", "=!=", "itoDifferential"}]}], "\[RuleDelayed]", 
           RowBox[{"d", "[", "f", "]"}]}], "&"}], "@@@", 
         RowBox[{"Tuples", "[", 
          RowBox[{"{", 
           RowBox[{"tsd", ",", "Wsd"}], "}"}], "]"}]}]}], 
       "\[IndentingNewLine]", "]"}]}], ";", "\[IndentingNewLine]", 
     RowBox[{"rW", "=", 
      RowBox[{"Join", "[", "\[IndentingNewLine]", 
       RowBox[{
        RowBox[{
         RowBox[{
          RowBox[{
           RowBox[{
            RowBox[{"f_Symbol", "[", 
             RowBox[{"#2", "[", "#1", "]"}], "]"}], "/;", 
            RowBox[{"f", "=!=", "itoDifferential"}]}], "\[RuleDelayed]", 
           "f"}], "&"}], "@@@", 
         RowBox[{"Tuples", "[", 
          RowBox[{"{", 
           RowBox[{"tsd", ",", "Wsd"}], "}"}], "]"}]}], ",", 
        "\[IndentingNewLine]", 
        RowBox[{
         RowBox[{
          RowBox[{
           RowBox[{
            RowBox[{
             RowBox[{"d_Derivative", "[", "f_Symbol", "]"}], "[", 
             RowBox[{"#2", "[", "#1", "]"}], "]"}], "/;", 
            RowBox[{"f", "=!=", "itoDifferential"}]}], "\[RuleDelayed]", 
           RowBox[{"d", "[", "f", "]"}]}], "&"}], "@@@", 
         RowBox[{"Tuples", "[", 
          RowBox[{"{", 
           RowBox[{"tsd", ",", "Wsd"}], "}"}], "]"}]}]}], 
       "\[IndentingNewLine]", "]"}]}], ";", "\[IndentingNewLine]", 
     RowBox[{"rt", "=", 
      RowBox[{"Join", "[", "\[IndentingNewLine]", 
       RowBox[{
        RowBox[{
         RowBox[{
          RowBox[{
           RowBox[{
            RowBox[{"f_Symbol", "[", "#", "]"}], "/;", 
            RowBox[{"f", "=!=", "itoDifferential"}]}], "\[RuleDelayed]", 
           "f"}], "&"}], "/@", "tsd"}], ",", "\[IndentingNewLine]", 
        RowBox[{
         RowBox[{
          RowBox[{
           RowBox[{
            RowBox[{
             RowBox[{"d_Derivative", "[", "f_Symbol", "]"}], "[", "#", "]"}], 
            "/;", 
            RowBox[{"f", "=!=", "itoDifferential"}]}], "\[RuleDelayed]", 
           RowBox[{"d", "[", "f", "]"}]}], "&"}], "/@", "tsd"}]}], 
       "\[IndentingNewLine]", "]"}]}], ";", "\[IndentingNewLine]", 
     RowBox[{"es", "=", 
      RowBox[{"e", "/.", "rb"}]}], ";", "\[IndentingNewLine]", 
     RowBox[{"es", "=", 
      RowBox[{"es", "/.", "rW"}]}], ";", "\[IndentingNewLine]", 
     RowBox[{"es", "=", 
      RowBox[{"es", "/.", "rt"}]}]}]}], "\[IndentingNewLine]", 
   "]"}]}]], "Input",
 InitializationCell->True,
 CellChangeTimes->{{3.45008276746875*^9, 3.450082775359375*^9}, {
   3.45008285221875*^9, 3.450082906140625*^9}, {3.4500829581875*^9, 
   3.45008296428125*^9}, {3.450082994859375*^9, 3.45008305559375*^9}, {
   3.450083092375*^9, 3.450083185875*^9}, 3.450083243578125*^9, {
   3.4500835508125*^9, 3.450083552828125*^9}, {3.450083822796875*^9, 
   3.450083877484375*^9}, {3.45008415009375*^9, 3.450084264671875*^9}, {
   3.45008429484375*^9, 3.450084400671875*^9}, {3.4500844530625*^9, 
   3.4500844839375*^9}, {3.450084514234375*^9, 3.450084554*^9}, {
   3.4500846095*^9, 3.450084719609375*^9}, {3.45008475884375*^9, 
   3.450084809890625*^9}, {3.450085322484375*^9, 3.45008537296875*^9}, {
   3.4500854810625*^9, 3.45008551303125*^9}, {3.450086344609375*^9, 
   3.450086394171875*^9}, {3.450086439125*^9, 3.4500864890625*^9}, {
   3.4500865529375*^9, 3.450086561640625*^9}, {3.450087254984375*^9, 
   3.45008727815625*^9}, {3.4500874168125*^9, 3.450087428828125*^9}, {
   3.45008762859375*^9, 3.450087646203125*^9}, {3.450087824890625*^9, 
   3.450087911375*^9}, {3.4500880225625*^9, 3.4500880415*^9}, {
   3.450088175015625*^9, 3.450088196078125*^9}, {3.450101239171875*^9, 
   3.4501013238125*^9}, {3.45010152003125*^9, 3.450101527046875*^9}, {
   3.450101648859375*^9, 3.450101652859375*^9}, {3.450101686109375*^9, 
   3.4501016961875*^9}, {3.450101741703125*^9, 3.45010175021875*^9}, 
   3.450102122390625*^9, {3.4501026145*^9, 3.450102640921875*^9}, {
   3.45011436846875*^9, 3.450114450546875*^9}, 3.450255219234375*^9, {
   3.45053776859375*^9, 3.450537782125*^9}}],

Cell[BoxData[
 RowBox[{
  RowBox[{
   RowBox[{"Format", "[", 
    RowBox[{"implicitForm", "[", 
     RowBox[{"e_", ",", 
      RowBox[{"timesPattern", "[", "ts", "]"}], ",", 
      RowBox[{"brownianMotionPattern", "[", "Ws", "]"}], ",", 
      RowBox[{"measurePattern", "[", "m", "]"}]}], "]"}], "]"}], ":=", 
   "\[IndentingNewLine]", 
   RowBox[{"implicitExpression", "[", 
    RowBox[{"e", ",", "ts", ",", "Ws", ",", "m"}], "]"}]}], ";"}]], "Input",
 InitializationCell->True,
 CellChangeTimes->{{3.45008487703125*^9, 3.45008493728125*^9}, {
   3.450087463375*^9, 3.450087464296875*^9}, {3.45008791971875*^9, 
   3.450087927546875*^9}, {3.4500880425625*^9, 3.450088043421875*^9}, {
   3.450088203953125*^9, 3.45008820934375*^9}, {3.450101766265625*^9, 
   3.450101807359375*^9}, 3.4501021263125*^9, {3.4501026524375*^9, 
   3.450102653515625*^9}, {3.450255221078125*^9, 3.450255222125*^9}, {
   3.450545232421875*^9, 3.4505452474375*^9}}],

Cell[BoxData[
 RowBox[{
  RowBox[{"End", "[", "]"}], ";"}]], "Input",
 InitializationCell->True,
 CellChangeTimes->{{3.450082753703125*^9, 3.450082759078125*^9}, 
   3.450619980171875*^9, 3.450620036921875*^9, 3.450620073703125*^9}],

Cell[BoxData[
 RowBox[{
  RowBox[{"itoSetup", "[", 
   RowBox[{
    RowBox[{"{", 
     RowBox[{"s", ",", "t", ",", "T"}], "}"}], ",", 
    RowBox[{"{", 
     RowBox[{"W", ",", "X"}], "}"}], ",", 
    RowBox[{
    "0", "\[LessEqual]", "s", "\[LessEqual]", "t", "\[LessEqual]", "T"}]}], 
   "]"}], ";"}]], "Input",
 CellChangeTimes->{{3.450274022890625*^9, 3.4502740688125*^9}}],

Cell[CellGroupData[{

Cell[BoxData[
 RowBox[{"DownValues", "[", "$actualProbability", "]"}]], "Input",
 CellChangeTimes->{{3.450633476828125*^9, 3.450633502203125*^9}}],

Cell[BoxData[
 RowBox[{"{", 
  RowBox[{
   RowBox[{
    RowBox[{"HoldPattern", "[", 
     RowBox[{"$actualProbability", "[", "brownianMotions", "]"}], "]"}], 
    "\[RuleDelayed]", 
    RowBox[{"{", 
     RowBox[{"W", ",", "X"}], "}"}]}], ",", 
   RowBox[{
    RowBox[{"HoldPattern", "[", 
     RowBox[{"$actualProbability", "[", "martingales", "]"}], "]"}], 
    "\[RuleDelayed]", 
    RowBox[{"{", 
     RowBox[{
      RowBox[{"U", "[", "t_Symbol", "]"}], "\[RuleDelayed]", "t"}], "}"}]}], 
   ",", 
   RowBox[{
    RowBox[{"HoldPattern", "[", 
     RowBox[{"$actualProbability", "[", "RNDerivative", "]"}], "]"}], 
    "\[RuleDelayed]", "1"}]}], "}"}]], "Output",
 CellChangeTimes->{3.450633936703125*^9, 3.45063401903125*^9, 
  3.450634173421875*^9, 3.450635138140625*^9, 3.4506352704375*^9, 
  3.450635535765625*^9, 3.450635767625*^9, 3.450636249109375*^9, 
  3.450636668734375*^9, 3.45063682521875*^9, 3.45063694890625*^9, 
  3.450637184296875*^9, 3.45063725728125*^9, 3.450637631265625*^9, 
  3.450693008859375*^9, 3.450697687921875*^9, 3.45069809425*^9, 
  3.45078762903125*^9}]
}, Open  ]],

Cell[CellGroupData[{

Cell[BoxData[
 RowBox[{"`Private`implicitExpression", "[", 
  RowBox[{
   RowBox[{"f", "[", "t", "]"}], 
   RowBox[{
    RowBox[{"g", "'"}], "[", 
    RowBox[{"W", "[", "t", "]"}], "]"}], 
   RowBox[{
    RowBox[{"h", "''"}], "[", 
    RowBox[{"s", ",", 
     RowBox[{"X", "[", "s", "]"}]}], "]"}], 
   RowBox[{"(", 
    RowBox[{"\[DoubleStruckD]", " ", "t"}], ")"}], 
   RowBox[{"(", 
    RowBox[{"\[DoubleStruckD]", " ", 
     RowBox[{"W", "[", "t", "]"}]}], ")"}]}], "]"}]], "Input",
 CellChangeTimes->{{3.450085036484375*^9, 3.450085042015625*^9}, {
   3.450085153875*^9, 3.450085161671875*^9}, {3.450085272515625*^9, 
   3.45008531653125*^9}, {3.450086501484375*^9, 3.450086527359375*^9}, {
   3.450087979859375*^9, 3.45008799040625*^9}, {3.450088054640625*^9, 
   3.450088058640625*^9}, 3.4502552231875*^9, {3.45063346628125*^9, 
   3.450633468296875*^9}}],

Cell[BoxData[
 TagBox[
  TagBox[
   RowBox[{"f", " ", 
    SuperscriptBox["g", "\[Prime]",
     MultilineFunction->None], " ", 
    SuperscriptBox["h", "\[Prime]\[Prime]",
     MultilineFunction->None], " ", 
    TagBox[
     RowBox[{"\[DoubleStruckD]", "\[VeryThinSpace]", "t"}],
     PrecedenceForm[#, 500]& ], " ", 
    TagBox[
     TagBox[
      InterpretationBox[
       RowBox[{"\[DoubleStruckD]", 
        RowBox[{"W", "[", "t", "]"}]}],
       Prefix[
        itoCalculus`\[DoubleStruckD][
         itoCalculus`W[itoCalculus`t]], itoCalculus`\[DoubleStruckD]],
       Editable->False],
      HoldForm],
     PrecedenceForm[#, 500]& ]}],
   HoldForm],
  HoldForm]], "Output",
 CellChangeTimes->{{3.450087976875*^9, 3.45008799125*^9}, {
   3.450088050546875*^9, 3.45008805928125*^9}, {3.4500882128125*^9, 
   3.450088239890625*^9}, {3.45010125015625*^9, 3.450101329890625*^9}, 
   3.4501015489375*^9, 3.45010160125*^9, {3.45010173184375*^9, 
   3.450101757671875*^9}, {3.450101811796875*^9, 3.45010183303125*^9}, {
   3.450102627609375*^9, 3.45010264490625*^9}, 3.4501143141875*^9, 
   3.450114455140625*^9, 3.45011456321875*^9, 3.45011468090625*^9, 
   3.450117647265625*^9, 3.45016603484375*^9, 3.450169407484375*^9, 
   3.450185583921875*^9, 3.450196752109375*^9, 3.45020335359375*^9, 
   3.45025410671875*^9, 3.4502562864375*^9, 3.450265153734375*^9, 
   3.450268324484375*^9, 3.45026888846875*^9, 3.450269071125*^9, 
   3.450269894890625*^9, 3.45027039571875*^9, 3.450270615046875*^9, 
   3.450270889578125*^9, 3.45027235828125*^9, 3.4502743250625*^9, 
   3.450428490515625*^9, 3.45044117765625*^9, 3.45051332140625*^9, 
   3.450536900203125*^9, 3.45054580075*^9, 3.450601034734375*^9, 
   3.4506048794375*^9, 3.45061197475*^9, 3.450612449734375*^9, 
   3.450613457453125*^9, 3.450613753375*^9, 3.45061452359375*^9, 
   3.450617595046875*^9, 3.450617801625*^9, 3.450618197609375*^9, 
   3.450618615140625*^9, 3.450619512*^9, 3.450620128390625*^9, 
   3.45062028184375*^9, 3.450633438921875*^9, 3.450633469328125*^9, 
   3.45063358528125*^9, 3.450633963015625*^9, 3.4506340190625*^9, 
   3.450634173453125*^9, 3.450635138171875*^9, 3.450635270453125*^9, 
   3.450635535796875*^9, 3.450635767640625*^9, 3.450636249125*^9, 
   3.450636668765625*^9, 3.45063682525*^9, 3.450636948921875*^9, 
   3.450637184328125*^9, 3.4506372573125*^9, 3.45063763128125*^9, 
   3.450693008890625*^9, 3.450697687953125*^9, 3.450698094265625*^9, 
   3.450787629046875*^9}]
}, Open  ]],

Cell[CellGroupData[{

Cell[BoxData[
 RowBox[{"{", 
  RowBox[{
   RowBox[{"implicitForm", "[", 
    RowBox[{
     RowBox[{"f", "[", "t", "]"}], 
     RowBox[{
      RowBox[{"g", "'"}], "[", 
      RowBox[{"W", "[", "t", "]"}], "]"}], 
     RowBox[{
      RowBox[{"h", "''"}], "[", 
      RowBox[{"s", ",", 
       RowBox[{"X", "[", "s", "]"}]}], "]"}], 
     RowBox[{"(", 
      RowBox[{"\[DoubleStruckD]", " ", "t"}], ")"}], 
     RowBox[{"(", 
      RowBox[{"\[DoubleStruckD]", " ", 
       RowBox[{"W", "[", "t", "]"}]}], ")"}]}], "]"}], ",", 
   RowBox[{
    RowBox[{"implicitForm", "[", 
     RowBox[{
      RowBox[{"f", "[", "t", "]"}], 
      RowBox[{
       RowBox[{"g", "'"}], "[", 
       RowBox[{"W", "[", "t", "]"}], "]"}], 
      RowBox[{
       RowBox[{"h", "''"}], "[", 
       RowBox[{"s", ",", 
        RowBox[{"X", "[", "s", "]"}]}], "]"}], 
      RowBox[{"(", 
       RowBox[{"\[DoubleStruckD]", " ", "t"}], ")"}], 
      RowBox[{"(", 
       RowBox[{"\[DoubleStruckD]", " ", 
        RowBox[{"W", "[", "t", "]"}]}], ")"}]}], "]"}], "//", "InputForm"}]}],
   "}"}]], "Input",
 CellChangeTimes->{{3.4500849489375*^9, 3.45008496025*^9}, {
   3.45008500028125*^9, 3.45008501346875*^9}, 3.450085056*^9, {
   3.450085173390625*^9, 3.450085190296875*^9}, {3.450086583375*^9, 
   3.45008658484375*^9}, {3.450255224*^9, 3.450255224765625*^9}}],

Cell[BoxData[
 RowBox[{"{", 
  RowBox[{
   TagBox[
    TagBox[
     RowBox[{"f", " ", 
      SuperscriptBox["g", "\[Prime]",
       MultilineFunction->None], " ", 
      SuperscriptBox["h", "\[Prime]\[Prime]",
       MultilineFunction->None], " ", 
      TagBox[
       RowBox[{"\[DoubleStruckD]", "\[VeryThinSpace]", "t"}],
       PrecedenceForm[#, 500]& ], " ", 
      TagBox[
       TagBox[
        InterpretationBox[
         RowBox[{"\[DoubleStruckD]", 
          RowBox[{"W", "[", "t", "]"}]}],
         Prefix[
          itoCalculus`\[DoubleStruckD][
           itoCalculus`W[itoCalculus`t]], itoCalculus`\[DoubleStruckD]],
         Editable->False],
        HoldForm],
       PrecedenceForm[#, 500]& ]}],
     HoldForm],
    HoldForm], ",", 
   InterpretationBox[
    StyleBox[
     RowBox[{"implicitForm", "[", 
      RowBox[{
       RowBox[{"f", "[", "t", "]"}], "*", 
       RowBox[{"itoDifferential", "[", "t", "]"}], "*", 
       RowBox[{"itoDifferential", "[", 
        RowBox[{"W", ",", " ", "t"}], "]"}], "*", 
       RowBox[{
        RowBox[{
         RowBox[{"Derivative", "[", "1", "]"}], "[", "g", "]"}], "[", 
        RowBox[{"W", "[", "t", "]"}], "]"}], "*", 
       RowBox[{
        RowBox[{
         RowBox[{"Derivative", "[", "2", "]"}], "[", "h", "]"}], "[", 
        RowBox[{"s", ",", " ", 
         RowBox[{"X", "[", "s", "]"}]}], "]"}]}], "]"}],
     ShowStringCharacters->True,
     NumberMarks->True],
    InputForm[
     itoCalculus`implicitForm[(((itoCalculus`f[itoCalculus`t] 
         itoCalculus`itoDifferential[itoCalculus`t]) 
        itoCalculus`itoDifferential[itoCalculus`W, itoCalculus`t]) 
       Derivative[1][itoCalculus`g][
         itoCalculus`W[itoCalculus`t]]) 
      Derivative[2][itoCalculus`h][itoCalculus`s, 
        itoCalculus`X[itoCalculus`s]]]],
    AutoDelete->True,
    Editable->True]}], "}"}]], "Output",
 CellChangeTimes->CompressedData["
1:eJwlzDFIAmEYxvHXOcjVIaEGIRS1EEFwqqDJJRFyEAupWbFAnbyGMidtcIgi
yCUE8TBsCpq76WgSldOIbrAhJ4ls0O55vuXH/+HlW0ulo8c2EQmI9fSTbme8
JRJ6HVgq1ZgB7TdQzDY1HEPsuX36kYUSqLG1yAg9Dr+j69t0r+x5sgw+b1qK
bxpDl/KH6NzbEYxrRThpnMHe6jnuQgm60YfindPTgwvsqVEJHfyFSsd9Cc0k
FJtOl1fK2MN+KN+3FVhrUdWo8L9Pqv5w381U0boCZXbPnr6wXX/sa/8VXN+h
d1EoSxnqKdCvB+p8bOJuPmtBzavCutn/dwEVTcNy
  "]]
}, Open  ]]
}, Open  ]],

Cell[CellGroupData[{

Cell["It\[OHat] integrals", "Section",
 CellChangeTimes->{{3.45062223171875*^9, 3.45062223996875*^9}}],

Cell[BoxData[
 RowBox[{
  RowBox[{
   RowBox[{"itoIntegral", "::", "usage"}], "=", "\[IndentingNewLine]", 
   "\"\<itoIntegral[\!\(\*
StyleBox[\"expr\",
FontSlant->\"Italic\"]\),{\!\(\*
StyleBox[\"t\",
FontSlant->\"Italic\"]\),\!\(\*
StyleBox[\"tmin\",
FontSlant->\"Italic\"]\),\!\(\*
StyleBox[\"tmax\",
FontSlant->\"Italic\"]\)},\!\(\*
StyleBox[\"W\",
FontSlant->\"Italic\"]\)] represents the It\[OHat] integral \
\!\(\*SubsuperscriptBox[\"\[Integral]\", 
StyleBox[\"tmin\",
FontSlant->\"Italic\"], 
StyleBox[\"tmax\",
FontSlant->\"Italic\"]]\)\!\(\*
StyleBox[\"expr\",
FontSlant->\"Italic\"]\) \[DoubleStruckD]\[VeryThinSpace]\!\(\*
StyleBox[\"W\",
FontSlant->\"Italic\"]\)[\!\(\*
StyleBox[\"t\",
FontSlant->\"Italic\"]\)].\>\""}], ";"}]], "Input",
 InitializationCell->True,
 CellChangeTimes->{{3.4499277515*^9, 3.449927848390625*^9}}],

Cell[CellGroupData[{

Cell[BoxData[
 RowBox[{"?", "itoIntegral"}]], "Input",
 CellChangeTimes->{{3.44992785096875*^9, 3.449927852765625*^9}}],

Cell[BoxData[
 StyleBox["\<\"itoIntegral[\!\(\*\\nStyleBox[\\\"expr\\\",\\nFontSlant->\\\"\
Italic\\\"]\),{\!\(\*\\nStyleBox[\\\"t\\\",\\nFontSlant->\\\"Italic\\\"]\),\!\
\(\*\\nStyleBox[\\\"tmin\\\",\\nFontSlant->\\\"Italic\\\"]\),\!\(\*\\\
nStyleBox[\\\"tmax\\\",\\nFontSlant->\\\"Italic\\\"]\)},\!\(\*\\nStyleBox[\\\"\
W\\\",\\nFontSlant->\\\"Italic\\\"]\)] represents the It\[OHat] integral \!\(\
\*SubsuperscriptBox[\\\"\[Integral]\\\", \\n \
StyleBox[\\\"tmin\\\",\\nFontSlant->\\\"Italic\\\"], \\n \
StyleBox[\\\"tmax\\\",\\nFontSlant->\\\"Italic\\\"]]\)\!\(\*\\nStyleBox[\\\"\
expr\\\",\\nFontSlant->\\\"Italic\\\"]\) \[DoubleStruckD]\[VeryThinSpace]\!\(\
\*\\nStyleBox[\\\"W\\\",\\nFontSlant->\\\"Italic\\\"]\)[\!\(\*\\nStyleBox[\\\"\
t\\\",\\nFontSlant->\\\"Italic\\\"]\)].\"\>", "MSG"]], "Print", "PrintUsage",
 CellChangeTimes->{3.450787629171875*^9},
 CellTags->"Info3450769629-1356220"]
}, Open  ]],

Cell[BoxData[
 RowBox[{
  RowBox[{"Begin", "[", "\"\<`Private`\>\"", "]"}], ";"}]], "Input",
 InitializationCell->True,
 CellChangeTimes->{{3.44992512190625*^9, 3.44992516921875*^9}, 
   3.449927546265625*^9, {3.450002284140625*^9, 3.45000228765625*^9}, 
   3.450619981328125*^9, 3.45062003809375*^9}],

Cell[TextData[{
 "The notation for an It\[OHat] integral is ",
 Cell[BoxData[
  FormBox[
   RowBox[{
    SubsuperscriptBox[
     StyleBox["\[Integral]",
      FontSize->18], 
     StyleBox["tmin",
      FontSlant->"Italic"], 
     StyleBox["tmax",
      FontSlant->"Italic"]], 
    RowBox[{
     StyleBox["expr",
      FontSlant->"Italic"], " ", "\[DoubleStruckD]", "\[VeryThinSpace]", 
     RowBox[{"W", "[", "t", "]"}]}]}], TraditionalForm]]],
 ". "
}], "Text",
 CellChangeTimes->{{3.449686204859375*^9, 3.44968631496875*^9}, 
   3.44993259875*^9, {3.449932735*^9, 3.4499327691875*^9}, 
   3.45000373865625*^9, {3.450085566171875*^9, 3.450085567796875*^9}, {
   3.450114693234375*^9, 3.450114696546875*^9}}],

Cell[CellGroupData[{

Cell[BoxData[
 RowBox[{
  RowBox[{
   RowBox[{"Notation", "[", 
    RowBox[{
     TemplateBox[{RowBox[{
         SubsuperscriptBox["\[Integral]", "tmin_", "tmax_"], 
         RowBox[{"e_", " ", "\[DoubleStruckD]", " ", 
           RowBox[{"W_", "[", "t_", "]"}]}]}]},
      "NotationTemplateTag"], " ", "\[DoubleLongLeftRightArrow]", " ", 
     TemplateBox[{RowBox[{"itoIntegral", "[", 
         RowBox[{"e_", ",", 
           RowBox[{"{", 
             RowBox[{"t_", ",", "tmin_", ",", "tmax_"}], "}"}], ",", "W_"}], 
         "]"}]},
      "NotationTemplateTag"]}], "]"}], "//", "Defer"}], "//", 
  "FullForm"}]], "Input",
 CellChangeTimes->{{3.449686028515625*^9, 3.449686103859375*^9}, 
   3.4506920609375*^9}],

Cell[BoxData[
 TagBox[
  StyleBox[
   RowBox[{"Defer", "[", 
    RowBox[{"Notation", "[", 
     RowBox[{"DoubleLongLeftRightArrow", "[", 
      RowBox[{
       RowBox[{"ParsedBoxWrapper", "[", 
        RowBox[{"RowBox", "[", 
         RowBox[{"List", "[", 
          RowBox[{
           RowBox[{"SubsuperscriptBox", "[", 
            RowBox[{
            "\"\<\\[Integral]\>\"", ",", "\"\<tmin_\>\"", ",", 
             "\"\<tmax_\>\""}], "]"}], ",", 
           RowBox[{"RowBox", "[", 
            RowBox[{"List", "[", 
             RowBox[{
             "\"\<e_\>\"", ",", "\"\< \>\"", ",", "\"\<\\[DoubleStruckD]\>\"",
               ",", "\"\< \>\"", ",", 
              RowBox[{"RowBox", "[", 
               RowBox[{"List", "[", 
                RowBox[{
                "\"\<W_\>\"", ",", "\"\<[\>\"", ",", "\"\<t_\>\"", ",", 
                 "\"\<]\>\""}], "]"}], "]"}]}], "]"}], "]"}]}], "]"}], "]"}], 
        "]"}], ",", 
       RowBox[{"ParsedBoxWrapper", "[", 
        RowBox[{"RowBox", "[", 
         RowBox[{"List", "[", 
          RowBox[{"\"\<itoIntegral\>\"", ",", "\"\<[\>\"", ",", 
           RowBox[{"RowBox", "[", 
            RowBox[{"List", "[", 
             RowBox[{"\"\<e_\>\"", ",", "\"\<,\>\"", ",", 
              RowBox[{"RowBox", "[", 
               RowBox[{"List", "[", 
                RowBox[{"\"\<{\>\"", ",", 
                 RowBox[{"RowBox", "[", 
                  RowBox[{"List", "[", 
                   RowBox[{
                   "\"\<t_\>\"", ",", "\"\<,\>\"", ",", "\"\<tmin_\>\"", ",", 
                    "\"\<,\>\"", ",", "\"\<tmax_\>\""}], "]"}], "]"}], ",", 
                 "\"\<}\>\""}], "]"}], "]"}], ",", "\"\<,\>\"", ",", 
              "\"\<W_\>\""}], "]"}], "]"}], ",", "\"\<]\>\""}], "]"}], "]"}], 
        "]"}]}], "]"}], "]"}], "]"}],
   ShowSpecialCharacters->False,
   ShowStringCharacters->True,
   NumberMarks->True],
  FullForm]], "Output",
 CellChangeTimes->{3.450692251328125*^9, 3.450693009375*^9, 
  3.450697688203125*^9, 3.4506980945*^9, 3.45078762925*^9}]
}, Open  ]],

Cell[BoxData[
 TagBox[
  StyleBox[
   RowBox[{"Notation", "[", 
    RowBox[{"DoubleLongLeftRightArrow", "[", 
     RowBox[{
      RowBox[{"ParsedBoxWrapper", "[", 
       RowBox[{"RowBox", "[", 
        RowBox[{"List", "[", 
         RowBox[{
          RowBox[{"SubsuperscriptBox", "[", 
           RowBox[{
           "\"\<\\[Integral]\>\"", ",", "\"\<tmin_\>\"", ",", 
            "\"\<tmax_\>\""}], "]"}], ",", 
          RowBox[{"RowBox", "[", 
           RowBox[{"List", "[", 
            RowBox[{
            "\"\<e_\>\"", ",", "\"\< \>\"", ",", "\"\<\\[DoubleStruckD]\>\"", 
             ",", "\"\<\\[VeryThinSpace]\>\"", ",", 
             RowBox[{"RowBox", "[", 
              RowBox[{"List", "[", 
               RowBox[{
               "\"\<W_\>\"", ",", "\"\<[\>\"", ",", "\"\<t_\>\"", ",", 
                "\"\<]\>\""}], "]"}], "]"}]}], "]"}], "]"}]}], "]"}], "]"}], 
       "]"}], ",", 
      RowBox[{"ParsedBoxWrapper", "[", 
       RowBox[{"RowBox", "[", 
        RowBox[{"List", "[", 
         RowBox[{"\"\<itoIntegral\>\"", ",", "\"\<[\>\"", ",", 
          RowBox[{"RowBox", "[", 
           RowBox[{"List", "[", 
            RowBox[{"\"\<e_\>\"", ",", "\"\<,\>\"", ",", 
             RowBox[{"RowBox", "[", 
              RowBox[{"List", "[", 
               RowBox[{"\"\<{\>\"", ",", 
                RowBox[{"RowBox", "[", 
                 RowBox[{"List", "[", 
                  RowBox[{
                  "\"\<t_\>\"", ",", "\"\<,\>\"", ",", "\"\<tmin_\>\"", ",", 
                   "\"\<,\>\"", ",", "\"\<tmax_\>\""}], "]"}], "]"}], ",", 
                "\"\<}\>\""}], "]"}], "]"}], ",", "\"\<,\>\"", ",", 
             "\"\<W_\>\""}], "]"}], "]"}], ",", "\"\<]\>\""}], "]"}], "]"}], 
       "]"}]}], "]"}], "]"}],
   ShowSpecialCharacters->False,
   ShowStringCharacters->True,
   NumberMarks->True],
  FullForm]], "Input",
 InitializationCell->True,
 CellChangeTimes->{{3.450692256640625*^9, 3.4506922835*^9}, {
  3.450692930703125*^9, 3.450692935796875*^9}}],

Cell[CellGroupData[{

Cell[BoxData[
 RowBox[{
  RowBox[{
   RowBox[{"AddInputAlias", "[", 
    RowBox[{
     TemplateBox[{RowBox[{
         SubsuperscriptBox["\[Integral]", "\[Placeholder]", "\[Placeholder]"], 
         RowBox[{
          "\[Placeholder]", " ", "\[DoubleStruckD]", "\[VeryThinSpace]", 
           RowBox[{"\[Placeholder]", "[", "\[Placeholder]", "]"}]}]}]},
      "NotationTemplateTag"], ",", "\"\<itoi\>\""}], "]"}], "//", "Defer"}], "//",
   "FullForm"}]], "Input",
 CellChangeTimes->{{3.4497467921875*^9, 3.44974683234375*^9}, {
   3.449746883296875*^9, 3.4497469180625*^9}, {3.44974696903125*^9, 
   3.44974697453125*^9}, {3.449747014390625*^9, 3.449747040390625*^9}, 
   3.4506920640625*^9}],

Cell[BoxData[
 TagBox[
  StyleBox[
   RowBox[{"Defer", "[", 
    RowBox[{"AddInputAlias", "[", 
     RowBox[{
      RowBox[{"ParsedBoxWrapper", "[", 
       RowBox[{"RowBox", "[", 
        RowBox[{"List", "[", 
         RowBox[{
          RowBox[{"SubsuperscriptBox", "[", 
           RowBox[{
           "\"\<\\[Integral]\>\"", ",", "\"\<\\[Placeholder]\>\"", ",", 
            "\"\<\\[Placeholder]\>\""}], "]"}], ",", 
          RowBox[{"RowBox", "[", 
           RowBox[{"List", "[", 
            RowBox[{
            "\"\<\\[Placeholder]\>\"", ",", "\"\< \>\"", ",", 
             "\"\<\\[DoubleStruckD]\>\"", ",", "\"\<\\[VeryThinSpace]\>\"", 
             ",", 
             RowBox[{"RowBox", "[", 
              RowBox[{"List", "[", 
               RowBox[{
               "\"\<\\[Placeholder]\>\"", ",", "\"\<[\>\"", ",", 
                "\"\<\\[Placeholder]\>\"", ",", "\"\<]\>\""}], "]"}], "]"}]}],
             "]"}], "]"}]}], "]"}], "]"}], "]"}], ",", "\"\<itoi\>\""}], 
     "]"}], "]"}],
   ShowSpecialCharacters->False,
   ShowStringCharacters->True,
   NumberMarks->True],
  FullForm]], "Output",
 CellChangeTimes->{3.450692291265625*^9, 3.4506930094375*^9, 3.45069768825*^9,
   3.45069809459375*^9, 3.450787629359375*^9}]
}, Open  ]],

Cell[BoxData[
 TagBox[
  StyleBox[
   RowBox[{"AddInputAlias", "[", 
    RowBox[{
     RowBox[{"ParsedBoxWrapper", "[", 
      RowBox[{"RowBox", "[", 
       RowBox[{"List", "[", 
        RowBox[{
         RowBox[{"SubsuperscriptBox", "[", 
          RowBox[{
          "\"\<\\[Integral]\>\"", ",", "\"\<\\[Placeholder]\>\"", ",", 
           "\"\<\\[Placeholder]\>\""}], "]"}], ",", 
         RowBox[{"RowBox", "[", 
          RowBox[{"List", "[", 
           RowBox[{
           "\"\<\\[Placeholder]\>\"", ",", "\"\< \>\"", ",", 
            "\"\<\\[DoubleStruckD]\>\"", ",", "\"\<\\[VeryThinSpace]\>\"", 
            ",", 
            RowBox[{"RowBox", "[", 
             RowBox[{"List", "[", 
              RowBox[{
              "\"\<\\[Placeholder]\>\"", ",", "\"\<[\>\"", ",", 
               "\"\<\\[Placeholder]\>\"", ",", "\"\<]\>\""}], "]"}], "]"}]}], 
           "]"}], "]"}]}], "]"}], "]"}], "]"}], ",", "\"\<itoi\>\""}], "]"}],
   ShowSpecialCharacters->False,
   ShowStringCharacters->True,
   NumberMarks->True],
  FullForm]], "Input",
 InitializationCell->True,
 CellChangeTimes->{{3.450692297609375*^9, 3.450692311421875*^9}}],

Cell[BoxData[
 RowBox[{
  RowBox[{"itoIBounds", "[", 
   RowBox[{"itoIntegral", "[", 
    RowBox[{"e_", ",", 
     RowBox[{"{", 
      RowBox[{"u_", ",", "umin_", ",", "umax_"}], "}"}], ",", "W_"}], "]"}], 
   "]"}], ":=", 
  RowBox[{"0", "/;", 
   RowBox[{"Simplify", "[", 
    RowBox[{"umin", "\[Equal]", "umax"}], "]"}]}]}]], "Input",
 InitializationCell->True,
 CellChangeTimes->{{3.450608748703125*^9, 3.45060885834375*^9}, {
  3.450611297921875*^9, 3.45061131965625*^9}, {3.45069739671875*^9, 
  3.450697428109375*^9}}],

Cell[BoxData[
 RowBox[{
  RowBox[{"itoIZero", "[", 
   RowBox[{"itoIntegral", "[", 
    RowBox[{"e_", ",", 
     RowBox[{"{", 
      RowBox[{"u_", ",", "umin_", ",", "umax_"}], "}"}], ",", "W_"}], "]"}], 
   "]"}], ":=", "\[IndentingNewLine]", 
  RowBox[{"0", "/;", 
   RowBox[{"Simplify", "[", 
    RowBox[{"e", "\[Equal]", "0"}], "]"}]}]}]], "Input",
 InitializationCell->True,
 CellChangeTimes->{{3.459590987203125*^9, 3.459591035484375*^9}}],

Cell[BoxData[
 RowBox[{
  RowBox[{"itoIntegral", "[", 
   RowBox[{"0", ",", 
    RowBox[{"{", 
     RowBox[{"u_", ",", "umin_", ",", "umax_"}], "}"}], ",", "W_"}], "]"}], ":=",
   "\[IndentingNewLine]", "0"}]], "Input",
 InitializationCell->True,
 CellChangeTimes->{{3.459590987203125*^9, 3.459591035484375*^9}, {
  3.45959108446875*^9, 3.459591109265625*^9}}],

Cell["\<\
Functions to pull It\[OHat] differentials out of integrals.\
\>", "Text",
 CellChangeTimes->{{3.459618038734375*^9, 3.45961805125*^9}}],

Cell[BoxData[
 RowBox[{
  RowBox[{"itoIitoDOut", "[", 
   RowBox[{"itoIntegral", "[", 
    RowBox[{
     RowBox[{"a_.", "+", 
      RowBox[{"b_.", "d_itoDifferential"}]}], ",", 
     RowBox[{"{", 
      RowBox[{"t_Symbol", ",", "l_", ",", "u_"}], "}"}], ",", "W_"}], "]"}], 
   "]"}], ":=", "\[IndentingNewLine]", 
  RowBox[{
   RowBox[{"itoIntegral", "[", 
    RowBox[{"a", ",", 
     RowBox[{"{", 
      RowBox[{"t", ",", "l", ",", "u"}], "}"}], ",", "W"}], "]"}], "+", 
   RowBox[{
    RowBox[{"itoIntegral", "[", 
     RowBox[{"b", ",", 
      RowBox[{"{", 
       RowBox[{"t", ",", "l", ",", "u"}], "}"}], ",", "W"}], "]"}], 
    "d"}]}]}]], "Input",
 InitializationCell->True,
 CellChangeTimes->{{3.45961763903125*^9, 3.459617826171875*^9}, {
  3.459617880109375*^9, 3.45961788325*^9}}],

Cell[CellGroupData[{

Cell[BoxData[
 RowBox[{"itoIDout", "/@", 
  RowBox[{"(", 
   RowBox[{"itoD", "/@", 
    RowBox[{"{", 
     RowBox[{
      RowBox[{
       SubsuperscriptBox["\[Integral]", "a", "b"], 
       RowBox[{
        RowBox[{"f", "[", 
         RowBox[{"u", ",", "t"}], "]"}], " ", "\[DoubleStruckD]", 
        "\[VeryThinSpace]", 
        RowBox[{"W", "[", "u", "]"}]}]}], ",", 
      RowBox[{
       SubsuperscriptBox["\[Integral]", "a", "b"], 
       RowBox[{
        RowBox[{"f", "[", 
         RowBox[{"u", ",", "t"}], "]"}], 
        RowBox[{"\[DifferentialD]", "u"}]}]}]}], "}"}]}], ")"}]}]], "Input",
 CellChangeTimes->{{3.459617842*^9, 3.459617860984375*^9}}],

Cell[BoxData[
 RowBox[{"{", 
  RowBox[{
   TagBox[
    RowBox[{
     RowBox[{"(", 
      RowBox[{
       SubsuperscriptBox["\[Integral]", "a", "b"], 
       RowBox[{
        RowBox[{
         SuperscriptBox["f", 
          TagBox[
           RowBox[{"(", 
            RowBox[{"0", ",", "1"}], ")"}],
           Derivative],
          MultilineFunction->None], "[", 
         RowBox[{"u", ",", "t"}], "]"}], " ", "\[DoubleStruckD]", 
        "\[VeryThinSpace]", 
        RowBox[{"W", "[", "u", "]"}]}]}], ")"}], " ", 
     TagBox[
      RowBox[{"\[DoubleStruckD]", " ", "t"}],
      PrecedenceForm[#, 500]& ]}],
    HoldForm], ",", 
   RowBox[{"itoIDout", "[", 
    RowBox[{
     SubsuperscriptBox["\[Integral]", "a", "b"], 
     RowBox[{
      TagBox[
       RowBox[{
        RowBox[{
         SuperscriptBox["f", 
          TagBox[
           RowBox[{"(", 
            RowBox[{"0", ",", "1"}], ")"}],
           Derivative],
          MultilineFunction->None], "[", 
         RowBox[{"u", ",", "t"}], "]"}], " ", 
        TagBox[
         RowBox[{"\[DoubleStruckD]", " ", "t"}],
         PrecedenceForm[#, 500]& ]}],
       HoldForm], 
      RowBox[{"\[DifferentialD]", "u"}]}]}], "]"}]}], "}"}]], "Output",
 CellChangeTimes->{3.459617861734375*^9}]
}, Open  ]],

Cell[BoxData[
 RowBox[{
  RowBox[{"intitoDOut", "[", 
   RowBox[{"Integrate", "[", 
    RowBox[{
     RowBox[{"a_.", "+", 
      RowBox[{"b_.", "d_itoDifferential"}]}], ",", 
     RowBox[{"{", 
      RowBox[{"t_Symbol", ",", "l_", ",", "u_"}], "}"}]}], "]"}], "]"}], ":=",
   "\[IndentingNewLine]", 
  RowBox[{
   RowBox[{"Integrate", "[", 
    RowBox[{"a", ",", 
     RowBox[{"{", 
      RowBox[{"t", ",", "l", ",", "u"}], "}"}]}], "]"}], "+", 
   RowBox[{
    RowBox[{"Integrate", "[", 
     RowBox[{"b", ",", 
      RowBox[{"{", 
       RowBox[{"t", ",", "l", ",", "u"}], "}"}]}], "]"}], "d"}]}]}]], "Input",
 InitializationCell->True,
 CellChangeTimes->{{3.45961763903125*^9, 3.459617826171875*^9}, {
  3.459617880109375*^9, 3.4596179675625*^9}}],

Cell[CellGroupData[{

Cell[BoxData[
 RowBox[{"intitoDOut", "/@", 
  RowBox[{"(", 
   RowBox[{"itoD", "/@", 
    RowBox[{"{", 
     RowBox[{
      RowBox[{
       SubsuperscriptBox["\[Integral]", "a", "b"], 
       RowBox[{
        RowBox[{"f", "[", 
         RowBox[{"u", ",", "t"}], "]"}], " ", "\[DoubleStruckD]", 
        "\[VeryThinSpace]", 
        RowBox[{"W", "[", "u", "]"}]}]}], ",", 
      RowBox[{
       SubsuperscriptBox["\[Integral]", "a", "b"], 
       RowBox[{
        RowBox[{"f", "[", 
         RowBox[{"u", ",", "t"}], "]"}], 
        RowBox[{"\[DifferentialD]", "u"}]}]}]}], "}"}]}], ")"}]}]], "Input",
 CellChangeTimes->{{3.459617842*^9, 3.459617860984375*^9}, {
  3.45961797390625*^9, 3.459617974875*^9}}],

Cell[BoxData[
 RowBox[{"{", 
  RowBox[{
   RowBox[{"intitoDOut", "[", 
    RowBox[{
     SubsuperscriptBox["\[Integral]", "a", "b"], 
     RowBox[{
      RowBox[{"(", 
       TagBox[
        RowBox[{
         RowBox[{
          SuperscriptBox["f", 
           TagBox[
            RowBox[{"(", 
             RowBox[{"0", ",", "1"}], ")"}],
            Derivative],
           MultilineFunction->None], "[", 
          RowBox[{"u", ",", "t"}], "]"}], " ", 
         TagBox[
          RowBox[{"\[DoubleStruckD]", " ", "t"}],
          PrecedenceForm[#, 500]& ]}],
        HoldForm], ")"}], " ", "\[DoubleStruckD]", "\[VeryThinSpace]", 
      RowBox[{"W", "[", "u", "]"}]}]}], "]"}], ",", 
   TagBox[
    RowBox[{
     RowBox[{"(", 
      RowBox[{
       SubsuperscriptBox["\[Integral]", "a", "b"], 
       RowBox[{
        RowBox[{
         SuperscriptBox["f", 
          TagBox[
           RowBox[{"(", 
            RowBox[{"0", ",", "1"}], ")"}],
           Derivative],
          MultilineFunction->None], "[", 
         RowBox[{"u", ",", "t"}], "]"}], 
        RowBox[{"\[DifferentialD]", "u"}]}]}], ")"}], " ", 
     TagBox[
      RowBox[{"\[DoubleStruckD]", " ", "t"}],
      PrecedenceForm[#, 500]& ]}],
    HoldForm]}], "}"}]], "Output",
 CellChangeTimes->{3.459617861734375*^9, 3.459617975875*^9}]
}, Open  ]],

Cell[BoxData[
 RowBox[{
  RowBox[{"expPositive", "[", 
   RowBox[{
    RowBox[{"Exp", "[", "_", "]"}], ">", "0"}], "]"}], ":=", 
  "True"}]], "Input",
 InitializationCell->True,
 CellChangeTimes->{{3.45061210040625*^9, 3.4506121534375*^9}}],

Cell[BoxData[
 RowBox[{
  RowBox[{"itoSimplify", "[", "e_", "]"}], ":=", "\[IndentingNewLine]", 
  RowBox[{"Simplify", "[", 
   RowBox[{
    RowBox[{"itoDSimplify", "[", "e", "]"}], ",", 
    RowBox[{"TransformationFunctions", "\[Rule]", 
     RowBox[{"{", 
      RowBox[{
      "Automatic", ",", "itoIBounds", ",", "itoIZero", ",", "intitoDOut", ",",
        "itoIitoDOut", ",", "itoDSimplify", ",", "expPositive"}], "}"}]}]}], 
   "]"}]}]], "Input",
 InitializationCell->True,
 CellChangeTimes->{{3.450611467890625*^9, 3.450611494609375*^9}, {
  3.45061208328125*^9, 3.45061208978125*^9}, {3.45086870375*^9, 
  3.45086871184375*^9}, {3.459591050859375*^9, 3.459591055765625*^9}, {
  3.459618141140625*^9, 3.45961815025*^9}}],

Cell[BoxData[
 RowBox[{
  RowBox[{"End", "[", "]"}], ";"}]], "Input",
 InitializationCell->True,
 CellChangeTimes->{{3.4500025458125*^9, 3.450002550203125*^9}, 
   3.4506199824375*^9, 3.450620039203125*^9}],

Cell[CellGroupData[{

Cell[BoxData[
 RowBox[{"itoSimplify", "[", 
  RowBox[{"Exp", "[", 
   RowBox[{
    SubsuperscriptBox["\[Integral]", "0", "0"], 
    RowBox[{
     RowBox[{"\[Theta]", "[", "u", "]"}], " ", "\[DoubleStruckD]", 
     "\[VeryThinSpace]", 
     RowBox[{"W", "[", "u", "]"}]}]}], "]"}], "]"}]], "Input",
 CellChangeTimes->{{3.450611213046875*^9, 3.450611281359375*^9}, {
  3.450611448796875*^9, 3.450611454703125*^9}, {3.45061149803125*^9, 
  3.450611503953125*^9}}],

Cell[BoxData["1"], "Output",
 CellChangeTimes->{
  3.450611546703125*^9, 3.45061197525*^9, 3.450612450359375*^9, 
   3.450613458703125*^9, 3.450613753890625*^9, 3.45061452409375*^9, 
   3.450617595609375*^9, 3.4506178021875*^9, 3.450618198296875*^9, 
   3.450618615671875*^9, 3.450619512484375*^9, 3.450620129140625*^9, 
   3.450620282375*^9, 3.45063398959375*^9, {3.450634019609375*^9, 
   3.450634031015625*^9}, 3.450634174*^9, 3.45063513871875*^9, 
   3.450635271015625*^9, 3.45063553634375*^9, 3.450635768171875*^9, 
   3.450636249671875*^9, 3.450636669265625*^9, 3.45063682575*^9, 
   3.450636949515625*^9, 3.450637185421875*^9, 3.45063725784375*^9, 
   3.45063763184375*^9, 3.450693009546875*^9, 3.45069768834375*^9, 
   3.450698094671875*^9, 3.4507876294375*^9}]
}, Open  ]],

Cell[CellGroupData[{

Cell[BoxData[
 RowBox[{"{", 
  RowBox[{
   RowBox[{
    SubsuperscriptBox["\[Integral]", "0", "t"], 
    RowBox[{
     RowBox[{"\[Sigma]", "[", "s", "]"}], "\[DoubleStruckD]", " ", 
     RowBox[{"W", "[", "s", "]"}]}]}], ",", 
   RowBox[{
    RowBox[{
     SubsuperscriptBox["\[Integral]", "0", "t"], 
     RowBox[{
      RowBox[{"\[Sigma]", "[", "s", "]"}], "\[DoubleStruckD]", " ", 
      RowBox[{"W", "[", "s", "]"}]}]}], "//", "FullForm"}]}], "}"}]], "Input",
 CellChangeTimes->{{3.449686122859375*^9, 3.44968617225*^9}}],

Cell[BoxData[
 RowBox[{"{", 
  RowBox[{
   RowBox[{
    SubsuperscriptBox["\[Integral]", "0", "t"], 
    RowBox[{
     RowBox[{"\[Sigma]", "[", "s", "]"}], " ", "\[DoubleStruckD]", 
     "\[VeryThinSpace]", 
     RowBox[{"W", "[", "s", "]"}]}]}], ",", 
   TagBox[
    StyleBox[
     RowBox[{"itoIntegral", "[", 
      RowBox[{
       RowBox[{"\\[Sigma]", "[", "s", "]"}], ",", 
       RowBox[{"List", "[", 
        RowBox[{"s", ",", "0", ",", "t"}], "]"}], ",", "W"}], "]"}],
     ShowSpecialCharacters->False,
     ShowStringCharacters->True,
     NumberMarks->True],
    FullForm]}], "}"}]], "Output",
 CellChangeTimes->CompressedData["
1:eJwlzE0ow3Ecx/GfkrVIK6mpHTg4IJYdlIcdtpVSo6wVY21rzNXCgdN+y2YW
eYyDHZSLls2ahwuJnTAHh9XImpHYViJPY+2Afb6Hf6/en++vf5V5WGMpYIx1
/X+Mr5eFdtMKxqwzMSgTxfNyVRiySIbaV5hACyYf0K2eFKxxpeGbXbeXv384
IW+d64PysX5oU+hxN8SNaOePCX6KHdgvkpArs6RQ4MRePkS2CGfhafcSfA8t
453FvAWzAj92wcseLDUfYG/zHKFNA1H09egVWnkWQ69p47DCA9lrkEyKb7Hb
e8jnEVK+QkbUCbzzK+/o/+66fdwPG8kvLVwdN+VlHZFBtOXcBjNeO0xVOqFa
D5nuhlr+S+0wTsGxhAt7e5YM105jzxggF12S1RI39k4pKbmfp/89kSffkPVa
F+A9h7x4gyw6JptydPdKF2GzCvKghmyw0t42QZ3bJGU7PuwluW10tD6ADjze
/PsHbzgnlA==
  "]]
}, Open  ]]
}, Open  ]],

Cell[CellGroupData[{

Cell["It\[OHat] differentiation", "Section",
 CellChangeTimes->{{3.4506222853125*^9, 3.45062229225*^9}}],

Cell[BoxData[
 RowBox[{
  RowBox[{
   RowBox[{"itoD", "::", "usage"}], "=", "\"\<itoD[\!\(\*
StyleBox[\"expr\",
FontSlant->\"Italic\"]\)\!\(\*
StyleBox[\",\",
FontSlant->\"Plain\"]\)\!\(\*
StyleBox[\"t\",
FontSlant->\"Italic\"]\),\!\(\*
StyleBox[\"W\",
FontSlant->\"Italic\"]\)\!\(\*
StyleBox[\",\",
FontSlant->\"Italic\"]\)\!\(\*
StyleBox[\"m\",
FontSlant->\"Italic\"]\)] uses the It\[OHat] rule to take the differential of \
\!\(\*
StyleBox[\"expr\",
FontSlant->\"Italic\"]\)\!\(\*
StyleBox[\" \",
FontSlant->\"Plain\"]\)\!\(\*
StyleBox[\"with\",
FontSlant->\"Plain\"]\)\!\(\*
StyleBox[\" \",
FontSlant->\"Plain\"]\)\!\(\*
StyleBox[\"respect\",
FontSlant->\"Plain\"]\)\!\(\*
StyleBox[\" \",
FontSlant->\"Plain\"]\)\!\(\*
StyleBox[\"to\",
FontSlant->\"Plain\"]\)\!\(\*
StyleBox[\" \",
FontSlant->\"Plain\"]\)\!\(\*
StyleBox[\"time\",
FontSlant->\"Plain\"]\)\!\(\*
StyleBox[\" \",
FontSlant->\"Plain\"]\)\!\(\*
StyleBox[\"t\",
FontSlant->\"Italic\"]\) and Brownian motion \!\(\*
StyleBox[\"W\",
FontSlant->\"Italic\"]\)[\!\(\*
StyleBox[\"t\",
FontSlant->\"Italic\"]\)] under measure \!\(\*
StyleBox[\"m\",
FontSlant->\"Italic\"]\).\nitoD[\!\(\*
StyleBox[\"expr\",
FontSlant->\"Italic\"]\),\!\(\*
StyleBox[\"t\",
FontSlant->\"Italic\"]\),{\!\(\*SubscriptBox[
StyleBox[\"W\",
FontSlant->\"Italic\"], \"1\"]\)\!\(\*Cell[TextData[StyleBox[\"\",
FontSlant->\"Italic\"]]]\),\!\(\*SubscriptBox[
StyleBox[\"W\",
FontSlant->\"Italic\"], \"2\"]\),...}] takes the differential with respect to \
time \!\(\*
StyleBox[\"t\",
FontSlant->\"Italic\"]\) and independent Brownian motions \!\(\*Cell[\"\"]\){\
\!\(\*SubscriptBox[
StyleBox[\"W\",
FontSlant->\"Italic\"], \"1\"]\)\!\(\*Cell[TextData[StyleBox[\"\",
FontSlant->\"Italic\"]]]\),\!\(\*SubscriptBox[
StyleBox[\"W\",
FontSlant->\"Italic\"], \"2\"]\),...} under measure \!\(\*
StyleBox[\"m\",
FontSlant->\"Italic\"]\).\>\""}], ";"}]], "Input",
 InitializationCell->True,
 CellChangeTimes->{{3.44993016159375*^9, 3.4499303438125*^9}, {
  3.450545834796875*^9, 3.4505458724375*^9}}],

Cell[CellGroupData[{

Cell[BoxData[
 RowBox[{"?", "itoD"}]], "Input",
 CellChangeTimes->{{3.449930346828125*^9, 3.44993034815625*^9}}],

Cell[BoxData[
 StyleBox["\<\"itoD[\!\(\*\\nStyleBox[\\\"expr\\\",\\nFontSlant->\\\"Italic\\\
\"]\)\!\(\*\\nStyleBox[\\\",\\\",\\nFontSlant->\\\"Plain\\\"]\)\!\(\*\\\
nStyleBox[\\\"t\\\",\\nFontSlant->\\\"Italic\\\"]\),\!\(\*\\nStyleBox[\\\"W\\\
\",\\nFontSlant->\\\"Italic\\\"]\)\!\(\*\\nStyleBox[\\\",\\\",\\nFontSlant->\\\
\"Italic\\\"]\)\!\(\*\\nStyleBox[\\\"m\\\",\\nFontSlant->\\\"Italic\\\"]\)] \
uses the It\[OHat] rule to take the differential of \
\!\(\*\\nStyleBox[\\\"expr\\\",\\nFontSlant->\\\"Italic\\\"]\)\!\(\*\\\
nStyleBox[\\\" \
\\\",\\nFontSlant->\\\"Plain\\\"]\)\!\(\*\\nStyleBox[\\\"with\\\",\\\
nFontSlant->\\\"Plain\\\"]\)\!\(\*\\nStyleBox[\\\" \
\\\",\\nFontSlant->\\\"Plain\\\"]\)\!\(\*\\nStyleBox[\\\"respect\\\",\\\
nFontSlant->\\\"Plain\\\"]\)\!\(\*\\nStyleBox[\\\" \
\\\",\\nFontSlant->\\\"Plain\\\"]\)\!\(\*\\nStyleBox[\\\"to\\\",\\nFontSlant->\
\\\"Plain\\\"]\)\!\(\*\\nStyleBox[\\\" \
\\\",\\nFontSlant->\\\"Plain\\\"]\)\!\(\*\\nStyleBox[\\\"time\\\",\\\
nFontSlant->\\\"Plain\\\"]\)\!\(\*\\nStyleBox[\\\" \
\\\",\\nFontSlant->\\\"Plain\\\"]\)\!\(\*\\nStyleBox[\\\"t\\\",\\nFontSlant->\
\\\"Italic\\\"]\) and Brownian motion \
\!\(\*\\nStyleBox[\\\"W\\\",\\nFontSlant->\\\"Italic\\\"]\)[\!\(\*\\nStyleBox[\
\\\"t\\\",\\nFontSlant->\\\"Italic\\\"]\)] under measure \!\(\*\\nStyleBox[\\\
\"m\\\",\\nFontSlant->\\\"Italic\\\"]\).\\nitoD[\!\(\*\\nStyleBox[\\\"expr\\\"\
,\\nFontSlant->\\\"Italic\\\"]\),\!\(\*\\nStyleBox[\\\"t\\\",\\nFontSlant->\\\
\"Italic\\\"]\),{\!\(\*SubscriptBox[\\n \
StyleBox[\\\"W\\\",\\nFontSlant->\\\"Italic\\\"], \
\\\"1\\\"]\)\!\(\*Cell[TextData[StyleBox[\\\"\\\",\\nFontSlant->\\\"Italic\\\"\
]]]\),\!\(\*SubscriptBox[\\n \
StyleBox[\\\"W\\\",\\nFontSlant->\\\"Italic\\\"], \\\"2\\\"]\),...}] takes \
the differential with respect to time \
\!\(\*\\nStyleBox[\\\"t\\\",\\nFontSlant->\\\"Italic\\\"]\) and independent \
Brownian motions \!\(\*Cell[\\\"\\\"]\){\!\(\*SubscriptBox[\\n StyleBox[\\\"W\
\\\",\\nFontSlant->\\\"Italic\\\"], \\\"1\\\"]\)\!\(\*Cell[TextData[StyleBox[\
\\\"\\\",\\nFontSlant->\\\"Italic\\\"]]]\),\!\(\*SubscriptBox[\\n StyleBox[\\\
\"W\\\",\\nFontSlant->\\\"Italic\\\"], \\\"2\\\"]\),...} under measure \!\(\*\
\\nStyleBox[\\\"m\\\",\\nFontSlant->\\\"Italic\\\"]\).\"\>", "MSG"]], "Print",\
 "PrintUsage",
 CellChangeTimes->{3.4507876295625*^9},
 CellTags->"Info3450769629-9294297"]
}, Open  ]],

Cell[BoxData[
 RowBox[{
  RowBox[{
   RowBox[{"setItoD", "::", "usage"}], "=", "\[IndentingNewLine]", 
   "\"\<setItoD[\!\(\*
StyleBox[\"expr\",
FontSlant->\"Italic\"]\),\!\(\*
StyleBox[\"t\",
FontSlant->\"Italic\"]\),\!\(\*
StyleBox[\"diff\",
FontSlant->\"Italic\"]\)] defines an UpValue for the Head of \!\(\*
StyleBox[\"expr\",
FontSlant->\"Italic\"]\)\!\(\*
StyleBox[\" \",
FontSlant->\"Plain\"]\)\!\(\*
StyleBox[\"such\",
FontSlant->\"Plain\"]\)\!\(\*
StyleBox[\" \",
FontSlant->\"Plain\"]\)\!\(\*
StyleBox[\"that\",
FontSlant->\"Plain\"]\)\!\(\*
StyleBox[\" \",
FontSlant->\"Plain\"]\)\!\(\*
StyleBox[\"itoD\",
FontSlant->\"Plain\"]\)\!\(\*
StyleBox[\"[\",
FontSlant->\"Plain\"]\)\!\(\*
StyleBox[\"expr\",
FontSlant->\"Italic\"]\)\!\(\*
StyleBox[\",\",
FontSlant->\"Plain\"]\)\!\(\*
StyleBox[\"t\",
FontSlant->\"Italic\"]\)\!\(\*
StyleBox[\",\",
FontSlant->\"Plain\"]\)\!\(\*
StyleBox[\"{\",
FontSlant->\"Plain\"]\)\!\(\*SubscriptBox[
StyleBox[\"W\",
FontSlant->\"Italic\"], \"1\"]\),\!\(\*SubscriptBox[
StyleBox[\"W\",
FontSlant->\"Italic\"], \"2\"]\),...}] returns \!\(\*
StyleBox[\"diff\",
FontSlant->\"Italic\"]\)\!\(\*
StyleBox[\".\",
FontSlant->\"Italic\"]\)\!\(\*
StyleBox[\" \",
FontSlant->\"Italic\"]\)\!\(\*
StyleBox[\"expr\",
FontSlant->\"Italic\"]\)\!\(\*
StyleBox[\" \",
FontSlant->\"Plain\"]\)\!\(\*
StyleBox[\"should\",
FontSlant->\"Plain\"]\)\!\(\*
StyleBox[\" \",
FontSlant->\"Plain\"]\)\!\(\*
StyleBox[\"be\",
FontSlant->\"Plain\"]\)\!\(\*
StyleBox[\" \",
FontSlant->\"Plain\"]\)\!\(\*
StyleBox[\"a\",
FontSlant->\"Plain\"]\)\!\(\*
StyleBox[\" \",
FontSlant->\"Plain\"]\)\!\(\*
StyleBox[\"function\",
FontSlant->\"Plain\"]\)\!\(\*
StyleBox[\" \",
FontSlant->\"Plain\"]\)\!\(\*
StyleBox[\"of\",
FontSlant->\"Plain\"]\)\!\(\*
StyleBox[\" \",
FontSlant->\"Plain\"]\)\!\(\*
StyleBox[\"t\",
FontSlant->\"Italic\"]\) and \!\(\*
StyleBox[\"diff\",
FontSlant->\"Italic\"]\)\!\(\*
StyleBox[\" \",
FontSlant->\"Plain\"]\)\!\(\*
StyleBox[\"must\",
FontSlant->\"Plain\"]\)\!\(\*
StyleBox[\" \",
FontSlant->\"Plain\"]\)\!\(\*
StyleBox[\"contain\",
FontSlant->\"Plain\"]\)\!\(\*
StyleBox[\" \",
FontSlant->\"Plain\"]\)\!\(\*
StyleBox[\"an\",
FontSlant->\"Plain\"]\)\!\(\*
StyleBox[\" \",
FontSlant->\"Plain\"]\)\!\(\*
StyleBox[\"itoDifferential\",
FontSlant->\"Plain\"]\)\!\(\*
StyleBox[\".\",
FontSlant->\"Plain\"]\)\!\(\*
StyleBox[\" \",
FontSlant->\"Plain\"]\)\!\(\*
StyleBox[\"setItoD\",
FontSlant->\"Plain\"]\)\!\(\*
StyleBox[\"[\",
FontSlant->\"Plain\"]\)\!\(\*
StyleBox[\"X\",
FontSlant->\"Italic\"]\)\!\(\*
StyleBox[\"]\",
FontSlant->\"Plain\"]\)\!\(\*
StyleBox[\" \",
FontSlant->\"Plain\"]\)\!\(\*
StyleBox[\"is\",
FontSlant->\"Plain\"]\)\!\(\*
StyleBox[\" \",
FontSlant->\"Plain\"]\)\!\(\*
StyleBox[\"equivalent\",
FontSlant->\"Plain\"]\)\!\(\*
StyleBox[\" \",
FontSlant->\"Plain\"]\)\!\(\*
StyleBox[\"to\",
FontSlant->\"Plain\"]\)\!\(\*
StyleBox[\" \",
FontSlant->\"Plain\"]\)\!\(\*
StyleBox[\"setItoD\",
FontSlant->\"Plain\"]\)\!\(\*
StyleBox[\"[\",
FontSlant->\"Plain\"]\)\!\(\*
StyleBox[\"X\",
FontSlant->\"Italic\"]\)\!\(\*
StyleBox[\"[\",
FontSlant->\"Plain\"]\)\!\(\*
StyleBox[\"t\",
FontSlant->\"Italic\"]\)\!\(\*
StyleBox[\"]\",
FontSlant->\"Plain\"]\)\!\(\*
StyleBox[\",\",
FontSlant->\"Plain\"]\)\!\(\*
StyleBox[\"t\",
FontSlant->\"Italic\"]\)\!\(\*
StyleBox[\",\",
FontSlant->\"Plain\"]\)\!\(\*
StyleBox[\"\[DoubleStruckD]\",
FontSlant->\"Plain\"]\)\!\(\*
StyleBox[\"[\",
FontSlant->\"Plain\"]\)\!\(\*
StyleBox[\"X\",
FontSlant->\"Italic\"]\)\!\(\*
StyleBox[\"[\",
FontSlant->\"Plain\"]\)\!\(\*
StyleBox[\"t\",
FontSlant->\"Italic\"]\)\!\(\*
StyleBox[\"]\",
FontSlant->\"Plain\"]\)\!\(\*
StyleBox[\",\",
FontSlant->\"Plain\"]\)\!\(\*
StyleBox[\"t\",
FontSlant->\"Italic\"]\)\!\(\*
StyleBox[\"]\",
FontSlant->\"Plain\"]\)\!\(\*
StyleBox[\"]\",
FontSlant->\"Plain\"]\)\!\(\*
StyleBox[\".\",
FontSlant->\"Plain\"]\)\!\(\*
StyleBox[\" \",
FontSlant->\"Plain\"]\)\!\(\*
StyleBox[\"setItoD\",
FontSlant->\"Plain\"]\)\!\(\*
StyleBox[\"[\",
FontSlant->\"Plain\"]\)\!\(\*
StyleBox[\"{\",
FontSlant->\"Plain\"]\)\!\(\*
StyleBox[\"X1\",
FontSlant->\"Italic\"]\)\!\(\*
StyleBox[\",\",
FontSlant->\"Plain\"]\)\!\(\*
StyleBox[\"X2\",
FontSlant->\"Italic\"]\)\!\(\*
StyleBox[\",\",
FontSlant->\"Plain\"]\)\!\(\*
StyleBox[\"...\",
FontSlant->\"Plain\"]\)\!\(\*
StyleBox[\"}\",
FontSlant->\"Plain\"]\)\!\(\*
StyleBox[\"]\",
FontSlant->\"Plain\"]\)\!\(\*
StyleBox[\" \",
FontSlant->\"Plain\"]\)\!\(\*
StyleBox[\"is\",
FontSlant->\"Plain\"]\)\!\(\*
StyleBox[\" \",
FontSlant->\"Plain\"]\)\!\(\*
StyleBox[\"equivalent\",
FontSlant->\"Plain\"]\)\!\(\*
StyleBox[\" \",
FontSlant->\"Plain\"]\)\!\(\*
StyleBox[\"to\",
FontSlant->\"Plain\"]\)\!\(\*
StyleBox[\" \",
FontSlant->\"Plain\"]\)\!\(\*
StyleBox[\"setItoD\",
FontSlant->\"Plain\"]\)\!\(\*
StyleBox[\"[\",
FontSlant->\"Plain\"]\)\!\(\*
StyleBox[\"X1\",
FontSlant->\"Italic\"]\)\!\(\*
StyleBox[\"]\",
FontSlant->\"Plain\"]\)\!\(\*
StyleBox[\",\",
FontSlant->\"Plain\"]\)\!\(\*
StyleBox[\"setItoD\",
FontSlant->\"Plain\"]\)\!\(\*
StyleBox[\"[\",
FontSlant->\"Plain\"]\)\!\(\*
StyleBox[\"X2\",
FontSlant->\"Italic\"]\)\!\(\*
StyleBox[\"]\",
FontSlant->\"Plain\"]\)\!\(\*
StyleBox[\",\",
FontSlant->\"Plain\"]\)\!\(\*
StyleBox[\"...\",
FontSlant->\"Plain\"]\)\>\""}], ";"}]], "Input",
 InitializationCell->True,
 CellChangeTimes->{{3.4501681846875*^9, 3.450168237734375*^9}, {
  3.450169012875*^9, 3.450169012875*^9}, {3.45025390578125*^9, 
  3.450253907109375*^9}, {3.450786870109375*^9, 3.450786935703125*^9}, {
  3.45078740778125*^9, 3.450787447546875*^9}, {3.450787707640625*^9, 
  3.450787772609375*^9}, {3.450960354765625*^9, 3.4509603699375*^9}, {
  3.45890952146875*^9, 3.45890953359375*^9}}],

Cell[CellGroupData[{

Cell[BoxData[
 RowBox[{"?", "setItoD"}]], "Input",
 CellChangeTimes->{{3.45016824584375*^9, 3.45016824853125*^9}, 
   3.450169012875*^9, 3.450253908625*^9}],

Cell[BoxData[
 StyleBox["\<\"setItoD[\!\(\*\\nStyleBox[\\\"expr\\\",\\nFontSlant->\\\"\
Italic\\\"]\),\!\(\*\\nStyleBox[\\\"t\\\",\\nFontSlant->\\\"Italic\\\"]\),\!\(\
\*\\nStyleBox[\\\"diff\\\",\\nFontSlant->\\\"Italic\\\"]\)] defines an \
UpValue for the Head of \
\!\(\*\\nStyleBox[\\\"expr\\\",\\nFontSlant->\\\"Italic\\\"]\)\!\(\*\\\
nStyleBox[\\\" \
\\\",\\nFontSlant->\\\"Plain\\\"]\)\!\(\*\\nStyleBox[\\\"such\\\",\\\
nFontSlant->\\\"Plain\\\"]\)\!\(\*\\nStyleBox[\\\" \
\\\",\\nFontSlant->\\\"Plain\\\"]\)\!\(\*\\nStyleBox[\\\"that\\\",\\\
nFontSlant->\\\"Plain\\\"]\)\!\(\*\\nStyleBox[\\\" \
\\\",\\nFontSlant->\\\"Plain\\\"]\)\!\(\*\\nStyleBox[\\\"itoD\\\",\\\
nFontSlant->\\\"Plain\\\"]\)\!\(\*\\nStyleBox[\\\"[\\\",\\nFontSlant->\\\"\
Plain\\\"]\)\!\(\*\\nStyleBox[\\\"expr\\\",\\nFontSlant->\\\"Italic\\\"]\)\!\(\
\*\\nStyleBox[\\\",\\\",\\nFontSlant->\\\"Plain\\\"]\)\!\(\*\\nStyleBox[\\\"t\
\\\",\\nFontSlant->\\\"Italic\\\"]\)\!\(\*\\nStyleBox[\\\",\\\",\\nFontSlant->\
\\\"Plain\\\"]\)\!\(\*\\nStyleBox[\\\"{\\\",\\nFontSlant->\\\"Plain\\\"]\)\!\(\
\*SubscriptBox[\\n StyleBox[\\\"W\\\",\\nFontSlant->\\\"Italic\\\"], \
\\\"1\\\"]\),\!\(\*SubscriptBox[\\n \
StyleBox[\\\"W\\\",\\nFontSlant->\\\"Italic\\\"], \\\"2\\\"]\),...}] returns \
\!\(\*\\nStyleBox[\\\"diff\\\",\\nFontSlant->\\\"Italic\\\"]\)\!\(\*\\\
nStyleBox[\\\".\\\",\\nFontSlant->\\\"Italic\\\"]\)\!\(\*\\nStyleBox[\\\" \
\\\",\\nFontSlant->\\\"Italic\\\"]\)\!\(\*\\nStyleBox[\\\"expr\\\",\\\
nFontSlant->\\\"Italic\\\"]\)\!\(\*\\nStyleBox[\\\" \
\\\",\\nFontSlant->\\\"Plain\\\"]\)\!\(\*\\nStyleBox[\\\"should\\\",\\\
nFontSlant->\\\"Plain\\\"]\)\!\(\*\\nStyleBox[\\\" \
\\\",\\nFontSlant->\\\"Plain\\\"]\)\!\(\*\\nStyleBox[\\\"be\\\",\\nFontSlant->\
\\\"Plain\\\"]\)\!\(\*\\nStyleBox[\\\" \
\\\",\\nFontSlant->\\\"Plain\\\"]\)\!\(\*\\nStyleBox[\\\"a\\\",\\nFontSlant->\
\\\"Plain\\\"]\)\!\(\*\\nStyleBox[\\\" \
\\\",\\nFontSlant->\\\"Plain\\\"]\)\!\(\*\\nStyleBox[\\\"function\\\",\\\
nFontSlant->\\\"Plain\\\"]\)\!\(\*\\nStyleBox[\\\" \
\\\",\\nFontSlant->\\\"Plain\\\"]\)\!\(\*\\nStyleBox[\\\"of\\\",\\nFontSlant->\
\\\"Plain\\\"]\)\!\(\*\\nStyleBox[\\\" \
\\\",\\nFontSlant->\\\"Plain\\\"]\)\!\(\*\\nStyleBox[\\\"t\\\",\\nFontSlant->\
\\\"Italic\\\"]\) and \!\(\*\\nStyleBox[\\\"diff\\\",\\nFontSlant->\\\"Italic\
\\\"]\)\!\(\*\\nStyleBox[\\\" \
\\\",\\nFontSlant->\\\"Plain\\\"]\)\!\(\*\\nStyleBox[\\\"must\\\",\\\
nFontSlant->\\\"Plain\\\"]\)\!\(\*\\nStyleBox[\\\" \
\\\",\\nFontSlant->\\\"Plain\\\"]\)\!\(\*\\nStyleBox[\\\"contain\\\",\\\
nFontSlant->\\\"Plain\\\"]\)\!\(\*\\nStyleBox[\\\" \
\\\",\\nFontSlant->\\\"Plain\\\"]\)\!\(\*\\nStyleBox[\\\"an\\\",\\nFontSlant->\
\\\"Plain\\\"]\)\!\(\*\\nStyleBox[\\\" \
\\\",\\nFontSlant->\\\"Plain\\\"]\)\!\(\*\\nStyleBox[\\\"itoDifferential\\\",\
\\nFontSlant->\\\"Plain\\\"]\)\!\(\*\\nStyleBox[\\\".\\\",\\nFontSlant->\\\"\
Plain\\\"]\)\!\(\*\\nStyleBox[\\\"\\\\\\\\n\\\",\\nFontSlant->\\\"Plain\\\"]\)\
\!\(\*\\nStyleBox[\\\"setItoD\\\",\\nFontSlant->\\\"Plain\\\"]\)\!\(\*\\\
nStyleBox[\\\"[\\\",\\nFontSlant->\\\"Plain\\\"]\)\!\(\*\\nStyleBox[\\\"X\\\",\
\\nFontSlant->\\\"Italic\\\"]\)\!\(\*\\nStyleBox[\\\"]\\\",\\nFontSlant->\\\"\
Plain\\\"]\)\!\(\*\\nStyleBox[\\\" \
\\\",\\nFontSlant->\\\"Plain\\\"]\)\!\(\*\\nStyleBox[\\\"is\\\",\\nFontSlant->\
\\\"Plain\\\"]\)\!\(\*\\nStyleBox[\\\" \
\\\",\\nFontSlant->\\\"Plain\\\"]\)\!\(\*\\nStyleBox[\\\"equivalent\\\",\\\
nFontSlant->\\\"Plain\\\"]\)\!\(\*\\nStyleBox[\\\" \
\\\",\\nFontSlant->\\\"Plain\\\"]\)\!\(\*\\nStyleBox[\\\"to\\\",\\nFontSlant->\
\\\"Plain\\\"]\)\!\(\*\\nStyleBox[\\\" \
\\\",\\nFontSlant->\\\"Plain\\\"]\)\!\(\*\\nStyleBox[\\\"setItoD\\\",\\\
nFontSlant->\\\"Plain\\\"]\)\!\(\*\\nStyleBox[\\\"[\\\",\\nFontSlant->\\\"\
Plain\\\"]\)\!\(\*\\nStyleBox[\\\"X\\\",\\nFontSlant->\\\"Italic\\\"]\)\!\(\*\
\\nStyleBox[\\\"[\\\",\\nFontSlant->\\\"Plain\\\"]\)\!\(\*\\nStyleBox[\\\"t\\\
\",\\nFontSlant->\\\"Italic\\\"]\)\!\(\*\\nStyleBox[\\\"]\\\",\\nFontSlant->\\\
\"Plain\\\"]\)\!\(\*\\nStyleBox[\\\",\\\",\\nFontSlant->\\\"Plain\\\"]\)\!\(\*\
\\nStyleBox[\\\"t\\\",\\nFontSlant->\\\"Italic\\\"]\)\!\(\*\\nStyleBox[\\\",\\\
\",\\nFontSlant->\\\"Plain\\\"]\)\!\(\*\\nStyleBox[\\\"\[DoubleStruckD]\\\",\\\
nFontSlant->\\\"Plain\\\"]\)\!\(\*\\nStyleBox[\\\"[\\\",\\nFontSlant->\\\"\
Plain\\\"]\)\!\(\*\\nStyleBox[\\\"X\\\",\\nFontSlant->\\\"Italic\\\"]\)\!\(\*\
\\nStyleBox[\\\"[\\\",\\nFontSlant->\\\"Plain\\\"]\)\!\(\*\\nStyleBox[\\\"t\\\
\",\\nFontSlant->\\\"Italic\\\"]\)\!\(\*\\nStyleBox[\\\"]\\\",\\nFontSlant->\\\
\"Plain\\\"]\)\!\(\*\\nStyleBox[\\\",\\\",\\nFontSlant->\\\"Plain\\\"]\)\!\(\*\
\\nStyleBox[\\\"t\\\",\\nFontSlant->\\\"Italic\\\"]\)\!\(\*\\nStyleBox[\\\"]\\\
\",\\nFontSlant->\\\"Plain\\\"]\)\!\(\*\\nStyleBox[\\\"]\\\",\\nFontSlant->\\\
\"Plain\\\"]\)\!\(\*\\nStyleBox[\\\".\\\",\\nFontSlant->\\\"Plain\\\"]\)\!\(\*\
\\nStyleBox[\\\"\\\\\\\\n\\\",\\nFontSlant->\\\"Plain\\\"]\)\!\(\*\\nStyleBox[\
\\\"\\\\\\\\n\\\",\\nFontSlant->\\\"Plain\\\"]\)\!\(\*\\nStyleBox[\\\"setItoD\
\\\",\\nFontSlant->\\\"Plain\\\"]\)\!\(\*\\nStyleBox[\\\"[\\\",\\nFontSlant->\
\\\"Plain\\\"]\)\!\(\*\\nStyleBox[\\\"{\\\",\\nFontSlant->\\\"Plain\\\"]\)\!\(\
\*\\nStyleBox[\\\"X1\\\",\\nFontSlant->\\\"Italic\\\"]\)\!\(\*\\nStyleBox[\\\"\
,\\\",\\nFontSlant->\\\"Plain\\\"]\)\!\(\*\\nStyleBox[\\\"X2\\\",\\nFontSlant-\
>\\\"Italic\\\"]\)\!\(\*\\nStyleBox[\\\",\\\",\\nFontSlant->\\\"Plain\\\"]\)\!\
\(\*\\nStyleBox[\\\"...\\\",\\nFontSlant->\\\"Plain\\\"]\)\!\(\*\\nStyleBox[\\\
\"}\\\",\\nFontSlant->\\\"Plain\\\"]\)\!\(\*\\nStyleBox[\\\"]\\\",\\\
nFontSlant->\\\"Plain\\\"]\)\!\(\*\\nStyleBox[\\\" \
\\\",\\nFontSlant->\\\"Plain\\\"]\)\!\(\*\\nStyleBox[\\\"is\\\",\\nFontSlant->\
\\\"Plain\\\"]\)\!\(\*\\nStyleBox[\\\" \
\\\",\\nFontSlant->\\\"Plain\\\"]\)\!\(\*\\nStyleBox[\\\"equivalent\\\",\\\
nFontSlant->\\\"Plain\\\"]\)\!\(\*\\nStyleBox[\\\" \
\\\",\\nFontSlant->\\\"Plain\\\"]\)\!\(\*\\nStyleBox[\\\"to\\\",\\nFontSlant->\
\\\"Plain\\\"]\)\!\(\*\\nStyleBox[\\\" \
\\\",\\nFontSlant->\\\"Plain\\\"]\)\!\(\*\\nStyleBox[\\\"setItoD\\\",\\\
nFontSlant->\\\"Plain\\\"]\)\!\(\*\\nStyleBox[\\\"[\\\",\\nFontSlant->\\\"\
Plain\\\"]\)\!\(\*\\nStyleBox[\\\"X1\\\",\\nFontSlant->\\\"Italic\\\"]\)\!\(\*\
\\nStyleBox[\\\"]\\\",\\nFontSlant->\\\"Plain\\\"]\)\!\(\*\\nStyleBox[\\\",\\\
\",\\nFontSlant->\\\"Plain\\\"]\)\!\(\*\\nStyleBox[\\\"setItoD\\\",\\\
nFontSlant->\\\"Plain\\\"]\)\!\(\*\\nStyleBox[\\\"[\\\",\\nFontSlant->\\\"\
Plain\\\"]\)\!\(\*\\nStyleBox[\\\"X2\\\",\\nFontSlant->\\\"Italic\\\"]\)\!\(\*\
\\nStyleBox[\\\"]\\\",\\nFontSlant->\\\"Plain\\\"]\)\!\(\*\\nStyleBox[\\\",\\\
\",\\nFontSlant->\\\"Plain\\\"]\)\!\(\*\\nStyleBox[\\\"...\\\",\\nFontSlant->\
\\\"Plain\\\"]\)\"\>", "MSG"]], "Print", "PrintUsage",
 CellChangeTimes->{3.45078775715625*^9},
 CellTags->"Info3450769757-7631840"]
}, Open  ]],

Cell[BoxData[
 RowBox[{
  RowBox[{"Begin", "[", "\"\<`Private`\>\"", "]"}], ";"}]], "Input",
 InitializationCell->True,
 CellChangeTimes->{{3.44992512190625*^9, 3.44992516921875*^9}, 
   3.449927546265625*^9, {3.450002284140625*^9, 3.45000228765625*^9}, 
   3.450619983359375*^9, 3.4506200401875*^9}],

Cell[TextData[{
 Cell[BoxData[
  FormBox[
   RowBox[{"itoD", "[", 
    RowBox[{
     StyleBox["expr",
      FontSlant->"Italic"], ",", "t", ",", "W", ",", "m"}], "]"}], 
   TraditionalForm]]],
 " uses the It\[OHat] rule to take the differential of expression ",
 StyleBox["expr",
  FontSlant->"Italic"],
 " with respect to time ",
 Cell[BoxData[
  FormBox["t", TraditionalForm]]],
 " and Brownian motion ",
 Cell[BoxData[
  FormBox[
   RowBox[{"W", "[", "t", "]"}], TraditionalForm]]],
 " under measure ",
 Cell[BoxData[
  FormBox["m", TraditionalForm]]],
 ". (The measure argument is almost completely superfluous\[LongDash]it is \
used only to identify default Brownian motions if the ",
 Cell[BoxData[
  FormBox["W", TraditionalForm]]],
 " argument is not given.) itoD is hungry, and will operate on everything in \
the expression, assuming only the explicitly typed time and Brownian motion \
dependencies. For instance, ",
 Cell[BoxData[
  FormBox[
   RowBox[{"itoD", "[", 
    RowBox[{"S", ",", "t", ",", "W", ",", "m"}], "]"}], TraditionalForm]]],
 " evaluates to ",
 Cell[BoxData[
  FormBox["0", TraditionalForm]]],
 ", and ",
 Cell[BoxData[
  FormBox[
   RowBox[{"itoD", "[", 
    RowBox[{
     RowBox[{"S", "[", "t", "]"}], ",", "t", ",", "W", ",", "m"}], "]"}], 
   TraditionalForm]]],
 " evaluates to ",
 Cell[BoxData[
  FormBox[
   RowBox[{
    RowBox[{
     RowBox[{"S", "'"}], "[", "t", "]"}], "\[DoubleStruckD]", 
    "\[VeryThinSpace]", "t"}], TraditionalForm]]],
 ". To forestall these conversions, you could define a specific rule to \
override them, e.g. ",
 Cell[BoxData[
  FormBox[
   RowBox[{
    RowBox[{"itoD", "[", 
     RowBox[{
      RowBox[{"S", "[", "t_", "]"}], ",", "t_", ",", "W_"}], "]"}], ":=", 
    RowBox[{"\[DoubleStruckD]", "[", 
     RowBox[{
      RowBox[{"S", "[", "t", "]"}], ",", "t"}], "]"}]}], TraditionalForm]]],
 "."
}], "Text",
 CellChangeTimes->{{3.449685534265625*^9, 3.44968578665625*^9}, {
   3.4499279974375*^9, 3.449928000609375*^9}, 3.449932644328125*^9, {
   3.44993279703125*^9, 3.4499328179375*^9}, 3.450004000421875*^9, {
   3.450112931046875*^9, 3.4501132590625*^9}, {3.450545933140625*^9, 
   3.450546028421875*^9}}],

Cell["Short forms:", "Text",
 CellChangeTimes->{{3.450546236453125*^9, 3.450546239796875*^9}}],

Cell[BoxData[
 RowBox[{
  RowBox[{"itoD", "[", 
   RowBox[{"e_", ",", 
    RowBox[{"m_", "?", "probabilityMeasureQ"}]}], "]"}], ":=", 
  "\[IndentingNewLine]", 
  RowBox[{"itoD", "[", 
   RowBox[{"e", ",", "Null", ",", "Null", ",", "m"}], "]"}]}]], "Input",
 InitializationCell->True,
 CellChangeTimes->{{3.450546241828125*^9, 3.450546268390625*^9}}],

Cell[BoxData[
 RowBox[{
  RowBox[{"itoD", "[", 
   RowBox[{"e_", ",", 
    RowBox[{"timesPattern", "[", "ts", "]"}], ",", 
    RowBox[{"m_", "?", "probabilityMeasureQ"}]}], "]"}], ":=", 
  "\[IndentingNewLine]", 
  RowBox[{"itoD", "[", 
   RowBox[{"e", ",", "ts", ",", "Null", ",", "m"}], "]"}]}]], "Input",
 InitializationCell->True,
 CellChangeTimes->{{3.450546241828125*^9, 3.45054629025*^9}}],

Cell["\<\
Special cases of It\[OHat] differentiation:\
\>", "Text",
 CellChangeTimes->{{3.449928576109375*^9, 3.449928591484375*^9}}],

Cell[BoxData[
 RowBox[{
  RowBox[{"itoD", "[", 
   RowBox[{"t_Symbol", ",", 
    RowBox[{"timesPattern", "[", "ts", "]"}], ",", 
    RowBox[{"brownianMotionPattern", "[", "Ws", "]"}], ",", 
    RowBox[{"measurePattern", "[", "m", "]"}]}], "]"}], ":=", 
  RowBox[{
   RowBox[{"itoDifferential", "[", "t", "]"}], "/;", 
   RowBox[{"timeVariableQ", "[", 
    RowBox[{"t", ",", "ts"}], "]"}]}]}]], "Input",
 InitializationCell->True,
 CellChangeTimes->{{3.449755921328125*^9, 3.449755967578125*^9}, {
  3.449756882828125*^9, 3.44975688290625*^9}, {3.4501132870625*^9, 
  3.45011329590625*^9}, {3.4501133275625*^9, 3.450113352046875*^9}, {
  3.45011339146875*^9, 3.45011344075*^9}, {3.450113483609375*^9, 
  3.450113525421875*^9}, {3.45011385753125*^9, 3.450113883921875*^9}, {
  3.450546042578125*^9, 3.4505460474375*^9}, {3.450696925625*^9, 
  3.450696933625*^9}}],

Cell[BoxData[
 RowBox[{
  RowBox[{"itoD", "[", 
   RowBox[{"W_Symbol", ",", 
    RowBox[{"timePattern", "[", "t", "]"}], ",", 
    RowBox[{"brownianMotionPattern", "[", "Ws", "]"}], ",", 
    RowBox[{"measurePattern", "[", "m", "]"}]}], "]"}], ":=", 
  RowBox[{
   RowBox[{"itoDifferential", "[", 
    RowBox[{"W", ",", 
     RowBox[{"timeVariable", "[", "t", "]"}]}], "]"}], "/;", 
   RowBox[{"brownianMotionQ", "[", 
    RowBox[{"W", ",", "Ws", ",", "m"}], "]"}]}]}]], "Input",
 InitializationCell->True,
 CellChangeTimes->{{3.449755921328125*^9, 3.44975596203125*^9}, {
  3.449756887203125*^9, 3.449756887296875*^9}, {3.450113462546875*^9, 
  3.4501134723125*^9}, {3.45011350309375*^9, 3.45011352071875*^9}, {
  3.450256069515625*^9, 3.450256071875*^9}, {3.450256143140625*^9, 
  3.4502561483125*^9}, {3.45054605303125*^9, 3.4505460715625*^9}, {
  3.45069699984375*^9, 3.450697011296875*^9}}],

Cell[BoxData[
 RowBox[{
  RowBox[{"itoD", "[", 
   RowBox[{
    RowBox[{"W_Symbol", "[", "t_Symbol", "]"}], ",", 
    RowBox[{"timesPattern", "[", "ts", "]"}], ",", 
    RowBox[{"brownianMotionPattern", "[", "Ws", "]"}], ",", 
    RowBox[{"measurePattern", "[", "m", "]"}]}], "]"}], ":=", 
  RowBox[{
   RowBox[{"itoDifferential", "[", 
    RowBox[{"W", ",", "t"}], "]"}], "/;", 
   RowBox[{"(", 
    RowBox[{
     RowBox[{"timeVariableQ", "[", 
      RowBox[{"t", ",", "ts"}], "]"}], "&&", 
     RowBox[{"brownianMotionQ", "[", 
      RowBox[{"W", ",", "Ws", ",", "m"}], "]"}]}], ")"}]}]}]], "Input",
 InitializationCell->True,
 CellChangeTimes->{{3.449755921328125*^9, 3.44975596203125*^9}, {
  3.449756887203125*^9, 3.449756887296875*^9}, {3.450004061125*^9, 
  3.450004071625*^9}, {3.45011389509375*^9, 3.450113938546875*^9}, {
  3.4505460920625*^9, 3.450546096546875*^9}, {3.450697026734375*^9, 
  3.450697049234375*^9}}],

Cell[BoxData[
 RowBox[{
  RowBox[{"itoD", "[", 
   RowBox[{
    RowBox[{"a_", "?", "AtomQ"}], ",", 
    RowBox[{"timesPattern", "[", "ts", "]"}], ",", 
    RowBox[{"brownianMotionPattern", "[", "Ws", "]"}], ",", 
    RowBox[{"measurePattern", "[", "m", "]"}]}], "]"}], ":=", "0"}]], "Input",
 InitializationCell->True,
 CellChangeTimes->{{3.449755974328125*^9, 3.44975601521875*^9}, {
   3.449756890359375*^9, 3.449756890421875*^9}, 3.450113953359375*^9, {
   3.45054610475*^9, 3.45054610528125*^9}}],

Cell[BoxData[
 RowBox[{
  RowBox[{
   RowBox[{"itoD", "[", 
    RowBox[{"e_Boole", ",", 
     RowBox[{"timesPattern", "[", "ts", "]"}], ",", 
     RowBox[{"brownianMotionPattern", "[", "Ws", "]"}], ",", 
     RowBox[{"measurePattern", "[", "m", "]"}]}], "]"}], ":=", 
   "\[IndentingNewLine]", 
   RowBox[{"itoDifferential", "[", 
    RowBox[{"e", ",", 
     RowBox[{"timeVariable", "[", "ts", "]"}]}], "]"}]}], ";"}]], "Input",
 InitializationCell->True,
 CellChangeTimes->{{3.450256005421875*^9, 3.450256039734375*^9}, {
   3.450256192765625*^9, 3.4502562148125*^9}, {3.45054611084375*^9, 
   3.45054611134375*^9}, 3.45069706009375*^9}],

Cell[BoxData[
 RowBox[{
  RowBox[{"itoDOutRules", "=", 
   RowBox[{"{", "\[IndentingNewLine]", 
    RowBox[{
     RowBox[{"(", 
      RowBox[{
       RowBox[{"itoIntegral", "[", 
        RowBox[{
         RowBox[{"a_.", "+", 
          RowBox[{"b_.", "d_itoDifferential"}]}], ",", 
         RowBox[{"{", 
          RowBox[{"t_Symbol", ",", "l_", ",", "u_"}], "}"}], ",", "W_"}], 
        "]"}], "\[RuleDelayed]", "\[IndentingNewLine]", 
       RowBox[{
        RowBox[{"itoIntegral", "[", 
         RowBox[{"a", ",", 
          RowBox[{"{", 
           RowBox[{"t", ",", "l", ",", "u"}], "}"}], ",", "W"}], "]"}], "+", 
        RowBox[{
         RowBox[{"itoIntegral", "[", 
          RowBox[{"b", ",", 
           RowBox[{"{", 
            RowBox[{"t", ",", "l", ",", "u"}], "}"}], ",", "W"}], "]"}], 
         "d"}]}]}], ")"}], ",", "\[IndentingNewLine]", 
     RowBox[{
      RowBox[{"Integrate", "[", 
       RowBox[{
        RowBox[{"a_.", "+", 
         RowBox[{"b_.", "d_itoDifferential"}]}], ",", 
        RowBox[{"{", 
         RowBox[{"t_Symbol", ",", "l_", ",", "u_"}], "}"}]}], "]"}], 
      "\[RuleDelayed]", "\[IndentingNewLine]", 
      RowBox[{
       RowBox[{"Integrate", "[", 
        RowBox[{"a", ",", 
         RowBox[{"{", 
          RowBox[{"t", ",", "l", ",", "u"}], "}"}]}], "]"}], "+", 
       RowBox[{
        RowBox[{"Integrate", "[", 
         RowBox[{"b", ",", 
          RowBox[{"{", 
           RowBox[{"t", ",", "l", ",", "u"}], "}"}]}], "]"}], "d"}]}]}]}], 
    "\[IndentingNewLine]", "}"}]}], ";"}]], "Input",
 InitializationCell->True,
 CellChangeTimes->{{3.45961763903125*^9, 3.459617826171875*^9}, {
   3.459617880109375*^9, 3.45961788325*^9}, {3.459619146828125*^9, 
   3.45961920396875*^9}, {3.459619264*^9, 3.45961927721875*^9}, 
   3.4596193074375*^9, {3.459619534359375*^9, 3.459619537625*^9}}],

Cell[BoxData[
 RowBox[{
  RowBox[{"itoD", "[", 
   RowBox[{
    RowBox[{"itoIntegral", "[", 
     RowBox[{"e_", ",", 
      RowBox[{"{", 
       RowBox[{"u_Symbol", ",", "s_Symbol", ",", "t_Symbol"}], "}"}], ",", 
      "W_Symbol"}], "]"}], ",", 
    RowBox[{"timesPattern", "[", "ts", "]"}], ",", 
    RowBox[{"brownianMotionPattern", "[", "Ws", "]"}], ",", 
    RowBox[{"measurePattern", "[", "m", "]"}]}], "]"}], ":=", 
  "\[IndentingNewLine]", 
  RowBox[{
   RowBox[{"(", "\[IndentingNewLine]", 
    RowBox[{
     RowBox[{
      RowBox[{"(", 
       RowBox[{"e", "/.", 
        RowBox[{"u", "\[Rule]", "t"}]}], ")"}], " ", 
      RowBox[{"itoDifferential", "[", 
       RowBox[{"W", ",", "t"}], "]"}]}], "-", 
     RowBox[{
      RowBox[{"(", 
       RowBox[{"e", "/.", 
        RowBox[{"u", "\[Rule]", "s"}]}], ")"}], " ", 
      RowBox[{"itoDifferential", "[", 
       RowBox[{"W", ",", "s"}], "]"}]}], "+", 
     RowBox[{"Block", "[", 
      RowBox[{
       RowBox[{"{", 
        RowBox[{"$nonTimeVariables", "=", 
         RowBox[{"Append", "[", 
          RowBox[{"$nonTimeVariables", ",", "u"}], "]"}]}], "}"}], ",", 
       RowBox[{
        RowBox[{"itoIntegral", "[", 
         RowBox[{
          RowBox[{"itoD", "[", 
           RowBox[{"e", ",", "ts", ",", "Ws", ",", "m"}], "]"}], " ", ",", 
          RowBox[{"{", 
           RowBox[{"u", ",", "s", ",", "t"}], "}"}], ",", "W"}], "]"}], "//.",
         "itoDOutRules"}]}], "]"}]}], "\[IndentingNewLine]", ")"}], "/;", 
   RowBox[{"(", 
    RowBox[{
     RowBox[{"timeVariableQ", "[", 
      RowBox[{"s", ",", "ts"}], "]"}], "&&", 
     RowBox[{"timeVariableQ", "[", 
      RowBox[{"t", ",", "ts"}], "]"}], "&&", 
     RowBox[{"brownianMotionQ", "[", 
      RowBox[{"W", ",", "Ws", ",", "m"}], "]"}]}], ")"}]}]}]], "Input",
 InitializationCell->True,
 CellChangeTimes->{{3.44975604384375*^9, 3.449756149203125*^9}, {
   3.449756235*^9, 3.449756394*^9}, 3.4501139701875*^9, 
   3.450114011421875*^9, {3.450546164921875*^9, 3.4505461698125*^9}, {
   3.450697101953125*^9, 3.450697113828125*^9}, {3.45069752809375*^9, 
   3.450697555421875*^9}, {3.4595904269375*^9, 3.4595904733125*^9}, {
   3.45961725784375*^9, 3.45961732715625*^9}, 3.45961938809375*^9}],

Cell[BoxData[
 RowBox[{
  RowBox[{"itoD", "[", 
   RowBox[{
    RowBox[{"itoIntegral", "[", 
     RowBox[{"e_", ",", 
      RowBox[{"{", 
       RowBox[{"u_Symbol", ",", "a_", ",", "t_Symbol"}], "}"}], ",", 
      "W_Symbol"}], "]"}], ",", 
    RowBox[{"timesPattern", "[", "ts", "]"}], ",", 
    RowBox[{"brownianMotionPattern", "[", "Ws", "]"}], ",", 
    RowBox[{"measurePattern", "[", "m", "]"}]}], "]"}], ":=", 
  "\[IndentingNewLine]", 
  RowBox[{
   RowBox[{"(", "\[IndentingNewLine]", 
    RowBox[{
     RowBox[{
      RowBox[{"(", 
       RowBox[{"e", "/.", 
        RowBox[{"u", "\[Rule]", "t"}]}], ")"}], " ", 
      RowBox[{"itoDifferential", "[", 
       RowBox[{"W", ",", "t"}], "]"}]}], "+", 
     RowBox[{"Block", "[", 
      RowBox[{
       RowBox[{"{", 
        RowBox[{"$nonTimeVariables", "=", 
         RowBox[{"Append", "[", 
          RowBox[{"$nonTimeVariables", ",", "u"}], "]"}]}], "}"}], ",", 
       RowBox[{
        RowBox[{"itoIntegral", "[", 
         RowBox[{
          RowBox[{"itoD", "[", 
           RowBox[{"e", ",", "ts", ",", "Ws", ",", "m"}], "]"}], " ", ",", 
          RowBox[{"{", 
           RowBox[{"u", ",", "a", ",", "t"}], "}"}], ",", "W"}], "]"}], "//.",
         "itoDOutRules"}]}], "]"}]}], "\[IndentingNewLine]", ")"}], "/;", 
   RowBox[{"(", 
    RowBox[{
     RowBox[{"timeVariableQ", "[", 
      RowBox[{"t", ",", "ts"}], "]"}], "&&", 
     RowBox[{"brownianMotionQ", "[", 
      RowBox[{"W", ",", "Ws", ",", "m"}], "]"}]}], ")"}]}]}]], "Input",
 InitializationCell->True,
 CellChangeTimes->{{3.44975604384375*^9, 3.449756149203125*^9}, {
   3.449756235*^9, 3.449756365171875*^9}, {3.45011396578125*^9, 
   3.450114007640625*^9}, {3.450546145375*^9, 3.450546151015625*^9}, {
   3.4506970699375*^9, 3.45069708209375*^9}, {3.450697472984375*^9, 
   3.450697510015625*^9}, {3.459590122609375*^9, 3.459590156828125*^9}, {
   3.459590280515625*^9, 3.4595903244375*^9}, 3.4596193974375*^9}],

Cell[BoxData[
 RowBox[{
  RowBox[{"itoD", "[", 
   RowBox[{
    RowBox[{"itoIntegral", "[", 
     RowBox[{"e_", ",", 
      RowBox[{"{", 
       RowBox[{"u_Symbol", ",", "t_Symbol", ",", "b_"}], "}"}], ",", 
      "W_Symbol"}], "]"}], ",", 
    RowBox[{"timesPattern", "[", "ts", "]"}], ",", 
    RowBox[{"brownianMotionPattern", "[", "Ws", "]"}], ",", 
    RowBox[{"measurePattern", "[", "m", "]"}]}], "]"}], ":=", 
  "\[IndentingNewLine]", 
  RowBox[{
   RowBox[{"(", "\[IndentingNewLine]", 
    RowBox[{
     RowBox[{
      RowBox[{"(", 
       RowBox[{
        RowBox[{"-", "e"}], "/.", 
        RowBox[{"u", "\[Rule]", "t"}]}], ")"}], " ", 
      RowBox[{"itoDifferential", "[", 
       RowBox[{"W", ",", "t"}], "]"}]}], "+", 
     RowBox[{"Block", "[", 
      RowBox[{
       RowBox[{"{", 
        RowBox[{"$nonTimeVariables", "=", 
         RowBox[{"Append", "[", 
          RowBox[{"$nonTimeVariables", ",", "u"}], "]"}]}], "}"}], ",", 
       RowBox[{
        RowBox[{"itoIntegral", "[", 
         RowBox[{
          RowBox[{"itoD", "[", 
           RowBox[{"e", ",", "ts", ",", "Ws", ",", "m"}], "]"}], " ", ",", 
          RowBox[{"{", 
           RowBox[{"u", ",", "t", ",", "b"}], "}"}], ",", "W"}], "]"}], "//.",
         "itoDOutRules"}]}], "]"}]}], "\[IndentingNewLine]", ")"}], "/;", 
   RowBox[{"(", 
    RowBox[{
     RowBox[{"timeVariableQ", "[", 
      RowBox[{"t", ",", "ts"}], "]"}], "&&", 
     RowBox[{"brownianMotionQ", "[", 
      RowBox[{"W", ",", "Ws", ",", "m"}], "]"}]}], ")"}]}]}]], "Input",
 InitializationCell->True,
 CellChangeTimes->{{3.44975604384375*^9, 3.449756149203125*^9}, {
   3.449756235*^9, 3.449756394*^9}, 3.4501139701875*^9, 
   3.450114011421875*^9, {3.450546164921875*^9, 3.4505461698125*^9}, {
   3.450697101953125*^9, 3.450697113828125*^9}, {3.45069752809375*^9, 
   3.450697555421875*^9}, {3.4595904269375*^9, 3.4595904733125*^9}, 
   3.4596194035625*^9}],

Cell[BoxData[
 RowBox[{
  RowBox[{"itoD", "[", 
   RowBox[{
    RowBox[{"itoIntegral", "[", 
     RowBox[{"e_", ",", 
      RowBox[{"{", 
       RowBox[{"u_Symbol", ",", "a_", ",", "b_"}], "}"}], ",", "W_Symbol"}], 
     "]"}], ",", 
    RowBox[{"timesPattern", "[", "ts", "]"}], ",", 
    RowBox[{"brownianMotionPattern", "[", "Ws", "]"}], ",", 
    RowBox[{"measurePattern", "[", "m", "]"}]}], "]"}], ":=", 
  "\[IndentingNewLine]", 
  RowBox[{
   RowBox[{"Block", "[", 
    RowBox[{
     RowBox[{"{", 
      RowBox[{"$nonTimeVariables", "=", 
       RowBox[{"Append", "[", 
        RowBox[{"$nonTimeVariables", ",", "u"}], "]"}]}], "}"}], ",", 
     RowBox[{
      RowBox[{"itoIntegral", "[", 
       RowBox[{
        RowBox[{"itoD", "[", 
         RowBox[{"e", ",", "ts", ",", "Ws", ",", "m"}], "]"}], " ", ",", 
        RowBox[{"{", 
         RowBox[{"u", ",", "a", ",", "b"}], "}"}], ",", "W"}], "]"}], "//.", 
      "itoDOutRules"}]}], "]"}], "/;", 
   RowBox[{"(", 
    RowBox[{
     RowBox[{"!", 
      RowBox[{"timeVariableQ", "[", 
       RowBox[{"a", ",", "ts"}], "]"}]}], "&&", 
     RowBox[{"!", 
      RowBox[{"timeVariableQ", "[", 
       RowBox[{"b", ",", "ts"}], "]"}]}], "&&", 
     RowBox[{"brownianMotionQ", "[", 
      RowBox[{"W", ",", "Ws", ",", "m"}], "]"}]}], ")"}]}]}]], "Input",
 InitializationCell->True,
 CellChangeTimes->{{3.44975604384375*^9, 3.449756149203125*^9}, {
   3.449756235*^9, 3.449756394*^9}, 3.4501139701875*^9, 
   3.450114011421875*^9, {3.450546164921875*^9, 3.4505461698125*^9}, {
   3.450697101953125*^9, 3.450697113828125*^9}, {3.45069752809375*^9, 
   3.450697555421875*^9}, {3.4595904269375*^9, 3.4595904733125*^9}, {
   3.459590517046875*^9, 3.459590559671875*^9}, {3.459590777828125*^9, 
   3.45959077790625*^9}, 3.459619415515625*^9}],

Cell[TextData[{
 "The following rules are necessary because of a bug in ",
 StyleBox["Mathematica",
  FontSlant->"Italic"],
 ": ",
 Cell[BoxData[
  FormBox[
   RowBox[{
    RowBox[{
     RowBox[{"Derivative", "[", 
      RowBox[{"0", ",", 
       RowBox[{"{", 
        RowBox[{"0", ",", "0", ",", "1"}], "}"}]}], "]"}], "[", "Integrate", 
     "]"}], "[", 
    RowBox[{
     RowBox[{"f", "[", "u", "]"}], ",", 
     RowBox[{"{", 
      RowBox[{"u", ",", "a", ",", "t"}], "}"}]}], "]"}], TraditionalForm]]],
 " returns ",
 Cell[BoxData[
  FormBox[
   RowBox[{"f", "[", "u", "]"}], TraditionalForm]]],
 ", rather than the correct answer ",
 Cell[BoxData[
  FormBox[
   RowBox[{"f", "[", "t", "]"}], TraditionalForm]]],
 ". "
}], "Text",
 CellChangeTimes->{{3.449928256921875*^9, 3.449928366453125*^9}, {
  3.45054643871875*^9, 3.45054644046875*^9}}],

Cell[BoxData[
 RowBox[{
  RowBox[{"itoD", "[", 
   RowBox[{
    RowBox[{
     SubsuperscriptBox["\[Integral]", "s_Symbol", "t_Symbol"], 
     RowBox[{"e_", " ", 
      RowBox[{"\[DifferentialD]", "u_Symbol"}]}]}], ",", 
    RowBox[{"timesPattern", "[", "ts", "]"}], ",", 
    RowBox[{"brownianMotionPattern", "[", "Ws", "]"}], ",", 
    RowBox[{"measurePattern", "[", "m", "]"}]}], "]"}], ":=", 
  "\[IndentingNewLine]", 
  RowBox[{
   RowBox[{"(", "\[IndentingNewLine]", 
    RowBox[{
     RowBox[{
      RowBox[{"(", 
       RowBox[{"e", "/.", 
        RowBox[{"u", "\[Rule]", "t"}]}], ")"}], " ", 
      RowBox[{"itoDifferential", "[", "t", "]"}]}], "-", 
     RowBox[{
      RowBox[{"(", 
       RowBox[{"e", "/.", 
        RowBox[{"u", "\[Rule]", "s"}]}], ")"}], " ", 
      RowBox[{"itoDifferential", "[", "s", "]"}]}], "+", 
     RowBox[{"Block", "[", 
      RowBox[{
       RowBox[{"{", 
        RowBox[{"$nonTimeVariables", "=", 
         RowBox[{"Append", "[", 
          RowBox[{"$nonTimeVariables", ",", "u"}], "]"}]}], "}"}], ",", 
       RowBox[{
        RowBox[{
         SubsuperscriptBox["\[Integral]", "s", "t"], 
         RowBox[{
          RowBox[{"itoD", "[", 
           RowBox[{"e", ",", "ts", ",", "Ws", ",", "m"}], "]"}], " ", 
          RowBox[{"\[DifferentialD]", "u"}]}]}], "//.", "itoDOutRules"}]}], 
      "]"}]}], "\[IndentingNewLine]", ")"}], "/;", 
   RowBox[{"(", 
    RowBox[{
     RowBox[{"timeVariableQ", "[", 
      RowBox[{"s", ",", "ts"}], "]"}], "&&", 
     RowBox[{"timeVariableQ", "[", 
      RowBox[{"t", ",", "ts"}], "]"}]}], ")"}]}]}]], "Input",
 InitializationCell->True,
 CellChangeTimes->{{3.44975604384375*^9, 3.449756149203125*^9}, {
   3.449756235*^9, 3.449756365171875*^9}, {3.449768442375*^9, 
   3.449768458625*^9}, {3.449768512578125*^9, 3.449768529390625*^9}, {
   3.449768915890625*^9, 3.44976891709375*^9}, 3.450113979828125*^9, 
   3.45011403621875*^9, {3.45054618284375*^9, 3.4505461869375*^9}, {
   3.45069714403125*^9, 3.450697152203125*^9}, {3.451069106296875*^9, 
   3.451069113828125*^9}, {3.45953471925*^9, 3.45953474203125*^9}, {
   3.45953482109375*^9, 3.459534845609375*^9}, {3.459535049484375*^9, 
   3.45953505640625*^9}, {3.4595865440625*^9, 3.459586547453125*^9}, {
   3.45958679975*^9, 3.459586827734375*^9}, {3.459590401625*^9, 
   3.459590402234375*^9}, {3.459617373328125*^9, 3.459617457328125*^9}, 
   3.45961944440625*^9}],

Cell[BoxData[
 RowBox[{
  RowBox[{"itoD", "[", 
   RowBox[{
    RowBox[{
     SubsuperscriptBox["\[Integral]", "a_", "t_Symbol"], 
     RowBox[{"e_", " ", 
      RowBox[{"\[DifferentialD]", "u_Symbol"}]}]}], ",", 
    RowBox[{"timesPattern", "[", "ts", "]"}], ",", 
    RowBox[{"brownianMotionPattern", "[", "Ws", "]"}], ",", 
    RowBox[{"measurePattern", "[", "m", "]"}]}], "]"}], ":=", 
  "\[IndentingNewLine]", 
  RowBox[{
   RowBox[{"(", "\[IndentingNewLine]", 
    RowBox[{
     RowBox[{
      RowBox[{"(", 
       RowBox[{"e", "/.", 
        RowBox[{"u", "\[Rule]", "t"}]}], ")"}], " ", 
      RowBox[{"itoDifferential", "[", "t", "]"}]}], "+", 
     RowBox[{"Block", "[", 
      RowBox[{
       RowBox[{"{", 
        RowBox[{"$nonTimeVariables", "=", 
         RowBox[{"Append", "[", 
          RowBox[{"$nonTimeVariables", ",", "u"}], "]"}]}], "}"}], ",", 
       RowBox[{
        RowBox[{
         SubsuperscriptBox["\[Integral]", "a", "t"], 
         RowBox[{
          RowBox[{"itoD", "[", 
           RowBox[{"e", ",", "ts", ",", "Ws", ",", "m"}], "]"}], " ", 
          RowBox[{"\[DifferentialD]", "u"}]}]}], "//.", "itoDOutRules"}]}], 
      "]"}]}], "\[IndentingNewLine]", ")"}], "/;", 
   RowBox[{"timeVariableQ", "[", 
    RowBox[{"t", ",", "ts"}], "]"}]}]}]], "Input",
 InitializationCell->True,
 CellChangeTimes->{{3.44975604384375*^9, 3.449756149203125*^9}, {
   3.449756235*^9, 3.449756365171875*^9}, {3.449768442375*^9, 
   3.449768458625*^9}, {3.44976891028125*^9, 3.449768911203125*^9}, 
   3.450113975296875*^9, 3.450114032109375*^9, {3.450546175515625*^9, 
   3.450546179859375*^9}, {3.450697124859375*^9, 3.4506971333125*^9}, {
   3.451069092984375*^9, 3.451069100640625*^9}, {3.459534588046875*^9, 
   3.459534653109375*^9}, {3.45958639409375*^9, 3.459586425515625*^9}, {
   3.45958646590625*^9, 3.45958650328125*^9}, {3.45958680896875*^9, 
   3.45958682128125*^9}, 3.459619453328125*^9}],

Cell[BoxData[
 RowBox[{
  RowBox[{"itoD", "[", 
   RowBox[{
    RowBox[{
     SubsuperscriptBox["\[Integral]", "t_Symbol", "b_"], 
     RowBox[{"e_", " ", 
      RowBox[{"\[DifferentialD]", "u_Symbol"}]}]}], ",", 
    RowBox[{"timesPattern", "[", "ts", "]"}], ",", 
    RowBox[{"brownianMotionPattern", "[", "Ws", "]"}], ",", 
    RowBox[{"measurePattern", "[", "m", "]"}]}], "]"}], ":=", 
  "\[IndentingNewLine]", 
  RowBox[{
   RowBox[{"(", "\[IndentingNewLine]", 
    RowBox[{
     RowBox[{
      RowBox[{"(", 
       RowBox[{
        RowBox[{"-", "e"}], "/.", 
        RowBox[{"u", "\[Rule]", "t"}]}], ")"}], " ", 
      RowBox[{"itoDifferential", "[", "t", "]"}]}], "+", 
     RowBox[{"Block", "[", 
      RowBox[{
       RowBox[{"{", 
        RowBox[{"$nonTimeVariables", "=", 
         RowBox[{"Append", "[", 
          RowBox[{"$nonTimeVariables", ",", "u"}], "]"}]}], "}"}], ",", 
       RowBox[{
        RowBox[{
         SubsuperscriptBox["\[Integral]", "t", "b"], 
         RowBox[{
          RowBox[{"itoD", "[", 
           RowBox[{"e", ",", "ts", ",", "Ws", ",", "m"}], "]"}], " ", 
          RowBox[{"\[DifferentialD]", "u"}]}]}], "//.", "itoDOutRules"}]}], 
      "]"}]}], "\[IndentingNewLine]", ")"}], "/;", 
   RowBox[{"timeVariableQ", "[", 
    RowBox[{"t", ",", "ts"}], "]"}]}]}]], "Input",
 InitializationCell->True,
 CellChangeTimes->{{3.44975604384375*^9, 3.449756149203125*^9}, {
   3.449756235*^9, 3.449756365171875*^9}, {3.449768442375*^9, 
   3.449768458625*^9}, {3.449768512578125*^9, 3.449768529390625*^9}, {
   3.449768915890625*^9, 3.44976891709375*^9}, 3.450113979828125*^9, 
   3.45011403621875*^9, {3.45054618284375*^9, 3.4505461869375*^9}, {
   3.45069714403125*^9, 3.450697152203125*^9}, {3.451069106296875*^9, 
   3.451069113828125*^9}, {3.45953471925*^9, 3.45953474203125*^9}, {
   3.45953482109375*^9, 3.459534845609375*^9}, {3.459535049484375*^9, 
   3.45953505640625*^9}, {3.4595865440625*^9, 3.459586547453125*^9}, {
   3.45958679975*^9, 3.459586827734375*^9}, {3.459590401625*^9, 
   3.459590402234375*^9}, 3.45961946165625*^9}],

Cell[BoxData[
 RowBox[{
  RowBox[{"itoD", "[", 
   RowBox[{
    RowBox[{
     SubsuperscriptBox["\[Integral]", "a_", "b_"], 
     RowBox[{"e_", " ", 
      RowBox[{"\[DifferentialD]", "u_Symbol"}]}]}], ",", 
    RowBox[{"timesPattern", "[", "ts", "]"}], ",", 
    RowBox[{"brownianMotionPattern", "[", "Ws", "]"}], ",", 
    RowBox[{"measurePattern", "[", "m", "]"}]}], "]"}], ":=", 
  "\[IndentingNewLine]", 
  RowBox[{
   RowBox[{"Block", "[", 
    RowBox[{
     RowBox[{"{", 
      RowBox[{"$nonTimeVariables", "=", 
       RowBox[{"Append", "[", 
        RowBox[{"$nonTimeVariables", ",", "u"}], "]"}]}], "}"}], ",", 
     RowBox[{
      RowBox[{
       SubsuperscriptBox["\[Integral]", "a", "b"], 
       RowBox[{
        RowBox[{"itoD", "[", 
         RowBox[{"e", ",", "ts", ",", "Ws", ",", "m"}], "]"}], " ", 
        RowBox[{"\[DifferentialD]", "u"}]}]}], "//.", "itoDOutRules"}]}], 
    "]"}], "/;", 
   RowBox[{"(", 
    RowBox[{
     RowBox[{"!", 
      RowBox[{"timeVariableQ", "[", 
       RowBox[{"a", ",", "ts"}], "]"}]}], "&&", 
     RowBox[{"!", 
      RowBox[{"timeVariableQ", "[", 
       RowBox[{"b", ",", "ts"}], "]"}]}]}], ")"}]}]}]], "Input",
 InitializationCell->True,
 CellChangeTimes->{{3.44975604384375*^9, 3.449756149203125*^9}, {
   3.449756235*^9, 3.449756365171875*^9}, {3.449768442375*^9, 
   3.449768458625*^9}, {3.44976891028125*^9, 3.449768911203125*^9}, 
   3.450113975296875*^9, 3.450114032109375*^9, {3.450546175515625*^9, 
   3.450546179859375*^9}, {3.450697124859375*^9, 3.4506971333125*^9}, {
   3.451069092984375*^9, 3.451069100640625*^9}, {3.459534588046875*^9, 
   3.459534653109375*^9}, {3.45958639409375*^9, 3.459586425515625*^9}, {
   3.45958646590625*^9, 3.45958650328125*^9}, {3.45958680896875*^9, 
   3.45958682128125*^9}, {3.45958978625*^9, 3.4595898705*^9}, {
   3.459589975296875*^9, 3.459589975953125*^9}, 3.459619465375*^9}],

Cell["\<\
These routines create lists whose structure mirrors that of an existing list. \
They are used to create appropriate arguments to Derivative or D for \
differentiating a general function. (It would be a lot simpler if I could \
just assume that any function that appears in an itoD call took its arguments \
as a flat list, and in most cases this is true. I wrote these routines \
because I thought I needed this generality to handle Integrate. I then \
learned that, because of the bug described above, they won't work correctly, \
anyway. But now I have them, they may be useful for other functions that take \
list arguments.)\
\>", "Text",
 CellChangeTimes->{{3.44992841309375*^9, 3.4499285634375*^9}, {
  3.449928604953125*^9, 3.449928653625*^9}}],

Cell[TextData[{
 Cell[BoxData[
  FormBox[
   RowBox[{"listMirror", "[", "l", "]"}], TraditionalForm]]],
 " creates a new, possibly nested, list whose structure mirrors that of ",
 Cell[BoxData[
  FormBox["l", TraditionalForm]]],
 ", but whose members are all unique symbols."
}], "Text",
 CellChangeTimes->{{3.44992866146875*^9, 3.449928723828125*^9}}],

Cell[BoxData[
 RowBox[{
  RowBox[{"listMirror", "[", "l_List", "]"}], ":=", "\[IndentingNewLine]", 
  RowBox[{"Table", "[", "\[IndentingNewLine]", 
   RowBox[{
    RowBox[{"If", "[", 
     RowBox[{
      RowBox[{
       RowBox[{"Head", "[", 
        RowBox[{"l", "[", 
         RowBox[{"[", "i", "]"}], "]"}], "]"}], "===", "List"}], ",", 
      "\[IndentingNewLine]", 
      RowBox[{"listMirror", "[", 
       RowBox[{"l", "[", 
        RowBox[{"[", "i", "]"}], "]"}], "]"}], ",", "\[IndentingNewLine]", 
      RowBox[{"Unique", "[", "arg", "]"}]}], "]"}], ",", 
    "\[IndentingNewLine]", 
    RowBox[{"{", 
     RowBox[{"i", ",", 
      RowBox[{"Length", "[", "l", "]"}]}], "}"}]}], "]"}]}]], "Input",
 InitializationCell->True,
 CellChangeTimes->{{3.449758882515625*^9, 3.44975898665625*^9}, {
  3.44975901684375*^9, 3.44975901828125*^9}, {3.449759055046875*^9, 
  3.449759214578125*^9}, {3.449759392515625*^9, 3.4497594323125*^9}, {
  3.449759472484375*^9, 3.449759600359375*^9}, {3.449759646125*^9, 
  3.449759650953125*^9}, {3.44976227390625*^9, 3.449762276546875*^9}}],

Cell[TextData[{
 Cell[BoxData[
  FormBox[
   RowBox[{"listMirror", "[", "l", "]"}], TraditionalForm]]],
 " creates a new, possibly nested, list whose structure mirrors that of ",
 Cell[BoxData[
  FormBox["l", TraditionalForm]]],
 ", but whose members are all 0."
}], "Text",
 CellChangeTimes->{{3.44992866146875*^9, 3.449928723828125*^9}, {
  3.449928782703125*^9, 3.44992878396875*^9}}],

Cell[BoxData[
 RowBox[{
  RowBox[{"listMirrorZero", "[", "l_List", "]"}], ":=", "\[IndentingNewLine]", 
  RowBox[{"Table", "[", "\[IndentingNewLine]", 
   RowBox[{
    RowBox[{"If", "[", 
     RowBox[{
      RowBox[{
       RowBox[{"Head", "[", 
        RowBox[{"l", "[", 
         RowBox[{"[", "i", "]"}], "]"}], "]"}], "===", "List"}], ",", 
      "\[IndentingNewLine]", 
      RowBox[{"listMirrorZero", "[", 
       RowBox[{"l", "[", 
        RowBox[{"[", "i", "]"}], "]"}], "]"}], ",", "\[IndentingNewLine]", 
      "0"}], "]"}], ",", "\[IndentingNewLine]", 
    RowBox[{"{", 
     RowBox[{"i", ",", 
      RowBox[{"Length", "[", "l", "]"}]}], "}"}]}], "]"}]}]], "Input",
 InitializationCell->True,
 CellChangeTimes->{{3.449758882515625*^9, 3.44975898665625*^9}, {
  3.44975901684375*^9, 3.44975901828125*^9}, {3.449759055046875*^9, 
  3.449759214578125*^9}, {3.449759392515625*^9, 3.4497594323125*^9}, {
  3.449759472484375*^9, 3.449759600359375*^9}, {3.449759646125*^9, 
  3.449759650953125*^9}, {3.44976227390625*^9, 3.449762276546875*^9}, {
  3.449764185171875*^9, 3.44976419275*^9}, {3.44976423384375*^9, 
  3.44976423459375*^9}}],

Cell[TextData[{
 Cell[BoxData[
  FormBox[
   RowBox[{"listIndicators", "[", "l", "]"}], TraditionalForm]]],
 " creates a list of lists. The number of elements in the top-level level is \
the same as the number of subelements at any depth in ",
 Cell[BoxData[
  FormBox["l", TraditionalForm]]],
 ". (I.e., it has the same structure as ",
 Cell[BoxData[
  FormBox[
   RowBox[{"Flatten", "[", "l", "]"}], TraditionalForm]]],
 ".) Each sublist has the same structure as ",
 Cell[BoxData[
  FormBox["l", TraditionalForm]]],
 ". In each sublist all the elements are 0 except for one, which is 1."
}], "Text",
 CellChangeTimes->{{3.4499288005625*^9, 3.449928933296875*^9}}],

Cell[BoxData[
 RowBox[{
  RowBox[{"listIndicators", "[", "l_List", "]"}], ":=", "\[IndentingNewLine]", 
  RowBox[{"Module", "[", 
   RowBox[{
    RowBox[{"{", 
     RowBox[{"z", ",", "e", ",", "out"}], "}"}], ",", "\[IndentingNewLine]", 
    RowBox[{
     RowBox[{"z", "=", 
      RowBox[{"listMirrorZero", "[", "l", "]"}]}], ";", "\[IndentingNewLine]", 
     RowBox[{"out", "=", 
      RowBox[{"{", "}"}]}], ";", "\[IndentingNewLine]", 
     RowBox[{"Do", "[", "\[IndentingNewLine]", 
      RowBox[{
       RowBox[{"out", "=", 
        RowBox[{"out", " ", "~", "Join", "~", "\[IndentingNewLine]", 
         RowBox[{"If", "[", 
          RowBox[{
           RowBox[{
            RowBox[{"Head", "[", 
             RowBox[{"l", "[", 
              RowBox[{"[", "i", "]"}], "]"}], "]"}], "===", "List"}], ",", 
           "\[IndentingNewLine]", 
           RowBox[{
            RowBox[{"Function", "[", 
             RowBox[{"sl", ",", 
              RowBox[{"ReplacePart", "[", 
               RowBox[{"z", ",", 
                RowBox[{"i", "\[Rule]", "sl"}]}], "]"}]}], "]"}], "/@", 
            RowBox[{"listIndicators", "[", 
             RowBox[{"l", "[", 
              RowBox[{"[", "i", "]"}], "]"}], "]"}]}], ",", 
           "\[IndentingNewLine]", 
           RowBox[{"{", 
            RowBox[{"ReplacePart", "[", 
             RowBox[{"z", ",", 
              RowBox[{"i", "\[Rule]", "1"}]}], "]"}], "}"}]}], "]"}]}]}], ",",
        "\[IndentingNewLine]", 
       RowBox[{"{", 
        RowBox[{"i", ",", 
         RowBox[{"Length", "[", "l", "]"}]}], "}"}]}], "]"}], ";", 
     "\[IndentingNewLine]", "out"}]}], "\[IndentingNewLine]", 
   "]"}]}]], "Input",
 InitializationCell->True,
 CellChangeTimes->{{3.449762238859375*^9, 3.44976234884375*^9}, {
   3.4497623925*^9, 3.44976239278125*^9}, {3.4497624265*^9, 
   3.449762483140625*^9}, 3.449762533484375*^9, {3.449762580453125*^9, 
   3.44976263571875*^9}, {3.44976286803125*^9, 3.4497629946875*^9}, {
   3.449763124515625*^9, 3.44976315165625*^9}, {3.44976318278125*^9, 
   3.44976320334375*^9}, {3.449764125703125*^9, 3.449764164171875*^9}, {
   3.44976420090625*^9, 3.449764219328125*^9}}],

Cell[TextData[{
 Cell[BoxData[
  FormBox[
   RowBox[{"grad", "[", 
    RowBox[{"f", "[", 
     RowBox[{"a", ",", "b", ",", "c", ",", "..."}], "]"}], "]"}], 
   TraditionalForm]]],
 " gives the gradient vector of ",
 Cell[BoxData[
  FormBox["f", TraditionalForm]]],
 " evaluated at ",
 Cell[BoxData[
  FormBox[
   RowBox[{"a", ",", "b", ",", "c", ",", "..."}], TraditionalForm]]],
 ". The arguments ",
 Cell[BoxData[
  FormBox[
   RowBox[{"a", ",", "b", ",", "c", ",", "..."}], TraditionalForm]]],
 " may be general expressions, and may be present in sublists (e.g. ",
 Cell[BoxData[
  FormBox[
   RowBox[{"grad", "[", 
    RowBox[{"f", "[", 
     RowBox[{"a", ",", 
      RowBox[{"{", 
       RowBox[{"b", ",", "c"}], "}"}]}], "]"}], "]"}], TraditionalForm]]],
 " produces a vector of length 3). If the argument of grad is a symbol, grad \
returns ",
 Cell[BoxData[
  FormBox[
   RowBox[{"{", "1", "}"}], TraditionalForm]]],
 ", i.e., ",
 Cell[BoxData[
  FormBox["x", TraditionalForm]]],
 " is implicitly interpreted as ",
 Cell[BoxData[
  FormBox[
   RowBox[{"Identity", "[", "x", "]"}], TraditionalForm]]],
 ". If the argument is a number (",
 Cell[BoxData[
  FormBox[
   RowBox[{"grad", "[", "2", "]"}], TraditionalForm]]],
 ") or has no arguments (",
 Cell[BoxData[
  FormBox[
   RowBox[{"grad", "[", 
    RowBox[{"f", "[", "]"}], "]"}], TraditionalForm]]],
 ") grad returns the vector of length 0."
}], "Text",
 CellChangeTimes->{{3.449928969390625*^9, 3.449928974265625*^9}, {
  3.449929205328125*^9, 3.44992930665625*^9}, {3.449929384296875*^9, 
  3.44992953375*^9}}],

Cell[BoxData[
 RowBox[{
  RowBox[{"grad", "[", 
   RowBox[{"x_", "?", "NumberQ"}], "]"}], ":=", 
  RowBox[{"{", "}"}]}]], "Input",
 InitializationCell->True,
 CellChangeTimes->{{3.4499295395625*^9, 3.44992955725*^9}}],

Cell[BoxData[
 RowBox[{
  RowBox[{"grad", "[", "x_Symbol", "]"}], ":=", 
  RowBox[{"{", "1", "}"}]}]], "Input",
 InitializationCell->True,
 CellChangeTimes->{{3.44976375459375*^9, 3.449763769921875*^9}, {
  3.44976384590625*^9, 3.449763847359375*^9}}],

Cell[BoxData[
 RowBox[{
  RowBox[{"grad", "[", 
   RowBox[{"f_", "[", "a___", "]"}], "]"}], ":=", "\[IndentingNewLine]", 
  RowBox[{"Module", "[", 
   RowBox[{
    RowBox[{"{", "li", "}"}], ",", "\[IndentingNewLine]", 
    RowBox[{
     RowBox[{"li", "=", 
      RowBox[{"listIndicators", "[", 
       RowBox[{"{", "a", "}"}], "]"}]}], ";", "\[IndentingNewLine]", 
     RowBox[{
      RowBox[{
       RowBox[{
        RowBox[{
         RowBox[{"(", 
          RowBox[{"Derivative", "@@", "#"}], ")"}], "[", "f", "]"}], "[", "a",
         "]"}], "&"}], "/@", "li"}]}]}], "\[IndentingNewLine]", 
   "]"}]}]], "Input",
 InitializationCell->True,
 CellChangeTimes->{{3.4497632434375*^9, 3.44976337*^9}}],

Cell[BoxData[
 RowBox[{
  RowBox[{"SetAttributes", "[", 
   RowBox[{"grad", ",", "Listable"}], "]"}], ";"}]], "Input",
 InitializationCell->True,
 CellChangeTimes->{{3.449763532703125*^9, 3.449763562234375*^9}, 
   3.449924645453125*^9}],

Cell[TextData[{
 Cell[BoxData[
  FormBox[
   RowBox[{"hessian", "[", 
    RowBox[{"f", "[", 
     RowBox[{"a", ",", "b", ",", "c", ",", "..."}], "]"}], "]"}], 
   TraditionalForm]]],
 " gives the Hessian matrix of ",
 Cell[BoxData[
  FormBox["f", TraditionalForm]]],
 " evaluated at ",
 Cell[BoxData[
  FormBox[
   RowBox[{"a", ",", "b", ",", "c", ",", "..."}], TraditionalForm]]],
 ". The result is an ",
 Cell[BoxData[
  FormBox[
   RowBox[{"n", "\[Times]", "n"}], TraditionalForm]]],
 " symmetric matrix, where ",
 Cell[BoxData[
  FormBox["n", TraditionalForm]]],
 " is the number of arguments of ",
 Cell[BoxData[
  FormBox["f", TraditionalForm]]],
 ". Like grad, hessian takes functions whose arguments may contain nested \
lists. Also like grad, hessian interprets a symbol ",
 Cell[BoxData[
  FormBox["x", TraditionalForm]]],
 " as ",
 Cell[BoxData[
  FormBox[
   RowBox[{"Identity", "[", "x", "]"}], TraditionalForm]]],
 " and returns the list of length 0 when its argument is a number or a \
function with no arguments. "
}], "Text",
 CellChangeTimes->{{3.449928969390625*^9, 3.449928974265625*^9}, {
  3.449929205328125*^9, 3.44992930665625*^9}, {3.449929384296875*^9, 
  3.44992953375*^9}, {3.449929703125*^9, 3.44992989196875*^9}}],

Cell[BoxData[
 RowBox[{
  RowBox[{"hessian", "[", 
   RowBox[{"x_", "?", "NumberQ"}], "]"}], ":=", 
  RowBox[{"{", "}"}]}]], "Input",
 InitializationCell->True,
 CellChangeTimes->{{3.44992964540625*^9, 3.449929670078125*^9}}],

Cell[BoxData[
 RowBox[{
  RowBox[{"hessian", "[", "x_Symbol", "]"}], ":=", 
  RowBox[{"{", 
   RowBox[{"{", "0", "}"}], "}"}]}]], "Input",
 InitializationCell->True,
 CellChangeTimes->{{3.449763917640625*^9, 3.449763931*^9}, {
  3.44992466203125*^9, 3.4499246624375*^9}}],

Cell[BoxData[
 RowBox[{
  RowBox[{"hessian", "[", 
   RowBox[{"f_", "[", "a___", "]"}], "]"}], ":=", "\[IndentingNewLine]", 
  RowBox[{"Module", "[", 
   RowBox[{
    RowBox[{"{", 
     RowBox[{"li", ",", "lim"}], "}"}], ",", "\[IndentingNewLine]", 
    RowBox[{
     RowBox[{"li", "=", 
      RowBox[{"listIndicators", "[", 
       RowBox[{"{", "a", "}"}], "]"}]}], ";", "\[IndentingNewLine]", 
     RowBox[{"lim", "=", 
      RowBox[{"Outer", "[", 
       RowBox[{"Plus", ",", "li", ",", "li", ",", "1"}], "]"}]}], ";", 
     "\[IndentingNewLine]", 
     RowBox[{"Map", "[", 
      RowBox[{
       RowBox[{
        RowBox[{
         RowBox[{
          RowBox[{"(", 
           RowBox[{"Derivative", "@@", "#"}], ")"}], "[", "f", "]"}], "[", 
         "a", "]"}], "&"}], ",", "lim", ",", 
       RowBox[{"{", "2", "}"}]}], "]"}]}]}], "\[IndentingNewLine]", 
   "]"}]}]], "Input",
 InitializationCell->True,
 CellChangeTimes->{{3.44976343503125*^9, 3.449763438046875*^9}, {
  3.44976389003125*^9, 3.44976389796875*^9}, {3.4497639358125*^9, 
  3.44976396009375*^9}, {3.449764393265625*^9, 3.44976440765625*^9}, {
  3.44976451471875*^9, 3.449764541875*^9}, {3.449764591078125*^9, 
  3.44976459703125*^9}, {3.44976462934375*^9, 3.44976462953125*^9}, {
  3.449764675109375*^9, 3.449764678953125*^9}, {3.449764721734375*^9, 
  3.44976472184375*^9}}],

Cell["\<\
This is the general version of itoD, which actually uses the It\[OHat] rule. \
This may be overridden for particular heads for efficiency, and must be \
overridden for heads that require special handling, such as itoIntegral and \
Integrate.\
\>", "Text",
 CellChangeTimes->{{3.449930412171875*^9, 3.44993053184375*^9}}],

Cell[BoxData[
 RowBox[{
  RowBox[{"itoDSimplify", "[", 
   RowBox[{"e_", ",", 
    RowBox[{"timesPattern", "[", "ts", "]"}], ",", 
    RowBox[{"brownianMotionPattern", "[", "Ws", "]"}], ",", 
    RowBox[{"measurePattern", "[", "m", "]"}]}], "]"}], ":=", 
  "\[IndentingNewLine]", 
  RowBox[{
   RowBox[{"Expand", "[", 
    RowBox[{"e", ",", "itoDifferential"}], "]"}], "/.", 
   "itoMultiplicationTable"}]}]], "Input",
 InitializationCell->True,
 CellChangeTimes->{{3.45060459346875*^9, 3.450604639078125*^9}, {
  3.4506046744375*^9, 3.4506046848125*^9}}],

Cell[BoxData[
 RowBox[{
  RowBox[{"itoD", "[", 
   RowBox[{
    RowBox[{"f_", "[", "a___", "]"}], ",", 
    RowBox[{"timesPattern", "[", "ts", "]"}], ",", 
    RowBox[{"brownianMotionPattern", "[", "Ws", "]"}], ",", 
    RowBox[{"measurePattern", "[", "m", "]"}]}], "]"}], ":=", 
  "\[IndentingNewLine]", 
  RowBox[{"Module", "[", 
   RowBox[{
    RowBox[{"{", 
     RowBox[{"g", ",", "H", ",", "da", ",", "di"}], "}"}], ",", 
    "\[IndentingNewLine]", 
    RowBox[{
     RowBox[{"g", "=", 
      RowBox[{"grad", "[", 
       RowBox[{"f", "[", "a", "]"}], "]"}]}], ";", "\[IndentingNewLine]", 
     RowBox[{"H", "=", 
      RowBox[{"hessian", "[", 
       RowBox[{"f", "[", "a", "]"}], "]"}]}], ";", "\[IndentingNewLine]", 
     RowBox[{"da", "=", 
      RowBox[{
       RowBox[{
        RowBox[{"itoD", "[", 
         RowBox[{"#", ",", "ts", ",", "Ws", ",", "m"}], "]"}], "&"}], "/@", 
       RowBox[{"Flatten", "[", 
        RowBox[{"{", "a", "}"}], "]"}]}]}], ";", "\[IndentingNewLine]", 
     RowBox[{"di", "=", 
      RowBox[{
       RowBox[{"g", ".", "da"}], "+", 
       RowBox[{
        FractionBox["1", "2"], 
        RowBox[{"(", 
         RowBox[{"da", ".", "H", ".", "da"}], ")"}]}]}]}], ";", 
     "\[IndentingNewLine]", 
     RowBox[{"itoDSimplify", "[", "di", "]"}]}]}], "\[IndentingNewLine]", 
   "]"}]}]], "Input",
 InitializationCell->True,
 CellChangeTimes->CompressedData["
1:eJxTTMoPSmViYGAQBmIQzdAQnPR480tHBgavcgjd+gZCd34D0w2r/0P4koxP
wPxtEk/BfDUFCD1FFUJPhdANM+wg/O0uEL6QL4SWg9IrgyDy54Mh/J5oCP8J
hG74mAg1PwlCVzx4BqZXPAXTDdY5z8G0Xi6YZtht+QLMv2kNob84gmmGI04Q
WscLQmf5QehLrRDauh2i/gzfpC0gfoYImG7wU0/dCqJtNME0w53eRjDt1Q+i
AQmLkcg=
  "]],

Cell[TextData[{
 Cell[BoxData[
  FormBox[
   RowBox[{"setItoD", "[", 
    StyleBox[
     RowBox[{"expr", ",", "t", ",", "diff"}],
     FontSlant->"Italic"], 
    StyleBox["]",
     FontSlant->"Plain"]}], TraditionalForm]]],
 " is a convenience function to define ",
 Cell[BoxData[
  FormBox[
   RowBox[{"itoD", "[", 
    StyleBox["expr",
     FontSlant->"Italic"], 
    StyleBox["]",
     FontSlant->"Plain"]}], TraditionalForm]]],
 ". ",
 StyleBox["expr",
  FontSlant->"Italic"],
 " should contain ",
 Cell[BoxData[
  FormBox["t", TraditionalForm]]],
 ". setItoD defines an UpValue for the Head of ",
 StyleBox["expr",
  FontSlant->"Italic"],
 " such that ",
 Cell[BoxData[
  FormBox[
   RowBox[{"itoD", "[", 
    RowBox[{
     StyleBox["expr",
      FontSlant->"Italic"], 
     StyleBox[",",
      FontSlant->"Italic"], 
     StyleBox["t",
      FontSlant->"Italic"], 
     StyleBox[",",
      FontSlant->"Italic"], 
     RowBox[{
      StyleBox["{",
       FontSlant->"Italic"], 
      RowBox[{
       SubscriptBox[
        StyleBox["W",
         FontSlant->"Italic"], "1"], ",", 
       SubscriptBox["W", "2"], ",", "..."}], "}"}]}], "]"}], 
   TraditionalForm]]],
 " subsequently returns ",
 StyleBox["diff",
  FontSlant->"Italic"],
 ", which must contain an itoDifferential. (The main value of ",
 "setItoD",
 " is to define the complicated patterns required for correct default \
argument handling.)"
}], "Text",
 CellChangeTimes->{{3.4501676994375*^9, 3.45016797953125*^9}, {
  3.45016901290625*^9, 3.4501690129375*^9}, {3.450253969359375*^9, 
  3.450253973234375*^9}}],

Cell[BoxData[
 RowBox[{"Quiet", "[", "\[IndentingNewLine]", 
  RowBox[{
   RowBox[{
    RowBox[{"setItoD", "[", 
     RowBox[{"e_", ",", "t_Symbol", ",", 
      RowBox[{"d_", "/;", 
       RowBox[{"MemberQ", "[", 
        RowBox[{"d", ",", "_itoDifferential", ",", 
         RowBox[{"{", 
          RowBox[{"0", ",", "Infinity"}], "}"}]}], "]"}]}]}], "]"}], ":=", 
    "\[IndentingNewLine]", 
    RowBox[{"(", 
     RowBox[{
      RowBox[{"itoD", "[", 
       RowBox[{
        RowBox[{"e", "/.", 
         RowBox[{"t", "\[Rule]", "t_Symbol"}]}], ",", 
        RowBox[{"timesPattern", "[", "ts", "]"}], ",", 
        RowBox[{"brownianMotionPattern", "[", "Ws", "]"}], ",", 
        RowBox[{"measurePattern", "[", "m", "]"}]}], "]"}], "^:=", 
      "\[IndentingNewLine]", 
      RowBox[{"d", "/;", "\[IndentingNewLine]", 
       RowBox[{"timeVariableQ", "[", 
        RowBox[{"t", ",", "ts"}], "]"}]}]}], ")"}]}], ",", 
   "\[IndentingNewLine]", 
   RowBox[{"{", 
    RowBox[{"RuleDelayed", "::", "\"\<rhs\>\""}], "}"}]}], 
  "\[IndentingNewLine]", "]"}]], "Input",
 InitializationCell->True,
 CellChangeTimes->{{3.450167041109375*^9, 3.45016710103125*^9}, {
   3.45016716634375*^9, 3.4501672775625*^9}, {3.45016732146875*^9, 
   3.45016735459375*^9}, {3.450167397546875*^9, 3.4501674398125*^9}, {
   3.450167578828125*^9, 3.450167596*^9}, 3.450169012953125*^9, 
   3.45025397490625*^9, {3.450546559109375*^9, 3.450546564*^9}}],

Cell[BoxData[
 RowBox[{
  RowBox[{"setItoD", "[", "X_Symbol", "]"}], ":=", "\[IndentingNewLine]", 
  RowBox[{"Module", "[", 
   RowBox[{
    RowBox[{"{", "t", "}"}], ",", "\[IndentingNewLine]", 
    RowBox[{
     RowBox[{"setItoD", "[", 
      RowBox[{
       RowBox[{"X", "[", "t", "]"}], ",", "t", ",", 
       RowBox[{"itoDifferential", "[", 
        RowBox[{
         RowBox[{"X", "[", "t", "]"}], ",", "t"}], "]"}]}], "]"}], ";"}]}], 
   "\[IndentingNewLine]", "]"}]}]], "Input",
 InitializationCell->True,
 CellChangeTimes->{{3.45078700071875*^9, 3.450787069171875*^9}, {
   3.450787537953125*^9, 3.450787539625*^9}, {3.4507876068125*^9, 
   3.450787609265625*^9}, 3.4509604494375*^9}],

Cell[BoxData[
 RowBox[{
  RowBox[{
   RowBox[{"setItoD", "[", 
    RowBox[{"xl", ":", 
     RowBox[{"{", "___Symbol", "}"}]}], "]"}], ":=", "\[IndentingNewLine]", 
   RowBox[{"setItoD", "/@", "xl"}]}], ";"}]], "Input",
 InitializationCell->True,
 CellChangeTimes->{{3.450787543890625*^9, 3.4507875866875*^9}, 
   3.450960452609375*^9}],

Cell[TextData[{
 Cell[BoxData[
  FormBox[
   RowBox[{"itoD", "[", 
    StyleBox[
     RowBox[{"expr", ",", "t", ",", 
      RowBox[{"{", 
       RowBox[{"W1", ",", "W2", ",", "..."}], "}"}]}],
     FontSlant->"Italic"], 
    StyleBox["]",
     FontSlant->"Italic"]}], TraditionalForm]]],
 " takes the differential with respect to time ",
 Cell[BoxData[
  FormBox["t", TraditionalForm]]],
 " and the independent Brownian motions ",
 Cell[BoxData[
  FormBox[
   RowBox[{"{", 
    RowBox[{"W1", ",", "W2", ",", "..."}], "}"}], TraditionalForm]]],
 "."
}], "Text",
 CellChangeTimes->{{3.449685534265625*^9, 3.44968578665625*^9}, 
   3.4499279974375*^9, {3.4499319793125*^9, 3.449931979671875*^9}}],

Cell[BoxData[
 RowBox[{
  RowBox[{"End", "[", "]"}], ";"}]], "Input",
 InitializationCell->True,
 CellChangeTimes->{{3.44992512190625*^9, 3.449925173515625*^9}, 
   3.44992754325*^9, {3.450002316640625*^9, 3.450002318671875*^9}, 
   3.45061998425*^9, 3.450620041125*^9}],

Cell[CellGroupData[{

Cell[BoxData[
 RowBox[{"`Private`listMirror", "[", 
  RowBox[{"{", 
   RowBox[{"x", ",", 
    RowBox[{"{", 
     RowBox[{"y", ",", "z"}], "}"}]}], "}"}], "]"}]], "Input",
 CellChangeTimes->{{3.449928727484375*^9, 3.449928737421875*^9}, {
  3.4506342025625*^9, 3.450634207515625*^9}}],

Cell[BoxData[
 RowBox[{"{", 
  RowBox[{"itoCalculus`Private`arg$818", ",", 
   RowBox[{"{", 
    RowBox[{
    "itoCalculus`Private`arg$819", ",", "itoCalculus`Private`arg$820"}], 
    "}"}]}], "}"}]], "Output",
 CellChangeTimes->{
  3.449928738296875*^9, 3.449998351671875*^9, 3.44999838365625*^9, 
   3.450000497921875*^9, 3.450002338*^9, 3.450004433671875*^9, 
   3.4500113711875*^9, 3.450013636453125*^9, 3.450086215421875*^9, 
   3.450087230625*^9, 3.450087370375*^9, 3.450087480578125*^9, 
   3.450088240953125*^9, 3.450101834140625*^9, 3.450114053984375*^9, 
   3.450114730078125*^9, 3.450117647859375*^9, 3.4501660355*^9, 
   3.450169408265625*^9, 3.45018558471875*^9, 3.450196752953125*^9, 
   3.45020335428125*^9, 3.450254107390625*^9, 3.450256287234375*^9, 
   3.45026515453125*^9, 3.4502683253125*^9, 3.450268889296875*^9, 
   3.45026907196875*^9, 3.450269895734375*^9, 3.45027039653125*^9, 
   3.450270615890625*^9, 3.450270890421875*^9, 3.450272359109375*^9, 
   3.450274325953125*^9, 3.450428491484375*^9, 3.450441178296875*^9, 
   3.450513322375*^9, 3.450536901140625*^9, 3.450546450625*^9, 
   3.4506010356875*^9, 3.450604880125*^9, 3.450611975796875*^9, 
   3.450612450890625*^9, 3.450613460234375*^9, 3.4506137545*^9, 
   3.45061452465625*^9, 3.45061759609375*^9, 3.450617802671875*^9, 
   3.450618199015625*^9, 3.450618616390625*^9, 3.450619513015625*^9, 
   3.450620129984375*^9, 3.450620282890625*^9, {3.45063417459375*^9, 
   3.450634208921875*^9}, 3.4506351393125*^9, 3.45063527159375*^9, 
   3.450635536921875*^9, 3.450635768765625*^9, 3.450636250265625*^9, 
   3.450636669875*^9, 3.450636826390625*^9, 3.450636950125*^9, 
   3.45063718603125*^9, 3.4506372584375*^9, 3.450637632515625*^9, 
   3.450693010234375*^9, 3.450697688984375*^9, 3.450698095375*^9, 
   3.45078762996875*^9}]
}, Open  ]],

Cell[CellGroupData[{

Cell[BoxData[
 RowBox[{
  RowBox[{
   RowBox[{"{", 
    RowBox[{"x", ",", "y", ",", "z"}], "}"}], "=."}], ";", 
  RowBox[{"`Private`listMirrorZero", "[", 
   RowBox[{"{", 
    RowBox[{"x", ",", 
     RowBox[{"{", 
      RowBox[{"y", ",", "z"}], "}"}]}], "}"}], "]"}]}]], "Input",
 CellChangeTimes->{{3.449763006953125*^9, 3.44976304684375*^9}, {
  3.449763194765625*^9, 3.449763218578125*^9}, {3.4497642245*^9, 
  3.44976422790625*^9}, {3.44976428603125*^9, 3.449764286375*^9}, {
  3.450634219046875*^9, 3.450634222015625*^9}}],

Cell[BoxData[
 RowBox[{"{", 
  RowBox[{"0", ",", 
   RowBox[{"{", 
    RowBox[{"0", ",", "0"}], "}"}]}], "}"}]], "Output",
 CellChangeTimes->{{3.449763190546875*^9, 3.449763219390625*^9}, {
   3.449764156640625*^9, 3.449764166765625*^9}, {3.449764228484375*^9, 
   3.449764237359375*^9}, 3.449764286734375*^9, 3.449767132171875*^9, 
   3.449769019515625*^9, 3.44999835175*^9, 3.4499983836875*^9, 
   3.450000497953125*^9, 3.450002338015625*^9, 3.45000443778125*^9, 
   3.45001137121875*^9, 3.450013636484375*^9, 3.450086219796875*^9, 
   3.45008723065625*^9, 3.450087370390625*^9, 3.450087480609375*^9, 
   3.450088240984375*^9, 3.450101834171875*^9, 3.4501141274375*^9, 
   3.45011473415625*^9, 3.450117647890625*^9, 3.450166035546875*^9, 
   3.450169408296875*^9, 3.45018558475*^9, 3.450196752984375*^9, 
   3.4502033543125*^9, 3.450254107421875*^9, 3.450256287265625*^9, 
   3.4502651545625*^9, 3.450268325359375*^9, 3.450268889328125*^9, 
   3.450269072*^9, 3.450269895765625*^9, 3.4502703965625*^9, 
   3.450270615921875*^9, 3.450270890453125*^9, 3.450272359140625*^9, 
   3.450274325984375*^9, 3.4504284915625*^9, 3.450441178328125*^9, 
   3.45051332246875*^9, 3.45053690125*^9, 3.450546457859375*^9, 
   3.450601035765625*^9, 3.450604880140625*^9, 3.450611975828125*^9, 
   3.450612450921875*^9, 3.450613460328125*^9, 3.45061375453125*^9, 
   3.4506145246875*^9, 3.450617596125*^9, 3.450617802703125*^9, 
   3.4506181990625*^9, 3.4506186164375*^9, 3.450619513046875*^9, 
   3.45062013003125*^9, 3.450620282921875*^9, 3.45063422303125*^9, 
   3.450635139328125*^9, 3.450635271625*^9, 3.450635536953125*^9, 
   3.45063576878125*^9, 3.450636250296875*^9, 3.45063666990625*^9, 
   3.45063682640625*^9, 3.450636950140625*^9, 3.4506371860625*^9, 
   3.450637258453125*^9, 3.450637632546875*^9, 3.450693010265625*^9, 
   3.450697689*^9, 3.45069809540625*^9, 3.450787629984375*^9}]
}, Open  ]],

Cell[CellGroupData[{

Cell[BoxData[
 RowBox[{"`Private`listIndicators", "[", 
  RowBox[{"{", 
   RowBox[{"x", ",", 
    RowBox[{"{", 
     RowBox[{"y", ",", "z"}], "}"}], ",", 
    RowBox[{"{", 
     RowBox[{"{", "z", "}"}], "}"}]}], "}"}], "]"}]], "Input",
 CellChangeTimes->{{3.449763006953125*^9, 3.44976304684375*^9}, {
  3.449763194765625*^9, 3.449763218578125*^9}, {3.4497632726875*^9, 
  3.44976327609375*^9}, {3.4497643001875*^9, 3.449764328046875*^9}, {
  3.450634227125*^9, 3.4506342286875*^9}}],

Cell[BoxData[
 RowBox[{"{", 
  RowBox[{
   RowBox[{"{", 
    RowBox[{"1", ",", 
     RowBox[{"{", 
      RowBox[{"0", ",", "0"}], "}"}], ",", 
     RowBox[{"{", 
      RowBox[{"{", "0", "}"}], "}"}]}], "}"}], ",", 
   RowBox[{"{", 
    RowBox[{"0", ",", 
     RowBox[{"{", 
      RowBox[{"1", ",", "0"}], "}"}], ",", 
     RowBox[{"{", 
      RowBox[{"{", "0", "}"}], "}"}]}], "}"}], ",", 
   RowBox[{"{", 
    RowBox[{"0", ",", 
     RowBox[{"{", 
      RowBox[{"0", ",", "1"}], "}"}], ",", 
     RowBox[{"{", 
      RowBox[{"{", "0", "}"}], "}"}]}], "}"}], ",", 
   RowBox[{"{", 
    RowBox[{"0", ",", 
     RowBox[{"{", 
      RowBox[{"0", ",", "0"}], "}"}], ",", 
     RowBox[{"{", 
      RowBox[{"{", "1", "}"}], "}"}]}], "}"}]}], "}"}]], "Output",
 CellChangeTimes->{{3.4497643059375*^9, 3.449764328796875*^9}, 
   3.449767132234375*^9, 3.4497690195625*^9, 3.449998351828125*^9, 
   3.44999838371875*^9, 3.450000497984375*^9, 3.450002338046875*^9, 
   3.450004443828125*^9, 3.45001137125*^9, 3.450013636546875*^9, 
   3.45008622753125*^9, 3.450087230671875*^9, 3.450087370421875*^9, 
   3.450087480640625*^9, 3.450088241015625*^9, 3.450101834203125*^9, 
   3.450114132015625*^9, 3.450114738828125*^9, 3.450117647921875*^9, 
   3.450166035578125*^9, 3.450169408328125*^9, 3.45018558478125*^9, 
   3.450196753046875*^9, 3.45020335434375*^9, 3.450254107453125*^9, 
   3.450256287296875*^9, 3.45026515459375*^9, 3.450268325375*^9, 
   3.450268889359375*^9, 3.45026907203125*^9, 3.450269895796875*^9, 
   3.45027039659375*^9, 3.450270615984375*^9, 3.450270890484375*^9, 
   3.450272359171875*^9, 3.450274326015625*^9, 3.45042849165625*^9, 
   3.450441178359375*^9, 3.450513322546875*^9, 3.450536901328125*^9, 
   3.450546465140625*^9, 3.450601035859375*^9, 3.450604880203125*^9, 
   3.450611975859375*^9, 3.450612451*^9, 3.450613460421875*^9, 
   3.450613754578125*^9, 3.45061452471875*^9, 3.45061759615625*^9, 
   3.450617802734375*^9, 3.450618199109375*^9, 3.450618616484375*^9, 
   3.450619513078125*^9, 3.45062013009375*^9, 3.450620282953125*^9, 
   3.4506342295625*^9, 3.450635139359375*^9, 3.45063527165625*^9, 
   3.45063553696875*^9, 3.4506357688125*^9, 3.450636250328125*^9, 
   3.450636669921875*^9, 3.4506368264375*^9, 3.450636950171875*^9, 
   3.450637186078125*^9, 3.450637258484375*^9, 3.450637632578125*^9, 
   3.45069301028125*^9, 3.45069768903125*^9, 3.4506980954375*^9, 
   3.450787630015625*^9}]
}, Open  ]],

Cell[CellGroupData[{

Cell[BoxData[
 RowBox[{"With", "[", 
  RowBox[{
   RowBox[{"{", 
    RowBox[{"grad", "=", "`Private`grad"}], "}"}], ",", "\[IndentingNewLine]", 
   RowBox[{"{", 
    RowBox[{
     RowBox[{"grad", "[", 
      RowBox[{"f", "[", 
       RowBox[{"x", ",", "y"}], "]"}], "]"}], ",", 
     RowBox[{"grad", "[", 
      RowBox[{"f", "[", "]"}], "]"}], ",", 
     RowBox[{"grad", "[", "x", "]"}], ",", 
     RowBox[{"grad", "[", "2", "]"}]}], "}"}]}], "\[IndentingNewLine]", 
  "]"}]], "Input",
 CellChangeTimes->{{3.449763427015625*^9, 3.449763432546875*^9}, {
  3.44992960309375*^9, 3.449929620921875*^9}, {3.45063488790625*^9, 
  3.450634903671875*^9}}],

Cell[BoxData[
 RowBox[{"{", 
  RowBox[{
   RowBox[{"{", 
    RowBox[{
     RowBox[{
      SuperscriptBox["f", 
       TagBox[
        RowBox[{"(", 
         RowBox[{"1", ",", "0"}], ")"}],
        Derivative],
       MultilineFunction->None], "[", 
      RowBox[{"x", ",", "y"}], "]"}], ",", 
     RowBox[{
      SuperscriptBox["f", 
       TagBox[
        RowBox[{"(", 
         RowBox[{"0", ",", "1"}], ")"}],
        Derivative],
       MultilineFunction->None], "[", 
      RowBox[{"x", ",", "y"}], "]"}]}], "}"}], ",", 
   RowBox[{"{", "}"}], ",", 
   RowBox[{"{", "1", "}"}], ",", 
   RowBox[{"{", "}"}]}], "}"}]], "Output",
 CellChangeTimes->CompressedData["
1:eJwlzDtIQlEcx/FjS0ZNBREkoT2WoqSpsYcRYfbADLEE5YYNFSToYCB4hXxB
RKVB5ObUU8F0KSpsiBqiLcEwW1IjcAgExcq6v/9dPnx/59wj49bUJhFjTMmE
r+0xe/4xzPhQmnQM5qA3mIcWz4cgO/oaiAn+OnWCfMlFDm3NY1dYF9BBux4u
pw3Y/SUjOrGygU7myOky2Vzrgu1L5HjdJnTV7+I/uxayasIPrdwJbBCfQUkh
hnsd3AVUBa+wmxef0Z+WJHru/gVGNGnsfUGyJgrZd8srOqAlRRbI1HvUeVUG
fTvyhrb5euKCk5f9cbxf1MCwzQgPukzQ8eCA4mMn/JG6IKcnAynIa6rkvsEN
3RkPznVlMtvthY0GsvOJHJP4cN8oJ8Wz29hXzZAv8tTSENl6Q05U6PxavgOn
FOSdmhw1QzazTjYdksroKc5llTAs9EawJ95T//4BidgRGA==
  "]]
}, Open  ]],

Cell[CellGroupData[{

Cell[BoxData[
 RowBox[{"With", "[", 
  RowBox[{
   RowBox[{"{", 
    RowBox[{"hessian", "=", "`Private`hessian"}], "}"}], ",", 
   "\[IndentingNewLine]", 
   RowBox[{
    RowBox[{"hessian", "[", 
     RowBox[{"f", "[", 
      RowBox[{"x", ",", "y"}], "]"}], "]"}], "//", "MatrixForm"}]}], 
  "\[IndentingNewLine]", "]"}]], "Input",
 CellChangeTimes->{{3.449764555921875*^9, 3.449764567890625*^9}, {
  3.4497646066875*^9, 3.449764608671875*^9}, {3.449764640640625*^9, 
  3.449764689109375*^9}, {3.450634913796875*^9, 3.450634924109375*^9}}],

Cell[BoxData[
 TagBox[
  RowBox[{"(", "\[NoBreak]", GridBox[{
     {
      RowBox[{
       SuperscriptBox["f", 
        TagBox[
         RowBox[{"(", 
          RowBox[{"2", ",", "0"}], ")"}],
         Derivative],
        MultilineFunction->None], "[", 
       RowBox[{"x", ",", "y"}], "]"}], 
      RowBox[{
       SuperscriptBox["f", 
        TagBox[
         RowBox[{"(", 
          RowBox[{"1", ",", "1"}], ")"}],
         Derivative],
        MultilineFunction->None], "[", 
       RowBox[{"x", ",", "y"}], "]"}]},
     {
      RowBox[{
       SuperscriptBox["f", 
        TagBox[
         RowBox[{"(", 
          RowBox[{"1", ",", "1"}], ")"}],
         Derivative],
        MultilineFunction->None], "[", 
       RowBox[{"x", ",", "y"}], "]"}], 
      RowBox[{
       SuperscriptBox["f", 
        TagBox[
         RowBox[{"(", 
          RowBox[{"0", ",", "2"}], ")"}],
         Derivative],
        MultilineFunction->None], "[", 
       RowBox[{"x", ",", "y"}], "]"}]}
    },
    GridBoxAlignment->{
     "Columns" -> {{Center}}, "ColumnsIndexed" -> {}, "Rows" -> {{Baseline}}, 
      "RowsIndexed" -> {}},
    GridBoxSpacings->{"Columns" -> {
        Offset[0.27999999999999997`], {
         Offset[0.7]}, 
        Offset[0.27999999999999997`]}, "ColumnsIndexed" -> {}, "Rows" -> {
        Offset[0.2], {
         Offset[0.4]}, 
        Offset[0.2]}, "RowsIndexed" -> {}}], "\[NoBreak]", ")"}],
  Function[BoxForm`e$, 
   MatrixForm[BoxForm`e$]]]], "Output",
 CellChangeTimes->{{3.44976456834375*^9, 3.449764689515625*^9}, 
   3.44976496446875*^9, 3.449767132296875*^9, 3.449769019640625*^9, 
   3.449998352046875*^9, 3.449998383796875*^9, 3.4500004980625*^9, 
   3.450002338140625*^9, 3.450004467453125*^9, 3.450011371375*^9, 
   3.450013636640625*^9, 3.450086247375*^9, 3.450087230765625*^9, 
   3.450087370515625*^9, 3.450087480734375*^9, 3.45008824109375*^9, 
   3.45010183434375*^9, 3.45011414703125*^9, 3.450114754234375*^9, 
   3.450117648015625*^9, 3.45016603584375*^9, 3.450169408453125*^9, 
   3.450185584921875*^9, 3.450196753140625*^9, 3.4502033544375*^9, 
   3.450254107640625*^9, 3.45025628740625*^9, 3.450265154734375*^9, 
   3.450268325515625*^9, 3.4502688895*^9, 3.45026907215625*^9, 
   3.450269895921875*^9, 3.45027039671875*^9, 3.45027061609375*^9, 
   3.450270890609375*^9, 3.450272359296875*^9, 3.450274326109375*^9, 
   3.45042849196875*^9, 3.450441178453125*^9, 3.450513322828125*^9, 
   3.45053690153125*^9, 3.450546484203125*^9, 3.450601036125*^9, 
   3.450604880296875*^9, 3.450611975953125*^9, 3.450612451109375*^9, 
   3.450613460765625*^9, 3.4506137546875*^9, 3.4506145248125*^9, 
   3.45061759625*^9, 3.450617802828125*^9, 3.45061819925*^9, 
   3.450618616640625*^9, 3.4506195131875*^9, 3.4506201303125*^9, 
   3.4506202830625*^9, 3.450634925296875*^9, 3.45063513940625*^9, 
   3.450635271703125*^9, 3.45063553703125*^9, 3.450635768859375*^9, 
   3.450636250375*^9, 3.450636669984375*^9, 3.450636826484375*^9, 
   3.45063695028125*^9, 3.450637186171875*^9, 3.45063725853125*^9, 
   3.450637632625*^9, 3.450693010515625*^9, 3.450697689078125*^9, 
   3.450698095484375*^9, 3.45078763009375*^9}]
}, Open  ]],

Cell[BoxData[
 RowBox[{"Clear", "[", "S", "]"}]], "Input",
 CellChangeTimes->{{3.450167455234375*^9, 3.45016745778125*^9}}],

Cell[BoxData[
 RowBox[{"setItoD", "[", 
  RowBox[{
   RowBox[{"S", "[", "t", "]"}], ",", "t", ",", 
   RowBox[{"\[DoubleStruckD]", "[", 
    RowBox[{
     RowBox[{"S", "[", "t", "]"}], ",", "t"}], "]"}]}], "]"}]], "Input",
 CellChangeTimes->{{3.450167474578125*^9, 3.45016751390625*^9}, 
   3.450169012953125*^9, 3.4502539756875*^9}],

Cell[CellGroupData[{

Cell[BoxData[
 RowBox[{"?", "S"}]], "Input",
 CellChangeTimes->{{3.450167447546875*^9, 3.4501674510625*^9}}],

Cell[CellGroupData[{

Cell["itoCalculus`S", "Print", "PrintUsage",
 CellChangeTimes->{3.45078763028125*^9},
 CellTags->"Info3450769630-4944143"],

Cell[BoxData[
 InterpretationBox[GridBox[{
    {GridBox[{
       {
        RowBox[{
         RowBox[{"itoD", "[", 
          RowBox[{
           RowBox[{"S", "[", "t_Symbol", "]"}], ",", 
           RowBox[{"itoCalculus`Private`ts", ":", 
            RowBox[{
             RowBox[{"{", "___Symbol", "}"}], "|", "_Symbol", "|", "Null"}], 
            ":", "Null"}], ",", 
           RowBox[{"itoCalculus`Private`Ws", ":", 
            RowBox[{
             RowBox[{"{", "___Symbol", "}"}], "|", "_Symbol", "|", "Null"}], 
            ":", "Null"}], ",", 
           RowBox[{"itoCalculus`Private`m", ":", 
            RowBox[{
             RowBox[{"_", "?", "itoCalculus`Private`probabilityMeasureQ"}], 
             "|", "Null"}], ":", "Null"}]}], "]"}], "^:=", 
         RowBox[{
          RowBox[{"\[DoubleStruckD]", 
           RowBox[{"S", "[", "t", "]"}]}], "/;", 
          RowBox[{"itoCalculus`Private`timeVariableQ", "[", 
           RowBox[{"t", ",", "itoCalculus`Private`ts"}], "]"}]}]}]}
      },
      BaselinePosition->{Baseline, {1, 1}},
      GridBoxAlignment->{
       "Columns" -> {{Left}}, "ColumnsIndexed" -> {}, "Rows" -> {{Baseline}}, 
        "RowsIndexed" -> {}},
      GridBoxItemSize->{"Columns" -> {{
           Scaled[0.999]}}, "ColumnsIndexed" -> {}, "Rows" -> {{1.}}, 
        "RowsIndexed" -> {}}]}
   },
   BaselinePosition->{Baseline, {1, 1}},
   GridBoxAlignment->{
    "Columns" -> {{Left}}, "ColumnsIndexed" -> {}, "Rows" -> {{Baseline}}, 
     "RowsIndexed" -> {}}],
  Definition[itoCalculus`S],
  Editable->False]], "Print",
 CellChangeTimes->{3.450787630296875*^9},
 CellTags->"Info3450769630-4944143"]
}, Open  ]]
}, Open  ]],

Cell[BoxData[
 RowBox[{"setItoD", "[", 
  RowBox[{
   RowBox[{"R", "[", "t", "]"}], ",", "t", ",", 
   RowBox[{"\[DoubleStruckD]", "[", 
    RowBox[{
     RowBox[{"R", "[", "t", "]"}], ",", "t"}], "]"}]}], "]"}]], "Input",
 CellChangeTimes->{{3.450167447546875*^9, 3.4501674510625*^9}, {
   3.450168935015625*^9, 3.45016895746875*^9}, 3.450169012953125*^9, 
   3.45025397653125*^9}],

Cell[CellGroupData[{

Cell[BoxData[
 RowBox[{"itoD", "[", 
  RowBox[{"S", "[", "t", "]"}], "]"}]], "Input",
 CellChangeTimes->{{3.450167552609375*^9, 3.450167572953125*^9}}],

Cell[BoxData[
 TagBox[
  InterpretationBox[
   RowBox[{"\[DoubleStruckD]", 
    RowBox[{"S", "[", "t", "]"}]}],
   Prefix[
    itoCalculus`\[DoubleStruckD][
     itoCalculus`S[itoCalculus`t]], itoCalculus`\[DoubleStruckD]],
   Editable->False],
  HoldForm]], "Output",
 CellChangeTimes->{{3.450167557421875*^9, 3.450167573421875*^9}, 
   3.450169408828125*^9, 3.450185585265625*^9, 3.4501967535*^9, 
   3.45020335475*^9, 3.450254107953125*^9, 3.450256287765625*^9, 
   3.450265155078125*^9, 3.450268325859375*^9, 3.45026888984375*^9, 
   3.4502690725*^9, 3.450269896265625*^9, 3.4502703970625*^9, 
   3.4502706164375*^9, 3.450270890953125*^9, 3.45027235965625*^9, 
   3.45027432646875*^9, 3.45042849296875*^9, 3.450441178796875*^9, 
   3.45051332378125*^9, 3.45053690246875*^9, 3.450546631125*^9, 
   3.4506010370625*^9, 3.45060488059375*^9, 3.4506119763125*^9, 
   3.450612451484375*^9, 3.450613461515625*^9, 3.450613755125*^9, 
   3.4506145251875*^9, 3.450617596640625*^9, 3.450617803234375*^9, 
   3.450618199671875*^9, 3.4506186173125*^9, 3.45061951353125*^9, 
   3.450620130640625*^9, 3.450620283453125*^9, 3.4506350065625*^9, 
   3.450635139765625*^9, 3.450635272078125*^9, 3.45063553740625*^9, 
   3.450635769234375*^9, 3.450636250765625*^9, 3.450636670359375*^9, 
   3.450636826859375*^9, 3.450636950625*^9, 3.450637186515625*^9, 
   3.4506372589375*^9, 3.450637632984375*^9, 3.450693010921875*^9, 
   3.4506976894375*^9, 3.450698095859375*^9, 3.4507876304375*^9}]
}, Open  ]],

Cell[CellGroupData[{

Cell[BoxData[
 RowBox[{"{", 
  RowBox[{
   RowBox[{"itoD", "[", 
    RowBox[{
     RowBox[{"f", "[", 
      RowBox[{"t", ",", 
       RowBox[{"W", "[", "t", "]"}]}], "]"}], ",", "t", ",", "W"}], "]"}], 
   ",", 
   RowBox[{
    RowBox[{"itoD", "[", 
     RowBox[{
      RowBox[{"f", "[", 
       RowBox[{"t", ",", 
        RowBox[{"W", "[", "t", "]"}]}], "]"}], ",", "t", ",", "W"}], "]"}], "//",
     "implicitForm"}]}], "}"}]], "Input",
 CellChangeTimes->{{3.44993061653125*^9, 3.449930653640625*^9}, {
   3.449932685828125*^9, 3.449932700015625*^9}, {3.450007152296875*^9, 
   3.4500071525*^9}, {3.45008625809375*^9, 3.45008628090625*^9}, {
   3.45008640909375*^9, 3.450086413140625*^9}, {3.450086612171875*^9, 
   3.4500866245625*^9}, 3.4502552285625*^9}],

Cell[BoxData[
 RowBox[{"{", 
  RowBox[{
   RowBox[{
    TagBox[
     RowBox[{
      RowBox[{
       SuperscriptBox["f", 
        TagBox[
         RowBox[{"(", 
          RowBox[{"0", ",", "1"}], ")"}],
         Derivative],
        MultilineFunction->None], "[", 
       RowBox[{"t", ",", 
        RowBox[{"W", "[", "t", "]"}]}], "]"}], " ", 
      TagBox[
       TagBox[
        InterpretationBox[
         RowBox[{"\[DoubleStruckD]", 
          RowBox[{"W", "[", "t", "]"}]}],
         Prefix[
          itoCalculus`\[DoubleStruckD][
           itoCalculus`W[itoCalculus`t]], itoCalculus`\[DoubleStruckD]],
         Editable->False],
        HoldForm],
       PrecedenceForm[#, 500]& ]}],
     HoldForm], "+", 
    TagBox[
     RowBox[{
      FractionBox["1", "2"], " ", 
      RowBox[{
       SuperscriptBox["f", 
        TagBox[
         RowBox[{"(", 
          RowBox[{"0", ",", "2"}], ")"}],
         Derivative],
        MultilineFunction->None], "[", 
       RowBox[{"t", ",", 
        RowBox[{"W", "[", "t", "]"}]}], "]"}], " ", 
      TagBox[
       RowBox[{"\[DoubleStruckD]", "\[VeryThinSpace]", "t"}],
       PrecedenceForm[#, 500]& ]}],
     HoldForm], "+", 
    TagBox[
     RowBox[{
      RowBox[{
       SuperscriptBox["f", 
        TagBox[
         RowBox[{"(", 
          RowBox[{"1", ",", "0"}], ")"}],
         Derivative],
        MultilineFunction->None], "[", 
       RowBox[{"t", ",", 
        RowBox[{"W", "[", "t", "]"}]}], "]"}], " ", 
      TagBox[
       RowBox[{"\[DoubleStruckD]", "\[VeryThinSpace]", "t"}],
       PrecedenceForm[#, 500]& ]}],
     HoldForm]}], ",", 
   RowBox[{
    TagBox[
     RowBox[{
      SuperscriptBox["f", 
       TagBox[
        RowBox[{"(", 
         RowBox[{"0", ",", "1"}], ")"}],
        Derivative],
       MultilineFunction->None], " ", 
      TagBox[
       TagBox[
        InterpretationBox[
         RowBox[{"\[DoubleStruckD]", 
          RowBox[{"W", "[", "t", "]"}]}],
         Prefix[
          itoCalculus`\[DoubleStruckD][
           itoCalculus`W[itoCalculus`t]], itoCalculus`\[DoubleStruckD]],
         Editable->False],
        HoldForm],
       PrecedenceForm[#, 500]& ]}],
     HoldForm], "+", 
    TagBox[
     RowBox[{
      FractionBox["1", "2"], " ", 
      SuperscriptBox["f", 
       TagBox[
        RowBox[{"(", 
         RowBox[{"0", ",", "2"}], ")"}],
        Derivative],
       MultilineFunction->None], " ", 
      TagBox[
       RowBox[{"\[DoubleStruckD]", "\[VeryThinSpace]", "t"}],
       PrecedenceForm[#, 500]& ]}],
     HoldForm], "+", 
    TagBox[
     RowBox[{
      SuperscriptBox["f", 
       TagBox[
        RowBox[{"(", 
         RowBox[{"1", ",", "0"}], ")"}],
        Derivative],
       MultilineFunction->None], " ", 
      TagBox[
       RowBox[{"\[DoubleStruckD]", "\[VeryThinSpace]", "t"}],
       PrecedenceForm[#, 500]& ]}],
     HoldForm]}]}], "}"}]], "Output",
 CellChangeTimes->{{3.4499306281875*^9, 3.449930654171875*^9}, {
   3.449932689703125*^9, 3.449932701125*^9}, 3.44999835221875*^9, 
   3.449998383828125*^9, 3.45000049809375*^9, 3.450002338171875*^9, 
   3.4500044753125*^9, 3.450007153296875*^9, 3.45001137140625*^9, 
   3.450013636671875*^9, {3.450086254953125*^9, 3.45008628134375*^9}, 
   3.450086413859375*^9, {3.450086602953125*^9, 3.450086625*^9}, 
   3.450087230796875*^9, 3.450087370546875*^9, 3.45008748075*^9, 
   3.450088241125*^9, 3.450101834375*^9, 3.450114795734375*^9, 
   3.450117648046875*^9, 3.450166035953125*^9, 3.450169408859375*^9, 
   3.450185585296875*^9, 3.45019675353125*^9, 3.45020335478125*^9, 
   3.450254108015625*^9, 3.450256287796875*^9, 3.450265155109375*^9, 
   3.450268325890625*^9, 3.450268889875*^9, 3.45026907253125*^9, 
   3.450269896296875*^9, 3.45027039709375*^9, 3.45027061646875*^9, 
   3.450270890984375*^9, 3.4502723596875*^9, 3.450274326484375*^9, 
   3.450428493046875*^9, 3.450441178828125*^9, 3.450513323859375*^9, 
   3.4505369025*^9, 3.450546633375*^9, 3.450601037140625*^9, 
   3.450604880625*^9, 3.45061197634375*^9, 3.450612451515625*^9, 
   3.450613461671875*^9, 3.45061375515625*^9, 3.450614525203125*^9, 
   3.450617596671875*^9, 3.450617803265625*^9, 3.450618199703125*^9, 
   3.450618617359375*^9, 3.4506195135625*^9, 3.450620130671875*^9, 
   3.450620283484375*^9, 3.45063501296875*^9, 3.4506351398125*^9, 
   3.450635272109375*^9, 3.4506355374375*^9, 3.450635769265625*^9, 
   3.450636250796875*^9, 3.450636670390625*^9, 3.450636826890625*^9, 
   3.45063695065625*^9, 3.450637186546875*^9, 3.45063725896875*^9, 
   3.450637633015625*^9, 3.450693010984375*^9, 3.45069768946875*^9, 
   3.450698095890625*^9, 3.45078763046875*^9}]
}, Open  ]],

Cell[CellGroupData[{

Cell[BoxData[
 RowBox[{
  RowBox[{"itoD", "[", 
   RowBox[{
    RowBox[{"f", "[", 
     RowBox[{
      RowBox[{"x", "[", "t", "]"}], ",", 
      RowBox[{"y", "[", 
       RowBox[{"W", "[", "t", "]"}], "]"}]}], "]"}], ",", "t", ",", "W"}], 
   "]"}], "//", "implicitForm"}]], "Input",
 CellChangeTimes->{{3.449756625609375*^9, 3.44975664940625*^9}, {
   3.44975674803125*^9, 3.4497568678125*^9}, {3.449756905125*^9, 
   3.44975696225*^9}, {3.449757028296875*^9, 3.449757028421875*^9}, {
   3.450007160484375*^9, 3.4500071606875*^9}, {3.450086644625*^9, 
   3.450086647078125*^9}, 3.450255229546875*^9}],

Cell[BoxData[
 RowBox[{
  TagBox[
   RowBox[{
    SuperscriptBox["y", "\[Prime]",
     MultilineFunction->None], " ", 
    RowBox[{
     SuperscriptBox["f", 
      TagBox[
       RowBox[{"(", 
        RowBox[{"0", ",", "1"}], ")"}],
       Derivative],
      MultilineFunction->None], "[", 
     RowBox[{"x", ",", "y"}], "]"}], " ", 
    TagBox[
     TagBox[
      InterpretationBox[
       RowBox[{"\[DoubleStruckD]", 
        RowBox[{"W", "[", "t", "]"}]}],
       Prefix[
        itoCalculus`\[DoubleStruckD][
         itoCalculus`W[itoCalculus`t]], itoCalculus`\[DoubleStruckD]],
       Editable->False],
      HoldForm],
     PrecedenceForm[#, 500]& ]}],
   HoldForm], "+", 
  TagBox[
   RowBox[{
    FractionBox["1", "2"], " ", 
    SuperscriptBox["y", "\[Prime]\[Prime]",
     MultilineFunction->None], " ", 
    RowBox[{
     SuperscriptBox["f", 
      TagBox[
       RowBox[{"(", 
        RowBox[{"0", ",", "1"}], ")"}],
       Derivative],
      MultilineFunction->None], "[", 
     RowBox[{"x", ",", "y"}], "]"}], " ", 
    TagBox[
     RowBox[{"\[DoubleStruckD]", "\[VeryThinSpace]", "t"}],
     PrecedenceForm[#, 500]& ]}],
   HoldForm], "+", 
  TagBox[
   RowBox[{
    FractionBox["1", "2"], " ", 
    SuperscriptBox[
     RowBox[{"(", 
      SuperscriptBox["y", "\[Prime]",
       MultilineFunction->None], ")"}], "2"], " ", 
    RowBox[{
     SuperscriptBox["f", 
      TagBox[
       RowBox[{"(", 
        RowBox[{"0", ",", "2"}], ")"}],
       Derivative],
      MultilineFunction->None], "[", 
     RowBox[{"x", ",", "y"}], "]"}], " ", 
    TagBox[
     RowBox[{"\[DoubleStruckD]", "\[VeryThinSpace]", "t"}],
     PrecedenceForm[#, 500]& ]}],
   HoldForm], "+", 
  TagBox[
   RowBox[{
    SuperscriptBox["x", "\[Prime]",
     MultilineFunction->None], " ", 
    RowBox[{
     SuperscriptBox["f", 
      TagBox[
       RowBox[{"(", 
        RowBox[{"1", ",", "0"}], ")"}],
       Derivative],
      MultilineFunction->None], "[", 
     RowBox[{"x", ",", "y"}], "]"}], " ", 
    TagBox[
     RowBox[{"\[DoubleStruckD]", "\[VeryThinSpace]", "t"}],
     PrecedenceForm[#, 500]& ]}],
   HoldForm]}]], "Output",
 CellChangeTimes->CompressedData["
1:eJwly08og3Ecx/EfKSYHKYfVLlMuj9b8SUk5+BMXHGaR/bGnsZWDPJpC0p5H
HrPS8ie7rBwWkb81W4mWcuKgcUHTPC5iKVxks8T2+R6eXr0/39+jtY8aHHmM
sY7sx0R/9+tRspmJvgA54UnmZKrZ/nCuMzJkbT4TbB83w0/ZgntDzApHEjbs
/hSP/lifQ8dfSEOaVBfKsNJJdqkW4dvACv7LP19Fu+27aE3RPuTew9hr7SfQ
HIhilwZv4Y/rDg5dPMCoMYF3TQGyLATFYvUjeqOPLHVBkV+j/u5U4E3LE/ag
tyqS03xaA2e+jBHcJ3lY3+jAvnnpRpfvSLBEK2Mfs5DHcdL5R27Z5qFf8cDh
NGQpbgGts0FWF6Pu1XihoCcVfgn3aQGKBRK1PkhyZ7SbMuSVfhlaWyG7N5A9
AslPkRXb9I4P7aGrMwfoX90h+vo5nvUfz9IIYg==
  "]]
}, Open  ]],

Cell["The general version operating on a product:", "Text",
 CellChangeTimes->{{3.44993070884375*^9, 3.4499307175*^9}}],

Cell[CellGroupData[{

Cell[BoxData[
 RowBox[{
  RowBox[{"itoD", "[", 
   RowBox[{
    RowBox[{
     RowBox[{"x", "[", 
      RowBox[{"t", ",", 
       RowBox[{"W", "[", "t", "]"}]}], "]"}], 
     RowBox[{"y", "[", 
      RowBox[{"t", ",", 
       RowBox[{"W", "[", "t", "]"}]}], "]"}]}], ",", "t", ",", "W"}], "]"}], "//",
   "implicitForm"}]], "Input",
 CellChangeTimes->{{3.449756625609375*^9, 3.44975664940625*^9}, {
   3.44975674803125*^9, 3.4497568678125*^9}, {3.449756905125*^9, 
   3.44975696225*^9}, {3.449757028296875*^9, 3.449757081125*^9}, {
   3.450007176234375*^9, 3.450007179421875*^9}, {3.45008666953125*^9, 
   3.450086674890625*^9}, 3.450255230390625*^9}],

Cell[BoxData[
 RowBox[{
  TagBox[
   RowBox[{"y", " ", 
    SuperscriptBox["x", 
     TagBox[
      RowBox[{"(", 
       RowBox[{"0", ",", "1"}], ")"}],
      Derivative],
     MultilineFunction->None], " ", 
    TagBox[
     TagBox[
      InterpretationBox[
       RowBox[{"\[DoubleStruckD]", 
        RowBox[{"W", "[", "t", "]"}]}],
       Prefix[
        itoCalculus`\[DoubleStruckD][
         itoCalculus`W[itoCalculus`t]], itoCalculus`\[DoubleStruckD]],
       Editable->False],
      HoldForm],
     PrecedenceForm[#, 500]& ]}],
   HoldForm], "+", 
  TagBox[
   RowBox[{"x", " ", 
    SuperscriptBox["y", 
     TagBox[
      RowBox[{"(", 
       RowBox[{"0", ",", "1"}], ")"}],
      Derivative],
     MultilineFunction->None], " ", 
    TagBox[
     TagBox[
      InterpretationBox[
       RowBox[{"\[DoubleStruckD]", 
        RowBox[{"W", "[", "t", "]"}]}],
       Prefix[
        itoCalculus`\[DoubleStruckD][
         itoCalculus`W[itoCalculus`t]], itoCalculus`\[DoubleStruckD]],
       Editable->False],
      HoldForm],
     PrecedenceForm[#, 500]& ]}],
   HoldForm], "+", 
  TagBox[
   RowBox[{
    SuperscriptBox["x", 
     TagBox[
      RowBox[{"(", 
       RowBox[{"0", ",", "1"}], ")"}],
      Derivative],
     MultilineFunction->None], " ", 
    SuperscriptBox["y", 
     TagBox[
      RowBox[{"(", 
       RowBox[{"0", ",", "1"}], ")"}],
      Derivative],
     MultilineFunction->None], " ", 
    TagBox[
     RowBox[{"\[DoubleStruckD]", "\[VeryThinSpace]", "t"}],
     PrecedenceForm[#, 500]& ]}],
   HoldForm], "+", 
  TagBox[
   RowBox[{
    FractionBox["1", "2"], " ", "y", " ", 
    SuperscriptBox["x", 
     TagBox[
      RowBox[{"(", 
       RowBox[{"0", ",", "2"}], ")"}],
      Derivative],
     MultilineFunction->None], " ", 
    TagBox[
     RowBox[{"\[DoubleStruckD]", "\[VeryThinSpace]", "t"}],
     PrecedenceForm[#, 500]& ]}],
   HoldForm], "+", 
  TagBox[
   RowBox[{
    FractionBox["1", "2"], " ", "x", " ", 
    SuperscriptBox["y", 
     TagBox[
      RowBox[{"(", 
       RowBox[{"0", ",", "2"}], ")"}],
      Derivative],
     MultilineFunction->None], " ", 
    TagBox[
     RowBox[{"\[DoubleStruckD]", "\[VeryThinSpace]", "t"}],
     PrecedenceForm[#, 500]& ]}],
   HoldForm], "+", 
  TagBox[
   RowBox[{"y", " ", 
    SuperscriptBox["x", 
     TagBox[
      RowBox[{"(", 
       RowBox[{"1", ",", "0"}], ")"}],
      Derivative],
     MultilineFunction->None], " ", 
    TagBox[
     RowBox[{"\[DoubleStruckD]", "\[VeryThinSpace]", "t"}],
     PrecedenceForm[#, 500]& ]}],
   HoldForm], "+", 
  TagBox[
   RowBox[{"x", " ", 
    SuperscriptBox["y", 
     TagBox[
      RowBox[{"(", 
       RowBox[{"1", ",", "0"}], ")"}],
      Derivative],
     MultilineFunction->None], " ", 
    TagBox[
     RowBox[{"\[DoubleStruckD]", "\[VeryThinSpace]", "t"}],
     PrecedenceForm[#, 500]& ]}],
   HoldForm]}]], "Output",
 CellChangeTimes->{{3.449757065421875*^9, 3.44975708221875*^9}, 
   3.44975773253125*^9, 3.449760534*^9, 3.44976364721875*^9, 
   3.44976381428125*^9, 3.449764765734375*^9, 3.44976653065625*^9, 
   3.44976713246875*^9, 3.449769019765625*^9, 3.449998352390625*^9, 
   3.449998383875*^9, 3.450000498140625*^9, 3.45000233825*^9, 
   3.450004542203125*^9, 3.450007180046875*^9, 3.450011371453125*^9, 
   3.45001363671875*^9, 3.450086675390625*^9, 3.45008723084375*^9, 
   3.45008737059375*^9, 3.4500874808125*^9, 3.4500882411875*^9, 
   3.450101834421875*^9, 3.45011482021875*^9, 3.450117648109375*^9, 
   3.450166036015625*^9, 3.450169408921875*^9, 3.450185585359375*^9, 
   3.45019675359375*^9, 3.450203354875*^9, 3.450254108078125*^9, 
   3.450256287859375*^9, 3.450265155171875*^9, 3.45026832596875*^9, 
   3.4502688899375*^9, 3.45026907259375*^9, 3.450269896359375*^9, 
   3.45027039715625*^9, 3.45027061653125*^9, 3.450270891046875*^9, 
   3.45027235975*^9, 3.4502743265625*^9, 3.450428493125*^9, 
   3.450441178890625*^9, 3.450513323953125*^9, 3.4505369025625*^9, 
   3.450546661796875*^9, 3.450601037203125*^9, 3.450604880703125*^9, 
   3.45061197640625*^9, 3.45061245159375*^9, 3.45061346184375*^9, 
   3.450613755234375*^9, 3.45061452528125*^9, 3.450617596734375*^9, 
   3.45061780334375*^9, 3.45061819978125*^9, 3.45061861746875*^9, 
   3.450619513625*^9, 3.45062013075*^9, 3.450620283546875*^9, 
   3.45063501928125*^9, 3.450635139875*^9, 3.450635272171875*^9, 
   3.4506355375*^9, 3.45063576934375*^9, 3.450636250859375*^9, 
   3.450636670453125*^9, 3.45063682696875*^9, 3.450636950796875*^9, 
   3.450637186625*^9, 3.45063725903125*^9, 3.45063763309375*^9, 
   3.4506930110625*^9, 3.45069768953125*^9, 3.450698096*^9, 
   3.45078763053125*^9}]
}, Open  ]],

Cell["\<\
Evaluated using the It\[OHat] product rule:\
\>", "Text",
 CellChangeTimes->{{3.449930721953125*^9, 3.449930729453125*^9}}],

Cell[CellGroupData[{

Cell[BoxData[
 RowBox[{
  RowBox[{
   RowBox[{
    RowBox[{
     RowBox[{"itoD", "[", 
      RowBox[{
       RowBox[{"x", "[", 
        RowBox[{"t", ",", 
         RowBox[{"W", "[", "t", "]"}]}], "]"}], ",", "t", ",", "W"}], "]"}], 
     RowBox[{"y", "[", 
      RowBox[{"t", ",", 
       RowBox[{"W", "[", "t", "]"}]}], "]"}]}], "+", 
    RowBox[{
     RowBox[{"x", "[", 
      RowBox[{"t", ",", 
       RowBox[{"W", "[", "t", "]"}]}], "]"}], 
     RowBox[{"itoD", "[", 
      RowBox[{
       RowBox[{"y", "[", 
        RowBox[{"t", ",", 
         RowBox[{"W", "[", "t", "]"}]}], "]"}], ",", "t", ",", "W"}], "]"}]}],
     "+", 
    RowBox[{
     RowBox[{"itoD", "[", 
      RowBox[{
       RowBox[{"x", "[", 
        RowBox[{"t", ",", 
         RowBox[{"W", "[", "t", "]"}]}], "]"}], ",", "t", ",", "W"}], "]"}], 
     RowBox[{"itoD", "[", 
      RowBox[{
       RowBox[{"y", "[", 
        RowBox[{"t", ",", 
         RowBox[{"W", "[", "t", "]"}]}], "]"}], ",", "t", ",", "W"}], 
      "]"}]}]}], "//", "itoSimplify"}], "//", "implicitForm"}]], "Input",
 CellChangeTimes->{{3.44975711765625*^9, 3.449757200203125*^9}, {
   3.45000718603125*^9, 3.450007210046875*^9}, {3.4500866908125*^9, 
   3.45008669271875*^9}, 3.450255231765625*^9, {3.45063592525*^9, 
   3.4506359254375*^9}}],

Cell[BoxData[
 RowBox[{
  TagBox[
   RowBox[{
    RowBox[{"(", 
     RowBox[{
      RowBox[{"y", " ", 
       SuperscriptBox["x", 
        TagBox[
         RowBox[{"(", 
          RowBox[{"0", ",", "1"}], ")"}],
         Derivative],
        MultilineFunction->None]}], "+", 
      RowBox[{"x", " ", 
       SuperscriptBox["y", 
        TagBox[
         RowBox[{"(", 
          RowBox[{"0", ",", "1"}], ")"}],
         Derivative],
        MultilineFunction->None]}]}], ")"}], " ", 
    TagBox[
     TagBox[
      InterpretationBox[
       RowBox[{"\[DoubleStruckD]", 
        RowBox[{"W", "[", "t", "]"}]}],
       Prefix[
        itoCalculus`\[DoubleStruckD][
         itoCalculus`W[itoCalculus`t]], itoCalculus`\[DoubleStruckD]],
       Editable->False],
      HoldForm],
     PrecedenceForm[#, 500]& ]}],
   HoldForm], "+", 
  TagBox[
   RowBox[{
    FractionBox["1", "2"], " ", 
    RowBox[{"(", 
     RowBox[{
      RowBox[{"2", " ", 
       SuperscriptBox["x", 
        TagBox[
         RowBox[{"(", 
          RowBox[{"0", ",", "1"}], ")"}],
         Derivative],
        MultilineFunction->None], " ", 
       SuperscriptBox["y", 
        TagBox[
         RowBox[{"(", 
          RowBox[{"0", ",", "1"}], ")"}],
         Derivative],
        MultilineFunction->None]}], "+", 
      RowBox[{"y", " ", 
       RowBox[{"(", 
        RowBox[{
         SuperscriptBox["x", 
          TagBox[
           RowBox[{"(", 
            RowBox[{"0", ",", "2"}], ")"}],
           Derivative],
          MultilineFunction->None], "+", 
         RowBox[{"2", " ", 
          SuperscriptBox["x", 
           TagBox[
            RowBox[{"(", 
             RowBox[{"1", ",", "0"}], ")"}],
            Derivative],
           MultilineFunction->None]}]}], ")"}]}], "+", 
      RowBox[{"x", " ", 
       RowBox[{"(", 
        RowBox[{
         SuperscriptBox["y", 
          TagBox[
           RowBox[{"(", 
            RowBox[{"0", ",", "2"}], ")"}],
           Derivative],
          MultilineFunction->None], "+", 
         RowBox[{"2", " ", 
          SuperscriptBox["y", 
           TagBox[
            RowBox[{"(", 
             RowBox[{"1", ",", "0"}], ")"}],
            Derivative],
           MultilineFunction->None]}]}], ")"}]}]}], ")"}], " ", 
    TagBox[
     RowBox[{"\[DoubleStruckD]", "\[VeryThinSpace]", "t"}],
     PrecedenceForm[#, 500]& ]}],
   HoldForm]}]], "Output",
 CellChangeTimes->{{3.449757127390625*^9, 3.449757132875*^9}, {
   3.449757178890625*^9, 3.449757200640625*^9}, 3.4497577435625*^9, 
   3.44976053615625*^9, 3.449763663296875*^9, 3.4497638193125*^9, 
   3.44976476878125*^9, 3.449766532140625*^9, 3.449767132546875*^9, 
   3.44976901984375*^9, 3.449998352640625*^9, 3.44999838396875*^9, 
   3.450000498234375*^9, 3.45000233834375*^9, 3.450004544671875*^9, 
   3.4500072109375*^9, 3.450011371546875*^9, 3.4500136368125*^9, 
   3.450086693734375*^9, 3.4500872309375*^9, 3.4500873706875*^9, 
   3.450087480890625*^9, 3.45008824128125*^9, 3.450101834515625*^9, 
   3.4501148225*^9, 3.450117648203125*^9, 3.4501660361875*^9, 
   3.450169409015625*^9, 3.45018558546875*^9, 3.450196753703125*^9, 
   3.450203354984375*^9, 3.45025410825*^9, 3.45025628796875*^9, 
   3.450265155265625*^9, 3.4502683260625*^9, 3.45026889003125*^9, 
   3.450269072703125*^9, 3.45026989646875*^9, 3.450270397265625*^9, 
   3.450270616640625*^9, 3.45027089115625*^9, 3.45027235984375*^9, 
   3.450274326640625*^9, 3.450428493234375*^9, 3.45044117896875*^9, 
   3.4505133240625*^9, 3.45053690265625*^9, 3.45054666409375*^9, 
   3.450601037328125*^9, 3.45060488078125*^9, 3.4506119765*^9, 
   3.450612451734375*^9, 3.450613461984375*^9, 3.450613755328125*^9, 
   3.450614525359375*^9, 3.450617596828125*^9, 3.4506178034375*^9, 
   3.450618199875*^9, 3.450618617578125*^9, 3.450619513703125*^9, 
   3.450620130828125*^9, 3.450620283640625*^9, 3.4506350215625*^9, 
   3.45063513996875*^9, 3.450635272265625*^9, 3.45063553759375*^9, 
   3.450635769421875*^9, 3.450635927765625*^9, 3.450636250921875*^9, 
   3.450636670515625*^9, 3.45063682703125*^9, 3.450636950859375*^9, 
   3.4506371866875*^9, 3.45063725909375*^9, 3.450637633203125*^9, 
   3.450693011140625*^9, 3.45069768959375*^9, 3.4506980960625*^9, 
   3.45078763059375*^9}]
}, Open  ]],

Cell["They are equivalent.", "Text",
 CellChangeTimes->{{3.449930734453125*^9, 3.449930738703125*^9}}],

Cell[CellGroupData[{

Cell[BoxData[
 RowBox[{
  RowBox[{"(", 
   RowBox[{
    RowBox[{
     RowBox[{
      RowBox[{"itoD", "[", 
       RowBox[{
        RowBox[{"x", "[", 
         RowBox[{"t", ",", 
          RowBox[{"W", "[", "t", "]"}]}], "]"}], ",", "t", ",", "W"}], "]"}], 
      RowBox[{"y", "[", 
       RowBox[{"t", ",", 
        RowBox[{"W", "[", "t", "]"}]}], "]"}]}], "+", 
     RowBox[{
      RowBox[{"x", "[", 
       RowBox[{"t", ",", 
        RowBox[{"W", "[", "t", "]"}]}], "]"}], 
      RowBox[{"itoD", "[", 
       RowBox[{
        RowBox[{"y", "[", 
         RowBox[{"t", ",", 
          RowBox[{"W", "[", "t", "]"}]}], "]"}], ",", "t", ",", "W"}], 
       "]"}]}], "+", 
     RowBox[{
      RowBox[{"itoD", "[", 
       RowBox[{
        RowBox[{"x", "[", 
         RowBox[{"t", ",", 
          RowBox[{"W", "[", "t", "]"}]}], "]"}], ",", "t", ",", "W"}], "]"}], 
      RowBox[{"itoD", "[", 
       RowBox[{
        RowBox[{"y", "[", 
         RowBox[{"t", ",", 
          RowBox[{"W", "[", "t", "]"}]}], "]"}], ",", "t", ",", "W"}], 
       "]"}]}]}], "\[Equal]", "\[IndentingNewLine]", 
    RowBox[{"itoD", "[", 
     RowBox[{
      RowBox[{
       RowBox[{"x", "[", 
        RowBox[{"t", ",", 
         RowBox[{"W", "[", "t", "]"}]}], "]"}], 
       RowBox[{"y", "[", 
        RowBox[{"t", ",", 
         RowBox[{"W", "[", "t", "]"}]}], "]"}]}], ",", "t", ",", "W"}], 
     "]"}]}], ")"}], "//", "itoSimplify"}]], "Input",
 CellChangeTimes->{{3.44975711765625*^9, 3.449757289015625*^9}, {
  3.450007231375*^9, 3.450007254984375*^9}, {3.450611572921875*^9, 
  3.450611583828125*^9}}],

Cell[BoxData["True"], "Output",
 CellChangeTimes->{{3.44975722984375*^9, 3.449757289984375*^9}, 
   3.449757745171875*^9, 3.44976053921875*^9, 3.449763664578125*^9, 
   3.449763820921875*^9, 3.44976477059375*^9, 3.4497665333125*^9, 
   3.449767132578125*^9, 3.449769019859375*^9, 3.449998352765625*^9, 
   3.449998384015625*^9, 3.45000049825*^9, 3.450002338359375*^9, 
   3.450004546890625*^9, {3.450007244734375*^9, 3.450007255765625*^9}, 
   3.4500113715625*^9, 3.450013636828125*^9, 3.450086706671875*^9, 
   3.450087230953125*^9, 3.450087370703125*^9, 3.450087480921875*^9, 
   3.45008824134375*^9, 3.450101834546875*^9, 3.4501148249375*^9, 
   3.45011764825*^9, 3.450166036234375*^9, 3.4501694090625*^9, 
   3.4501855855*^9, 3.45019675375*^9, 3.450203355015625*^9, 
   3.45025410828125*^9, 3.450256288*^9, 3.4502651553125*^9, 
   3.450268326109375*^9, 3.450268890078125*^9, 3.450269072734375*^9, 
   3.4502698965*^9, 3.450270397296875*^9, 3.450270616671875*^9, 
   3.4502708911875*^9, 3.450272359890625*^9, 3.450274326671875*^9, 
   3.450428493578125*^9, 3.450441179015625*^9, 3.45051332440625*^9, 
   3.45053690303125*^9, 3.450546666*^9, 3.450601037671875*^9, 
   3.450604880828125*^9, 3.4506115845*^9, 3.45061197653125*^9, 
   3.450612451765625*^9, 3.450613462078125*^9, 3.4506137554375*^9, 
   3.45061452540625*^9, 3.450617596859375*^9, 3.45061780346875*^9, 
   3.4506182*^9, 3.450618617640625*^9, 3.4506195138125*^9, 3.450620130875*^9, 
   3.450620283671875*^9, 3.4506350235625*^9, 3.45063514*^9, 
   3.450635272296875*^9, 3.450635537640625*^9, 3.45063576946875*^9, 
   3.45063625096875*^9, 3.4506366705625*^9, 3.4506368270625*^9, 
   3.45063695090625*^9, 3.45063718671875*^9, 3.450637259140625*^9, 
   3.45063763325*^9, 3.450693011171875*^9, 3.450697689625*^9, 
   3.450698096109375*^9, 3.450787630625*^9}]
}, Open  ]],

Cell["It\[OHat] differentiation is linear.", "Text",
 CellChangeTimes->{{3.449930782140625*^9, 3.4499307913125*^9}}],

Cell[CellGroupData[{

Cell[BoxData[
 RowBox[{
  RowBox[{"itoD", "[", 
   RowBox[{
    RowBox[{
     RowBox[{"a", " ", 
      RowBox[{"x", "[", 
       RowBox[{"t", ",", 
        RowBox[{"W", "[", "t", "]"}]}], "]"}]}], "+", 
     RowBox[{"b", " ", 
      RowBox[{"y", "[", 
       RowBox[{"t", ",", 
        RowBox[{"W", "[", "t", "]"}]}], "]"}]}]}], ",", "t", ",", "W"}], 
   "]"}], "//", "implicitForm"}]], "Input",
 CellChangeTimes->{{3.449756625609375*^9, 3.44975664940625*^9}, {
   3.44975674803125*^9, 3.4497568678125*^9}, {3.449756905125*^9, 
   3.44975696225*^9}, {3.449757028296875*^9, 3.449757081125*^9}, 
   3.449757754984375*^9, {3.44993075496875*^9, 3.449930757828125*^9}, {
   3.450007364515625*^9, 3.450007367734375*^9}, {3.450086710453125*^9, 
   3.45008671246875*^9}, 3.450255233921875*^9}],

Cell[BoxData[
 RowBox[{
  TagBox[
   RowBox[{"a", " ", 
    SuperscriptBox["x", 
     TagBox[
      RowBox[{"(", 
       RowBox[{"0", ",", "1"}], ")"}],
      Derivative],
     MultilineFunction->None], " ", 
    TagBox[
     TagBox[
      InterpretationBox[
       RowBox[{"\[DoubleStruckD]", 
        RowBox[{"W", "[", "t", "]"}]}],
       Prefix[
        itoCalculus`\[DoubleStruckD][
         itoCalculus`W[itoCalculus`t]], itoCalculus`\[DoubleStruckD]],
       Editable->False],
      HoldForm],
     PrecedenceForm[#, 500]& ]}],
   HoldForm], "+", 
  TagBox[
   RowBox[{"b", " ", 
    SuperscriptBox["y", 
     TagBox[
      RowBox[{"(", 
       RowBox[{"0", ",", "1"}], ")"}],
      Derivative],
     MultilineFunction->None], " ", 
    TagBox[
     TagBox[
      InterpretationBox[
       RowBox[{"\[DoubleStruckD]", 
        RowBox[{"W", "[", "t", "]"}]}],
       Prefix[
        itoCalculus`\[DoubleStruckD][
         itoCalculus`W[itoCalculus`t]], itoCalculus`\[DoubleStruckD]],
       Editable->False],
      HoldForm],
     PrecedenceForm[#, 500]& ]}],
   HoldForm], "+", 
  TagBox[
   RowBox[{
    FractionBox["1", "2"], " ", "a", " ", 
    SuperscriptBox["x", 
     TagBox[
      RowBox[{"(", 
       RowBox[{"0", ",", "2"}], ")"}],
      Derivative],
     MultilineFunction->None], " ", 
    TagBox[
     RowBox[{"\[DoubleStruckD]", "\[VeryThinSpace]", "t"}],
     PrecedenceForm[#, 500]& ]}],
   HoldForm], "+", 
  TagBox[
   RowBox[{
    FractionBox["1", "2"], " ", "b", " ", 
    SuperscriptBox["y", 
     TagBox[
      RowBox[{"(", 
       RowBox[{"0", ",", "2"}], ")"}],
      Derivative],
     MultilineFunction->None], " ", 
    TagBox[
     RowBox[{"\[DoubleStruckD]", "\[VeryThinSpace]", "t"}],
     PrecedenceForm[#, 500]& ]}],
   HoldForm], "+", 
  TagBox[
   RowBox[{"a", " ", 
    SuperscriptBox["x", 
     TagBox[
      RowBox[{"(", 
       RowBox[{"1", ",", "0"}], ")"}],
      Derivative],
     MultilineFunction->None], " ", 
    TagBox[
     RowBox[{"\[DoubleStruckD]", "\[VeryThinSpace]", "t"}],
     PrecedenceForm[#, 500]& ]}],
   HoldForm], "+", 
  TagBox[
   RowBox[{"b", " ", 
    SuperscriptBox["y", 
     TagBox[
      RowBox[{"(", 
       RowBox[{"1", ",", "0"}], ")"}],
      Derivative],
     MultilineFunction->None], " ", 
    TagBox[
     RowBox[{"\[DoubleStruckD]", "\[VeryThinSpace]", "t"}],
     PrecedenceForm[#, 500]& ]}],
   HoldForm]}]], "Output",
 CellChangeTimes->{{3.449757065421875*^9, 3.44975708221875*^9}, {
   3.44975773253125*^9, 3.449757756*^9}, 3.449760541125*^9, 3.449764773*^9, 
   3.44976653690625*^9, 3.449767132609375*^9, 3.449769019875*^9, 
   3.449930759078125*^9, 3.449998352875*^9, 3.44999838403125*^9, 
   3.450000498265625*^9, 3.450002338390625*^9, 3.450004550328125*^9, 
   3.450007368640625*^9, 3.45001137159375*^9, 3.450013636859375*^9, 
   3.45008671278125*^9, 3.450087230984375*^9, 3.450087370734375*^9, 
   3.450087480953125*^9, 3.450088241375*^9, 3.4501018345625*^9, 
   3.4501148270625*^9, 3.45011764828125*^9, 3.45016603625*^9, 
   3.45016940909375*^9, 3.450185585546875*^9, 3.45019675378125*^9, 
   3.4502033550625*^9, 3.450254108328125*^9, 3.45025628803125*^9, 
   3.45026515534375*^9, 3.450268326140625*^9, 3.450268890109375*^9, 
   3.45026907278125*^9, 3.450269896546875*^9, 3.45027039734375*^9, 
   3.45027061671875*^9, 3.450270891234375*^9, 3.450272359921875*^9, 
   3.45027432671875*^9, 3.45042849378125*^9, 3.450441179046875*^9, 
   3.450513324609375*^9, 3.450536903234375*^9, 3.450546673265625*^9, 
   3.450601037859375*^9, 3.450604880859375*^9, 3.450611976578125*^9, 
   3.4506124518125*^9, 3.450613462171875*^9, 3.450613755484375*^9, 
   3.4506145254375*^9, 3.45061759690625*^9, 3.450617803515625*^9, 
   3.450618200046875*^9, 3.450618617703125*^9, 3.45061951384375*^9, 
   3.45062013090625*^9, 3.45062028371875*^9, 3.450635027734375*^9, 
   3.45063514003125*^9, 3.45063527234375*^9, 3.450635537671875*^9, 
   3.4506357695*^9, 3.450636251*^9, 3.45063667059375*^9, 3.45063682709375*^9, 
   3.4506369509375*^9, 3.45063718675*^9, 3.450637259171875*^9, 
   3.45063763328125*^9, 3.450693011203125*^9, 3.45069768965625*^9, 
   3.450698096140625*^9, 3.45078763065625*^9}]
}, Open  ]],

Cell["\<\
It is the inverse of It\[OHat] integration. \
\>", "Text",
 CellChangeTimes->{{3.449930805421875*^9, 3.4499308639375*^9}, 
   3.450004566359375*^9}],

Cell[CellGroupData[{

Cell[BoxData[
 RowBox[{"itoD", "[", 
  RowBox[{
   RowBox[{
    SubsuperscriptBox["\[Integral]", "0", "t"], 
    RowBox[{
     RowBox[{"W", " ", "[", "t", "]"}], "\[DoubleStruckD]", 
     "\[VeryThinSpace]", 
     RowBox[{"W", "[", "u", "]"}]}]}], ",", "t", ",", "W"}], "]"}]], "Input",
 CellChangeTimes->{{3.449757794328125*^9, 3.44975784303125*^9}, {
  3.450004570109375*^9, 3.450004570296875*^9}}],

Cell[BoxData[
 TagBox[
  RowBox[{
   RowBox[{"W", "[", "t", "]"}], " ", 
   TagBox[
    TagBox[
     InterpretationBox[
      RowBox[{"\[DoubleStruckD]", 
       RowBox[{"W", "[", "t", "]"}]}],
      Prefix[
       itoCalculus`\[DoubleStruckD][
        itoCalculus`W[itoCalculus`t]], itoCalculus`\[DoubleStruckD]],
      Editable->False],
     HoldForm],
    PrecedenceForm[#, 500]& ]}],
  HoldForm]], "Output",
 CellChangeTimes->CompressedData["
1:eJwlyU0ow3Ecx/HfSKzkMBe0WisnkzWHkaQ8XIjSrBhj85+Ng7I1akL7b9lm
TfK0HCYHp8VQHi7TIqXm5KLRxHawbA5uynKY/T/fw7dX789Xzs1pzCLGWF/x
GG+XfFzkOhlzWjJwcOFTkK/SZNHBEOSXfTm0zK27FFrkJXs3RgXZwPwY+jWg
h1+5cWh/M+C//2uELeFVmP6E/EieWlbuQTdaIBsSr6NXuG0ovtvB7ueO0fUV
J7D5+xJ7GxeFplAMe8CUgCXzz9hn46/oe+0b7AlBVndOLal9R0eGyRo75GeC
1IX+FHzpSmOP+hVXgty1Cu7+aGHWYRRkex1mGHtwYpceuWC13IN9SQ/5eJLa
ViDPDF54kPLhb8tDVqpYQ7cayPZHyCakfuhQkrfcJv5uK2SVLmr1Iam6oX3y
j3xSbsGpbjKlIXVWyFsWqRvC1NPnEbT67xRd1nSGTmSSRf8BLCEQgA==
  "]]
}, Open  ]],

Cell[CellGroupData[{

Cell[BoxData[
 RowBox[{
  RowBox[{"itoD", "[", 
   RowBox[{
    RowBox[{"f", "[", 
     RowBox[{
      SubsuperscriptBox["\[Integral]", "0", "t"], 
      RowBox[{
       RowBox[{"W", "[", "t", "]"}], " ", "\[DoubleStruckD]", 
       "\[VeryThinSpace]", 
       RowBox[{"W", "[", "u", "]"}]}]}], "]"}], ",", "t", ",", "W"}], "]"}], "//",
   "implicitForm"}]], "Input",
 CellChangeTimes->{{3.449757794328125*^9, 3.44975784303125*^9}, {
   3.44975787678125*^9, 3.449757891796875*^9}, {3.45000458078125*^9, 
   3.450004580953125*^9}, {3.450086725296875*^9, 3.450086727578125*^9}, 
   3.450255234921875*^9}],

Cell[BoxData[
 RowBox[{
  TagBox[
   RowBox[{"W", " ", 
    RowBox[{
     SuperscriptBox["f", "\[Prime]",
      MultilineFunction->None], "[", 
     RowBox[{
      SubsuperscriptBox["\[Integral]", "0", "t"], 
      RowBox[{"W", " ", "\[DoubleStruckD]", "\[VeryThinSpace]", 
       RowBox[{"W", "[", "u", "]"}]}]}], "]"}], " ", 
    TagBox[
     TagBox[
      InterpretationBox[
       RowBox[{"\[DoubleStruckD]", 
        RowBox[{"W", "[", "t", "]"}]}],
       Prefix[
        itoCalculus`\[DoubleStruckD][
         itoCalculus`W[itoCalculus`t]], itoCalculus`\[DoubleStruckD]],
       Editable->False],
      HoldForm],
     PrecedenceForm[#, 500]& ]}],
   HoldForm], "+", 
  TagBox[
   RowBox[{
    FractionBox["1", "2"], " ", 
    SuperscriptBox["W", "2"], " ", 
    RowBox[{
     SuperscriptBox["f", "\[Prime]\[Prime]",
      MultilineFunction->None], "[", 
     RowBox[{
      SubsuperscriptBox["\[Integral]", "0", "t"], 
      RowBox[{"W", " ", "\[DoubleStruckD]", "\[VeryThinSpace]", 
       RowBox[{"W", "[", "u", "]"}]}]}], "]"}], " ", 
    TagBox[
     RowBox[{"\[DoubleStruckD]", "\[VeryThinSpace]", "t"}],
     PrecedenceForm[#, 500]& ]}],
   HoldForm]}]], "Output",
 CellChangeTimes->CompressedData["
1:eJwlyk8ow2Ecx/FnrIZy4mCR7OC0bOGwIgnlsOIwK22mrf1s7CCLKSt/fsM2
qyWj7bK0cvJvaOZioRxEDk4sWzPKmjm4KWsH/D7f5/Lq/fk+MvOUxiJijKmZ
8AJ176eFHsYi1pwgH5rNoxc1HzAUJhe8Bdxly7q4YJkHMvW6Hg46RmDab8Bd
8TkKHRkj9u0fE1q0t4p+y5O6ItkkcePeYiWHKv3YRdwmuup6C/rMB7C5Igrb
v+L412k+h2PhC+x+7gmWO5LYJ2/T6BttBt0fJutjkK+RvqCjw6R0BvK2IDUb
yMLn3lfsCZ/8TJBLtMLgtxYW5kzQ1m0RZJd3S7Bx34W9VuZGzxvI+xTkp3/J
E6MHeyTrpb0ImVi+BjuMkO96II0NPuxOJSnmNrCv2CGrdlGrdsi2K9rNJfJR
GYCWPvJVQ+rtkB93Ust3qSdih2hV6QhKFMcwmUv9+weupQzu
  "]]
}, Open  ]],

Cell[CellGroupData[{

Cell[BoxData[
 RowBox[{
  RowBox[{"itoD", "[", 
   RowBox[{
    RowBox[{"Exp", "[", 
     RowBox[{
      SubsuperscriptBox["\[Integral]", "0", "t"], 
      RowBox[{
       RowBox[{"W", "[", "u", "]"}], " ", "\[DoubleStruckD]", 
       "\[VeryThinSpace]", 
       RowBox[{"W", "[", "u", "]"}]}]}], "]"}], ",", "t", ",", "W"}], "]"}], "//",
   "implicitForm"}]], "Input",
 CellChangeTimes->{{3.449757794328125*^9, 3.44975784303125*^9}, {
   3.44975787678125*^9, 3.449757927046875*^9}, {3.450086741109375*^9, 
   3.45008674290625*^9}, 3.45025523559375*^9}],

Cell[BoxData[
 RowBox[{
  TagBox[
   RowBox[{
    FractionBox["1", "2"], " ", 
    SuperscriptBox["\[ExponentialE]", 
     RowBox[{
      SubsuperscriptBox["\[Integral]", "0", "t"], 
      RowBox[{
       RowBox[{"W", "[", "u", "]"}], " ", "\[DoubleStruckD]", 
       "\[VeryThinSpace]", 
       RowBox[{"W", "[", "u", "]"}]}]}]], " ", 
    SuperscriptBox["W", "2"], " ", 
    TagBox[
     RowBox[{"\[DoubleStruckD]", "\[VeryThinSpace]", "t"}],
     PrecedenceForm[#, 500]& ]}],
   HoldForm], "+", 
  TagBox[
   RowBox[{
    SuperscriptBox["\[ExponentialE]", 
     RowBox[{
      SubsuperscriptBox["\[Integral]", "0", "t"], 
      RowBox[{
       RowBox[{"W", "[", "u", "]"}], " ", "\[DoubleStruckD]", 
       "\[VeryThinSpace]", 
       RowBox[{"W", "[", "u", "]"}]}]}]], " ", "W", " ", 
    TagBox[
     TagBox[
      InterpretationBox[
       RowBox[{"\[DoubleStruckD]", 
        RowBox[{"W", "[", "t", "]"}]}],
       Prefix[
        itoCalculus`\[DoubleStruckD][
         itoCalculus`W[itoCalculus`t]], itoCalculus`\[DoubleStruckD]],
       Editable->False],
      HoldForm],
     PrecedenceForm[#, 500]& ]}],
   HoldForm]}]], "Output",
 CellChangeTimes->CompressedData["
1:eJwlzU8ow2Ecx/FnIaScONCKlVymLXEgIhzUirRWi01bWzMcWG0rFH7T/lj+
NITDUqKkYcvMhdbKBRduo2mblTVb2o2sHdg+38PTq/fne3gEmlmpjscYkxQe
4374H1fpPsaO9cmiXNacQsekn+h9N7nkSMOmldFA8V5ih5xkcwwOmxTY5S4l
1GTGoTmqwv3gV43+8ljRiRRkihx1Y7kNLZqAnKxyHX2i3YZVdztwTXOGe3PF
BWzPBrB3a26gzh3EvqENw1LTC/aZhzf0vSyKHnRDju8na+pi2L1yyNUbyeld
2nlDcRjpf4dBp/Aa/922FuX2vmUwM6fG7uvVwdDjMmzwWHCvFdjgohKypwi1
8Y+8VNnhYdyBuykHuTLhKuxSkT3PpJrvhAtickTrglYDWW2BrPOIui1Erc2T
YfEWdv0AmZBCpjBQT85Tt5xST/nP0R15L6wQ+bC/JiMF/wFu1BQx
  "]]
}, Open  ]],

Cell[CellGroupData[{

Cell[BoxData[
 RowBox[{"itoD", "[", 
  RowBox[{
   RowBox[{
    SubsuperscriptBox["\[Integral]", "0", "t"], 
    RowBox[{
     SuperscriptBox[
      RowBox[{"\[Sigma]", "[", "u", "]"}], "2"], 
     RowBox[{"\[DifferentialD]", "u"}]}]}], ",", "t", ",", "W"}], 
  "]"}]], "Input",
 CellChangeTimes->{{3.44976764646875*^9, 3.449767678*^9}, {
   3.449768163765625*^9, 3.449768165421875*^9}, {3.449768476328125*^9, 
   3.449768477703125*^9}, 3.449768577328125*^9}],

Cell[BoxData[
 TagBox[
  RowBox[{
   SuperscriptBox[
    RowBox[{"\[Sigma]", "[", "t", "]"}], "2"], " ", 
   TagBox[
    RowBox[{"\[DoubleStruckD]", "\[VeryThinSpace]", "t"}],
    PrecedenceForm[#, 500]& ]}],
  HoldForm]], "Output",
 CellChangeTimes->{
  3.449768926515625*^9, {3.449769004546875*^9, 3.449769020109375*^9}, 
   3.449998353796875*^9, 3.449998384203125*^9, 3.450000498453125*^9, 
   3.450002338546875*^9, 3.450004617015625*^9, 3.4500073805625*^9, 
   3.45001137175*^9, 3.450013637015625*^9, 3.450086749015625*^9, 
   3.450087231171875*^9, 3.4500873709375*^9, 3.45008748115625*^9, 
   3.45008824153125*^9, 3.450101834734375*^9, 3.450114847296875*^9, 
   3.4501176484375*^9, 3.45016603728125*^9, 3.4501694093125*^9, 
   3.45018558575*^9, 3.450196753984375*^9, 3.450203355265625*^9, 
   3.45025410965625*^9, 3.450256288234375*^9, 3.450265155546875*^9, 
   3.45026832634375*^9, 3.4502688903125*^9, 3.450269072984375*^9, 
   3.45026989675*^9, 3.450270397546875*^9, 3.450270616921875*^9, 
   3.4502708914375*^9, 3.450272360125*^9, 3.450274326921875*^9, 
   3.450428494453125*^9, 3.450441179265625*^9, 3.45051332540625*^9, 
   3.4505369034375*^9, 3.450546688875*^9, 3.450601038578125*^9, 
   3.4506048810625*^9, 3.45061197678125*^9, 3.45061245203125*^9, 
   3.45061346259375*^9, 3.45061375571875*^9, 3.450614525703125*^9, 
   3.450617597125*^9, 3.45061780371875*^9, 3.45061820028125*^9, 
   3.45061861796875*^9, 3.450619514*^9, 3.450620131125*^9, 
   3.450620283859375*^9, 3.450635037203125*^9, 3.45063514025*^9, 
   3.450635272546875*^9, 3.450635537875*^9, 3.45063576971875*^9, 
   3.4506362511875*^9, 3.45063667078125*^9, 3.45063682734375*^9, 
   3.45063695115625*^9, 3.450637186953125*^9, 3.450637259359375*^9, 
   3.45063763346875*^9, 3.4506930118125*^9, 3.45069768990625*^9, 
   3.450698096359375*^9, 3.450787630859375*^9}]
}, Open  ]],

Cell[CellGroupData[{

Cell[BoxData[
 RowBox[{
  RowBox[{"itoD", "[", 
   RowBox[{
    RowBox[{"f", "[", 
     RowBox[{"t", ",", 
      RowBox[{"W", "[", "t", "]"}]}], "]"}], ",", "t", ",", 
    RowBox[{"{", 
     RowBox[{"W", ",", "X"}], "}"}]}], "]"}], "//", "implicitForm"}]], "Input",
 CellChangeTimes->{{3.45000692590625*^9, 3.45000693925*^9}, {
   3.45000700046875*^9, 3.450007006171875*^9}, {3.450007040453125*^9, 
   3.450007041703125*^9}, {3.450008386984375*^9, 3.450008437671875*^9}, {
   3.450086777203125*^9, 3.450086778984375*^9}, 3.450255236578125*^9}],

Cell[BoxData[
 RowBox[{
  TagBox[
   RowBox[{
    SuperscriptBox["f", 
     TagBox[
      RowBox[{"(", 
       RowBox[{"0", ",", "1"}], ")"}],
      Derivative],
     MultilineFunction->None], " ", 
    TagBox[
     TagBox[
      InterpretationBox[
       RowBox[{"\[DoubleStruckD]", 
        RowBox[{"W", "[", "t", "]"}]}],
       Prefix[
        itoCalculus`\[DoubleStruckD][
         itoCalculus`W[itoCalculus`t]], itoCalculus`\[DoubleStruckD]],
       Editable->False],
      HoldForm],
     PrecedenceForm[#, 500]& ]}],
   HoldForm], "+", 
  TagBox[
   RowBox[{
    FractionBox["1", "2"], " ", 
    SuperscriptBox["f", 
     TagBox[
      RowBox[{"(", 
       RowBox[{"0", ",", "2"}], ")"}],
      Derivative],
     MultilineFunction->None], " ", 
    TagBox[
     RowBox[{"\[DoubleStruckD]", "\[VeryThinSpace]", "t"}],
     PrecedenceForm[#, 500]& ]}],
   HoldForm], "+", 
  TagBox[
   RowBox[{
    SuperscriptBox["f", 
     TagBox[
      RowBox[{"(", 
       RowBox[{"1", ",", "0"}], ")"}],
      Derivative],
     MultilineFunction->None], " ", 
    TagBox[
     RowBox[{"\[DoubleStruckD]", "\[VeryThinSpace]", "t"}],
     PrecedenceForm[#, 500]& ]}],
   HoldForm]}]], "Output",
 CellChangeTimes->CompressedData["
1:eJwlzU8og3Ecx/GvwzJaKbfVkuXg8JSRCwd6HnKSy1opyTPPeiyFLXYYrTyr
DU8p/3LajZQMq6dpIqmdKOWGHvt3Qbu4qT3twHy+h1+vPu++9XMrIa/aRERi
45GWX5rJViUi2w7U1ooyPK750SOZBHb1C9Ksxbu7OQn75yBNtWxjjwX3sdvy
BzCtpKFgv4CD31ncicoNnE/doecCL9j2yCtcfnhHf/IV4XgKap0G63SWoDHJ
dqxACh3ytk2UYWWkAk1duMJ/t33w+sf3L1lRP3RIKnrpcR12ncXRXe4kTEyz
bybUor9sTt5APylvcrfYVmELijIk6ZlVXTp6zMPWArvoehhq7XHeQ0fswD0b
rLMFzx5cGGU/vVCTw7wXV9neU+4x4xx7uH6J7ejJwMKH2fAPBIruAw==
  "]]
}, Open  ]],

Cell[CellGroupData[{

Cell[BoxData[
 RowBox[{"itoD", "[", 
  RowBox[{"t", ",", "t", ",", 
   RowBox[{"{", 
    RowBox[{"W", ",", "X"}], "}"}]}], "]"}]], "Input",
 CellChangeTimes->{{3.4500070925625*^9, 3.450007112109375*^9}}],

Cell[BoxData[
 RowBox[{"\[DoubleStruckD]", "\[VeryThinSpace]", "t"}]], "Output",
 CellChangeTimes->{{3.450007101984375*^9, 3.450007112765625*^9}, 
   3.45000844240625*^9, 3.45000869753125*^9, 3.450011371859375*^9, 
   3.450013637125*^9, 3.450086781875*^9, 3.450087231328125*^9, 
   3.450087371046875*^9, 3.450087481265625*^9, 3.450088241640625*^9, 
   3.45010183484375*^9, 3.4501148755*^9, 3.4501176485*^9, 3.450166037375*^9, 
   3.450169409375*^9, 3.4501855858125*^9, 3.450196754125*^9, 
   3.450203355328125*^9, 3.45025410975*^9, 3.450256288296875*^9, 
   3.450265155609375*^9, 3.45026832640625*^9, 3.450268890375*^9, 
   3.450269073046875*^9, 3.4502698968125*^9, 3.45027039759375*^9, 
   3.4502706170625*^9, 3.4502708915*^9, 3.4502723601875*^9, 
   3.450274327046875*^9, 3.450428494859375*^9, 3.450441179328125*^9, 
   3.450513325796875*^9, 3.4505369038125*^9, 3.450546699921875*^9, 
   3.450601038984375*^9, 3.450604881140625*^9, 3.45061197690625*^9, 
   3.450612452171875*^9, 3.45061346284375*^9, 3.450613755796875*^9, 
   3.450614525765625*^9, 3.4506175971875*^9, 3.450617803796875*^9, 
   3.450618200359375*^9, 3.450618618046875*^9, 3.450619514078125*^9, 
   3.4506201311875*^9, 3.450620283921875*^9, 3.450635041125*^9, 
   3.4506351403125*^9, 3.450635272609375*^9, 3.4506355379375*^9, 
   3.45063576978125*^9, 3.45063625125*^9, 3.45063667090625*^9, 
   3.45063682740625*^9, 3.45063695121875*^9, 3.450637187015625*^9, 
   3.4506372594375*^9, 3.45063763353125*^9, 3.450693011921875*^9, 
   3.45069768996875*^9, 3.450698096421875*^9, 3.450787630921875*^9}]
}, Open  ]],

Cell[CellGroupData[{

Cell[BoxData[
 RowBox[{"itoD", "[", 
  RowBox[{
   RowBox[{"W", "[", "t", "]"}], ",", "t", ",", 
   RowBox[{"{", 
    RowBox[{"W", ",", "X"}], "}"}]}], "]"}]], "Input",
 CellChangeTimes->{{3.4500070925625*^9, 3.450007117890625*^9}, {
  3.45000844721875*^9, 3.4500084488125*^9}}],

Cell[BoxData[
 TagBox[
  InterpretationBox[
   RowBox[{"\[DoubleStruckD]", 
    RowBox[{"W", "[", "t", "]"}]}],
   Prefix[
    itoCalculus`\[DoubleStruckD][
     itoCalculus`W[itoCalculus`t]], itoCalculus`\[DoubleStruckD]],
   Editable->False],
  HoldForm]], "Output",
 CellChangeTimes->{
  3.450007118359375*^9, {3.4500084434375*^9, 3.4500084493125*^9}, 
   3.450008698546875*^9, 3.450011371875*^9, 3.450013637140625*^9, 
   3.45008678303125*^9, 3.45008723134375*^9, 3.450087371078125*^9, 
   3.45008748128125*^9, 3.45008824165625*^9, 3.450101834859375*^9, 
   3.450114876546875*^9, 3.450117648515625*^9, 3.45016603740625*^9, 
   3.45016940940625*^9, 3.45018558584375*^9, 3.45019675415625*^9, 
   3.450203355359375*^9, 3.45025410978125*^9, 3.450256288328125*^9, 
   3.450265155640625*^9, 3.4502683264375*^9, 3.450268890484375*^9, 
   3.450269073078125*^9, 3.450269896921875*^9, 3.450270397625*^9, 
   3.45027061709375*^9, 3.450270891609375*^9, 3.45027236028125*^9, 
   3.450274327078125*^9, 3.45042849496875*^9, 3.450441179359375*^9, 
   3.45051332590625*^9, 3.450536903921875*^9, 3.450546701203125*^9, 
   3.45060103909375*^9, 3.45060488115625*^9, 3.4506119769375*^9, 
   3.450612452203125*^9, 3.450613462921875*^9, 3.45061375584375*^9, 
   3.450614525796875*^9, 3.45061759721875*^9, 3.450617803828125*^9, 
   3.45061820040625*^9, 3.45061861809375*^9, 3.450619514109375*^9, 
   3.45062013121875*^9, 3.450620283953125*^9, 3.45063504278125*^9, 
   3.45063514034375*^9, 3.450635272640625*^9, 3.45063553796875*^9, 
   3.4506357698125*^9, 3.45063625128125*^9, 3.4506366709375*^9, 
   3.4506368274375*^9, 3.4506369513125*^9, 3.450637187046875*^9, 
   3.450637259484375*^9, 3.4506376335625*^9, 3.450693011953125*^9, 
   3.45069769*^9, 3.450698096453125*^9, 3.450787630953125*^9}]
}, Open  ]],

Cell[CellGroupData[{

Cell[BoxData[
 RowBox[{
  RowBox[{"itoD", "[", 
   RowBox[{
    RowBox[{"f", "[", 
     RowBox[{
      RowBox[{"x", "[", "t", "]"}], ",", 
      RowBox[{"y", "[", 
       RowBox[{"W", "[", "t", "]"}], "]"}]}], "]"}], ",", "t", ",", 
    RowBox[{"{", 
     RowBox[{"W", ",", "X"}], "}"}]}], "]"}], "//", "implicitForm"}]], "Input",
 CellChangeTimes->{{3.449756625609375*^9, 3.44975664940625*^9}, {
   3.44975674803125*^9, 3.4497568678125*^9}, {3.449756905125*^9, 
   3.44975696225*^9}, {3.449757028296875*^9, 3.449757028421875*^9}, {
   3.450008456171875*^9, 3.450008484859375*^9}, {3.4500867853125*^9, 
   3.45008678703125*^9}, 3.450255237640625*^9}],

Cell[BoxData[
 RowBox[{
  TagBox[
   RowBox[{
    SuperscriptBox["y", "\[Prime]",
     MultilineFunction->None], " ", 
    RowBox[{
     SuperscriptBox["f", 
      TagBox[
       RowBox[{"(", 
        RowBox[{"0", ",", "1"}], ")"}],
       Derivative],
      MultilineFunction->None], "[", 
     RowBox[{"x", ",", "y"}], "]"}], " ", 
    TagBox[
     TagBox[
      InterpretationBox[
       RowBox[{"\[DoubleStruckD]", 
        RowBox[{"W", "[", "t", "]"}]}],
       Prefix[
        itoCalculus`\[DoubleStruckD][
         itoCalculus`W[itoCalculus`t]], itoCalculus`\[DoubleStruckD]],
       Editable->False],
      HoldForm],
     PrecedenceForm[#, 500]& ]}],
   HoldForm], "+", 
  TagBox[
   RowBox[{
    FractionBox["1", "2"], " ", 
    SuperscriptBox["y", "\[Prime]\[Prime]",
     MultilineFunction->None], " ", 
    RowBox[{
     SuperscriptBox["f", 
      TagBox[
       RowBox[{"(", 
        RowBox[{"0", ",", "1"}], ")"}],
       Derivative],
      MultilineFunction->None], "[", 
     RowBox[{"x", ",", "y"}], "]"}], " ", 
    TagBox[
     RowBox[{"\[DoubleStruckD]", "\[VeryThinSpace]", "t"}],
     PrecedenceForm[#, 500]& ]}],
   HoldForm], "+", 
  TagBox[
   RowBox[{
    FractionBox["1", "2"], " ", 
    SuperscriptBox[
     RowBox[{"(", 
      SuperscriptBox["y", "\[Prime]",
       MultilineFunction->None], ")"}], "2"], " ", 
    RowBox[{
     SuperscriptBox["f", 
      TagBox[
       RowBox[{"(", 
        RowBox[{"0", ",", "2"}], ")"}],
       Derivative],
      MultilineFunction->None], "[", 
     RowBox[{"x", ",", "y"}], "]"}], " ", 
    TagBox[
     RowBox[{"\[DoubleStruckD]", "\[VeryThinSpace]", "t"}],
     PrecedenceForm[#, 500]& ]}],
   HoldForm], "+", 
  TagBox[
   RowBox[{
    SuperscriptBox["x", "\[Prime]",
     MultilineFunction->None], " ", 
    RowBox[{
     SuperscriptBox["f", 
      TagBox[
       RowBox[{"(", 
        RowBox[{"1", ",", "0"}], ")"}],
       Derivative],
      MultilineFunction->None], "[", 
     RowBox[{"x", ",", "y"}], "]"}], " ", 
    TagBox[
     RowBox[{"\[DoubleStruckD]", "\[VeryThinSpace]", "t"}],
     PrecedenceForm[#, 500]& ]}],
   HoldForm]}]], "Output",
 CellChangeTimes->CompressedData["
1:eJwlzk8og3Ecx/GfE6PIwUGJFqWstqRclDZGLqS1EpatZ4akNnmE0H6Tx6zW
/IvLdlJqYWi2y6SVEye5oIln0mKRXJS1w2yf7+Hp1fvzq9/zUwp2g62IMdaT
/xjf6/s4T+sY9/nJOXe6IFOsDEYKnZUg0/uGYLc4DH8kE85D4ggMbEC2/GxG
H/xZoP1sFfvXO2nNkE3FEmwdg9yk8KIfx7fRlVc7dL9whF1dEkK3f0foHUIM
PeW/RMes9+gy8QHOXj9hvzM+o/v9ZH2YrK1+wXl0gGyYgVzcpS7tldFvHUn0
q0cVxf8umguy+K8RnZu3wIzOhj1140Q3HrrQdUoJ7TZBlkyQSznaY+Y1dFB2
oxczkJWr1mGXGXL9LfVEjQft1JCB0U3sXgfkVS5q7T7ZFicns6Ss2YL2TvLT
ALngoJ5eIFuCtDvDx1CbPYEV6lMopxJ5/wGDvg0Z
  "]]
}, Open  ]],

Cell["The general version operating on a product:", "Text",
 CellChangeTimes->{{3.44993070884375*^9, 3.4499307175*^9}}],

Cell[CellGroupData[{

Cell[BoxData[
 RowBox[{
  RowBox[{"itoD", "[", 
   RowBox[{
    RowBox[{
     RowBox[{"x", "[", 
      RowBox[{"t", ",", 
       RowBox[{"W", "[", "t", "]"}]}], "]"}], 
     RowBox[{"y", "[", 
      RowBox[{"t", ",", 
       RowBox[{"W", "[", "t", "]"}]}], "]"}]}], ",", "t", ",", 
    RowBox[{"{", 
     RowBox[{"W", ",", "X"}], "}"}]}], "]"}], "//", "implicitForm"}]], "Input",
 CellChangeTimes->{{3.449756625609375*^9, 3.44975664940625*^9}, {
   3.44975674803125*^9, 3.4497568678125*^9}, {3.449756905125*^9, 
   3.44975696225*^9}, {3.449757028296875*^9, 3.449757081125*^9}, {
   3.45000849659375*^9, 3.450008504796875*^9}, {3.450086790890625*^9, 
   3.450086793671875*^9}, 3.450255238671875*^9}],

Cell[BoxData[
 RowBox[{
  TagBox[
   RowBox[{"y", " ", 
    SuperscriptBox["x", 
     TagBox[
      RowBox[{"(", 
       RowBox[{"0", ",", "1"}], ")"}],
      Derivative],
     MultilineFunction->None], " ", 
    TagBox[
     TagBox[
      InterpretationBox[
       RowBox[{"\[DoubleStruckD]", 
        RowBox[{"W", "[", "t", "]"}]}],
       Prefix[
        itoCalculus`\[DoubleStruckD][
         itoCalculus`W[itoCalculus`t]], itoCalculus`\[DoubleStruckD]],
       Editable->False],
      HoldForm],
     PrecedenceForm[#, 500]& ]}],
   HoldForm], "+", 
  TagBox[
   RowBox[{"x", " ", 
    SuperscriptBox["y", 
     TagBox[
      RowBox[{"(", 
       RowBox[{"0", ",", "1"}], ")"}],
      Derivative],
     MultilineFunction->None], " ", 
    TagBox[
     TagBox[
      InterpretationBox[
       RowBox[{"\[DoubleStruckD]", 
        RowBox[{"W", "[", "t", "]"}]}],
       Prefix[
        itoCalculus`\[DoubleStruckD][
         itoCalculus`W[itoCalculus`t]], itoCalculus`\[DoubleStruckD]],
       Editable->False],
      HoldForm],
     PrecedenceForm[#, 500]& ]}],
   HoldForm], "+", 
  TagBox[
   RowBox[{
    SuperscriptBox["x", 
     TagBox[
      RowBox[{"(", 
       RowBox[{"0", ",", "1"}], ")"}],
      Derivative],
     MultilineFunction->None], " ", 
    SuperscriptBox["y", 
     TagBox[
      RowBox[{"(", 
       RowBox[{"0", ",", "1"}], ")"}],
      Derivative],
     MultilineFunction->None], " ", 
    TagBox[
     RowBox[{"\[DoubleStruckD]", "\[VeryThinSpace]", "t"}],
     PrecedenceForm[#, 500]& ]}],
   HoldForm], "+", 
  TagBox[
   RowBox[{
    FractionBox["1", "2"], " ", "y", " ", 
    SuperscriptBox["x", 
     TagBox[
      RowBox[{"(", 
       RowBox[{"0", ",", "2"}], ")"}],
      Derivative],
     MultilineFunction->None], " ", 
    TagBox[
     RowBox[{"\[DoubleStruckD]", "\[VeryThinSpace]", "t"}],
     PrecedenceForm[#, 500]& ]}],
   HoldForm], "+", 
  TagBox[
   RowBox[{
    FractionBox["1", "2"], " ", "x", " ", 
    SuperscriptBox["y", 
     TagBox[
      RowBox[{"(", 
       RowBox[{"0", ",", "2"}], ")"}],
      Derivative],
     MultilineFunction->None], " ", 
    TagBox[
     RowBox[{"\[DoubleStruckD]", "\[VeryThinSpace]", "t"}],
     PrecedenceForm[#, 500]& ]}],
   HoldForm], "+", 
  TagBox[
   RowBox[{"y", " ", 
    SuperscriptBox["x", 
     TagBox[
      RowBox[{"(", 
       RowBox[{"1", ",", "0"}], ")"}],
      Derivative],
     MultilineFunction->None], " ", 
    TagBox[
     RowBox[{"\[DoubleStruckD]", "\[VeryThinSpace]", "t"}],
     PrecedenceForm[#, 500]& ]}],
   HoldForm], "+", 
  TagBox[
   RowBox[{"x", " ", 
    SuperscriptBox["y", 
     TagBox[
      RowBox[{"(", 
       RowBox[{"1", ",", "0"}], ")"}],
      Derivative],
     MultilineFunction->None], " ", 
    TagBox[
     RowBox[{"\[DoubleStruckD]", "\[VeryThinSpace]", "t"}],
     PrecedenceForm[#, 500]& ]}],
   HoldForm]}]], "Output",
 CellChangeTimes->{{3.449757065421875*^9, 3.44975708221875*^9}, 
   3.44975773253125*^9, 3.449760534*^9, 3.44976364721875*^9, 
   3.44976381428125*^9, 3.449764765734375*^9, 3.44976653065625*^9, 
   3.44976713246875*^9, 3.449769019765625*^9, 3.449998352390625*^9, 
   3.449998383875*^9, 3.450000498140625*^9, 3.45000233825*^9, 
   3.450004542203125*^9, 3.450008505296875*^9, 3.450008541140625*^9, 
   3.4500087086875*^9, 3.450011371921875*^9, 3.4500136371875*^9, 
   3.450086794078125*^9, 3.450087231390625*^9, 3.450087371125*^9, 
   3.450087481328125*^9, 3.450088241703125*^9, 3.45010183490625*^9, 
   3.4501148809375*^9, 3.4501176485625*^9, 3.450166037453125*^9, 
   3.45016940953125*^9, 3.450185585984375*^9, 3.45019675421875*^9, 
   3.450203355421875*^9, 3.45025410984375*^9, 3.450256288390625*^9, 
   3.450265155765625*^9, 3.4502683265625*^9, 3.450268890546875*^9, 
   3.45026907321875*^9, 3.450269896984375*^9, 3.450270397765625*^9, 
   3.45027061715625*^9, 3.450270891671875*^9, 3.45027236034375*^9, 
   3.450274327140625*^9, 3.4504284950625*^9, 3.450441179421875*^9, 
   3.450513326*^9, 3.450536904046875*^9, 3.450546707828125*^9, 
   3.4506010391875*^9, 3.450604881265625*^9, 3.450611977*^9, 
   3.45061245228125*^9, 3.45061346309375*^9, 3.450613755921875*^9, 
   3.450614525859375*^9, 3.45061759728125*^9, 3.450617803953125*^9, 
   3.450618200484375*^9, 3.450618618203125*^9, 3.450619514171875*^9, 
   3.45062013134375*^9, 3.45062028403125*^9, 3.450635047484375*^9, 
   3.45063514040625*^9, 3.450635272703125*^9, 3.45063553803125*^9, 
   3.450635769875*^9, 3.45063625134375*^9, 3.450636671*^9, 3.4506368275*^9, 
   3.450636951390625*^9, 3.4506371871875*^9, 3.450637259625*^9, 
   3.450637633625*^9, 3.450693012015625*^9, 3.450697690046875*^9, 
   3.450698096515625*^9, 3.450787631015625*^9}]
}, Open  ]],

Cell["\<\
Evaluated using the It\[OHat] product rule:\
\>", "Text",
 CellChangeTimes->{{3.449930721953125*^9, 3.449930729453125*^9}}],

Cell[CellGroupData[{

Cell[BoxData[
 RowBox[{
  RowBox[{
   RowBox[{
    RowBox[{
     RowBox[{"itoD", "[", 
      RowBox[{
       RowBox[{"x", "[", 
        RowBox[{"t", ",", 
         RowBox[{"W", "[", "t", "]"}]}], "]"}], ",", "t", ",", 
       RowBox[{"{", 
        RowBox[{"W", ",", "X"}], "}"}]}], "]"}], 
     RowBox[{"y", "[", 
      RowBox[{"t", ",", 
       RowBox[{"W", "[", "t", "]"}]}], "]"}]}], "+", 
    RowBox[{
     RowBox[{"x", "[", 
      RowBox[{"t", ",", 
       RowBox[{"W", "[", "t", "]"}]}], "]"}], 
     RowBox[{"itoD", "[", 
      RowBox[{
       RowBox[{"y", "[", 
        RowBox[{"t", ",", 
         RowBox[{"W", "[", "t", "]"}]}], "]"}], ",", "t", ",", 
       RowBox[{"{", 
        RowBox[{"W", ",", "X"}], "}"}]}], "]"}]}], "+", 
    RowBox[{
     RowBox[{"itoD", "[", 
      RowBox[{
       RowBox[{"x", "[", 
        RowBox[{"t", ",", 
         RowBox[{"W", "[", "t", "]"}]}], "]"}], ",", "t", ",", 
       RowBox[{"{", 
        RowBox[{"W", ",", "X"}], "}"}]}], "]"}], 
     RowBox[{"itoD", "[", 
      RowBox[{
       RowBox[{"y", "[", 
        RowBox[{"t", ",", 
         RowBox[{"W", "[", "t", "]"}]}], "]"}], ",", "t", ",", 
       RowBox[{"{", 
        RowBox[{"W", ",", "X"}], "}"}]}], "]"}]}]}], "//", "itoSimplify"}], "//",
   "implicitForm"}]], "Input",
 CellChangeTimes->{{3.44975711765625*^9, 3.449757200203125*^9}, {
   3.45000854653125*^9, 3.45000858953125*^9}, {3.450008653546875*^9, 
   3.450008655546875*^9}, {3.450086797234375*^9, 3.450086800328125*^9}, 
   3.45025523965625*^9, {3.45063508665625*^9, 3.450635086890625*^9}}],

Cell[BoxData[
 RowBox[{
  TagBox[
   RowBox[{
    RowBox[{"(", 
     RowBox[{
      RowBox[{"y", " ", 
       SuperscriptBox["x", 
        TagBox[
         RowBox[{"(", 
          RowBox[{"0", ",", "1"}], ")"}],
         Derivative],
        MultilineFunction->None]}], "+", 
      RowBox[{"x", " ", 
       SuperscriptBox["y", 
        TagBox[
         RowBox[{"(", 
          RowBox[{"0", ",", "1"}], ")"}],
         Derivative],
        MultilineFunction->None]}]}], ")"}], " ", 
    TagBox[
     TagBox[
      InterpretationBox[
       RowBox[{"\[DoubleStruckD]", 
        RowBox[{"W", "[", "t", "]"}]}],
       Prefix[
        itoCalculus`\[DoubleStruckD][
         itoCalculus`W[itoCalculus`t]], itoCalculus`\[DoubleStruckD]],
       Editable->False],
      HoldForm],
     PrecedenceForm[#, 500]& ]}],
   HoldForm], "+", 
  TagBox[
   RowBox[{
    FractionBox["1", "2"], " ", 
    RowBox[{"(", 
     RowBox[{
      RowBox[{"2", " ", 
       SuperscriptBox["x", 
        TagBox[
         RowBox[{"(", 
          RowBox[{"0", ",", "1"}], ")"}],
         Derivative],
        MultilineFunction->None], " ", 
       SuperscriptBox["y", 
        TagBox[
         RowBox[{"(", 
          RowBox[{"0", ",", "1"}], ")"}],
         Derivative],
        MultilineFunction->None]}], "+", 
      RowBox[{"y", " ", 
       RowBox[{"(", 
        RowBox[{
         SuperscriptBox["x", 
          TagBox[
           RowBox[{"(", 
            RowBox[{"0", ",", "2"}], ")"}],
           Derivative],
          MultilineFunction->None], "+", 
         RowBox[{"2", " ", 
          SuperscriptBox["x", 
           TagBox[
            RowBox[{"(", 
             RowBox[{"1", ",", "0"}], ")"}],
            Derivative],
           MultilineFunction->None]}]}], ")"}]}], "+", 
      RowBox[{"x", " ", 
       RowBox[{"(", 
        RowBox[{
         SuperscriptBox["y", 
          TagBox[
           RowBox[{"(", 
            RowBox[{"0", ",", "2"}], ")"}],
           Derivative],
          MultilineFunction->None], "+", 
         RowBox[{"2", " ", 
          SuperscriptBox["y", 
           TagBox[
            RowBox[{"(", 
             RowBox[{"1", ",", "0"}], ")"}],
            Derivative],
           MultilineFunction->None]}]}], ")"}]}]}], ")"}], " ", 
    TagBox[
     RowBox[{"\[DoubleStruckD]", "\[VeryThinSpace]", "t"}],
     PrecedenceForm[#, 500]& ]}],
   HoldForm]}]], "Output",
 CellChangeTimes->{{3.449757127390625*^9, 3.449757132875*^9}, {
   3.449757178890625*^9, 3.449757200640625*^9}, 3.4497577435625*^9, 
   3.44976053615625*^9, 3.449763663296875*^9, 3.4497638193125*^9, 
   3.44976476878125*^9, 3.449766532140625*^9, 3.449767132546875*^9, 
   3.44976901984375*^9, 3.449998352640625*^9, 3.44999838396875*^9, 
   3.450000498234375*^9, 3.45000233834375*^9, 3.450004544671875*^9, 
   3.450008590609375*^9, 3.450008713875*^9, 3.450011371953125*^9, 
   3.45001363721875*^9, 3.450086801078125*^9, 3.450087231421875*^9, 
   3.450087371140625*^9, 3.450087481359375*^9, 3.450088241734375*^9, 
   3.4501018349375*^9, 3.45011488265625*^9, 3.45011764859375*^9, 
   3.4501660375*^9, 3.4501694095625*^9, 3.450185586015625*^9, 
   3.45019675425*^9, 3.450203355453125*^9, 3.450254109875*^9, 
   3.450256288421875*^9, 3.450265155796875*^9, 3.450268326609375*^9, 
   3.450268890578125*^9, 3.45026907325*^9, 3.450269897015625*^9, 
   3.450270397796875*^9, 3.4502706171875*^9, 3.450270891703125*^9, 
   3.450272360375*^9, 3.450274327171875*^9, 3.45042849509375*^9, 
   3.450441179453125*^9, 3.45051332603125*^9, 3.450536904078125*^9, 
   3.450546709765625*^9, 3.45060103921875*^9, 3.450604881296875*^9, 
   3.45061197703125*^9, 3.4506124523125*^9, 3.450613463171875*^9, 
   3.45061375596875*^9, 3.450614525890625*^9, 3.450617597390625*^9, 
   3.450617803984375*^9, 3.45061820053125*^9, 3.450618618328125*^9, 
   3.450619514203125*^9, 3.450620131375*^9, 3.4506202840625*^9, 
   3.450635050328125*^9, 3.450635087796875*^9, 3.45063514046875*^9, 
   3.4506352728125*^9, 3.450635538140625*^9, 3.45063576996875*^9, 
   3.450636251375*^9, 3.450636671046875*^9, 3.45063682753125*^9, 
   3.450636951421875*^9, 3.450637187234375*^9, 3.45063725965625*^9, 
   3.45063763365625*^9, 3.4506930120625*^9, 3.45069769009375*^9, 
   3.450698096546875*^9, 3.450787631046875*^9}]
}, Open  ]],

Cell["They are equivalent.", "Text",
 CellChangeTimes->{{3.449930734453125*^9, 3.449930738703125*^9}}],

Cell[CellGroupData[{

Cell[BoxData[
 RowBox[{
  RowBox[{"(", 
   RowBox[{
    RowBox[{
     RowBox[{
      RowBox[{"itoD", "[", 
       RowBox[{
        RowBox[{"x", "[", 
         RowBox[{"t", ",", 
          RowBox[{"W", "[", "t", "]"}]}], "]"}], ",", "t", ",", 
        RowBox[{"{", 
         RowBox[{"W", ",", "X"}], "}"}]}], "]"}], 
      RowBox[{"y", "[", 
       RowBox[{"t", ",", 
        RowBox[{"W", "[", "t", "]"}]}], "]"}]}], "+", 
     RowBox[{
      RowBox[{"x", "[", 
       RowBox[{"t", ",", 
        RowBox[{"W", "[", "t", "]"}]}], "]"}], 
      RowBox[{"itoD", "[", 
       RowBox[{
        RowBox[{"y", "[", 
         RowBox[{"t", ",", 
          RowBox[{"W", "[", "t", "]"}]}], "]"}], ",", "t", ",", 
        RowBox[{"{", 
         RowBox[{"W", ",", "X"}], "}"}]}], "]"}]}], "+", 
     RowBox[{
      RowBox[{"itoD", "[", 
       RowBox[{
        RowBox[{"x", "[", 
         RowBox[{"t", ",", 
          RowBox[{"W", "[", "t", "]"}]}], "]"}], ",", "t", ",", 
        RowBox[{"{", 
         RowBox[{"W", ",", "X"}], "}"}]}], "]"}], 
      RowBox[{"itoD", "[", 
       RowBox[{
        RowBox[{"y", "[", 
         RowBox[{"t", ",", 
          RowBox[{"W", "[", "t", "]"}]}], "]"}], ",", "t", ",", 
        RowBox[{"{", 
         RowBox[{"W", ",", "X"}], "}"}]}], "]"}]}]}], "\[Equal]", 
    "\[IndentingNewLine]", 
    RowBox[{"itoD", "[", 
     RowBox[{
      RowBox[{
       RowBox[{"x", "[", 
        RowBox[{"t", ",", 
         RowBox[{"W", "[", "t", "]"}]}], "]"}], 
       RowBox[{"y", "[", 
        RowBox[{"t", ",", 
         RowBox[{"W", "[", "t", "]"}]}], "]"}]}], ",", "t", ",", 
      RowBox[{"{", 
       RowBox[{"W", ",", "X"}], "}"}]}], "]"}]}], ")"}], "//", 
  "itoSimplify"}]], "Input",
 CellChangeTimes->{{3.44975711765625*^9, 3.449757289015625*^9}, {
  3.45000860071875*^9, 3.45000861975*^9}, {3.450008658265625*^9, 
  3.450008660765625*^9}, {3.450635068203125*^9, 3.450635081578125*^9}}],

Cell[BoxData["True"], "Output",
 CellChangeTimes->{3.45063508203125*^9, 3.450635140546875*^9, 
  3.45063527284375*^9, 3.450635538171875*^9, 3.45063577003125*^9, 
  3.45063625146875*^9, 3.450636671078125*^9, 3.4506368275625*^9, 
  3.450636951453125*^9, 3.450637187265625*^9, 3.4506372596875*^9, 
  3.450637633703125*^9, 3.450693012109375*^9, 3.450697690125*^9, 
  3.450698096578125*^9, 3.450787631078125*^9}]
}, Open  ]],

Cell["It\[OHat] differentiation is linear.", "Text",
 CellChangeTimes->{{3.449930782140625*^9, 3.4499307913125*^9}}],

Cell[CellGroupData[{

Cell[BoxData[
 RowBox[{
  RowBox[{"itoD", "[", 
   RowBox[{
    RowBox[{
     RowBox[{"a", " ", 
      RowBox[{"x", "[", 
       RowBox[{"t", ",", 
        RowBox[{"W", "[", "t", "]"}]}], "]"}]}], "+", 
     RowBox[{"b", " ", 
      RowBox[{"y", "[", 
       RowBox[{"t", ",", 
        RowBox[{"W", "[", "t", "]"}]}], "]"}]}]}], ",", "t", ",", 
    RowBox[{"{", 
     RowBox[{"W", ",", "X"}], "}"}]}], "]"}], "//", "implicitForm"}]], "Input",
 CellChangeTimes->{{3.449756625609375*^9, 3.44975664940625*^9}, {
   3.44975674803125*^9, 3.4497568678125*^9}, {3.449756905125*^9, 
   3.44975696225*^9}, {3.449757028296875*^9, 3.449757081125*^9}, 
   3.449757754984375*^9, {3.44993075496875*^9, 3.449930757828125*^9}, {
   3.450008662890625*^9, 3.450008664984375*^9}, {3.45000872828125*^9, 
   3.4500087373125*^9}, {3.45008681128125*^9, 3.45008681309375*^9}, 
   3.45025524053125*^9}],

Cell[BoxData[
 RowBox[{
  TagBox[
   RowBox[{"a", " ", 
    SuperscriptBox["x", 
     TagBox[
      RowBox[{"(", 
       RowBox[{"0", ",", "1"}], ")"}],
      Derivative],
     MultilineFunction->None], " ", 
    TagBox[
     TagBox[
      InterpretationBox[
       RowBox[{"\[DoubleStruckD]", 
        RowBox[{"W", "[", "t", "]"}]}],
       Prefix[
        itoCalculus`\[DoubleStruckD][
         itoCalculus`W[itoCalculus`t]], itoCalculus`\[DoubleStruckD]],
       Editable->False],
      HoldForm],
     PrecedenceForm[#, 500]& ]}],
   HoldForm], "+", 
  TagBox[
   RowBox[{"b", " ", 
    SuperscriptBox["y", 
     TagBox[
      RowBox[{"(", 
       RowBox[{"0", ",", "1"}], ")"}],
      Derivative],
     MultilineFunction->None], " ", 
    TagBox[
     TagBox[
      InterpretationBox[
       RowBox[{"\[DoubleStruckD]", 
        RowBox[{"W", "[", "t", "]"}]}],
       Prefix[
        itoCalculus`\[DoubleStruckD][
         itoCalculus`W[itoCalculus`t]], itoCalculus`\[DoubleStruckD]],
       Editable->False],
      HoldForm],
     PrecedenceForm[#, 500]& ]}],
   HoldForm], "+", 
  TagBox[
   RowBox[{
    FractionBox["1", "2"], " ", "a", " ", 
    SuperscriptBox["x", 
     TagBox[
      RowBox[{"(", 
       RowBox[{"0", ",", "2"}], ")"}],
      Derivative],
     MultilineFunction->None], " ", 
    TagBox[
     RowBox[{"\[DoubleStruckD]", "\[VeryThinSpace]", "t"}],
     PrecedenceForm[#, 500]& ]}],
   HoldForm], "+", 
  TagBox[
   RowBox[{
    FractionBox["1", "2"], " ", "b", " ", 
    SuperscriptBox["y", 
     TagBox[
      RowBox[{"(", 
       RowBox[{"0", ",", "2"}], ")"}],
      Derivative],
     MultilineFunction->None], " ", 
    TagBox[
     RowBox[{"\[DoubleStruckD]", "\[VeryThinSpace]", "t"}],
     PrecedenceForm[#, 500]& ]}],
   HoldForm], "+", 
  TagBox[
   RowBox[{"a", " ", 
    SuperscriptBox["x", 
     TagBox[
      RowBox[{"(", 
       RowBox[{"1", ",", "0"}], ")"}],
      Derivative],
     MultilineFunction->None], " ", 
    TagBox[
     RowBox[{"\[DoubleStruckD]", "\[VeryThinSpace]", "t"}],
     PrecedenceForm[#, 500]& ]}],
   HoldForm], "+", 
  TagBox[
   RowBox[{"b", " ", 
    SuperscriptBox["y", 
     TagBox[
      RowBox[{"(", 
       RowBox[{"1", ",", "0"}], ")"}],
      Derivative],
     MultilineFunction->None], " ", 
    TagBox[
     RowBox[{"\[DoubleStruckD]", "\[VeryThinSpace]", "t"}],
     PrecedenceForm[#, 500]& ]}],
   HoldForm]}]], "Output",
 CellChangeTimes->{{3.449757065421875*^9, 3.44975708221875*^9}, {
   3.44975773253125*^9, 3.449757756*^9}, 3.449760541125*^9, 3.449764773*^9, 
   3.44976653690625*^9, 3.449767132609375*^9, 3.449769019875*^9, 
   3.449930759078125*^9, 3.449998352875*^9, 3.44999838403125*^9, 
   3.450000498265625*^9, 3.450002338390625*^9, 3.450004550328125*^9, {
   3.450008718390625*^9, 3.4500087376875*^9}, 3.450011372*^9, 
   3.450013637265625*^9, 3.450086813484375*^9, 3.45008723146875*^9, 
   3.450087371203125*^9, 3.45008748140625*^9, 3.45008824178125*^9, 
   3.450101834984375*^9, 3.45011488878125*^9, 3.450117648640625*^9, 
   3.4501660375625*^9, 3.450169409640625*^9, 3.45018558609375*^9, 
   3.4501967543125*^9, 3.45020335553125*^9, 3.450254109953125*^9, 
   3.4502562885625*^9, 3.450265155875*^9, 3.4502683266875*^9, 
   3.450268890640625*^9, 3.450269073328125*^9, 3.45026989709375*^9, 
   3.450270397875*^9, 3.450270617265625*^9, 3.45027089178125*^9, 
   3.450272360453125*^9, 3.45027432725*^9, 3.45042849546875*^9, 
   3.45044117953125*^9, 3.45051332640625*^9, 3.450536904453125*^9, 
   3.45054671384375*^9, 3.450601039609375*^9, 3.450604881375*^9, 
   3.450611977125*^9, 3.450612452390625*^9, 3.45061346334375*^9, 
   3.450613756046875*^9, 3.45061452596875*^9, 3.45061759746875*^9, 
   3.4506178040625*^9, 3.450618200609375*^9, 3.45061861840625*^9, 
   3.45061951428125*^9, 3.450620131453125*^9, 3.450620284203125*^9, 
   3.450635096859375*^9, 3.450635140578125*^9, 3.450635272875*^9, 
   3.450635538203125*^9, 3.4506357700625*^9, 3.450636251515625*^9, 
   3.450636671125*^9, 3.45063682759375*^9, 3.450636951484375*^9, 
   3.450637187296875*^9, 3.45063725971875*^9, 3.450637633734375*^9, 
   3.450693012140625*^9, 3.45069769015625*^9, 3.450698096609375*^9, 
   3.450787631109375*^9}]
}, Open  ]],

Cell["\<\
It is the inverse of It\[OHat] integration. \
\>", "Text",
 CellChangeTimes->{{3.449930805421875*^9, 3.4499308639375*^9}, 
   3.450004566359375*^9}],

Cell[CellGroupData[{

Cell[BoxData[
 RowBox[{"itoD", "[", 
  RowBox[{
   RowBox[{
    SubsuperscriptBox["\[Integral]", "0", "t"], 
    RowBox[{
     RowBox[{"W", " ", "[", "t", "]"}], "\[DoubleStruckD]", 
     "\[VeryThinSpace]", 
     RowBox[{"W", "[", "u", "]"}]}]}], ",", "t", ",", 
   RowBox[{"{", 
    RowBox[{"W", ",", "X"}], "}"}]}], "]"}]], "Input",
 CellChangeTimes->{{3.449757794328125*^9, 3.44975784303125*^9}, {
   3.450004570109375*^9, 3.450004570296875*^9}, 3.450008678203125*^9}],

Cell[BoxData[
 TagBox[
  RowBox[{
   RowBox[{"W", "[", "t", "]"}], " ", 
   TagBox[
    TagBox[
     InterpretationBox[
      RowBox[{"\[DoubleStruckD]", 
       RowBox[{"W", "[", "t", "]"}]}],
      Prefix[
       itoCalculus`\[DoubleStruckD][
        itoCalculus`W[itoCalculus`t]], itoCalculus`\[DoubleStruckD]],
      Editable->False],
     HoldForm],
    PrecedenceForm[#, 500]& ]}],
  HoldForm]], "Output",
 CellChangeTimes->CompressedData["
1:eJwlzT1IAlAUhuHrVC0JlUNQhFBQSEpDEG1ZFBlGiCSVpBga1aClQUbhtVKz
Pypxcmvqv1BbCjGaaqktQTEbFHMoHAoSh9LvDJeH95wDV2wwq4wCxpii9Bi3
1qRDuR7GHKYMHFnMluXVqg+0PwD5iieHblobC5db4CYH98bLMqVtAp3Y1sKk
fxLypA6e/Opx1xregPksOV0gpRUu2G2CXF+1A00zh1D04MM+ZDhDd1ZeoPu+
wughwy16IRBBR6de0bW2GFx9TMCYOglHA5BLgtTN9W8wooG8zUq97KcWKlPo
nPwdnfdKbvDfXUdZ/vyjhkK7Hm71GuH3kwN37adO2CJ2Yb6rJT/j5PofZPc6
N7xOeWhegEwk2UQP6yBTvFCbG7zQIyM1c/vQZ4Gs0Uk9cETKo+R8kfYZ2QG0
9UKeV5GzFpov2am7jklX8Bzz/uIluk56BdOZeMl/Qa8UzA==
  "]]
}, Open  ]],

Cell[CellGroupData[{

Cell[BoxData[
 RowBox[{
  RowBox[{"itoD", "[", 
   RowBox[{
    RowBox[{"f", "[", 
     RowBox[{
      SubsuperscriptBox["\[Integral]", "0", "t"], 
      RowBox[{
       RowBox[{"W", "[", "t", "]"}], " ", "\[DoubleStruckD]", 
       "\[VeryThinSpace]", 
       RowBox[{"W", "[", "u", "]"}]}]}], "]"}], ",", "t", ",", 
    RowBox[{"{", 
     RowBox[{"W", ",", "X"}], "}"}]}], "]"}], "//", "implicitForm"}]], "Input",
 CellChangeTimes->{{3.449757794328125*^9, 3.44975784303125*^9}, {
   3.44975787678125*^9, 3.449757891796875*^9}, {3.45000458078125*^9, 
   3.450004580953125*^9}, 3.45000867896875*^9, {3.4500868200625*^9, 
   3.45008682371875*^9}, 3.450255241296875*^9}],

Cell[BoxData[
 RowBox[{
  TagBox[
   RowBox[{"W", " ", 
    RowBox[{
     SuperscriptBox["f", "\[Prime]",
      MultilineFunction->None], "[", 
     RowBox[{
      SubsuperscriptBox["\[Integral]", "0", "t"], 
      RowBox[{"W", " ", "\[DoubleStruckD]", "\[VeryThinSpace]", 
       RowBox[{"W", "[", "u", "]"}]}]}], "]"}], " ", 
    TagBox[
     TagBox[
      InterpretationBox[
       RowBox[{"\[DoubleStruckD]", 
        RowBox[{"W", "[", "t", "]"}]}],
       Prefix[
        itoCalculus`\[DoubleStruckD][
         itoCalculus`W[itoCalculus`t]], itoCalculus`\[DoubleStruckD]],
       Editable->False],
      HoldForm],
     PrecedenceForm[#, 500]& ]}],
   HoldForm], "+", 
  TagBox[
   RowBox[{
    FractionBox["1", "2"], " ", 
    SuperscriptBox["W", "2"], " ", 
    RowBox[{
     SuperscriptBox["f", "\[Prime]\[Prime]",
      MultilineFunction->None], "[", 
     RowBox[{
      SubsuperscriptBox["\[Integral]", "0", "t"], 
      RowBox[{"W", " ", "\[DoubleStruckD]", "\[VeryThinSpace]", 
       RowBox[{"W", "[", "u", "]"}]}]}], "]"}], " ", 
    TagBox[
     RowBox[{"\[DoubleStruckD]", "\[VeryThinSpace]", "t"}],
     PrecedenceForm[#, 500]& ]}],
   HoldForm]}]], "Output",
 CellChangeTimes->CompressedData["
1:eJwlzjtIQlEcx/FTS7U5lBRE4FBDhtIS1FYWhT0IEaSSNEMjHJJURCK7hk+Q
yh4uDkEQhFmR6VL0nGpyq1DMhsRsCB2ExKG6v/9ZPnz//3MuV6RbUuhrGGNy
xp9g88dFoZ+xfUOOlwtZ82iH4hOGwuSqt4C9aH0qzlvrgUy+MQ0nLDMwHVBD
VWgW95wZDTryo6V3CRcs5smFCimpc8M+A2RzDQH04eI2WviwA+O6Y8x76k/Q
Q99x9JjuEprD1/Bu/hn7RssLdDym4asyQ/8XhlxXjLq95Q3eqCDXaaZe2aMW
jGfh18A7LPnFCX5vvurm5ZJlJRTYtTAq08Py0xruSSJO2CFyw0015Iopavcv
ea/xwPOsF3tXhRSKfZhPasjRJORMrX7ok5I24xbcNUHW5qQeOaAevCWXqzTP
SYNoqwxyJQVpNNHcbqfuPSI9sSjmw9VTdJPkjL6TS/37BxDOFGA=
  "]]
}, Open  ]],

Cell[CellGroupData[{

Cell[BoxData[
 RowBox[{
  RowBox[{"itoD", "[", 
   RowBox[{
    RowBox[{"Exp", "[", 
     RowBox[{
      SubsuperscriptBox["\[Integral]", "0", "t"], 
      RowBox[{
       RowBox[{"W", "[", "u", "]"}], " ", "\[DoubleStruckD]", 
       "\[VeryThinSpace]", 
       RowBox[{"W", "[", "u", "]"}]}]}], "]"}], ",", "t", ",", 
    RowBox[{"{", 
     RowBox[{"W", ",", "X"}], "}"}]}], "]"}], "//", "implicitForm"}]], "Input",
 CellChangeTimes->{{3.449757794328125*^9, 3.44975784303125*^9}, {
   3.44975787678125*^9, 3.449757927046875*^9}, 3.45000867990625*^9, {
   3.450086827296875*^9, 3.4500868293125*^9}, 3.450255241890625*^9}],

Cell[BoxData[
 RowBox[{
  TagBox[
   RowBox[{
    FractionBox["1", "2"], " ", 
    SuperscriptBox["\[ExponentialE]", 
     RowBox[{
      SubsuperscriptBox["\[Integral]", "0", "t"], 
      RowBox[{
       RowBox[{"W", "[", "u", "]"}], " ", "\[DoubleStruckD]", 
       "\[VeryThinSpace]", 
       RowBox[{"W", "[", "u", "]"}]}]}]], " ", 
    SuperscriptBox["W", "2"], " ", 
    TagBox[
     RowBox[{"\[DoubleStruckD]", "\[VeryThinSpace]", "t"}],
     PrecedenceForm[#, 500]& ]}],
   HoldForm], "+", 
  TagBox[
   RowBox[{
    SuperscriptBox["\[ExponentialE]", 
     RowBox[{
      SubsuperscriptBox["\[Integral]", "0", "t"], 
      RowBox[{
       RowBox[{"W", "[", "u", "]"}], " ", "\[DoubleStruckD]", 
       "\[VeryThinSpace]", 
       RowBox[{"W", "[", "u", "]"}]}]}]], " ", "W", " ", 
    TagBox[
     TagBox[
      InterpretationBox[
       RowBox[{"\[DoubleStruckD]", 
        RowBox[{"W", "[", "t", "]"}]}],
       Prefix[
        itoCalculus`\[DoubleStruckD][
         itoCalculus`W[itoCalculus`t]], itoCalculus`\[DoubleStruckD]],
       Editable->False],
      HoldForm],
     PrecedenceForm[#, 500]& ]}],
   HoldForm]}]], "Output",
 CellChangeTimes->CompressedData["
1:eJwlzE0ow3Ecx/G/HHB0YKmVVuIw/HNSnJjEMmWt5mHZmuYhyrRRk+y3ZZuV
NDTUblxkHmq2y6SxEydKkWmbw2aWWpksawe2z/fw69X7862fSDsv15VxHCct
Po7lhImLdBfHHU4lS7LMYgodk3+g9zzkqiMNG6wj/tK93A6ZdHMUDhrHsCtd
KvT17jjaGlVD768GBgNruH+lyOk85PgKG+ycJLVVG7g/zmyjBeEdGNB6sbdX
nqJ7M360TBuERs8VvJl4wr3G+Iw2376iXxRROOyBrMVH3VgXgyEl2WwgV9yQ
Vcvi8LP7DWad4kDpbrxsK8kefhSw2qTBnpDo0Lk7M5o/tqCbRDa0SwXZd4Ta
/kcdVtuhL+6AtjwpEK/DITU5cE8uCJ3QyUNuf9YF3Xqy3gJZ/wHZE6LdUKB+
57fQSxLIsnJyTk/7sonsOKLd4TtB9xXO0LWt5/RPMlL0H08mGHA=
  "]]
}, Open  ]],

Cell[CellGroupData[{

Cell[BoxData[
 RowBox[{"itoD", "[", 
  RowBox[{
   RowBox[{
    SubsuperscriptBox["\[Integral]", "0", "t"], 
    RowBox[{
     SuperscriptBox[
      RowBox[{"\[Sigma]", "[", "u", "]"}], "2"], 
     RowBox[{"\[DifferentialD]", "u"}]}]}], ",", "t", ",", 
   RowBox[{"{", 
    RowBox[{"W", ",", "X"}], "}"}]}], "]"}]], "Input",
 CellChangeTimes->{{3.44976764646875*^9, 3.449767678*^9}, {
   3.449768163765625*^9, 3.449768165421875*^9}, {3.449768476328125*^9, 
   3.449768477703125*^9}, 3.449768577328125*^9, 3.4500086813125*^9}],

Cell[BoxData[
 TagBox[
  RowBox[{
   SuperscriptBox[
    RowBox[{"\[Sigma]", "[", "t", "]"}], "2"], " ", 
   TagBox[
    RowBox[{"\[DoubleStruckD]", "\[VeryThinSpace]", "t"}],
    PrecedenceForm[#, 500]& ]}],
  HoldForm]], "Output",
 CellChangeTimes->{
  3.449768926515625*^9, {3.449769004546875*^9, 3.449769020109375*^9}, 
   3.449998353796875*^9, 3.449998384203125*^9, 3.450000498453125*^9, 
   3.450002338546875*^9, 3.450004617015625*^9, 3.450008768375*^9, 
   3.45001137209375*^9, 3.450013637359375*^9, 3.450086831453125*^9, 
   3.4500872315625*^9, 3.450087371296875*^9, 3.4500874815*^9, 
   3.450088241875*^9, 3.450101835078125*^9, 3.450114895953125*^9, 
   3.450117648734375*^9, 3.450166037671875*^9, 3.450169409765625*^9, 
   3.45018558621875*^9, 3.450196754453125*^9, 3.450203355671875*^9, 
   3.450254110078125*^9, 3.4502562886875*^9, 3.450265156015625*^9, 
   3.4502683268125*^9, 3.45026889078125*^9, 3.450269073453125*^9, 
   3.450269897234375*^9, 3.450270398*^9, 3.45027061740625*^9, 
   3.45027089190625*^9, 3.450272360578125*^9, 3.450274327390625*^9, 
   3.450428495625*^9, 3.45044117965625*^9, 3.450513326546875*^9, 
   3.45053690459375*^9, 3.45054672015625*^9, 3.450601039734375*^9, 
   3.4506048815*^9, 3.450611977265625*^9, 3.45061245253125*^9, 
   3.45061346375*^9, 3.450613756234375*^9, 3.450614526109375*^9, 
   3.450617597609375*^9, 3.45061780421875*^9, 3.45061820078125*^9, 
   3.450618618578125*^9, 3.450619514421875*^9, 3.45062013159375*^9, 
   3.45062028434375*^9, 3.4506351018125*^9, 3.450635140703125*^9, 
   3.450635273*^9, 3.450635538328125*^9, 3.4506357701875*^9, 
   3.450636251625*^9, 3.450636671234375*^9, 3.45063682771875*^9, 
   3.450636951625*^9, 3.450637187421875*^9, 3.45063725984375*^9, 
   3.450637633859375*^9, 3.450693012265625*^9, 3.45069769028125*^9, 
   3.450698096734375*^9, 3.450787631234375*^9}]
}, Open  ]]
}, Open  ]],

Cell[CellGroupData[{

Cell["It\[OHat] integration", "Section",
 CellChangeTimes->{{3.45063158434375*^9, 3.450631590265625*^9}}],

Cell[BoxData[
 RowBox[{
  RowBox[{
   RowBox[{"itoIntegrate", "::", "usage"}], "=", "\[IndentingNewLine]", 
   "\"\<itoIntegrate[\!\(\*
StyleBox[\"diff\",
FontSlant->\"Italic\"]\)\!\(\*
StyleBox[\",\",
FontSlant->\"Plain\"]\)\!\(\*
StyleBox[\"{\",
FontSlant->\"Plain\"]\)\!\(\*
StyleBox[\"t\",
FontSlant->\"Italic\"]\)\!\(\*
StyleBox[\",\",
FontSlant->\"Plain\"]\)\!\(\*
StyleBox[\"tmin\",
FontSlant->\"Italic\"]\)\!\(\*
StyleBox[\",\",
FontSlant->\"Plain\"]\)\!\(\*
StyleBox[\"tmax\",
FontSlant->\"Italic\"]\)\!\(\*
StyleBox[\"}\",
FontSlant->\"Plain\"]\)\!\(\*
StyleBox[\"]\",
FontSlant->\"Plain\"]\)\!\(\*
StyleBox[\" \",
FontSlant->\"Plain\"]\)\!\(\*
StyleBox[\"integrates\",
FontSlant->\"Plain\"]\)\!\(\*
StyleBox[\" \",
FontSlant->\"Plain\"]\)\!\(\*
StyleBox[\"the\",
FontSlant->\"Plain\"]\)\!\(\*
StyleBox[\" \",
FontSlant->\"Plain\"]\)\!\(\*
StyleBox[\"It\[OHat]\",
FontSlant->\"Plain\"]\)\!\(\*
StyleBox[\" \",
FontSlant->\"Plain\"]\)\!\(\*
StyleBox[\"differential\",
FontSlant->\"Plain\"]\)\!\(\*
StyleBox[\" \",
FontSlant->\"Plain\"]\)\!\(\*
StyleBox[\"diff\",
FontSlant->\"Italic\"]\)\!\(\*
StyleBox[\" \",
FontSlant->\"Plain\"]\)\!\(\*
StyleBox[\"with\",
FontSlant->\"Plain\"]\)\!\(\*
StyleBox[\" \",
FontSlant->\"Plain\"]\)\!\(\*
StyleBox[\"respect\",
FontSlant->\"Plain\"]\)\!\(\*
StyleBox[\" \",
FontSlant->\"Plain\"]\)\!\(\*
StyleBox[\"to\",
FontSlant->\"Plain\"]\)\!\(\*
StyleBox[\" \",
FontSlant->\"Plain\"]\)\!\(\*
StyleBox[\"time\",
FontSlant->\"Plain\"]\)\!\(\*
StyleBox[\" \",
FontSlant->\"Plain\"]\)\!\(\*
StyleBox[\"t\",
FontSlant->\"Italic\"]\).\>\""}], ";"}]], "Input",
 InitializationCell->True,
 CellChangeTimes->{{3.449931888546875*^9, 3.449931961953125*^9}}],

Cell[CellGroupData[{

Cell[BoxData[
 RowBox[{"?", "itoIntegrate"}]], "Input",
 CellChangeTimes->{{3.449931965015625*^9, 3.44993196803125*^9}}],

Cell[BoxData[
 StyleBox["\<\"itoIntegrate[\!\(\*\\nStyleBox[\\\"diff\\\",\\nFontSlant->\\\"\
Italic\\\"]\)\!\(\*\\nStyleBox[\\\",\\\",\\nFontSlant->\\\"Plain\\\"]\)\!\(\*\
\\nStyleBox[\\\"{\\\",\\nFontSlant->\\\"Plain\\\"]\)\!\(\*\\nStyleBox[\\\"t\\\
\",\\nFontSlant->\\\"Italic\\\"]\)\!\(\*\\nStyleBox[\\\",\\\",\\nFontSlant->\\\
\"Plain\\\"]\)\!\(\*\\nStyleBox[\\\"tmin\\\",\\nFontSlant->\\\"Italic\\\"]\)\!\
\(\*\\nStyleBox[\\\",\\\",\\nFontSlant->\\\"Plain\\\"]\)\!\(\*\\nStyleBox[\\\"\
tmax\\\",\\nFontSlant->\\\"Italic\\\"]\)\!\(\*\\nStyleBox[\\\"}\\\",\\\
nFontSlant->\\\"Plain\\\"]\)\!\(\*\\nStyleBox[\\\"]\\\",\\nFontSlant->\\\"\
Plain\\\"]\)\!\(\*\\nStyleBox[\\\" \
\\\",\\nFontSlant->\\\"Plain\\\"]\)\!\(\*\\nStyleBox[\\\"integrates\\\",\\\
nFontSlant->\\\"Plain\\\"]\)\!\(\*\\nStyleBox[\\\" \
\\\",\\nFontSlant->\\\"Plain\\\"]\)\!\(\*\\nStyleBox[\\\"the\\\",\\nFontSlant-\
>\\\"Plain\\\"]\)\!\(\*\\nStyleBox[\\\" \\\",\\nFontSlant->\\\"Plain\\\"]\)\!\
\(\*\\nStyleBox[\\\"It\[OHat]\\\",\\nFontSlant->\\\"Plain\\\"]\)\!\(\*\\\
nStyleBox[\\\" \
\\\",\\nFontSlant->\\\"Plain\\\"]\)\!\(\*\\nStyleBox[\\\"differential\\\",\\\
nFontSlant->\\\"Plain\\\"]\)\!\(\*\\nStyleBox[\\\" \
\\\",\\nFontSlant->\\\"Plain\\\"]\)\!\(\*\\nStyleBox[\\\"diff\\\",\\\
nFontSlant->\\\"Italic\\\"]\)\!\(\*\\nStyleBox[\\\" \
\\\",\\nFontSlant->\\\"Plain\\\"]\)\!\(\*\\nStyleBox[\\\"with\\\",\\\
nFontSlant->\\\"Plain\\\"]\)\!\(\*\\nStyleBox[\\\" \
\\\",\\nFontSlant->\\\"Plain\\\"]\)\!\(\*\\nStyleBox[\\\"respect\\\",\\\
nFontSlant->\\\"Plain\\\"]\)\!\(\*\\nStyleBox[\\\" \
\\\",\\nFontSlant->\\\"Plain\\\"]\)\!\(\*\\nStyleBox[\\\"to\\\",\\nFontSlant->\
\\\"Plain\\\"]\)\!\(\*\\nStyleBox[\\\" \
\\\",\\nFontSlant->\\\"Plain\\\"]\)\!\(\*\\nStyleBox[\\\"time\\\",\\\
nFontSlant->\\\"Plain\\\"]\)\!\(\*\\nStyleBox[\\\" \
\\\",\\nFontSlant->\\\"Plain\\\"]\)\!\(\*\\nStyleBox[\\\"t\\\",\\nFontSlant->\
\\\"Italic\\\"]\).\"\>", "MSG"]], "Print", "PrintUsage",
 CellChangeTimes->{3.45078763134375*^9},
 CellTags->"Info3450769631-5931017"]
}, Open  ]],

Cell[TextData[{
 Cell[BoxData[
  FormBox[
   RowBox[{"itoIntegrate", "[", 
    RowBox[{
     StyleBox["diff",
      FontSlant->"Italic"], 
     StyleBox[",",
      FontSlant->"Italic"], 
     RowBox[{
      StyleBox["{",
       FontSlant->"Italic"], 
      RowBox[{
       StyleBox["t",
        FontSlant->"Italic"], 
       StyleBox[",",
        FontSlant->"Italic"], 
       StyleBox["tmin",
        FontSlant->"Italic"], 
       StyleBox[",",
        FontSlant->"Plain"], 
       StyleBox["tmax",
        FontSlant->"Italic"]}], "}"}]}], "]"}], TraditionalForm]]],
 " It\[OHat] integrates the It\[OHat] differential expression ",
 StyleBox["diff",
  FontSlant->"Italic"],
 " with respect to time ",
 Cell[BoxData[
  FormBox["t", TraditionalForm]]],
 ". The relationship of itoIntegrate to itoIntegral is like that of itoD to \
ItoDifferential. itoIntegral and itoDifferential are purely for notation\
\[LongDash]they never automatically evaluate. itoD and itoIntegrate actually \
attempt to carry out a differentiation or an integration. However, the \
abilities of itoIntegrate are very limited: at present it can only integrate \
linear combinations of It\[OHat] differentials, and ordinary integrals with \
respect to time (for which it calls Integrate). For other expressions it \
returns an itoIntegral. "
}], "Text",
 CellChangeTimes->{{3.4499310243125*^9, 3.4499311660625*^9}, {
  3.4499311974375*^9, 3.449931330765625*^9}, {3.4499315331875*^9, 
  3.44993160090625*^9}, {3.4499316431875*^9, 3.4499316468125*^9}, {
  3.4499317524375*^9, 3.449931766703125*^9}, {3.449931991671875*^9, 
  3.449932007265625*^9}, {3.449932894453125*^9, 3.449932895078125*^9}, {
  3.449932942390625*^9, 3.44993299596875*^9}, {3.4500056131875*^9, 
  3.450005700328125*^9}}],

Cell[BoxData[
 RowBox[{
  RowBox[{"Begin", "[", "\"\<`Private`\>\"", "]"}], ";"}]], "Input",
 InitializationCell->True,
 CellChangeTimes->{{3.44992512190625*^9, 3.44992516921875*^9}, 
   3.449927546265625*^9, {3.450002284140625*^9, 3.45000228765625*^9}, 
   3.450619985*^9, 3.4506200420625*^9}],

Cell[BoxData[
 RowBox[{
  RowBox[{"itoIntegrate", "[", 
   RowBox[{
    RowBox[{"itoDifferential", "[", "t_Symbol", "]"}], ",", 
    RowBox[{"{", 
     RowBox[{"t_Symbol", ",", "tmin_", ",", "tmax_"}], "}"}]}], "]"}], ":=", 
  "\[IndentingNewLine]", 
  RowBox[{"tmax", "-", "tmin"}]}]], "Input",
 InitializationCell->True,
 CellChangeTimes->{{3.449931668828125*^9, 3.449931674765625*^9}, {
  3.449931838046875*^9, 3.449931866796875*^9}, {3.449932037671875*^9, 
  3.449932134859375*^9}, {3.449933319703125*^9, 3.449933335203125*^9}, {
  3.450004833625*^9, 3.450004835125*^9}}],

Cell[BoxData[
 RowBox[{
  RowBox[{"itoIntegrate", "[", 
   RowBox[{
    RowBox[{"itoDifferential", "[", 
     RowBox[{"W_Symbol", ",", "t_Symbol"}], "]"}], ",", 
    RowBox[{"{", 
     RowBox[{"t_Symbol", ",", "tmin_", ",", "tmax_"}], "}"}]}], "]"}], ":=", 
  "\[IndentingNewLine]", 
  RowBox[{
   RowBox[{"(", 
    RowBox[{
     RowBox[{"W", "[", "tmax", "]"}], "-", 
     RowBox[{"W", "[", "tmin", "]"}]}], ")"}], "/.", 
   RowBox[{
    RowBox[{"W", "[", "0", "]"}], "\[Rule]", "0"}]}]}]], "Input",
 InitializationCell->True,
 CellChangeTimes->{{3.449931668828125*^9, 3.449931674765625*^9}, {
  3.449931838046875*^9, 3.449931866796875*^9}, {3.449932037671875*^9, 
  3.449932134859375*^9}, {3.449933319703125*^9, 3.449933335203125*^9}, {
  3.450004759*^9, 3.4500048070625*^9}, {3.45000484296875*^9, 
  3.450004843984375*^9}}],

Cell[BoxData[
 RowBox[{
  RowBox[{"itoIntegrate", "[", 
   RowBox[{
    RowBox[{"itoDifferential", "[", 
     RowBox[{"e_", ",", "t_Symbol"}], "]"}], ",", 
    RowBox[{"{", 
     RowBox[{"t_Symbol", ",", "tmin_", ",", "tmax_"}], "}"}]}], "]"}], ":=", 
  "\[IndentingNewLine]", 
  RowBox[{
   RowBox[{"(", 
    RowBox[{"e", "/.", 
     RowBox[{"t", "\[Rule]", "tmax"}]}], ")"}], "-", 
   RowBox[{"(", 
    RowBox[{"e", "/.", 
     RowBox[{"t", "\[Rule]", "tmin"}]}], ")"}]}]}]], "Input",
 InitializationCell->True,
 CellChangeTimes->{{3.449931668828125*^9, 3.449931674765625*^9}, {
  3.449931838046875*^9, 3.449931866796875*^9}, {3.449932037671875*^9, 
  3.449932090453125*^9}, {3.449932137609375*^9, 3.44993213853125*^9}, {
  3.44993291084375*^9, 3.44993291375*^9}, {3.4499330384375*^9, 
  3.44993304446875*^9}, {3.450004849*^9, 3.45000485034375*^9}}],

Cell[BoxData[
 RowBox[{
  RowBox[{"itoIntegrate", "[", 
   RowBox[{
    RowBox[{"a_", " ", "e_"}], ",", 
    RowBox[{"{", 
     RowBox[{"t_Symbol", ",", "tmin_", ",", "tmax_"}], "}"}]}], "]"}], ":=", 
  "\[IndentingNewLine]", 
  RowBox[{
   RowBox[{"a", " ", 
    RowBox[{"itoIntegrate", "[", 
     RowBox[{"e", ",", 
      RowBox[{"{", 
       RowBox[{"t", ",", "tmin", ",", "tmax"}], "}"}]}], "]"}]}], "/;", 
   RowBox[{"FreeQ", "[", 
    RowBox[{"a", ",", "t"}], "]"}]}]}]], "Input",
 InitializationCell->True,
 CellChangeTimes->{{3.449932221515625*^9, 3.449932337546875*^9}, {
  3.449932506484375*^9, 3.449932555171875*^9}, {3.449933053046875*^9, 
  3.4499330754375*^9}, {3.449933471859375*^9, 3.449933472453125*^9}, {
  3.45000485840625*^9, 3.450004899171875*^9}}],

Cell[BoxData[
 RowBox[{
  RowBox[{"itoIntegrate", "[", 
   RowBox[{
    RowBox[{"e_", "+", "f_"}], ",", 
    RowBox[{"{", 
     RowBox[{"t_Symbol", ",", " ", "tmin_", ",", "tmax_"}], "}"}]}], "]"}], ":=",
   "\[IndentingNewLine]", 
  RowBox[{
   RowBox[{"itoIntegrate", "[", 
    RowBox[{"e", ",", 
     RowBox[{"{", 
      RowBox[{"t", ",", "tmin", ",", "tmax"}], "}"}]}], "]"}], "+", 
   RowBox[{"itoIntegrate", "[", 
    RowBox[{"f", ",", 
     RowBox[{"{", 
      RowBox[{"t", ",", "tmin", ",", "tmax"}], "}"}]}], "]"}]}]}]], "Input",
 InitializationCell->True,
 CellChangeTimes->{{3.449932342953125*^9, 3.4499323479375*^9}, {
  3.44993340115625*^9, 3.449933489625*^9}, {3.45000489328125*^9, 
  3.45000490471875*^9}}],

Cell[BoxData[
 RowBox[{
  RowBox[{"itoIntegrate", "[", 
   RowBox[{
    RowBox[{
     RowBox[{"(", 
      RowBox[{"e_", " ", "/;", 
       RowBox[{"FreeQ", "[", 
        RowBox[{"e", ",", "itoDifferential"}], "]"}]}], ")"}], 
     RowBox[{"itoDifferential", "[", "t_Symbol", "]"}]}], ",", 
    RowBox[{"{", 
     RowBox[{"t_Symbol", ",", "tmin_", ",", "tmax_"}], "}"}]}], "]"}], ":=", 
  "\[IndentingNewLine]", 
  RowBox[{
   SubsuperscriptBox["\[Integral]", "tmin", "tmax"], 
   RowBox[{"e", 
    RowBox[{"\[DifferentialD]", "t"}]}]}]}]], "Input",
 InitializationCell->True,
 CellChangeTimes->{{3.450005060765625*^9, 3.450005147671875*^9}, {
  3.450086974828125*^9, 3.450087013890625*^9}, {3.45069722334375*^9, 
  3.45069724446875*^9}}],

Cell[BoxData[
 RowBox[{
  RowBox[{"itoIntegrate", "[", 
   RowBox[{
    RowBox[{
     RowBox[{"(", 
      RowBox[{"e_", " ", "/;", 
       RowBox[{"FreeQ", "[", 
        RowBox[{"e", ",", "itoDifferential"}], "]"}]}], ")"}], 
     RowBox[{"itoDifferential", "[", 
      RowBox[{"W_Symbol", ",", "t_Symbol"}], "]"}]}], ",", 
    RowBox[{"{", 
     RowBox[{"t_Symbol", ",", "tmin_", ",", "tmax_"}], "}"}]}], "]"}], ":=", 
  "\[IndentingNewLine]", 
  RowBox[{"itoIntegral", "[", 
   RowBox[{"e", ",", 
    RowBox[{"{", 
     RowBox[{"t", ",", "tmin", ",", "tmax"}], "}"}], ",", "W"}], 
   "]"}]}]], "Input",
 InitializationCell->True,
 CellChangeTimes->{{3.450005201515625*^9, 3.450005279484375*^9}, {
   3.450005323921875*^9, 3.450005364125*^9}, {3.450697290640625*^9, 
   3.4506973199375*^9}, 3.450697870546875*^9}],

Cell[BoxData[
 RowBox[{
  RowBox[{"End", "[", "]"}], ";"}]], "Input",
 InitializationCell->True,
 CellChangeTimes->{{3.45000260459375*^9, 3.450002607875*^9}, 
   3.4506199856875*^9, 3.450620043015625*^9}],

Cell[CellGroupData[{

Cell[BoxData[
 RowBox[{
  RowBox[{"{", 
   RowBox[{
    RowBox[{"itoIntegrate", "[", 
     RowBox[{
      RowBox[{"\[DoubleStruckD]", " ", "u"}], ",", 
      RowBox[{"{", 
       RowBox[{"u", ",", "0", ",", "t"}], "}"}]}], "]"}], ",", 
    "\[IndentingNewLine]", 
    RowBox[{"itoIntegrate", "[", 
     RowBox[{
      RowBox[{"\[DoubleStruckD]", " ", 
       RowBox[{"W", "[", "u", "]"}]}], ",", 
      RowBox[{"{", 
       RowBox[{"u", ",", "0", ",", "t"}], "}"}]}], "]"}], ",", 
    "\[IndentingNewLine]", 
    RowBox[{"itoIntegrate", "[", 
     RowBox[{
      RowBox[{"u", " ", "\[DoubleStruckD]", " ", "u"}], ",", 
      RowBox[{"{", 
       RowBox[{"u", ",", "0", ",", "t"}], "}"}]}], "]"}], ",", 
    "\[IndentingNewLine]", 
    RowBox[{"itoIntegrate", "[", 
     RowBox[{
      RowBox[{"u", " ", "\[DoubleStruckD]", " ", 
       RowBox[{"W", "[", "u", "]"}]}], ",", 
      RowBox[{"{", 
       RowBox[{"u", ",", "0", ",", "t"}], "}"}]}], "]"}], ",", 
    "\[IndentingNewLine]", 
    RowBox[{
     RowBox[{"itoIntegrate", "[", 
      RowBox[{
       RowBox[{"u", " ", "\[DoubleStruckD]", " ", 
        RowBox[{"W", "[", "u", "]"}]}], ",", 
       RowBox[{"{", 
        RowBox[{"u", ",", "0", ",", "t"}], "}"}]}], "]"}], "//", 
     "InputForm"}], ",", "\[IndentingNewLine]", 
    RowBox[{"itoIntegrate", "[", 
     RowBox[{
      RowBox[{"\[DoubleStruckD]", "[", 
       RowBox[{
        RowBox[{"S", "[", "u", "]"}], ",", "u"}], "]"}], ",", 
      RowBox[{"{", 
       RowBox[{"u", ",", "0", ",", "t"}], "}"}]}], "]"}], ",", 
    "\[IndentingNewLine]", 
    RowBox[{"itoIntegrate", "[", 
     RowBox[{
      RowBox[{
       RowBox[{"a", " ", 
        SuperscriptBox["\[ExponentialE]", 
         RowBox[{
          RowBox[{"-", "r"}], " ", "u"}]], " ", "\[DoubleStruckD]", " ", 
        "u"}], "+", 
       RowBox[{"b", " ", "\[DoubleStruckD]", " ", 
        RowBox[{"W", "[", "u", "]"}]}], "+", 
       RowBox[{"c", " ", 
        RowBox[{"\[DoubleStruckD]", "[", 
         RowBox[{
          RowBox[{"S", "[", "u", "]"}], ",", "u"}], "]"}]}]}], ",", 
      RowBox[{"{", 
       RowBox[{"u", ",", "0", ",", "t"}], "}"}]}], "]"}]}], "}"}], "//", 
  "ColumnForm"}]], "Input",
 CellChangeTimes->{{3.449933532171875*^9, 3.44993355559375*^9}, {
  3.45000516771875*^9, 3.4500051855*^9}, {3.450005383171875*^9, 
  3.450005539203125*^9}, {3.4500057064375*^9, 3.4500057853125*^9}, {
  3.45008710621875*^9, 3.4500871093125*^9}}],

Cell[BoxData[
 InterpretationBox[GridBox[{
    {"t"},
    {
     RowBox[{"W", "[", "t", "]"}]},
    {
     FractionBox[
      SuperscriptBox["t", "2"], "2"]},
    {
     RowBox[{
      SubsuperscriptBox["\[Integral]", "0", "t"], 
      RowBox[{"u", " ", "\[DoubleStruckD]", "\[VeryThinSpace]", 
       RowBox[{"W", "[", "u", "]"}]}]}]},
    {
     StyleBox[
      RowBox[{"itoIntegral", "[", 
       RowBox[{"u", ",", " ", 
        RowBox[{"{", 
         RowBox[{"u", ",", " ", "0", ",", " ", "t"}], "}"}], ",", " ", "W"}], 
       "]"}],
      ShowStringCharacters->True,
      NumberMarks->True]},
    {
     RowBox[{
      RowBox[{"-", 
       RowBox[{"S", "[", "0", "]"}]}], "+", 
      RowBox[{"S", "[", "t", "]"}]}]},
    {
     RowBox[{
      FractionBox[
       RowBox[{"a", " ", 
        RowBox[{"(", 
         RowBox[{"1", "-", 
          SuperscriptBox["\[ExponentialE]", 
           RowBox[{
            RowBox[{"-", "r"}], " ", "t"}]]}], ")"}]}], "r"], "+", 
      RowBox[{"c", " ", 
       RowBox[{"(", 
        RowBox[{
         RowBox[{"-", 
          RowBox[{"S", "[", "0", "]"}]}], "+", 
         RowBox[{"S", "[", "t", "]"}]}], ")"}]}], "+", 
      RowBox[{"b", " ", 
       RowBox[{"W", "[", "t", "]"}]}]}]}
   },
   BaselinePosition->{Baseline, {1, 1}},
   GridBoxAlignment->{
    "Columns" -> {{Left}}, "ColumnsIndexed" -> {}, "Rows" -> {{Baseline}}, 
     "RowsIndexed" -> {}}],
  ColumnForm[{itoCalculus`t, 
    itoCalculus`W[itoCalculus`t], Rational[1, 2] itoCalculus`t^2, 
    itoCalculus`itoIntegral[
    itoCalculus`u, {itoCalculus`u, 0, itoCalculus`t}, itoCalculus`W], 
    InputForm[
     itoCalculus`itoIntegral[
     itoCalculus`u, {itoCalculus`u, 0, itoCalculus`t}, itoCalculus`W]], -
     itoCalculus`S[0] + itoCalculus`S[itoCalculus`t], 
    itoCalculus`a (1 - E^(-itoCalculus`r itoCalculus`t))/itoCalculus`r + 
    itoCalculus`c (-itoCalculus`S[0] + itoCalculus`S[itoCalculus`t]) + 
    itoCalculus`b itoCalculus`W[itoCalculus`t]}],
  Editable->False]], "Output",
 CellChangeTimes->{
  3.44993355640625*^9, 3.44999835396875*^9, 3.44999838425*^9, 
   3.4500004986875*^9, 3.450002338796875*^9, 3.45000493915625*^9, 
   3.450005187078125*^9, {3.450005397515625*^9, 3.45000541846875*^9}, 
   3.45000549396875*^9, {3.450005525859375*^9, 3.45000553990625*^9}, {
   3.4500057706875*^9, 3.45000578690625*^9}, 3.450011372421875*^9, 
   3.4500136376875*^9, 3.450086851859375*^9, 3.45008690490625*^9, 
   3.450087023921875*^9, 3.4500871101875*^9, 3.4500872320625*^9, 
   3.450087371765625*^9, 3.45008748196875*^9, 3.450088242359375*^9, 
   3.450101835671875*^9, 3.450115016859375*^9, 3.450117649203125*^9, 
   3.4501660395625*^9, 3.450169410234375*^9, 3.4501855866875*^9, 
   3.450196754921875*^9, 3.45020335615625*^9, 3.450254111328125*^9, 
   3.450256289140625*^9, 3.45026515646875*^9, 3.45026832728125*^9, 
   3.45026889125*^9, 3.450269073921875*^9, 3.4502698976875*^9, 
   3.45027039846875*^9, 3.450270617875*^9, 3.450270892375*^9, 
   3.4502723610625*^9, 3.450274328*^9, 3.450428497234375*^9, 3.45044118025*^9,
    3.450513328078125*^9, 3.450536905140625*^9, 3.45054676596875*^9, 
   3.450601041328125*^9, 3.45060488203125*^9, 3.45061197784375*^9, 
   3.450612453140625*^9, 3.450613464703125*^9, 3.450613756921875*^9, 
   3.450614526671875*^9, 3.450617598171875*^9, 3.450617804796875*^9, 
   3.45061820146875*^9, 3.450618619265625*^9, 3.450619514875*^9, 
   3.45062013215625*^9, 3.450620284796875*^9, 3.450635159625*^9, 
   3.4506352735625*^9, 3.45063553890625*^9, 3.45063577075*^9, 
   3.450636252203125*^9, 3.4506366718125*^9, 3.450636828296875*^9, 
   3.45063695221875*^9, 3.450637188015625*^9, 3.450637260421875*^9, 
   3.450637634515625*^9, 3.450693013890625*^9, 3.450697690875*^9, 
   3.45069787459375*^9, 3.450698097421875*^9, 3.45078763259375*^9}]
}, Open  ]]
}, Open  ]],

Cell[CellGroupData[{

Cell["Expectation", "Section",
 CellChangeTimes->{{3.45063214965625*^9, 3.450632156859375*^9}}],

Cell[BoxData[
 RowBox[{
  RowBox[{
   RowBox[{"filtration", "::", "usage"}], "=", "\[IndentingNewLine]", 
   "\"\<filtration[\!\(\*
StyleBox[\"t\",
FontSlant->\"Italic\"]\)] represents a filtration with respect to time \!\(\*
StyleBox[\"t\",
FontSlant->\"Italic\"]\).\>\""}], ";"}]], "Input",
 InitializationCell->True,
 CellChangeTimes->{{3.4500096075*^9, 3.450009652984375*^9}}],

Cell[CellGroupData[{

Cell[BoxData[
 RowBox[{"?", "filtration"}]], "Input",
 CellChangeTimes->{{3.45000965446875*^9, 3.450009656140625*^9}}],

Cell[BoxData[
 StyleBox["\<\"filtration[\!\(\*\\nStyleBox[\\\"t\\\",\\nFontSlant->\\\"\
Italic\\\"]\)] represents a filtration with respect to time \
\!\(\*\\nStyleBox[\\\"t\\\",\\nFontSlant->\\\"Italic\\\"]\).\"\>", 
  "MSG"]], "Print", "PrintUsage",
 CellChangeTimes->{3.450787632765625*^9},
 CellTags->"Info3450769632-1102508"]
}, Open  ]],

Cell[BoxData[
 RowBox[{
  RowBox[{
   RowBox[{"expectation", "::", "usage"}], "=", "\[IndentingNewLine]", 
   "\"\<expectation[\!\(\*
StyleBox[\"expr\",
FontSlant->\"Italic\"]\)\!\(\*
StyleBox[\",\",
FontSlant->\"Italic\"]\)\!\(\*
StyleBox[\"t\",
FontSlant->\"Italic\"]\)\!\(\*
StyleBox[\",\",
FontSlant->\"Italic\"]\)\!\(\*
StyleBox[\"W\",
FontSlant->\"Italic\"]\)\!\(\*
StyleBox[\",\",
FontSlant->\"Italic\"]\)\!\(\*
StyleBox[\"m\",
FontSlant->\"Italic\"]\)] computes the expected value of \!\(\*
StyleBox[\"expr\",
FontSlant->\"Italic\"]\), which is a function of time \!\(\*
StyleBox[\"t\",
FontSlant->\"Italic\"]\) and Brownian motion \!\(\*
StyleBox[\"W\",
FontSlant->\"Italic\"]\)[\!\(\*
StyleBox[\"t\",
FontSlant->\"Italic\"]\)], under measure \!\(\*
StyleBox[\"m\",
FontSlant->\"Italic\"]\).\nexpectation[\!\(\*
StyleBox[\"expr\",
FontSlant->\"Italic\"]\)\!\(\*
StyleBox[\",\",
FontSlant->\"Italic\"]\)\!\(\*
StyleBox[\"t\",
FontSlant->\"Italic\"]\)\!\(\*
StyleBox[\",\",
FontSlant->\"Italic\"]\)\!\(\*
StyleBox[\"{\",
FontSlant->\"Italic\"]\)\!\(\*SubscriptBox[
StyleBox[\"W\",
FontSlant->\"Italic\"], \"1\"]\),\!\(\*SubscriptBox[
StyleBox[\"W\",
FontSlant->\"Italic\"], \"2\"]\),...},\!\(\*
StyleBox[\"m\",
FontSlant->\"Italic\"]\)] computes the expected value of \!\(\*
StyleBox[\"expr\",
FontSlant->\"Italic\"]\)\!\(\*
StyleBox[\",\",
FontSlant->\"Plain\"]\)\!\(\*
StyleBox[\" \",
FontSlant->\"Plain\"]\)\!\(\*
StyleBox[\"which\",
FontSlant->\"Plain\"]\)\!\(\*
StyleBox[\" \",
FontSlant->\"Plain\"]\)\!\(\*
StyleBox[\"is\",
FontSlant->\"Plain\"]\)\!\(\*
StyleBox[\" \",
FontSlant->\"Plain\"]\)\!\(\*
StyleBox[\"a\",
FontSlant->\"Plain\"]\)\!\(\*
StyleBox[\" \",
FontSlant->\"Plain\"]\)\!\(\*
StyleBox[\"function\",
FontSlant->\"Plain\"]\)\!\(\*
StyleBox[\" \",
FontSlant->\"Plain\"]\)\!\(\*
StyleBox[\"of\",
FontSlant->\"Plain\"]\)\!\(\*
StyleBox[\" \",
FontSlant->\"Plain\"]\)\!\(\*
StyleBox[\"time\",
FontSlant->\"Plain\"]\)\!\(\*
StyleBox[\" \",
FontSlant->\"Plain\"]\)\!\(\*
StyleBox[\"t\",
FontSlant->\"Italic\"]\) and independent Brownian motions \!\(\*
StyleBox[\"{\",
FontSlant->\"Italic\"]\)\!\(\*SubscriptBox[
StyleBox[\"W\",
FontSlant->\"Italic\"], \"1\"]\),\!\(\*SubscriptBox[
StyleBox[\"W\",
FontSlant->\"Italic\"], \"2\"]\),...}, under measure \!\(\*
StyleBox[\"m\",
FontSlant->\"Italic\"]\).\nexpectation[\!\(\*
StyleBox[\"expr\",
FontSlant->\"Italic\"]\)\!\(\*
StyleBox[\",\",
FontSlant->\"Italic\"]\)\!\(\*
StyleBox[\"t\",
FontSlant->\"Italic\"]\)\!\(\*
StyleBox[\",\",
FontSlant->\"Italic\"]\)\!\(\*
StyleBox[\"W\",
FontSlant->\"Italic\"]\),\!\(\*
StyleBox[\"m\",
FontSlant->\"Italic\"]\),\[ScriptCapitalF][\!\(\*
StyleBox[\"t\",
FontSlant->\"Italic\"]\)]] computes the conditonal expectation of \!\(\*
StyleBox[\"expr\",
FontSlant->\"Italic\"]\) given the filtration \[ScriptCapitalF][\!\(\*
StyleBox[\"t\",
FontSlant->\"Italic\"]\)], under measure \!\(\*
StyleBox[\"m\",
FontSlant->\"Italic\"]\).\nexpectation[expr,t,{\!\(\*SubscriptBox[
StyleBox[\"W\",
FontSlant->\"Italic\"], \"1\"]\),\!\(\*SubscriptBox[
StyleBox[\"W\",
FontSlant->\"Italic\"], \"2\"]\),...},\!\(\*
StyleBox[\"m\",
FontSlant->\"Italic\"]\),\[ScriptCapitalF][\!\(\*
StyleBox[\"t\",
FontSlant->\"Italic\"]\)]] computes the expected value of \!\(\*
StyleBox[\"expr\",
FontSlant->\"Italic\"]\)\!\(\*
StyleBox[\" \",
FontSlant->\"Italic\"]\)given the filtration \[ScriptCapitalF][\!\(\*
StyleBox[\"t\",
FontSlant->\"Italic\"]\)], under measure \!\(\*
StyleBox[\"m\",
FontSlant->\"Italic\"]\).\>\""}], ";"}]], "Input",
 InitializationCell->True,
 CellChangeTimes->{{3.45000882334375*^9, 3.4500088256875*^9}, {
  3.450009183578125*^9, 3.45000952390625*^9}, {3.450009770578125*^9, 
  3.450009770875*^9}, {3.450546814515625*^9, 3.450546859453125*^9}}],

Cell[CellGroupData[{

Cell[BoxData[
 RowBox[{"?", "expectation"}]], "Input",
 CellChangeTimes->{{3.450009526734375*^9, 3.450009529890625*^9}}],

Cell[BoxData[
 StyleBox["\<\"expectation[\!\(\*\\nStyleBox[\\\"expr\\\",\\nFontSlant->\\\"\
Italic\\\"]\)\!\(\*\\nStyleBox[\\\",\\\",\\nFontSlant->\\\"Italic\\\"]\)\!\(\*\
\\nStyleBox[\\\"t\\\",\\nFontSlant->\\\"Italic\\\"]\)\!\(\*\\nStyleBox[\\\",\\\
\",\\nFontSlant->\\\"Italic\\\"]\)\!\(\*\\nStyleBox[\\\"W\\\",\\nFontSlant->\\\
\"Italic\\\"]\)\!\(\*\\nStyleBox[\\\",\\\",\\nFontSlant->\\\"Italic\\\"]\)\!\(\
\*\\nStyleBox[\\\"m\\\",\\nFontSlant->\\\"Italic\\\"]\)] computes the \
expected value of \
\!\(\*\\nStyleBox[\\\"expr\\\",\\nFontSlant->\\\"Italic\\\"]\), which is a \
function of time \!\(\*\\nStyleBox[\\\"t\\\",\\nFontSlant->\\\"Italic\\\"]\) \
and Brownian motion \!\(\*\\nStyleBox[\\\"W\\\",\\nFontSlant->\\\"Italic\\\"]\
\)[\!\(\*\\nStyleBox[\\\"t\\\",\\nFontSlant->\\\"Italic\\\"]\)], under \
measure \!\(\*\\nStyleBox[\\\"m\\\",\\nFontSlant->\\\"Italic\\\"]\).\\\
nexpectation[\!\(\*\\nStyleBox[\\\"expr\\\",\\nFontSlant->\\\"Italic\\\"]\)\!\
\(\*\\nStyleBox[\\\",\\\",\\nFontSlant->\\\"Italic\\\"]\)\!\(\*\\nStyleBox[\\\
\"t\\\",\\nFontSlant->\\\"Italic\\\"]\)\!\(\*\\nStyleBox[\\\",\\\",\\\
nFontSlant->\\\"Italic\\\"]\)\!\(\*\\nStyleBox[\\\"{\\\",\\nFontSlant->\\\"\
Italic\\\"]\)\!\(\*SubscriptBox[\\n \
StyleBox[\\\"W\\\",\\nFontSlant->\\\"Italic\\\"], \
\\\"1\\\"]\),\!\(\*SubscriptBox[\\n \
StyleBox[\\\"W\\\",\\nFontSlant->\\\"Italic\\\"], \
\\\"2\\\"]\),...},\!\(\*\\nStyleBox[\\\"m\\\",\\nFontSlant->\\\"Italic\\\"]\)]\
 computes the expected value of \!\(\*\\nStyleBox[\\\"expr\\\",\\nFontSlant->\
\\\"Italic\\\"]\)\!\(\*\\nStyleBox[\\\",\\\",\\nFontSlant->\\\"Plain\\\"]\)\!\
\(\*\\nStyleBox[\\\" \
\\\",\\nFontSlant->\\\"Plain\\\"]\)\!\(\*\\nStyleBox[\\\"which\\\",\\\
nFontSlant->\\\"Plain\\\"]\)\!\(\*\\nStyleBox[\\\" \
\\\",\\nFontSlant->\\\"Plain\\\"]\)\!\(\*\\nStyleBox[\\\"is\\\",\\nFontSlant->\
\\\"Plain\\\"]\)\!\(\*\\nStyleBox[\\\" \
\\\",\\nFontSlant->\\\"Plain\\\"]\)\!\(\*\\nStyleBox[\\\"a\\\",\\nFontSlant->\
\\\"Plain\\\"]\)\!\(\*\\nStyleBox[\\\" \
\\\",\\nFontSlant->\\\"Plain\\\"]\)\!\(\*\\nStyleBox[\\\"function\\\",\\\
nFontSlant->\\\"Plain\\\"]\)\!\(\*\\nStyleBox[\\\" \
\\\",\\nFontSlant->\\\"Plain\\\"]\)\!\(\*\\nStyleBox[\\\"of\\\",\\nFontSlant->\
\\\"Plain\\\"]\)\!\(\*\\nStyleBox[\\\" \
\\\",\\nFontSlant->\\\"Plain\\\"]\)\!\(\*\\nStyleBox[\\\"time\\\",\\\
nFontSlant->\\\"Plain\\\"]\)\!\(\*\\nStyleBox[\\\" \
\\\",\\nFontSlant->\\\"Plain\\\"]\)\!\(\*\\nStyleBox[\\\"t\\\",\\nFontSlant->\
\\\"Italic\\\"]\) and independent Brownian motions \
\!\(\*\\nStyleBox[\\\"{\\\",\\nFontSlant->\\\"Italic\\\"]\)\!\(\*SubscriptBox[\
\\n StyleBox[\\\"W\\\",\\nFontSlant->\\\"Italic\\\"], \
\\\"1\\\"]\),\!\(\*SubscriptBox[\\n \
StyleBox[\\\"W\\\",\\nFontSlant->\\\"Italic\\\"], \\\"2\\\"]\),...}, under \
measure \!\(\*\\nStyleBox[\\\"m\\\",\\nFontSlant->\\\"Italic\\\"]\).\\\
nexpectation[\!\(\*\\nStyleBox[\\\"expr\\\",\\nFontSlant->\\\"Italic\\\"]\)\!\
\(\*\\nStyleBox[\\\",\\\",\\nFontSlant->\\\"Italic\\\"]\)\!\(\*\\nStyleBox[\\\
\"t\\\",\\nFontSlant->\\\"Italic\\\"]\)\!\(\*\\nStyleBox[\\\",\\\",\\\
nFontSlant->\\\"Italic\\\"]\)\!\(\*\\nStyleBox[\\\"W\\\",\\nFontSlant->\\\"\
Italic\\\"]\),\!\(\*\\nStyleBox[\\\"m\\\",\\nFontSlant->\\\"Italic\\\"]\),\
\[ScriptCapitalF][\!\(\*\\nStyleBox[\\\"t\\\",\\nFontSlant->\\\"Italic\\\"]\)]\
] computes the conditonal expectation of \
\!\(\*\\nStyleBox[\\\"expr\\\",\\nFontSlant->\\\"Italic\\\"]\) given the \
filtration \
\[ScriptCapitalF][\!\(\*\\nStyleBox[\\\"t\\\",\\nFontSlant->\\\"Italic\\\"]\)]\
, under measure \
\!\(\*\\nStyleBox[\\\"m\\\",\\nFontSlant->\\\"Italic\\\"]\).\\nexpectation[\
expr,t,{\!\(\*SubscriptBox[\\n \
StyleBox[\\\"W\\\",\\nFontSlant->\\\"Italic\\\"], \
\\\"1\\\"]\),\!\(\*SubscriptBox[\\n \
StyleBox[\\\"W\\\",\\nFontSlant->\\\"Italic\\\"], \
\\\"2\\\"]\),...},\!\(\*\\nStyleBox[\\\"m\\\",\\nFontSlant->\\\"Italic\\\"]\),\
\[ScriptCapitalF][\!\(\*\\nStyleBox[\\\"t\\\",\\nFontSlant->\\\"Italic\\\"]\)]\
] computes the expected value of \
\!\(\*\\nStyleBox[\\\"expr\\\",\\nFontSlant->\\\"Italic\\\"]\)\!\(\*\\\
nStyleBox[\\\" \\\",\\nFontSlant->\\\"Italic\\\"]\)given the filtration \
\[ScriptCapitalF][\!\(\*\\nStyleBox[\\\"t\\\",\\nFontSlant->\\\"Italic\\\"]\)]\
, under measure \
\!\(\*\\nStyleBox[\\\"m\\\",\\nFontSlant->\\\"Italic\\\"]\).\"\>", 
  "MSG"]], "Print", "PrintUsage",
 CellChangeTimes->{3.450787632890625*^9},
 CellTags->"Info3450769632-4899375"]
}, Open  ]],

Cell[BoxData[
 RowBox[{
  RowBox[{
   RowBox[{"martingaleQ", "::", "usage"}], "=", "\[IndentingNewLine]", 
   "\"\<martingaleQ[\!\(\*
StyleBox[\"expr\",
FontSlant->\"Italic\"]\)\!\(\*
StyleBox[\",\",
FontSlant->\"Plain\"]\)\!\(\*
StyleBox[\"t\",
FontSlant->\"Italic\"]\),\!\(\*
StyleBox[\"W\",
FontSlant->\"Italic\"]\)\!\(\*
StyleBox[\",\",
FontSlant->\"Italic\"]\)\!\(\*
StyleBox[\"m\",
FontSlant->\"Italic\"]\)] is True if \!\(\*
StyleBox[\"expr\",
FontSlant->\"Italic\"]\) is a martingale under measure \!\(\*
StyleBox[\"m\",
FontSlant->\"Italic\"]\); \!\(\*
StyleBox[\"expr\",
FontSlant->\"Italic\"]\)\!\(\*
StyleBox[\" \",
FontSlant->\"Plain\"]\)\!\(\*
StyleBox[\"is\",
FontSlant->\"Plain\"]\)\!\(\*
StyleBox[\" \",
FontSlant->\"Plain\"]\)\!\(\*
StyleBox[\"a\",
FontSlant->\"Plain\"]\)\!\(\*
StyleBox[\" \",
FontSlant->\"Plain\"]\)\!\(\*
StyleBox[\"function\",
FontSlant->\"Plain\"]\)\!\(\*
StyleBox[\" \",
FontSlant->\"Plain\"]\)\!\(\*
StyleBox[\"of\",
FontSlant->\"Plain\"]\)\!\(\*
StyleBox[\" \",
FontSlant->\"Plain\"]\)\!\(\*
StyleBox[\"time\",
FontSlant->\"Plain\"]\)\!\(\*
StyleBox[\" \",
FontSlant->\"Plain\"]\)\!\(\*
StyleBox[\"t\",
FontSlant->\"Italic\"]\) and Brownian motion \!\(\*
StyleBox[\"W\",
FontSlant->\"Italic\"]\)[\!\(\*
StyleBox[\"t\",
FontSlant->\"Italic\"]\)].\nmartingaleQ[\!\(\*
StyleBox[\"expr\",
FontSlant->\"Italic\"]\)\!\(\*
StyleBox[\",\",
FontSlant->\"Plain\"]\)\!\(\*
StyleBox[\"t\",
FontSlant->\"Italic\"]\),\!\(\*
StyleBox[\"{\",
FontSlant->\"Italic\"]\)\!\(\*SubscriptBox[
StyleBox[\"W\",
FontSlant->\"Italic\"], \"1\"]\),\!\(\*SubscriptBox[
StyleBox[\"W\",
FontSlant->\"Italic\"], \"2\"]\),...},\!\(\*
StyleBox[\"m\",
FontSlant->\"Italic\"]\)] is True if \!\(\*
StyleBox[\"expr\",
FontSlant->\"Italic\"]\) is a martingale under measure \!\(\*
StyleBox[\"m\",
FontSlant->\"Italic\"]\); \!\(\*
StyleBox[\"expr\",
FontSlant->\"Italic\"]\)\!\(\*
StyleBox[\" \",
FontSlant->\"Plain\"]\)\!\(\*
StyleBox[\"is\",
FontSlant->\"Plain\"]\)\!\(\*
StyleBox[\" \",
FontSlant->\"Plain\"]\)\!\(\*
StyleBox[\"a\",
FontSlant->\"Plain\"]\)\!\(\*
StyleBox[\" \",
FontSlant->\"Plain\"]\)\!\(\*
StyleBox[\"function\",
FontSlant->\"Plain\"]\)\!\(\*
StyleBox[\" \",
FontSlant->\"Plain\"]\)\!\(\*
StyleBox[\"of\",
FontSlant->\"Plain\"]\)\!\(\*
StyleBox[\" \",
FontSlant->\"Plain\"]\)\!\(\*
StyleBox[\"time\",
FontSlant->\"Plain\"]\)\!\(\*
StyleBox[\" \",
FontSlant->\"Plain\"]\)\!\(\*
StyleBox[\"t\",
FontSlant->\"Italic\"]\) and independent Brownian motions \!\(\*
StyleBox[\"{\",
FontSlant->\"Italic\"]\)\!\(\*SubscriptBox[
StyleBox[\"W\",
FontSlant->\"Italic\"], \"1\"]\),\!\(\*SubscriptBox[
StyleBox[\"W\",
FontSlant->\"Italic\"], \"2\"]\),...}.\>\""}], ";"}]], "Input",
 InitializationCell->True,
 CellChangeTimes->{{3.45000966665625*^9, 3.450009763875*^9}, {
  3.450009806296875*^9, 3.450009847375*^9}, {3.450546888484375*^9, 
  3.450546907984375*^9}}],

Cell[CellGroupData[{

Cell[BoxData[
 RowBox[{"?", "martingaleQ"}]], "Input",
 CellChangeTimes->{{3.450009849296875*^9, 3.450009857296875*^9}}],

Cell[BoxData[
 StyleBox["\<\"martingaleQ[\!\(\*\\nStyleBox[\\\"expr\\\",\\nFontSlant->\\\"\
Italic\\\"]\)\!\(\*\\nStyleBox[\\\",\\\",\\nFontSlant->\\\"Plain\\\"]\)\!\(\*\
\\nStyleBox[\\\"t\\\",\\nFontSlant->\\\"Italic\\\"]\),\!\(\*\\nStyleBox[\\\"W\
\\\",\\nFontSlant->\\\"Italic\\\"]\)\!\(\*\\nStyleBox[\\\",\\\",\\nFontSlant->\
\\\"Italic\\\"]\)\!\(\*\\nStyleBox[\\\"m\\\",\\nFontSlant->\\\"Italic\\\"]\)] \
is True if \!\(\*\\nStyleBox[\\\"expr\\\",\\nFontSlant->\\\"Italic\\\"]\) is \
a martingale under measure \
\!\(\*\\nStyleBox[\\\"m\\\",\\nFontSlant->\\\"Italic\\\"]\); \
\!\(\*\\nStyleBox[\\\"expr\\\",\\nFontSlant->\\\"Italic\\\"]\)\!\(\*\\\
nStyleBox[\\\" \
\\\",\\nFontSlant->\\\"Plain\\\"]\)\!\(\*\\nStyleBox[\\\"is\\\",\\nFontSlant->\
\\\"Plain\\\"]\)\!\(\*\\nStyleBox[\\\" \
\\\",\\nFontSlant->\\\"Plain\\\"]\)\!\(\*\\nStyleBox[\\\"a\\\",\\nFontSlant->\
\\\"Plain\\\"]\)\!\(\*\\nStyleBox[\\\" \
\\\",\\nFontSlant->\\\"Plain\\\"]\)\!\(\*\\nStyleBox[\\\"function\\\",\\\
nFontSlant->\\\"Plain\\\"]\)\!\(\*\\nStyleBox[\\\" \
\\\",\\nFontSlant->\\\"Plain\\\"]\)\!\(\*\\nStyleBox[\\\"of\\\",\\nFontSlant->\
\\\"Plain\\\"]\)\!\(\*\\nStyleBox[\\\" \
\\\",\\nFontSlant->\\\"Plain\\\"]\)\!\(\*\\nStyleBox[\\\"time\\\",\\\
nFontSlant->\\\"Plain\\\"]\)\!\(\*\\nStyleBox[\\\" \
\\\",\\nFontSlant->\\\"Plain\\\"]\)\!\(\*\\nStyleBox[\\\"t\\\",\\nFontSlant->\
\\\"Italic\\\"]\) and Brownian motion \
\!\(\*\\nStyleBox[\\\"W\\\",\\nFontSlant->\\\"Italic\\\"]\)[\!\(\*\\nStyleBox[\
\\\"t\\\",\\nFontSlant->\\\"Italic\\\"]\)].\\nmartingaleQ[\!\(\*\\nStyleBox[\\\
\"expr\\\",\\nFontSlant->\\\"Italic\\\"]\)\!\(\*\\nStyleBox[\\\",\\\",\\\
nFontSlant->\\\"Plain\\\"]\)\!\(\*\\nStyleBox[\\\"t\\\",\\nFontSlant->\\\"\
Italic\\\"]\),\!\(\*\\nStyleBox[\\\"{\\\",\\nFontSlant->\\\"Italic\\\"]\)\!\(\
\*SubscriptBox[\\n StyleBox[\\\"W\\\",\\nFontSlant->\\\"Italic\\\"], \
\\\"1\\\"]\),\!\(\*SubscriptBox[\\n \
StyleBox[\\\"W\\\",\\nFontSlant->\\\"Italic\\\"], \
\\\"2\\\"]\),...},\!\(\*\\nStyleBox[\\\"m\\\",\\nFontSlant->\\\"Italic\\\"]\)]\
 is True if \!\(\*\\nStyleBox[\\\"expr\\\",\\nFontSlant->\\\"Italic\\\"]\) is \
a martingale under measure \
\!\(\*\\nStyleBox[\\\"m\\\",\\nFontSlant->\\\"Italic\\\"]\); \
\!\(\*\\nStyleBox[\\\"expr\\\",\\nFontSlant->\\\"Italic\\\"]\)\!\(\*\\\
nStyleBox[\\\" \
\\\",\\nFontSlant->\\\"Plain\\\"]\)\!\(\*\\nStyleBox[\\\"is\\\",\\nFontSlant->\
\\\"Plain\\\"]\)\!\(\*\\nStyleBox[\\\" \
\\\",\\nFontSlant->\\\"Plain\\\"]\)\!\(\*\\nStyleBox[\\\"a\\\",\\nFontSlant->\
\\\"Plain\\\"]\)\!\(\*\\nStyleBox[\\\" \
\\\",\\nFontSlant->\\\"Plain\\\"]\)\!\(\*\\nStyleBox[\\\"function\\\",\\\
nFontSlant->\\\"Plain\\\"]\)\!\(\*\\nStyleBox[\\\" \
\\\",\\nFontSlant->\\\"Plain\\\"]\)\!\(\*\\nStyleBox[\\\"of\\\",\\nFontSlant->\
\\\"Plain\\\"]\)\!\(\*\\nStyleBox[\\\" \
\\\",\\nFontSlant->\\\"Plain\\\"]\)\!\(\*\\nStyleBox[\\\"time\\\",\\\
nFontSlant->\\\"Plain\\\"]\)\!\(\*\\nStyleBox[\\\" \
\\\",\\nFontSlant->\\\"Plain\\\"]\)\!\(\*\\nStyleBox[\\\"t\\\",\\nFontSlant->\
\\\"Italic\\\"]\) and independent Brownian motions \
\!\(\*\\nStyleBox[\\\"{\\\",\\nFontSlant->\\\"Italic\\\"]\)\!\(\*SubscriptBox[\
\\n StyleBox[\\\"W\\\",\\nFontSlant->\\\"Italic\\\"], \
\\\"1\\\"]\),\!\(\*SubscriptBox[\\n \
StyleBox[\\\"W\\\",\\nFontSlant->\\\"Italic\\\"], \\\"2\\\"]\),...}.\"\>", 
  "MSG"]], "Print", "PrintUsage",
 CellChangeTimes->{3.450787633046875*^9},
 CellTags->"Info3450769632-9998358"]
}, Open  ]],

Cell[BoxData[
 RowBox[{
  RowBox[{
   RowBox[{"nonrandomQ", "::", "usage"}], "=", "\[IndentingNewLine]", 
   "\"\<nonrandomQ[\!\(\*
StyleBox[\"expr\",
FontSlant->\"Italic\"]\)\!\(\*
StyleBox[\",\",
FontSlant->\"Plain\"]\)\!\(\*
StyleBox[\"t\",
FontSlant->\"Italic\"]\),\!\(\*
StyleBox[\"W\",
FontSlant->\"Italic\"]\)\!\(\*
StyleBox[\",\",
FontSlant->\"Italic\"]\)\!\(\*
StyleBox[\"m\",
FontSlant->\"Italic\"]\)] is True if \!\(\*
StyleBox[\"expr\",
FontSlant->\"Italic\"]\) is not a random variable under measure \!\(\*
StyleBox[\"m\",
FontSlant->\"Italic\"]\); \!\(\*
StyleBox[\"expr\",
FontSlant->\"Italic\"]\)\!\(\*
StyleBox[\" \",
FontSlant->\"Plain\"]\)\!\(\*
StyleBox[\"is\",
FontSlant->\"Plain\"]\)\!\(\*
StyleBox[\" \",
FontSlant->\"Plain\"]\)\!\(\*
StyleBox[\"a\",
FontSlant->\"Plain\"]\)\!\(\*
StyleBox[\" \",
FontSlant->\"Plain\"]\)\!\(\*
StyleBox[\"function\",
FontSlant->\"Plain\"]\)\!\(\*
StyleBox[\" \",
FontSlant->\"Plain\"]\)\!\(\*
StyleBox[\"of\",
FontSlant->\"Plain\"]\)\!\(\*
StyleBox[\" \",
FontSlant->\"Plain\"]\)\!\(\*
StyleBox[\"time\",
FontSlant->\"Plain\"]\)\!\(\*
StyleBox[\" \",
FontSlant->\"Plain\"]\)\!\(\*
StyleBox[\"t\",
FontSlant->\"Italic\"]\) and Brownian motion \!\(\*
StyleBox[\"W\",
FontSlant->\"Italic\"]\)[\!\(\*
StyleBox[\"t\",
FontSlant->\"Italic\"]\)].\nnonrandomQ[\!\(\*
StyleBox[\"expr\",
FontSlant->\"Italic\"]\)\!\(\*
StyleBox[\",\",
FontSlant->\"Plain\"]\)\!\(\*
StyleBox[\"t\",
FontSlant->\"Italic\"]\),\!\(\*
StyleBox[\"{\",
FontSlant->\"Italic\"]\)\!\(\*SubscriptBox[
StyleBox[\"W\",
FontSlant->\"Italic\"], \"1\"]\),\!\(\*SubscriptBox[
StyleBox[\"W\",
FontSlant->\"Italic\"], \"2\"]\),...},\!\(\*
StyleBox[\"m\",
FontSlant->\"Italic\"]\)] is True if \!\(\*
StyleBox[\"expr\",
FontSlant->\"Italic\"]\) is not a random variable under measure \!\(\*
StyleBox[\"m\",
FontSlant->\"Italic\"]\); \!\(\*
StyleBox[\"expr\",
FontSlant->\"Italic\"]\)\!\(\*
StyleBox[\" \",
FontSlant->\"Plain\"]\)\!\(\*
StyleBox[\"is\",
FontSlant->\"Plain\"]\)\!\(\*
StyleBox[\" \",
FontSlant->\"Plain\"]\)\!\(\*
StyleBox[\"a\",
FontSlant->\"Plain\"]\)\!\(\*
StyleBox[\" \",
FontSlant->\"Plain\"]\)\!\(\*
StyleBox[\"function\",
FontSlant->\"Plain\"]\)\!\(\*
StyleBox[\" \",
FontSlant->\"Plain\"]\)\!\(\*
StyleBox[\"of\",
FontSlant->\"Plain\"]\)\!\(\*
StyleBox[\" \",
FontSlant->\"Plain\"]\)\!\(\*
StyleBox[\"time\",
FontSlant->\"Plain\"]\)\!\(\*
StyleBox[\" \",
FontSlant->\"Plain\"]\)\!\(\*
StyleBox[\"t\",
FontSlant->\"Italic\"]\) and independent Brownian motions \!\(\*
StyleBox[\"{\",
FontSlant->\"Italic\"]\)\!\(\*SubscriptBox[
StyleBox[\"W\",
FontSlant->\"Italic\"], \"1\"]\),\!\(\*SubscriptBox[
StyleBox[\"W\",
FontSlant->\"Italic\"], \"2\"]\),...}.\>\""}], ";"}]], "Input",
 InitializationCell->True,
 CellChangeTimes->{{3.450012453765625*^9, 3.45001250853125*^9}, {
  3.45001273628125*^9, 3.4500127425625*^9}, {3.45054692503125*^9, 
  3.4505469418125*^9}}],

Cell[CellGroupData[{

Cell[BoxData[
 RowBox[{"?", "nonrandomQ"}]], "Input",
 CellChangeTimes->{{3.45001274825*^9, 3.450012753859375*^9}}],

Cell[BoxData[
 StyleBox["\<\"nonrandomQ[\!\(\*\\nStyleBox[\\\"expr\\\",\\nFontSlant->\\\"\
Italic\\\"]\)\!\(\*\\nStyleBox[\\\",\\\",\\nFontSlant->\\\"Plain\\\"]\)\!\(\*\
\\nStyleBox[\\\"t\\\",\\nFontSlant->\\\"Italic\\\"]\),\!\(\*\\nStyleBox[\\\"W\
\\\",\\nFontSlant->\\\"Italic\\\"]\)\!\(\*\\nStyleBox[\\\",\\\",\\nFontSlant->\
\\\"Italic\\\"]\)\!\(\*\\nStyleBox[\\\"m\\\",\\nFontSlant->\\\"Italic\\\"]\)] \
is True if \!\(\*\\nStyleBox[\\\"expr\\\",\\nFontSlant->\\\"Italic\\\"]\) is \
not a random variable under measure \
\!\(\*\\nStyleBox[\\\"m\\\",\\nFontSlant->\\\"Italic\\\"]\); \
\!\(\*\\nStyleBox[\\\"expr\\\",\\nFontSlant->\\\"Italic\\\"]\)\!\(\*\\\
nStyleBox[\\\" \
\\\",\\nFontSlant->\\\"Plain\\\"]\)\!\(\*\\nStyleBox[\\\"is\\\",\\nFontSlant->\
\\\"Plain\\\"]\)\!\(\*\\nStyleBox[\\\" \
\\\",\\nFontSlant->\\\"Plain\\\"]\)\!\(\*\\nStyleBox[\\\"a\\\",\\nFontSlant->\
\\\"Plain\\\"]\)\!\(\*\\nStyleBox[\\\" \
\\\",\\nFontSlant->\\\"Plain\\\"]\)\!\(\*\\nStyleBox[\\\"function\\\",\\\
nFontSlant->\\\"Plain\\\"]\)\!\(\*\\nStyleBox[\\\" \
\\\",\\nFontSlant->\\\"Plain\\\"]\)\!\(\*\\nStyleBox[\\\"of\\\",\\nFontSlant->\
\\\"Plain\\\"]\)\!\(\*\\nStyleBox[\\\" \
\\\",\\nFontSlant->\\\"Plain\\\"]\)\!\(\*\\nStyleBox[\\\"time\\\",\\\
nFontSlant->\\\"Plain\\\"]\)\!\(\*\\nStyleBox[\\\" \
\\\",\\nFontSlant->\\\"Plain\\\"]\)\!\(\*\\nStyleBox[\\\"t\\\",\\nFontSlant->\
\\\"Italic\\\"]\) and Brownian motion \
\!\(\*\\nStyleBox[\\\"W\\\",\\nFontSlant->\\\"Italic\\\"]\)[\!\(\*\\nStyleBox[\
\\\"t\\\",\\nFontSlant->\\\"Italic\\\"]\)].\\nnonrandomQ[\!\(\*\\nStyleBox[\\\
\"expr\\\",\\nFontSlant->\\\"Italic\\\"]\)\!\(\*\\nStyleBox[\\\",\\\",\\\
nFontSlant->\\\"Plain\\\"]\)\!\(\*\\nStyleBox[\\\"t\\\",\\nFontSlant->\\\"\
Italic\\\"]\),\!\(\*\\nStyleBox[\\\"{\\\",\\nFontSlant->\\\"Italic\\\"]\)\!\(\
\*SubscriptBox[\\n StyleBox[\\\"W\\\",\\nFontSlant->\\\"Italic\\\"], \
\\\"1\\\"]\),\!\(\*SubscriptBox[\\n \
StyleBox[\\\"W\\\",\\nFontSlant->\\\"Italic\\\"], \
\\\"2\\\"]\),...},\!\(\*\\nStyleBox[\\\"m\\\",\\nFontSlant->\\\"Italic\\\"]\)]\
 is True if \!\(\*\\nStyleBox[\\\"expr\\\",\\nFontSlant->\\\"Italic\\\"]\) is \
not a random variable under measure \
\!\(\*\\nStyleBox[\\\"m\\\",\\nFontSlant->\\\"Italic\\\"]\); \
\!\(\*\\nStyleBox[\\\"expr\\\",\\nFontSlant->\\\"Italic\\\"]\)\!\(\*\\\
nStyleBox[\\\" \
\\\",\\nFontSlant->\\\"Plain\\\"]\)\!\(\*\\nStyleBox[\\\"is\\\",\\nFontSlant->\
\\\"Plain\\\"]\)\!\(\*\\nStyleBox[\\\" \
\\\",\\nFontSlant->\\\"Plain\\\"]\)\!\(\*\\nStyleBox[\\\"a\\\",\\nFontSlant->\
\\\"Plain\\\"]\)\!\(\*\\nStyleBox[\\\" \
\\\",\\nFontSlant->\\\"Plain\\\"]\)\!\(\*\\nStyleBox[\\\"function\\\",\\\
nFontSlant->\\\"Plain\\\"]\)\!\(\*\\nStyleBox[\\\" \
\\\",\\nFontSlant->\\\"Plain\\\"]\)\!\(\*\\nStyleBox[\\\"of\\\",\\nFontSlant->\
\\\"Plain\\\"]\)\!\(\*\\nStyleBox[\\\" \
\\\",\\nFontSlant->\\\"Plain\\\"]\)\!\(\*\\nStyleBox[\\\"time\\\",\\\
nFontSlant->\\\"Plain\\\"]\)\!\(\*\\nStyleBox[\\\" \
\\\",\\nFontSlant->\\\"Plain\\\"]\)\!\(\*\\nStyleBox[\\\"t\\\",\\nFontSlant->\
\\\"Italic\\\"]\) and independent Brownian motions \
\!\(\*\\nStyleBox[\\\"{\\\",\\nFontSlant->\\\"Italic\\\"]\)\!\(\*SubscriptBox[\
\\n StyleBox[\\\"W\\\",\\nFontSlant->\\\"Italic\\\"], \
\\\"1\\\"]\),\!\(\*SubscriptBox[\\n \
StyleBox[\\\"W\\\",\\nFontSlant->\\\"Italic\\\"], \\\"2\\\"]\),...}.\"\>", 
  "MSG"]], "Print", "PrintUsage",
 CellChangeTimes->{3.450787633171875*^9},
 CellTags->"Info3450769633-2504236"]
}, Open  ]],

Cell[BoxData[
 RowBox[{
  RowBox[{"Begin", "[", "\"\<`Private`\>\"", "]"}], ";"}]], "Input",
 InitializationCell->True,
 CellChangeTimes->{{3.44992512190625*^9, 3.44992516921875*^9}, 
   3.449927546265625*^9, {3.450002284140625*^9, 3.45000228765625*^9}, 
   3.450619986421875*^9, 3.450620043921875*^9}],

Cell[CellGroupData[{

Cell[BoxData[
 RowBox[{
  RowBox[{
   RowBox[{"Notation", "[", 
    RowBox[{
     TemplateBox[{RowBox[{"\[DoubleStruckCapitalE]", "[", "e_", "]"}]},
      "NotationTemplateTag"], " ", "\[DoubleLongLeftRightArrow]", " ", 
     TemplateBox[{RowBox[{"expectation", "[", "e_", "]"}]},
      "NotationTemplateTag"]}], "]"}], "//", "Defer"}], "//", 
  "FullForm"}]], "Input",
 CellChangeTimes->{{3.45000991809375*^9, 3.4500099454375*^9}, {
   3.45020260821875*^9, 3.450202612609375*^9}, 3.45069208025*^9}],

Cell[BoxData[
 TagBox[
  StyleBox[
   RowBox[{"Defer", "[", 
    RowBox[{"Notation", "[", 
     RowBox[{"DoubleLongLeftRightArrow", "[", 
      RowBox[{
       RowBox[{"ParsedBoxWrapper", "[", 
        RowBox[{"RowBox", "[", 
         RowBox[{"List", "[", 
          RowBox[{
          "\"\<\\[DoubleStruckCapitalE]\>\"", ",", "\"\<[\>\"", ",", 
           "\"\<e_\>\"", ",", "\"\<]\>\""}], "]"}], "]"}], "]"}], ",", 
       RowBox[{"ParsedBoxWrapper", "[", 
        RowBox[{"RowBox", "[", 
         RowBox[{"List", "[", 
          RowBox[{
          "\"\<expectation\>\"", ",", "\"\<[\>\"", ",", "\"\<e_\>\"", ",", 
           "\"\<]\>\""}], "]"}], "]"}], "]"}]}], "]"}], "]"}], "]"}],
   ShowSpecialCharacters->False,
   ShowStringCharacters->True,
   NumberMarks->True],
  FullForm]], "Output",
 CellChangeTimes->{3.450692335421875*^9, 3.45069301478125*^9, 
  3.450697691703125*^9, 3.450698098203125*^9, 3.45078763325*^9}]
}, Open  ]],

Cell[BoxData[
 TagBox[
  StyleBox[
   RowBox[{"Notation", "[", 
    RowBox[{"DoubleLongLeftRightArrow", "[", 
     RowBox[{
      RowBox[{"ParsedBoxWrapper", "[", 
       RowBox[{"RowBox", "[", 
        RowBox[{"List", "[", 
         RowBox[{
         "\"\<\\[DoubleStruckCapitalE]\>\"", ",", "\"\<[\>\"", ",", 
          "\"\<e_\>\"", ",", "\"\<]\>\""}], "]"}], "]"}], "]"}], ",", 
      RowBox[{"ParsedBoxWrapper", "[", 
       RowBox[{"RowBox", "[", 
        RowBox[{"List", "[", 
         RowBox[{
         "\"\<expectation\>\"", ",", "\"\<[\>\"", ",", "\"\<e_\>\"", ",", 
          "\"\<]\>\""}], "]"}], "]"}], "]"}]}], "]"}], "]"}],
   ShowSpecialCharacters->False,
   ShowStringCharacters->True,
   NumberMarks->True],
  FullForm]], "Input",
 InitializationCell->True,
 CellChangeTimes->{{3.450692341078125*^9, 3.45069234984375*^9}}],

Cell[CellGroupData[{

Cell[BoxData[
 RowBox[{
  RowBox[{
   RowBox[{"Notation", "[", 
    RowBox[{
     TemplateBox[{RowBox[{"\[DoubleStruckCapitalE]", "[", 
         RowBox[{"e_", ",", "t_"}], "]"}]},
      "NotationTemplateTag"], " ", "\[DoubleLongLeftRightArrow]", " ", 
     TemplateBox[{RowBox[{"expectation", "[", 
         RowBox[{"e_", ",", "t_"}], "]"}]},
      "NotationTemplateTag"]}], "]"}], "//", "Defer"}], "//", 
  "FullForm"}]], "Input",
 CellChangeTimes->{{3.45000991809375*^9, 3.4500099454375*^9}, {
   3.450202595421875*^9, 3.450202619046875*^9}, 3.45069208134375*^9}],

Cell[BoxData[
 TagBox[
  StyleBox[
   RowBox[{"Defer", "[", 
    RowBox[{"Notation", "[", 
     RowBox[{"DoubleLongLeftRightArrow", "[", 
      RowBox[{
       RowBox[{"ParsedBoxWrapper", "[", 
        RowBox[{"RowBox", "[", 
         RowBox[{"List", "[", 
          RowBox[{"\"\<\\[DoubleStruckCapitalE]\>\"", ",", "\"\<[\>\"", ",", 
           RowBox[{"RowBox", "[", 
            RowBox[{"List", "[", 
             RowBox[{"\"\<e_\>\"", ",", "\"\<,\>\"", ",", "\"\<t_\>\""}], 
             "]"}], "]"}], ",", "\"\<]\>\""}], "]"}], "]"}], "]"}], ",", 
       RowBox[{"ParsedBoxWrapper", "[", 
        RowBox[{"RowBox", "[", 
         RowBox[{"List", "[", 
          RowBox[{"\"\<expectation\>\"", ",", "\"\<[\>\"", ",", 
           RowBox[{"RowBox", "[", 
            RowBox[{"List", "[", 
             RowBox[{"\"\<e_\>\"", ",", "\"\<,\>\"", ",", "\"\<t_\>\""}], 
             "]"}], "]"}], ",", "\"\<]\>\""}], "]"}], "]"}], "]"}]}], "]"}], 
     "]"}], "]"}],
   ShowSpecialCharacters->False,
   ShowStringCharacters->True,
   NumberMarks->True],
  FullForm]], "Output",
 CellChangeTimes->{3.450692355984375*^9, 3.450693014828125*^9, 
  3.45069769175*^9, 3.450698098265625*^9, 3.450787633296875*^9}]
}, Open  ]],

Cell[BoxData[
 TagBox[
  StyleBox[
   RowBox[{"Notation", "[", 
    RowBox[{"DoubleLongLeftRightArrow", "[", 
     RowBox[{
      RowBox[{"ParsedBoxWrapper", "[", 
       RowBox[{"RowBox", "[", 
        RowBox[{"List", "[", 
         RowBox[{"\"\<\\[DoubleStruckCapitalE]\>\"", ",", "\"\<[\>\"", ",", 
          RowBox[{"RowBox", "[", 
           RowBox[{"List", "[", 
            RowBox[{"\"\<e_\>\"", ",", "\"\<,\>\"", ",", "\"\<t_\>\""}], 
            "]"}], "]"}], ",", "\"\<]\>\""}], "]"}], "]"}], "]"}], ",", 
      RowBox[{"ParsedBoxWrapper", "[", 
       RowBox[{"RowBox", "[", 
        RowBox[{"List", "[", 
         RowBox[{"\"\<expectation\>\"", ",", "\"\<[\>\"", ",", 
          RowBox[{"RowBox", "[", 
           RowBox[{"List", "[", 
            RowBox[{"\"\<e_\>\"", ",", "\"\<,\>\"", ",", "\"\<t_\>\""}], 
            "]"}], "]"}], ",", "\"\<]\>\""}], "]"}], "]"}], "]"}]}], "]"}], 
    "]"}],
   ShowSpecialCharacters->False,
   ShowStringCharacters->True,
   NumberMarks->True],
  FullForm]], "Input",
 InitializationCell->True,
 CellChangeTimes->{{3.4506923588125*^9, 3.45069236325*^9}}],

Cell[CellGroupData[{

Cell[BoxData[
 RowBox[{
  RowBox[{
   RowBox[{"Notation", "[", 
    RowBox[{
     TemplateBox[{RowBox[{"\[DoubleStruckCapitalE]", "[", 
         RowBox[{"e_", ",", "t_", ",", "W_"}], "]"}]},
      "NotationTemplateTag"], " ", "\[DoubleLongLeftRightArrow]", " ", 
     TemplateBox[{RowBox[{"expectation", "[", 
         RowBox[{"e_", ",", "t_", ",", "W_"}], "]"}]},
      "NotationTemplateTag"]}], "]"}], "//", "Defer"}], "//", 
  "FullForm"}]], "Input",
 CellChangeTimes->{{3.45000991809375*^9, 3.4500099454375*^9}, {
   3.450202595421875*^9, 3.45020260471875*^9}, 3.450692082390625*^9}],

Cell[BoxData[
 TagBox[
  StyleBox[
   RowBox[{"Defer", "[", 
    RowBox[{"Notation", "[", 
     RowBox[{"DoubleLongLeftRightArrow", "[", 
      RowBox[{
       RowBox[{"ParsedBoxWrapper", "[", 
        RowBox[{"RowBox", "[", 
         RowBox[{"List", "[", 
          RowBox[{"\"\<\\[DoubleStruckCapitalE]\>\"", ",", "\"\<[\>\"", ",", 
           RowBox[{"RowBox", "[", 
            RowBox[{"List", "[", 
             RowBox[{
             "\"\<e_\>\"", ",", "\"\<,\>\"", ",", "\"\<t_\>\"", ",", 
              "\"\<,\>\"", ",", "\"\<W_\>\""}], "]"}], "]"}], ",", 
           "\"\<]\>\""}], "]"}], "]"}], "]"}], ",", 
       RowBox[{"ParsedBoxWrapper", "[", 
        RowBox[{"RowBox", "[", 
         RowBox[{"List", "[", 
          RowBox[{"\"\<expectation\>\"", ",", "\"\<[\>\"", ",", 
           RowBox[{"RowBox", "[", 
            RowBox[{"List", "[", 
             RowBox[{
             "\"\<e_\>\"", ",", "\"\<,\>\"", ",", "\"\<t_\>\"", ",", 
              "\"\<,\>\"", ",", "\"\<W_\>\""}], "]"}], "]"}], ",", 
           "\"\<]\>\""}], "]"}], "]"}], "]"}]}], "]"}], "]"}], "]"}],
   ShowSpecialCharacters->False,
   ShowStringCharacters->True,
   NumberMarks->True],
  FullForm]], "Output",
 CellChangeTimes->{3.450692369671875*^9, 3.450693014875*^9, 
  3.45069769178125*^9, 3.4506980983125*^9, 3.450787633328125*^9}]
}, Open  ]],

Cell[BoxData[
 TagBox[
  StyleBox[
   RowBox[{"Notation", "[", 
    RowBox[{"DoubleLongLeftRightArrow", "[", 
     RowBox[{
      RowBox[{"ParsedBoxWrapper", "[", 
       RowBox[{"RowBox", "[", 
        RowBox[{"List", "[", 
         RowBox[{"\"\<\\[DoubleStruckCapitalE]\>\"", ",", "\"\<[\>\"", ",", 
          RowBox[{"RowBox", "[", 
           RowBox[{"List", "[", 
            RowBox[{
            "\"\<e_\>\"", ",", "\"\<,\>\"", ",", "\"\<t_\>\"", ",", 
             "\"\<,\>\"", ",", "\"\<W_\>\""}], "]"}], "]"}], ",", 
          "\"\<]\>\""}], "]"}], "]"}], "]"}], ",", 
      RowBox[{"ParsedBoxWrapper", "[", 
       RowBox[{"RowBox", "[", 
        RowBox[{"List", "[", 
         RowBox[{"\"\<expectation\>\"", ",", "\"\<[\>\"", ",", 
          RowBox[{"RowBox", "[", 
           RowBox[{"List", "[", 
            RowBox[{
            "\"\<e_\>\"", ",", "\"\<,\>\"", ",", "\"\<t_\>\"", ",", 
             "\"\<,\>\"", ",", "\"\<W_\>\""}], "]"}], "]"}], ",", 
          "\"\<]\>\""}], "]"}], "]"}], "]"}]}], "]"}], "]"}],
   ShowSpecialCharacters->False,
   ShowStringCharacters->True,
   NumberMarks->True],
  FullForm]], "Input",
 InitializationCell->True,
 CellChangeTimes->{{3.450692375234375*^9, 3.45069238425*^9}}],

Cell[CellGroupData[{

Cell[BoxData[
 RowBox[{
  RowBox[{
   RowBox[{"AddInputAlias", "[", 
    RowBox[{"\"\<expect\>\"", "\[Rule]", 
     TemplateBox[{
      RowBox[{"\[DoubleStruckCapitalE]", "[", "\[Placeholder]", "]"}]},
      "NotationTemplateTag"]}], "]"}], "//", "Defer"}], "//", 
  "FullForm"}]], "Input",
 CellChangeTimes->{{3.450011504234375*^9, 3.4500115241875*^9}, {
   3.4502026361875*^9, 3.450202637015625*^9}, 3.450692083796875*^9}],

Cell[BoxData[
 TagBox[
  StyleBox[
   RowBox[{"Defer", "[", 
    RowBox[{"AddInputAlias", "[", 
     RowBox[{"Rule", "[", 
      RowBox[{"\"\<expect\>\"", ",", 
       RowBox[{"ParsedBoxWrapper", "[", 
        RowBox[{"RowBox", "[", 
         RowBox[{"List", "[", 
          RowBox[{
          "\"\<\\[DoubleStruckCapitalE]\>\"", ",", "\"\<[\>\"", ",", 
           "\"\<\\[Placeholder]\>\"", ",", "\"\<]\>\""}], "]"}], "]"}], 
        "]"}]}], "]"}], "]"}], "]"}],
   ShowSpecialCharacters->False,
   ShowStringCharacters->True,
   NumberMarks->True],
  FullForm]], "Output",
 CellChangeTimes->{3.450692396390625*^9, 3.45069301490625*^9, 
  3.450697691828125*^9, 3.450698098359375*^9, 3.450787633375*^9}]
}, Open  ]],

Cell[BoxData[
 TagBox[
  StyleBox[
   RowBox[{"AddInputAlias", "[", 
    RowBox[{"Rule", "[", 
     RowBox[{"\"\<expect\>\"", ",", 
      RowBox[{"ParsedBoxWrapper", "[", 
       RowBox[{"RowBox", "[", 
        RowBox[{"List", "[", 
         RowBox[{
         "\"\<\\[DoubleStruckCapitalE]\>\"", ",", "\"\<[\>\"", ",", 
          "\"\<\\[Placeholder]\>\"", ",", "\"\<]\>\""}], "]"}], "]"}], 
       "]"}]}], "]"}], "]"}],
   ShowSpecialCharacters->False,
   ShowStringCharacters->True,
   NumberMarks->True],
  FullForm]], "Input",
 InitializationCell->True,
 CellChangeTimes->{{3.450692406453125*^9, 3.450692413171875*^9}}],

Cell[BoxData[
 RowBox[{
  RowBox[{"martingaleQ", "[", 
   RowBox[{
    RowBox[{"W_Symbol", "[", "t_Symbol", "]"}], ",", 
    RowBox[{"timesPattern", "[", "ts", "]"}], ",", 
    RowBox[{"brownianMotionPattern", "[", "Ws", "]"}], ",", 
    RowBox[{"measurePattern", "[", "m", "]"}]}], "]"}], ":=", 
  "\[IndentingNewLine]", 
  RowBox[{"True", "/;", "\[IndentingNewLine]", 
   RowBox[{"(", 
    RowBox[{
     RowBox[{"timeVariableQ", "[", 
      RowBox[{"t", ",", "ts"}], "]"}], "&&", 
     RowBox[{"brownianMotionQ", "[", 
      RowBox[{"W", ",", "Ws", ",", "m"}], "]"}]}], ")"}]}]}]], "Input",
 InitializationGroup->True,
 CellChangeTimes->{{3.450010000109375*^9, 3.45001006553125*^9}, {
  3.45011508003125*^9, 3.4501150823125*^9}, {3.45011520065625*^9, 
  3.450115226734375*^9}, {3.450115544515625*^9, 3.4501155565625*^9}, {
  3.450518240203125*^9, 3.4505182405625*^9}, {3.450546971453125*^9, 
  3.45054697175*^9}}],

Cell[BoxData[
 RowBox[{
  RowBox[{"martingaleQ", "[", 
   RowBox[{"t_Symbol", ",", 
    RowBox[{"timesPattern", "[", "ts", "]"}], ",", 
    RowBox[{"_", ":", "Null"}]}], "]"}], ":=", "\[IndentingNewLine]", 
  RowBox[{"False", "/;", "\[IndentingNewLine]", 
   RowBox[{"timeVariableQ", "[", 
    RowBox[{"t", ",", "ts"}], "]"}]}]}]], "Input",
 InitializationGroup->True,
 CellChangeTimes->{{3.450010000109375*^9, 3.45001006553125*^9}, {
  3.45001012390625*^9, 3.450010134203125*^9}, {3.45011528675*^9, 
  3.450115303015625*^9}, {3.45011554846875*^9, 3.450115551953125*^9}, {
  3.4505182799375*^9, 3.450518281359375*^9}}],

Cell[BoxData[
 RowBox[{
  RowBox[{"martingaleQ", "[", 
   RowBox[{
    RowBox[{"e_", "/;", 
     RowBox[{"!", 
      RowBox[{"AtomQ", "[", "e", "]"}]}]}], ",", 
    RowBox[{"timesPattern", "[", "ts", "]"}], ",", 
    RowBox[{"brownianMotionPattern", "[", "Ws", "]"}], ",", 
    RowBox[{"measurePattern", "[", "m", "]"}]}], "]"}], ":=", 
  "\[IndentingNewLine]", 
  RowBox[{"Module", "[", 
   RowBox[{
    RowBox[{"{", 
     RowBox[{
      RowBox[{"res", "=", "False"}], ",", 
      RowBox[{"ms", "=", 
       RowBox[{"measureName", "[", "m", "]"}]}], ",", "tv"}], "}"}], ",", 
    "\[IndentingNewLine]", 
    RowBox[{
     RowBox[{"tv", "=", 
      RowBox[{"Replace", "[", 
       RowBox[{"e", ",", 
        RowBox[{"ms", "[", "martingales", "]"}]}], "]"}]}], ";", 
     "\[IndentingNewLine]", 
     RowBox[{"res", "=", 
      RowBox[{"timeVariableQ", "[", 
       RowBox[{"tv", ",", "ts"}], "]"}]}], ";", "\[IndentingNewLine]", 
     RowBox[{"res", "/;", "res"}]}]}], "\[IndentingNewLine]", 
   "]"}]}]], "Input",
 InitializationCell->True,
 CellChangeTimes->{{3.45051686071875*^9, 3.4505168965*^9}, {3.450516994125*^9,
    3.45051705184375*^9}, {3.450517085703125*^9, 3.450517208296875*^9}, {
   3.4505172579375*^9, 3.450517287203125*^9}, {3.450517479328125*^9, 
   3.450517481015625*^9}, {3.450517519203125*^9, 3.45051752834375*^9}, {
   3.45051762253125*^9, 3.450517625734375*^9}, {3.450517698640625*^9, 
   3.45051770165625*^9}, {3.45051780446875*^9, 3.45051783278125*^9}, {
   3.45051837428125*^9, 3.450518374578125*^9}, {3.450518431703125*^9, 
   3.45051848575*^9}, {3.450518531625*^9, 3.450518542765625*^9}, {
   3.450518586484375*^9, 3.450518643484375*^9}, 3.450544764140625*^9}],

Cell[BoxData[
 RowBox[{"(*", " ", 
  RowBox[{
   RowBox[{"martingaleQ", "[", 
    RowBox[{
     RowBox[{"a_", " ", "e_"}], ",", "t_Symbol", ",", "W_Symbol"}], "]"}], ":=",
    "\[IndentingNewLine]", 
   RowBox[{
    RowBox[{"martingaleQ", "[", 
     RowBox[{"e", ",", "t", ",", "W"}], "]"}], "/;", 
    RowBox[{"FreeQ", "[", 
     RowBox[{"a", ",", "t"}], "]"}]}]}], " ", "*)"}]], "Input",
 InitializationGroup->True,
 CellChangeTimes->{{3.450010144640625*^9, 3.450010238875*^9}, {
  3.450010274671875*^9, 3.4500102758125*^9}, {3.45001119628125*^9, 
  3.4500112498125*^9}}],

Cell[BoxData[
 RowBox[{"(*", " ", 
  RowBox[{
   RowBox[{"martingaleQ", "[", 
    RowBox[{
     RowBox[{"a_", " ", "e_"}], ",", "t_Symbol", ",", 
     RowBox[{"lW", ":", 
      RowBox[{"{", "__Symbol", "}"}]}]}], "]"}], ":=", "\[IndentingNewLine]", 
   RowBox[{
    RowBox[{"martingaleQ", "[", 
     RowBox[{"e", ",", "t", ",", "lW"}], "]"}], "/;", 
    RowBox[{"FreeQ", "[", 
     RowBox[{"a", ",", "t"}], "]"}]}]}], " ", "*)"}]], "Input",
 InitializationGroup->True,
 CellChangeTimes->{{3.450010144640625*^9, 3.45001028034375*^9}, {
  3.450011334453125*^9, 3.45001133703125*^9}, {3.450547008453125*^9, 
  3.4505470129375*^9}}],

Cell[BoxData[
 RowBox[{"(*", " ", 
  RowBox[{
   RowBox[{"martingaleQ", "[", 
    RowBox[{
     RowBox[{"a_", "+", "b_"}], ",", "t_Symbol", ",", "W_Symbol"}], "]"}], ":=",
    "\[IndentingNewLine]", 
   RowBox[{
    RowBox[{"martingaleQ", "[", 
     RowBox[{"a", ",", "t", ",", "W"}], "]"}], "&&", 
    RowBox[{"martingaleQ", "[", 
     RowBox[{"b", ",", "t", ",", "W"}], "]"}]}]}], " ", "*)"}]], "Input",
 InitializationGroup->True,
 CellChangeTimes->{{3.450010293796875*^9, 3.4500103364375*^9}, {
  3.4500113395*^9, 3.450011342140625*^9}}],

Cell[BoxData[
 RowBox[{"(*", " ", 
  RowBox[{
   RowBox[{"martingaleQ", "[", 
    RowBox[{
     RowBox[{"a_", "+", "b_"}], ",", "t_Symbol", ",", 
     RowBox[{"lW", ":", 
      RowBox[{"{", "__Symbol", "}"}]}]}], "]"}], ":=", "\[IndentingNewLine]", 
   RowBox[{
    RowBox[{"martingaleQ", "[", 
     RowBox[{"a", ",", "t", ",", "lW"}], "]"}], "&&", 
    RowBox[{"martingaleQ", "[", 
     RowBox[{"b", ",", "t", ",", "lW"}], "]"}]}]}], " ", "*)"}]], "Input",
 InitializationGroup->True,
 CellChangeTimes->{{3.450010293796875*^9, 3.450010354875*^9}, {
  3.45001120546875*^9, 3.450011212140625*^9}, {3.450011345140625*^9, 
  3.450011349921875*^9}}],

Cell["\<\
This is the most general rule for determining if something is a martingale. \
We It\[OHat] differentiate, then check whether all differentials in the \
result are differentials of known martingales. By default this includes only \
Brownian motions. Note that if you have overridden the action of itoD on some \
expression, you may also need to specify the value of martingaleQ on the same \
expression for this to work correctly.\
\>", "Text",
 CellChangeTimes->{{3.450116658640625*^9, 3.450116765328125*^9}, {
  3.450116813109375*^9, 3.450116848390625*^9}, {3.450116911828125*^9, 
  3.450116979265625*^9}, {3.450166966828125*^9, 3.45016696696875*^9}}],

Cell["\<\
The complexity of this function results mainly from accomodations for such \
user overrides. \
\>", "Text",
 CellChangeTimes->{{3.4501660959375*^9, 3.450166155109375*^9}}],

Cell[BoxData[
 RowBox[{
  RowBox[{"martingaleQ", "[", 
   RowBox[{"e_", ",", 
    RowBox[{"timesPattern", "[", "ts", "]"}], ",", 
    RowBox[{"brownianMotionPattern", "[", "Ws", "]"}], ",", 
    RowBox[{"measurePattern", "[", "m", "]"}]}], "]"}], ":=", 
  "\[IndentingNewLine]", 
  RowBox[{"Module", "[", 
   RowBox[{
    RowBox[{"{", 
     RowBox[{"tsv", ",", "Wsv", ",", "de", ",", "res", ",", "repeat"}], "}"}],
     ",", "\[IndentingNewLine]", 
    RowBox[{
     RowBox[{"tsv", "=", 
      RowBox[{"timesVariables", "[", "ts", "]"}]}], ";", 
     "\[IndentingNewLine]", 
     RowBox[{"Wsv", "=", 
      RowBox[{"brownianMotions", "[", 
       RowBox[{"Ws", ",", "m"}], "]"}]}], ";", "\[IndentingNewLine]", 
     RowBox[{"de", "=", 
      RowBox[{"itoD", "[", 
       RowBox[{"e", ",", "tsv", ",", "Wsv"}], "]"}]}], ";", 
     "\[IndentingNewLine]", 
     RowBox[{"de", "=", 
      RowBox[{"Cases", "[", 
       RowBox[{"de", ",", "_itoDifferential", ",", 
        RowBox[{"{", 
         RowBox[{"0", ",", "Infinity"}], "}"}]}], "]"}]}], ";", 
     "\[IndentingNewLine]", 
     RowBox[{"de", "=", 
      RowBox[{"DeleteCases", "[", 
       RowBox[{"de", ",", 
        RowBox[{"itoDifferential", "[", 
         RowBox[{"_Symbol", ",", "_Symbol"}], "]"}]}], "]"}]}], ";", 
     "\[IndentingNewLine]", 
     RowBox[{"If", "[", 
      RowBox[{
       RowBox[{
        RowBox[{"{", "}"}], "\[NotEqual]", 
        RowBox[{"Cases", "[", 
         RowBox[{"de", ",", 
          RowBox[{"itoDifferential", "[", "t_Symbol", "]"}]}], "]"}]}], ",", 
       "\[IndentingNewLine]", 
       RowBox[{"Return", "[", "False", "]"}]}], "]"}], ";", 
     "\[IndentingNewLine]", 
     RowBox[{"de", "=", 
      RowBox[{"DeleteCases", "[", 
       RowBox[{"de", ",", 
        RowBox[{"itoDifferential", "[", "t_Symbol", "]"}]}], "]"}]}], ";", 
     "\[IndentingNewLine]", 
     RowBox[{"repeat", "=", 
      RowBox[{
       RowBox[{"Count", "[", 
        RowBox[{"de", ",", 
         RowBox[{"itoDifferential", "[", 
          RowBox[{"e", ",", "___"}], "]"}]}], "]"}], ">", "0"}]}], ";", 
     "\[IndentingNewLine]", 
     RowBox[{"de", "=", 
      RowBox[{"DeleteCases", "[", 
       RowBox[{"de", ",", 
        RowBox[{"itoDifferential", "[", 
         RowBox[{"e", ",", "___"}], "]"}]}], "]"}]}], ";", 
     "\[IndentingNewLine]", 
     RowBox[{"If", "[", 
      RowBox[{
       RowBox[{"!", "repeat"}], ",", "\[IndentingNewLine]", 
       RowBox[{"de", "=", 
        RowBox[{"DeleteCases", "[", 
         RowBox[{"de", ",", 
          RowBox[{
           RowBox[{"itoDifferential", "[", 
            RowBox[{"se_", ",", "___"}], "]"}], "/;", 
           RowBox[{"martingaleQ", "[", 
            RowBox[{"se", ",", "tsv", ",", "Wsv", ",", "m"}], "]"}]}]}], 
         "]"}]}]}], "\[IndentingNewLine]", "]"}], ";", "\[IndentingNewLine]", 
     RowBox[{
      RowBox[{"de", "\[Equal]", 
       RowBox[{"{", "}"}]}], "/;", 
      RowBox[{"!", "repeat"}]}]}]}], "\[IndentingNewLine]", "]"}]}]], "Input",
 InitializationGroup->True,
 CellChangeTimes->CompressedData["
1:eJxTTMoPSmViYGAQA2IQzdBQ1Rm/5aUjQ8P6qWCaQXrRJDDNugRCFx4C0w0F
1yH0mrsQ8ZrHENrvDYT+8g4if/oHhL4BoRkCyieD6d0NYLohew6EfgyluRZC
aJ0lEHXzVkLoF2uh4h5TwHxLCN2w3wdCn4TSR4Ig8g8aIfyC9NVgvnEGmG6Q
KIPQj6C0TT2E3t8PUWc3FUInrYKI398E4Wcfh9CiNyHi8hCaYeacNWCabxGE
zlsOphsOQuklmalbQXRHLogGALAXqmQ=
  "]],

Cell[TextData[{
 Cell[BoxData[
  FormBox[
   RowBox[{"nonrandomQ", "[", 
    RowBox[{
     StyleBox["expr",
      FontSlant->"Italic"], ",", "t", ",", "W", ",", "m"}], "]"}], 
   TraditionalForm]]],
 " returns True if ",
 StyleBox["expr",
  FontSlant->"Italic"],
 " is not random. Times are assumed nonrandom, and any numeric function of a \
nonrandom quantity is nonrandom. Functions and symbols not known to be \
numeric are assumed to be random. To change this, either set ",
 Cell[BoxData[
  FormBox[
   RowBox[{
    RowBox[{"NumericQ", "[", 
     StyleBox["expr",
      FontSlant->"Italic"], "]"}], "=", "True"}], TraditionalForm]]],
 " or (for a function) set the NumericFunction attribute. The measure is used \
only to identify default Brownian motions."
}], "Text",
 CellChangeTimes->{{3.450169581125*^9, 3.450169659484375*^9}, {
  3.450169727609375*^9, 3.450169841953125*^9}, {3.450169888515625*^9, 
  3.450169889546875*^9}, {3.450547116796875*^9, 3.450547141578125*^9}}],

Cell[BoxData[
 RowBox[{
  RowBox[{"nonrandomQ", "[", 
   RowBox[{
    RowBox[{"W_Symbol", "[", "t_Symbol", "]"}], ",", 
    RowBox[{"timesPattern", "[", "ts", "]"}], ",", 
    RowBox[{"brownianMotionPattern", "[", "Ws", "]"}], ",", 
    RowBox[{"measurePattern", "[", "m", "]"}]}], "]"}], ":=", 
  "\[IndentingNewLine]", 
  RowBox[{"False", "/;", "\[IndentingNewLine]", 
   RowBox[{"(", 
    RowBox[{
     RowBox[{"timeVariableQ", "[", 
      RowBox[{"t", ",", "ts"}], "]"}], "&&", 
     RowBox[{"brownianMotionQ", "[", 
      RowBox[{"W", ",", "Ws"}], "]"}]}], ")"}]}]}]], "Input",
 InitializationGroup->True,
 CellChangeTimes->{{3.450010000109375*^9, 3.45001006553125*^9}, {
  3.450012806109375*^9, 3.45001283146875*^9}, {3.45011546625*^9, 
  3.450115491578125*^9}, {3.45011552721875*^9, 3.450115537625*^9}, {
  3.45054710878125*^9, 3.45054711353125*^9}}],

Cell[BoxData[
 RowBox[{
  RowBox[{"nonrandomQ", "[", 
   RowBox[{"t_Symbol", ",", 
    RowBox[{"timesPattern", "[", "ts", "]"}], ",", "_"}], "]"}], ":=", 
  "\[IndentingNewLine]", 
  RowBox[{"True", "/;", "\[IndentingNewLine]", 
   RowBox[{"timeVariableQ", "[", 
    RowBox[{"t", ",", "ts"}], "]"}]}]}]], "Input",
 InitializationGroup->True,
 CellChangeTimes->{{3.450010000109375*^9, 3.45001006553125*^9}, {
   3.45001012390625*^9, 3.450010134203125*^9}, 3.450012808203125*^9, {
   3.450012852109375*^9, 3.45001285265625*^9}, {3.4500133899375*^9, 
   3.450013398125*^9}, {3.450115505453125*^9, 3.450115523*^9}, {
   3.450181547625*^9, 3.450181560265625*^9}}],

Cell["\<\
Assume every bare symbol (i.e., without explicit time-dependence) is \
nonrandom.\
\>", "Text",
 CellChangeTimes->{{3.450181583578125*^9, 3.450181615125*^9}}],

Cell[BoxData[
 RowBox[{
  RowBox[{"nonrandomQ", "[", 
   RowBox[{"a_Symbol", ",", "___"}], "]"}], ":=", "\[IndentingNewLine]", 
  "True"}]], "Input",
 InitializationGroup->True,
 CellChangeTimes->{{3.450010000109375*^9, 3.45001006553125*^9}, {
   3.45001012390625*^9, 3.450010134203125*^9}, 3.450012808203125*^9, {
   3.450012852109375*^9, 3.45001285265625*^9}, {3.4500133899375*^9, 
   3.450013398125*^9}, {3.450115505453125*^9, 3.450115523*^9}, {
   3.450181547625*^9, 3.450181576734375*^9}}],

Cell[BoxData[
 RowBox[{
  RowBox[{"nonrandomQ", "[", 
   RowBox[{
    RowBox[{"a_", "?", "NumberQ"}], ",", "___"}], "]"}], ":=", 
  "\[IndentingNewLine]", "True"}]], "Input",
 InitializationGroup->True,
 CellChangeTimes->{{3.450010000109375*^9, 3.45001006553125*^9}, {
   3.45001012390625*^9, 3.450010134203125*^9}, 3.450012808203125*^9, {
   3.450012852109375*^9, 3.45001285265625*^9}, {3.4500133899375*^9, 
   3.450013398125*^9}, {3.450115505453125*^9, 3.450115523*^9}, {
   3.450181547625*^9, 3.450181576734375*^9}, {3.45018197665625*^9, 
   3.450181991796875*^9}}],

Cell[BoxData[
 RowBox[{
  RowBox[{"nonrandomQ", "[", 
   RowBox[{
    RowBox[{
     RowBox[{"f_", "[", "args__", "]"}], "/;", 
     RowBox[{"MemberQ", "[", 
      RowBox[{
       RowBox[{"Attributes", "[", "f", "]"}], ",", "NumericFunction"}], 
      "]"}]}], ",", 
    RowBox[{"timesPattern", "[", "ts", "]"}], ",", 
    RowBox[{"brownianMotionPattern", "[", "Ws", "]"}], ",", 
    RowBox[{"measurePattern", "[", "m", "]"}]}], "]"}], ":=", 
  "\[IndentingNewLine]", 
  RowBox[{"True", "/;", 
   RowBox[{"(", 
    RowBox[{"And", "@@", 
     RowBox[{"(", 
      RowBox[{
       RowBox[{
        RowBox[{"nonrandomQ", "[", 
         RowBox[{"#", ",", "ts", ",", "Ws", ",", "m"}], "]"}], "&"}], "/@", 
       RowBox[{"Flatten", "[", 
        RowBox[{"{", "args", "}"}], "]"}]}], ")"}]}], ")"}]}]}]], "Input",
 InitializationCell->True,
 CellChangeTimes->{{3.4501817045625*^9, 3.45018173578125*^9}, {
  3.450181819921875*^9, 3.450181855765625*^9}, {3.450181910875*^9, 
  3.450181916453125*^9}, {3.450181949328125*^9, 3.450181956703125*^9}, {
  3.450266498421875*^9, 3.45026661215625*^9}, {3.450266657125*^9, 
  3.450266657984375*^9}, {3.450266796546875*^9, 3.450266798625*^9}, {
  3.45026683003125*^9, 3.450266835203125*^9}, {3.450266885859375*^9, 
  3.45026692940625*^9}, {3.450266982953125*^9, 3.45026698890625*^9}, {
  3.450547164859375*^9, 3.45054717928125*^9}}],

Cell[BoxData[
 RowBox[{"(*", " ", 
  RowBox[{
   RowBox[{"nonrandomQ", "[", 
    RowBox[{"e_", ",", 
     RowBox[{"timesPattern", "[", "ts", "]"}], ",", "_"}], "]"}], ":=", 
   "\[IndentingNewLine]", 
   RowBox[{"Module", "[", 
    RowBox[{
     RowBox[{"{", 
      RowBox[{"tsv", ",", "st"}], "}"}], ",", "\[IndentingNewLine]", 
     RowBox[{
      RowBox[{"tsv", "=", 
       RowBox[{"timesVariables", "[", "ts", "]"}]}], ";", 
      "\[IndentingNewLine]", 
      RowBox[{"st", "=", 
       RowBox[{"Unique", "[", "tsv", "]"}]}], ";", "\[IndentingNewLine]", 
      RowBox[{
       RowBox[{
        RowBox[{"Set", "[", 
         RowBox[{
          RowBox[{"NumericQ", "[", "#", "]"}], ",", "True"}], "]"}], "&"}], "/@",
        "st"}], ";", "\[IndentingNewLine]", 
      RowBox[{"NumericQ", "[", 
       RowBox[{"e", "/.", 
        RowBox[{"Thread", "[", 
         RowBox[{"tsv", "\[Rule]", "st"}], "]"}]}], "]"}]}]}], 
    "\[IndentingNewLine]", "]"}]}], " ", "*)"}]], "Input",
 InitializationGroup->True,
 CellChangeTimes->{{3.450010000109375*^9, 3.45001006553125*^9}, {
   3.45001012390625*^9, 3.450010134203125*^9}, 3.450012808203125*^9, {
   3.450012852109375*^9, 3.45001285265625*^9}, {3.4500133899375*^9, 
   3.450013398125*^9}, {3.450014068734375*^9, 3.4500141811875*^9}, {
   3.450116080734375*^9, 3.4501160858125*^9}, {3.450116233890625*^9, 
   3.4501163730625*^9}, {3.4501820348125*^9, 3.450182037953125*^9}}],

Cell[TextData[{
 "General plan for computing expectations: given an expression ",
 Cell[BoxData[
  FormBox["e", TraditionalForm]],
  FormatType->"TraditionalForm"],
 ", first use linearity and taking out what is known to break it into simpler \
expressions to the extent possible. Next, identify all subexpressions of the \
form ",
 Cell[BoxData[
  FormBox[
   RowBox[{"W", "[", "t", "]"}], TraditionalForm]],
  FormatType->"TraditionalForm"],
 ", where ",
 Cell[BoxData[
  FormBox["W", TraditionalForm]],
  FormatType->"TraditionalForm"],
 " is a Brownian motion and ",
 Cell[BoxData[
  FormBox["t", TraditionalForm]],
  FormatType->"TraditionalForm"],
 " a time. Take one Brownian motion at a time. Order the times that appear as \
its argument if possible\[LongDash]if this can't be done, give up. If it can \
be done, suppose for example we have ",
 Cell[BoxData[
  FormBox[
   RowBox[{"W", "[", "s", "]"}], TraditionalForm]],
  FormatType->"TraditionalForm"],
 ", ",
 Cell[BoxData[
  FormBox[
   RowBox[{"W", "[", "t", "]"}], TraditionalForm]],
  FormatType->"TraditionalForm"],
 ", and ",
 Cell[BoxData[
  FormBox[
   RowBox[{"W", "[", "T", "]"}], TraditionalForm]],
  FormatType->"TraditionalForm"],
 ", with ",
 Cell[BoxData[
  FormBox[
   RowBox[{"s", "\[LessEqual]", "t", "\[LessEqual]", "T"}], TraditionalForm]],
  FormatType->"TraditionalForm"],
 ". Then replace every occurrence at a later time with a sum of earlier times \
and increments, e.g. ",
 Cell[BoxData[
  FormBox[
   RowBox[{
    RowBox[{"W", "[", "t", "]"}], "\[Rule]", 
    RowBox[{
     RowBox[{"W", "[", "s", "]"}], "+", 
     RowBox[{"W", "[", 
      RowBox[{"t", "-", "s"}], "]"}]}]}], TraditionalForm]],
  FormatType->"TraditionalForm"],
 ", ",
 Cell[BoxData[
  FormBox[
   RowBox[{
    RowBox[{"W", "[", "T", "]"}], "\[Rule]", 
    RowBox[{
     RowBox[{"W", "[", "s", "]"}], "+", 
     RowBox[{"W", "[", 
      RowBox[{"t", "-", "s"}], "]"}], "+", 
     RowBox[{"W", "[", 
      RowBox[{"T", "-", "t"}], "]"}]}]}], TraditionalForm]],
  FormatType->"TraditionalForm"],
 ". Each of these is an independent normal random variable with mean 0 and \
variance equal to its argument. We also assume distinct Brownian motions are \
independent, so the randomness has now been reduced to a set of inpendent \
normal variables. Finally, use ExpectedValue repeatedly on each of these \
(with Fold?) to get the final result."
}], "Text",
 CellChangeTimes->{{3.450172670953125*^9, 3.450172735828125*^9}, {
  3.45017279140625*^9, 3.450172850796875*^9}, {3.45017288146875*^9, 
  3.450173165375*^9}, {3.45017319721875*^9, 3.45017321053125*^9}, {
  3.450173277203125*^9, 3.450173292625*^9}, {3.450173613890625*^9, 
  3.450173617421875*^9}}],

Cell[TextData[{
 "At some point we should also test expressions to see if they are \
martingales, and if so, replace them with rheir value at 0 or, for a \
conditional expectation, ",
 Cell[BoxData[
  FormBox["t", TraditionalForm]],
  FormatType->"TraditionalForm"],
 ". Not sure when this should be done\[LongDash]possibly with every \
subexpression. For conditional expectations, it is also probably a good idea \
to try replacing ",
 Cell[BoxData[
  FormBox[
   RowBox[{
    RowBox[{"\[DoubleStruckCapitalE]", "[", 
     RowBox[{
      RowBox[{"f", "[", 
       RowBox[{"W", "[", "t", "]"}], "]"}], "|", 
      RowBox[{"\[ScriptCapitalF]", "(", "s", ")"}]}], "]"}], "\[Rule]", 
    RowBox[{"\[DoubleStruckCapitalE]", "[", 
     RowBox[{
      RowBox[{"f", "[", 
       RowBox[{
        RowBox[{"W", "[", 
         RowBox[{"t", "-", "s"}], "]"}], "+", 
        RowBox[{"W", "[", "s", "]"}]}], "]"}], "|", 
      RowBox[{"\[ScriptCapitalF]", "(", "s", ")"}]}], "]"}]}], 
   TraditionalForm]],
  FormatType->"TraditionalForm"],
 " (",
 Cell[BoxData[
  FormBox[
   RowBox[{"s", "\[LessEqual]", "t"}], TraditionalForm]],
  FormatType->"TraditionalForm"],
 "), if the times can be ordered. "
}], "Text",
 CellChangeTimes->{{3.45017329675*^9, 3.450173534859375*^9}}],

Cell[TextData[{
 "The following functions do the heavy lifting of finding all the Brownian \
motions in an expression, the times at which they are evaluated, then \
splitting them up into independent normal random variables. The function ",
 Cell[BoxData[
  FormBox[
   RowBox[{"brownianMotionsRules", "[", 
    RowBox[{
     StyleBox["expr",
      FontSlant->"Italic"], ",", "t", ",", "W", ",", "m"}], "]"}], 
   TraditionalForm]]],
 " (note \"s\" after \"Motion\") is the bottom line. It produces a list of \
sublists, each sublist of length 4, which can be conveniently read using "
}], "Text",
 CellChangeTimes->{{3.4501972556875*^9, 3.450197271390625*^9}, {
  3.450197308125*^9, 3.450197508765625*^9}, {3.450547329359375*^9, 
  3.45054732965625*^9}}],

Cell[TextData[Cell[BoxData[{
 FormBox[
  RowBox[{
   RowBox[{"bmrs", "=", 
    RowBox[{"brownianMotionsRules", "[", "expr", "]"}]}], ";"}], 
  TraditionalForm], "\[IndentingNewLine]", 
 FormBox[
  RowBox[{
   RowBox[{"{", 
    RowBox[{"rule", ",", "symbol", ",", "variance", ",", "time"}], "}"}], "=", 
   RowBox[{"bmrs", "[", 
    RowBox[{"[", "i", "]"}], "]"}]}], TraditionalForm]}]]], "Text",
 CellChangeTimes->{{3.450197514*^9, 3.45019757134375*^9}}],

Cell[TextData[{
 "Typical values would be ",
 Cell[BoxData[
  FormBox[
   RowBox[{"{", 
    RowBox[{
     RowBox[{
      RowBox[{"W", "[", "t", "]"}], "\[Rule]", 
      RowBox[{"Wst1", "+", 
       RowBox[{"W", "[", "s", "]"}]}]}], ",", "Wst1", ",", 
     RowBox[{
      RowBox[{"-", "s"}], "+", "t"}], ",", "t"}], "}"}], TraditionalForm]]],
 ". The rule can be used on ",
 StyleBox["expr",
  FontSlant->"Italic"],
 " to remove a single Brownian motion at a single time, replacing it with a \
normal random variable Wst1. (This is a unique name generated at each \
execution of brownianMotionRules.) symbol is the name of the new variable, \
variance is its variance, and time is the time at which the Brownian motion \
being replaced is evaluated. In this example ",
 Cell[BoxData[
  FormBox[
   RowBox[{"t", "\[GreaterEqual]", "s"}], TraditionalForm]]],
 " so that ",
 Cell[BoxData[
  FormBox[
   RowBox[{"W", "[", "t", "]"}], TraditionalForm]]],
 " can be expressed as the sum of two independent normal random variables, ",
 Cell[BoxData[
  FormBox[
   RowBox[{"W", "[", "s", "]"}], TraditionalForm]]],
 " and the increment ",
 Cell[BoxData[
  FormBox[
   RowBox[{
    RowBox[{"W", "[", "t", "]"}], "-", 
    RowBox[{"W", "[", "s", "]"}]}], TraditionalForm]]],
 ", which is represented by Wst1. A later rule would replace ",
 Cell[BoxData[
  FormBox[
   RowBox[{"W", "[", "s", "]"}], TraditionalForm]]],
 ". "
}], "Text",
 CellChangeTimes->{{3.45019759003125*^9, 3.45019793659375*^9}, 
   3.45019806434375*^9}],

Cell[TextData[{
 "The rules are always returned in order of decreasing time, and they should \
be applied in this order. For instance, in the example ",
 Cell[BoxData[
  FormBox[
   RowBox[{"W", "[", "t", "]"}], TraditionalForm]],
  FormatType->"TraditionalForm"],
 " is replaced by an expression containing ",
 Cell[BoxData[
  FormBox[
   RowBox[{"W", "[", "s", "]"}], TraditionalForm]],
  FormatType->"TraditionalForm"],
 ". "
}], "Text",
 CellChangeTimes->{{3.45019807346875*^9, 3.450198155703125*^9}}],

Cell[TextData[{
 "brownianMotionsRules will only work if all the distinct times at which a \
given Brownian motion is evaluated can be ordered. In general you may need to \
use Assuming or add an assumption to $Assumptions to make this work, e.g. ",
 Cell[BoxData[
  FormBox[
   RowBox[{"$Assumptions", "=", 
    RowBox[{"{", 
     RowBox[{
     "0", "\[LessEqual]", "s", "\[LessEqual]", "t", "\[LessEqual]", "T"}], 
     "}"}]}], TraditionalForm]]],
 ". "
}], "Text",
 CellChangeTimes->{{3.45019794853125*^9, 3.450198050421875*^9}}],

Cell[TextData[{
 "brownianMotionRules and brownianMotionsRules can take a filtration as an \
optional final argument. In this case no substitutions are generated for ",
 Cell[BoxData[
  FormBox[
   RowBox[{"\[ScriptCapitalF]", "[", "t", "]"}], TraditionalForm]]],
 "-measurable Brownian motions, and Brownian motions for times after ",
 Cell[BoxData[
  FormBox["t", TraditionalForm]]],
 " are referred to values at time ",
 Cell[BoxData[
  FormBox["t", TraditionalForm]]],
 ", e.g. with ",
 Cell[BoxData[
  FormBox[
   RowBox[{
   "0", "\[LessEqual]", "s", "\[LessEqual]", "t", "\[LessEqual]", "T"}], 
   TraditionalForm]]],
 " ",
 Cell[BoxData[
  FormBox[
   RowBox[{"brownianMotionRules", "[", 
    RowBox[{
     RowBox[{"{", 
      RowBox[{
       RowBox[{"W", "[", "s", "]"}], ",", 
       RowBox[{"W", "[", "T", "]"}]}], "}"}], ",", 
     RowBox[{"\[ScriptCapitalF]", "[", "t", "]"}]}], "]"}], TraditionalForm]]],
 " is ",
 Cell[BoxData[
  FormBox[
   RowBox[{"{", 
    RowBox[{
     RowBox[{
      RowBox[{"W", "[", "T", "]"}], "\[Rule]", 
      RowBox[{"WtT6", "+", 
       RowBox[{"W", "[", "t", "]"}]}]}], ",", "WtT6", ",", 
     RowBox[{
      RowBox[{"-", "t"}], "+", "T"}], ",", "T"}], "}"}], TraditionalForm]]],
 "\[LongDash]no replacement is generated for ",
 Cell[BoxData[
  FormBox[
   RowBox[{"W", "[", "s", "]"}], TraditionalForm]]],
 " since it is ",
 Cell[BoxData[
  FormBox[
   RowBox[{"\[ScriptCapitalF]", "[", "t", "]"}], TraditionalForm]]],
 "-measurable, and ",
 Cell[BoxData[
  FormBox[
   RowBox[{"W", "[", "T", "]"}], TraditionalForm]]],
 " is replaced by a sum of a normal random variable ",
 Cell[BoxData[
  FormBox["WtT6", TraditionalForm]]],
 " with variance ",
 Cell[BoxData[
  FormBox[
   RowBox[{"T", "-", "t"}], TraditionalForm]]],
 " and ",
 Cell[BoxData[
  FormBox[
   RowBox[{"W", "[", "t", "]"}], TraditionalForm]]],
 ", rather than ",
 Cell[BoxData[
  FormBox[
   RowBox[{"T", "-", "s"}], TraditionalForm]]],
 " and ",
 Cell[BoxData[
  FormBox[
   RowBox[{"W", "[", "s", "]"}], TraditionalForm]]],
 " as would be done without the filtration."
}], "Text",
 CellChangeTimes->{{3.450272548609375*^9, 3.45027295034375*^9}}],

Cell[CellGroupData[{

Cell[BoxData[
 RowBox[{
  RowBox[{
   RowBox[{"Notation", "[", 
    RowBox[{
     TemplateBox[{RowBox[{"\[ScriptCapitalF]", "[", "t_", "]"}]},
      "NotationTemplateTag"], " ", "\[DoubleLongLeftRightArrow]", " ", 
     TemplateBox[{RowBox[{"filtration", "[", "t_", "]"}]},
      "NotationTemplateTag"]}], "]"}], "//", "Defer"}], "//", 
  "FullForm"}]], "Input",
 CellChangeTimes->{{3.450009887359375*^9, 3.450009903421875*^9}, 
   3.4506920914375*^9}],

Cell[BoxData[
 TagBox[
  StyleBox[
   RowBox[{"Defer", "[", 
    RowBox[{"Notation", "[", 
     RowBox[{"DoubleLongLeftRightArrow", "[", 
      RowBox[{
       RowBox[{"ParsedBoxWrapper", "[", 
        RowBox[{"RowBox", "[", 
         RowBox[{"List", "[", 
          RowBox[{
          "\"\<\\[ScriptCapitalF]\>\"", ",", "\"\<[\>\"", ",", "\"\<t_\>\"", 
           ",", "\"\<]\>\""}], "]"}], "]"}], "]"}], ",", 
       RowBox[{"ParsedBoxWrapper", "[", 
        RowBox[{"RowBox", "[", 
         RowBox[{"List", "[", 
          RowBox[{
          "\"\<filtration\>\"", ",", "\"\<[\>\"", ",", "\"\<t_\>\"", ",", 
           "\"\<]\>\""}], "]"}], "]"}], "]"}]}], "]"}], "]"}], "]"}],
   ShowSpecialCharacters->False,
   ShowStringCharacters->True,
   NumberMarks->True],
  FullForm]], "Output",
 CellChangeTimes->{3.450692432109375*^9, 3.450693015109375*^9, 
  3.45069769203125*^9, 3.450698098515625*^9, 3.45078763353125*^9}]
}, Open  ]],

Cell[BoxData[
 TagBox[
  StyleBox[
   RowBox[{"Notation", "[", 
    RowBox[{"DoubleLongLeftRightArrow", "[", 
     RowBox[{
      RowBox[{"ParsedBoxWrapper", "[", 
       RowBox[{"RowBox", "[", 
        RowBox[{"List", "[", 
         RowBox[{
         "\"\<\\[ScriptCapitalF]\>\"", ",", "\"\<[\>\"", ",", "\"\<t_\>\"", 
          ",", "\"\<]\>\""}], "]"}], "]"}], "]"}], ",", 
      RowBox[{"ParsedBoxWrapper", "[", 
       RowBox[{"RowBox", "[", 
        RowBox[{"List", "[", 
         RowBox[{
         "\"\<filtration\>\"", ",", "\"\<[\>\"", ",", "\"\<t_\>\"", ",", 
          "\"\<]\>\""}], "]"}], "]"}], "]"}]}], "]"}], "]"}],
   ShowSpecialCharacters->False,
   ShowStringCharacters->True,
   NumberMarks->True],
  FullForm]], "Input",
 InitializationCell->True,
 CellChangeTimes->{{3.450692444109375*^9, 3.45069244896875*^9}}],

Cell[CellGroupData[{

Cell[BoxData[
 RowBox[{
  RowBox[{
   RowBox[{"AddInputAlias", "[", 
    RowBox[{"\"\<fil\>\"", "\[Rule]", 
     TemplateBox[{RowBox[{"\[ScriptCapitalF]", "[", "\[Placeholder]", "]"}]},
      "NotationTemplateTag"]}], "]"}], "//", "Defer"}], "//", 
  "FullForm"}]], "Input",
 CellChangeTimes->{{3.450011465203125*^9, 3.450011473625*^9}, 
   3.45069209240625*^9}],

Cell[BoxData[
 TagBox[
  StyleBox[
   RowBox[{"Defer", "[", 
    RowBox[{"AddInputAlias", "[", 
     RowBox[{"Rule", "[", 
      RowBox[{"\"\<fil\>\"", ",", 
       RowBox[{"ParsedBoxWrapper", "[", 
        RowBox[{"RowBox", "[", 
         RowBox[{"List", "[", 
          RowBox[{
          "\"\<\\[ScriptCapitalF]\>\"", ",", "\"\<[\>\"", ",", 
           "\"\<\\[Placeholder]\>\"", ",", "\"\<]\>\""}], "]"}], "]"}], 
        "]"}]}], "]"}], "]"}], "]"}],
   ShowSpecialCharacters->False,
   ShowStringCharacters->True,
   NumberMarks->True],
  FullForm]], "Output",
 CellChangeTimes->{3.450692462140625*^9, 3.450693015140625*^9, 
  3.4506976920625*^9, 3.4506980985625*^9, 3.4507876335625*^9}]
}, Open  ]],

Cell[BoxData[
 TagBox[
  StyleBox[
   RowBox[{"AddInputAlias", "[", 
    RowBox[{"Rule", "[", 
     RowBox[{"\"\<fil\>\"", ",", 
      RowBox[{"ParsedBoxWrapper", "[", 
       RowBox[{"RowBox", "[", 
        RowBox[{"List", "[", 
         RowBox[{
         "\"\<\\[ScriptCapitalF]\>\"", ",", "\"\<[\>\"", ",", 
          "\"\<\\[Placeholder]\>\"", ",", "\"\<]\>\""}], "]"}], "]"}], 
       "]"}]}], "]"}], "]"}],
   ShowSpecialCharacters->False,
   ShowStringCharacters->True,
   NumberMarks->True],
  FullForm]], "Input",
 InitializationCell->True,
 CellChangeTimes->{{3.450692466609375*^9, 3.450692473390625*^9}}],

Cell[BoxData[
 RowBox[{
  RowBox[{"brownianMotionCases", "[", 
   RowBox[{"e_", ",", 
    RowBox[{"timesPattern", "[", "ts", "]"}], ",", 
    RowBox[{"brownianMotionPattern", "[", "Ws", "]"}], ",", 
    RowBox[{"measurePattern", "[", "m", "]"}]}], "]"}], ":=", 
  "\[IndentingNewLine]", 
  RowBox[{"If", "[", 
   RowBox[{
    RowBox[{"FreeQ", "[", 
     RowBox[{"e", ",", "itoIntegral"}], "]"}], ",", "\[IndentingNewLine]", 
    RowBox[{"Union", "[", "\[IndentingNewLine]", 
     RowBox[{"Cases", "[", 
      RowBox[{"e", ",", "\[IndentingNewLine]", 
       RowBox[{
        RowBox[{"W_Symbol", "[", 
         RowBox[{"t_", "?", "AtomQ"}], "]"}], "/;", 
        RowBox[{"(", 
         RowBox[{
          RowBox[{"brownianMotionQ", "[", 
           RowBox[{"W", ",", "Ws", ",", "m"}], "]"}], "&&", 
          RowBox[{"timeVariableQ", "[", 
           RowBox[{"t", ",", "ts"}], "]"}]}], ")"}]}], ",", 
       "\[IndentingNewLine]", 
       RowBox[{"{", 
        RowBox[{"0", ",", "\[Infinity]"}], "}"}]}], "]"}], 
     "\[IndentingNewLine]", "]"}], ",", "\[IndentingNewLine]", 
    RowBox[{"{", "}"}], ",", 
    RowBox[{"{", "}"}]}], "\[IndentingNewLine]", "]"}]}]], "Input",
 InitializationCell->True,
 CellChangeTimes->{{3.450179628484375*^9, 3.45017975028125*^9}, {
   3.4501797958125*^9, 3.450179800609375*^9}, {3.450179830796875*^9, 
   3.450179854421875*^9}, {3.45018031903125*^9, 3.450180378296875*^9}, {
   3.45018221303125*^9, 3.450182214625*^9}, {3.45018232546875*^9, 
   3.450182328859375*^9}, {3.450182397546875*^9, 3.45018240734375*^9}, {
   3.4502698635625*^9, 3.45026987009375*^9}, {3.4505473913125*^9, 
   3.450547398953125*^9}, {3.450616893296875*^9, 3.45061692125*^9}, {
   3.45061700159375*^9, 3.450617005453125*^9}, {3.450617225234375*^9, 
   3.450617225765625*^9}, {3.45061733615625*^9, 3.4506173801875*^9}, {
   3.450617415015625*^9, 3.450617468484375*^9}, 3.45061778559375*^9}],

Cell[BoxData[
 RowBox[{"Quiet", "[", "\[IndentingNewLine]", 
  RowBox[{
   RowBox[{
    RowBox[{"filtrationPattern", "[", 
     RowBox[{"fil_", ",", "tf_"}], "]"}], ":=", "\[IndentingNewLine]", 
    RowBox[{"fil", ":", 
     RowBox[{
      RowBox[{"(", 
       RowBox[{
        RowBox[{"filtration", "[", 
         RowBox[{"(", 
          RowBox[{"tf_Symbol", "|", 
           RowBox[{"tf_", "?", "NumberQ"}]}], ")"}], "]"}], "|", "Null"}], 
       ")"}], ":", "Null"}]}]}], ",", "\[IndentingNewLine]", 
   RowBox[{"RuleDelayed", "::", "\"\<rhs\>\""}]}], "]"}]], "Input",
 InitializationCell->True,
 CellChangeTimes->{{3.450272215921875*^9, 3.450272270890625*^9}}],

Cell[BoxData[
 RowBox[{
  RowBox[{"brownianMotionRules", "[", 
   RowBox[{
    RowBox[{"{", "}"}], ",", 
    RowBox[{"filtrationPattern", "[", 
     RowBox[{"fil", ",", "tf"}], "]"}]}], "]"}], ":=", 
  RowBox[{"{", "}"}]}]], "Input",
 InitializationCell->True,
 CellChangeTimes->{{3.45018536809375*^9, 3.45018540009375*^9}, {
  3.450185888671875*^9, 3.450185889375*^9}, {3.4501871014375*^9, 
  3.450187102671875*^9}, {3.4502706765*^9, 3.450270702265625*^9}, {
  3.450270737484375*^9, 3.450270739859375*^9}, {3.450270775578125*^9, 
  3.450270815421875*^9}, {3.45027228909375*^9, 3.450272292296875*^9}}],

Cell[BoxData[
 RowBox[{
  RowBox[{"brownianMotionRules", "[", 
   RowBox[{"Ws_List", ",", 
    RowBox[{"filtrationPattern", "[", 
     RowBox[{"fil", ",", "tf"}], "]"}]}], "]"}], ":=", "\[IndentingNewLine]", 
  RowBox[{"Module", "[", 
   RowBox[{
    RowBox[{"{", 
     RowBox[{
     "ts", ",", "ts0", ",", "W", ",", "lhs", ",", "mid", ",", "vars", ",", 
      "times"}], "}"}], ",", "\[IndentingNewLine]", 
    RowBox[{
     RowBox[{"W", "=", 
      RowBox[{"Head", "[", 
       RowBox[{"First", "[", "Ws", "]"}], "]"}]}], ";", "\[IndentingNewLine]", 
     RowBox[{"ts", "=", 
      RowBox[{
       RowBox[{"Cases", "[", 
        RowBox[{"Ws", ",", 
         RowBox[{
          RowBox[{"W_Symbol", "[", "t_Symbol", "]"}], "\[RuleDelayed]", 
          "t"}]}], "]"}], "//", "Union"}]}], ";", "\[IndentingNewLine]", 
     RowBox[{"ts", "=", 
      RowBox[{"Sort", "[", 
       RowBox[{"ts", ",", 
        RowBox[{
         RowBox[{"True", "===", 
          RowBox[{"Simplify", "[", 
           RowBox[{"#2", "\[GreaterEqual]", "#1"}], "]"}]}], "&"}]}], "]"}]}],
      ";", "\[IndentingNewLine]", 
     RowBox[{"If", "[", 
      RowBox[{
       RowBox[{"fil", "=!=", "Null"}], ",", "\[IndentingNewLine]", 
       RowBox[{"ts", "=", 
        RowBox[{"DeleteCases", "[", 
         RowBox[{"ts", ",", 
          RowBox[{"t_", "/;", 
           RowBox[{"Simplify", "[", 
            RowBox[{"t", "\[LessEqual]", "tf"}], "]"}]}]}], "]"}]}]}], 
      "\[IndentingNewLine]", "]"}], ";", "\[IndentingNewLine]", 
     RowBox[{"If", "[", 
      RowBox[{
       RowBox[{"!", 
        RowBox[{"OrderedQ", "[", 
         RowBox[{"ts", ",", 
          RowBox[{
           RowBox[{"True", "===", 
            RowBox[{"Simplify", "[", 
             RowBox[{"#2", "\[GreaterEqual]", "#1"}], "]"}]}], "&"}]}], 
         "]"}]}], ",", 
       RowBox[{"Return", "[", 
        RowBox[{"{", 
         RowBox[{
          RowBox[{"{", "}"}], ",", 
          RowBox[{"{", "}"}], ",", 
          RowBox[{"{", "}"}]}], "}"}], "]"}]}], "]"}], ";", 
     "\[IndentingNewLine]", 
     RowBox[{"ts0", "=", 
      RowBox[{"Prepend", "[", 
       RowBox[{"ts", ",", 
        RowBox[{"If", "[", 
         RowBox[{
          RowBox[{"fil", "===", "Null"}], ",", "0", ",", "tf"}], "]"}]}], 
       "]"}]}], ";", "\[IndentingNewLine]", 
     RowBox[{"times", "=", 
      RowBox[{"ts", "-", 
       RowBox[{"Drop", "[", 
        RowBox[{"ts0", ",", 
         RowBox[{"-", "1"}]}], "]"}]}]}], ";", "\[IndentingNewLine]", 
     RowBox[{"mid", "=", 
      RowBox[{"W", "/@", "times"}]}], ";", "\[IndentingNewLine]", 
     RowBox[{"vars", "=", 
      RowBox[{
       RowBox[{
        RowBox[{"StringReplace", "[", 
         RowBox[{
          RowBox[{"ToString", "[", "#", "]"}], ",", 
          RowBox[{
           RowBox[{"Except", "[", "WordCharacter", "]"}], "\[Rule]", 
           "\"\<\>\""}]}], "]"}], "&"}], "/@", "mid"}]}], ";", 
     "\[IndentingNewLine]", 
     RowBox[{"vars", "=", 
      RowBox[{"Unique", "[", "vars", "]"}]}], ";", "\[IndentingNewLine]", 
     RowBox[{"Table", "[", "\[IndentingNewLine]", 
      RowBox[{
       RowBox[{
        RowBox[{"{", 
         RowBox[{
          RowBox[{
           RowBox[{"W", "[", 
            RowBox[{"ts", "[", 
             RowBox[{"[", "i", "]"}], "]"}], "]"}], "\[Rule]", 
           RowBox[{
            RowBox[{"W", "[", 
             RowBox[{"ts0", "[", 
              RowBox[{"[", "i", "]"}], "]"}], "]"}], "+", 
            RowBox[{"vars", "[", 
             RowBox[{"[", "i", "]"}], "]"}]}]}], ",", "\[IndentingNewLine]", 
          RowBox[{"vars", "[", 
           RowBox[{"[", "i", "]"}], "]"}], ",", "\[IndentingNewLine]", 
          RowBox[{"times", "[", 
           RowBox[{"[", "i", "]"}], "]"}], ",", "\[IndentingNewLine]", 
          RowBox[{"ts", "[", 
           RowBox[{"[", "i", "]"}], "]"}]}], "}"}], "/.", 
        RowBox[{
         RowBox[{"W", "[", "0", "]"}], "\[Rule]", "0"}]}], ",", 
       "\[IndentingNewLine]", 
       RowBox[{"{", 
        RowBox[{"i", ",", 
         RowBox[{"Length", "[", "ts", "]"}], ",", "1", ",", 
         RowBox[{"-", "1"}]}], "}"}]}], "]"}]}]}], "\[IndentingNewLine]", 
   "]"}]}]], "Input",
 InitializationCell->True,
 CellChangeTimes->{{3.45018257471875*^9, 3.450182754890625*^9}, {
   3.45018284115625*^9, 3.450182858734375*^9}, {3.450182888828125*^9, 
   3.45018292953125*^9}, {3.45018297190625*^9, 3.45018300103125*^9}, {
   3.45018308753125*^9, 3.450183182109375*^9}, {3.450183223765625*^9, 
   3.450183232296875*^9}, {3.4501832703125*^9, 3.45018344509375*^9}, {
   3.45018349078125*^9, 3.450183490875*^9}, {3.45018354878125*^9, 
   3.45018359090625*^9}, {3.450183636765625*^9, 3.450183670421875*^9}, {
   3.450183701609375*^9, 3.450183733265625*^9}, {3.45018412365625*^9, 
   3.45018414059375*^9}, {3.450184196015625*^9, 3.450184282484375*^9}, {
   3.450184350796875*^9, 3.4501843840625*^9}, {3.45018441728125*^9, 
   3.4501847041875*^9}, {3.4501852856875*^9, 3.45018528734375*^9}, {
   3.450185351203125*^9, 3.4501853515625*^9}, {3.450185789640625*^9, 
   3.450185790609375*^9}, {3.45018584340625*^9, 3.45018605946875*^9}, {
   3.45018702475*^9, 3.450187027484375*^9}, {3.450187868421875*^9, 
   3.450187913625*^9}, {3.45018795071875*^9, 3.450187978046875*^9}, {
   3.450188020671875*^9, 3.45018811021875*^9}, {3.450188144671875*^9, 
   3.45018838859375*^9}, {3.450188467390625*^9, 3.45018847325*^9}, {
   3.450188554078125*^9, 3.450188558734375*^9}, {3.45018860715625*^9, 
   3.450188607625*^9}, {3.45019623240625*^9, 3.450196241625*^9}, {
   3.45026999984375*^9, 3.4502700316875*^9}, {3.45027008153125*^9, 
   3.450270229296875*^9}, {3.450270259890625*^9, 3.45027027334375*^9}, {
   3.45027056021875*^9, 3.45027056325*^9}, {3.450270755828125*^9, 
   3.450270761953125*^9}, {3.450270793453125*^9, 3.450270796609375*^9}, {
   3.450270844484375*^9, 3.45027084484375*^9}, {3.450271001890625*^9, 
   3.45027100303125*^9}, {3.450271035015625*^9, 3.45027109225*^9}, {
   3.450271402171875*^9, 3.45027151775*^9}, {3.450271567640625*^9, 
   3.450271581375*^9}, {3.45027170340625*^9, 3.4502717061875*^9}, {
   3.450271784578125*^9, 3.450271859546875*^9}, {3.4502721209375*^9, 
   3.45027214065625*^9}, 3.450272304921875*^9, {3.450273358640625*^9, 
   3.450273396140625*^9}}],

Cell[BoxData[
 RowBox[{
  RowBox[{"brownianMotionsRules", "[", 
   RowBox[{"e_", ",", 
    RowBox[{"timesPattern", "[", "ts", "]"}], ",", 
    RowBox[{"brownianMotionPattern", "[", "Ws", "]"}], ",", 
    RowBox[{"measurePattern", "[", "m", "]"}], ",", 
    RowBox[{"filtrationPattern", "[", 
     RowBox[{"fil", ",", "tf"}], "]"}]}], "]"}], ":=", "\[IndentingNewLine]", 
  RowBox[{"Module", "[", 
   RowBox[{
    RowBox[{"{", 
     RowBox[{"bs", ",", "rvs"}], "}"}], ",", "\[IndentingNewLine]", 
    RowBox[{
     RowBox[{"bs", "=", 
      RowBox[{"brownianMotionCases", "[", 
       RowBox[{"e", ",", "ts", ",", "Ws", ",", "m"}], "]"}]}], ";", 
     "\[IndentingNewLine]", 
     RowBox[{"bs", "=", 
      RowBox[{"GatherBy", "[", 
       RowBox[{"bs", ",", "Head"}], "]"}]}], ";", "\[IndentingNewLine]", 
     RowBox[{"rvs", "=", 
      RowBox[{
       RowBox[{
        RowBox[{"brownianMotionRules", "[", 
         RowBox[{"#", ",", "fil"}], "]"}], "&"}], "/@", "bs"}]}], ";", 
     "\[IndentingNewLine]", 
     RowBox[{"Sort", "[", 
      RowBox[{
       RowBox[{"Join", "@@", "rvs"}], ",", 
       RowBox[{
        RowBox[{"True", "===", 
         RowBox[{"Simplify", "[", 
          RowBox[{
           RowBox[{"Last", "[", "#1", "]"}], "\[GreaterEqual]", 
           RowBox[{"Last", "[", "#2", "]"}]}], "]"}]}], "&"}]}], "]"}]}]}], 
   "\[IndentingNewLine]", "]"}]}]], "Input",
 InitializationCell->True,
 CellChangeTimes->{{3.450179628484375*^9, 3.45017975028125*^9}, {
   3.4501797958125*^9, 3.450179800609375*^9}, {3.450179830796875*^9, 
   3.450179854421875*^9}, {3.45018031903125*^9, 3.450180378296875*^9}, {
   3.45018221303125*^9, 3.450182214625*^9}, {3.45018232546875*^9, 
   3.450182328859375*^9}, 3.4501823901875*^9, {3.45018242296875*^9, 
   3.45018247125*^9}, {3.45018251309375*^9, 3.450182565875*^9}, {
   3.450182765640625*^9, 3.4501827955*^9}, {3.4501847925*^9, 
   3.450184797046875*^9}, {3.450184977015625*^9, 3.45018504440625*^9}, {
   3.450185156296875*^9, 3.45018521878125*^9}, {3.450185503390625*^9, 
   3.450185549234375*^9}, {3.450185607890625*^9, 3.450185665046875*^9}, {
   3.450185708015625*^9, 3.450185736875*^9}, {3.45018610859375*^9, 
   3.45018612534375*^9}, {3.450186163765625*^9, 3.4501861640625*^9}, {
   3.45018706128125*^9, 3.45018707653125*^9}, {3.450196301890625*^9, 
   3.450196363828125*^9}, 3.450270340421875*^9, {3.4502703728125*^9, 
   3.45027037875*^9}, {3.450270601203125*^9, 3.450270603546875*^9}, 
   3.450270830265625*^9, {3.450270866390625*^9, 3.450270867546875*^9}, 
   3.450272318015625*^9, {3.450549414703125*^9, 3.450549429*^9}}],

Cell[BoxData[
 RowBox[{
  RowBox[{"expectation", "[", 
   RowBox[{"e_", ",", 
    RowBox[{"m_", "?", "probabilityMeasureQ"}]}], "]"}], ":=", 
  "\[IndentingNewLine]", 
  RowBox[{"expectation", "[", 
   RowBox[{"e", ",", "Null", ",", "Null", ",", "m"}], "]"}]}]], "Input",
 InitializationCell->True,
 CellChangeTimes->{{3.450544808765625*^9, 3.4505448765625*^9}}],

Cell[BoxData[
 RowBox[{
  RowBox[{"expectation", "[", 
   RowBox[{"e_", ",", 
    RowBox[{"timesPattern", "[", "ts", "]"}], ",", 
    RowBox[{"m_", "?", "probabilityMeasureQ"}]}], "]"}], ":=", 
  "\[IndentingNewLine]", 
  RowBox[{"expectation", "[", 
   RowBox[{"e", ",", "ts", ",", "Null", ",", "m"}], "]"}]}]], "Input",
 InitializationCell->True,
 CellChangeTimes->{{3.450544808765625*^9, 3.450544884375*^9}}],

Cell[BoxData[
 RowBox[{
  RowBox[{"expectation", "[", 
   RowBox[{"a_", ",", 
    RowBox[{"timesPattern", "[", "ts", "]"}], ",", 
    RowBox[{"brownianMotionPattern", "[", "Ws", "]"}], ",", 
    RowBox[{"measurePattern", "[", "m", "]"}]}], "]"}], ":=", 
  "\[IndentingNewLine]", 
  RowBox[{"a", " ", "/;", "\[IndentingNewLine]", 
   RowBox[{"nonrandomQ", "[", 
    RowBox[{"a", ",", "ts", ",", "Ws", ",", "m"}], "]"}]}]}]], "Input",
 InitializationCell->True,
 CellChangeTimes->{{3.450179894953125*^9, 3.45018003915625*^9}, {
  3.450180113765625*^9, 3.450180120609375*^9}, {3.450180899046875*^9, 
  3.450180921609375*^9}, {3.45054828353125*^9, 3.45054830465625*^9}}],

Cell[BoxData[
 RowBox[{
  RowBox[{"expectation", "[", 
   RowBox[{"e_", ",", 
    RowBox[{"timesPattern", "[", "ts", "]"}], ",", 
    RowBox[{"brownianMotionPattern", "[", "Ws", "]"}], ",", 
    RowBox[{"measurePattern", "[", "m", "]"}]}], "]"}], ":=", 
  "\[IndentingNewLine]", 
  RowBox[{
   RowBox[{"Module", "[", 
    RowBox[{
     RowBox[{"{", 
      RowBox[{"tsv", ",", "Wsv", ",", "rs", ",", "es"}], "}"}], ",", 
     "\[IndentingNewLine]", 
     RowBox[{
      RowBox[{"tsv", "=", 
       RowBox[{"timesVariables", "[", "ts", "]"}]}], ";", 
      "\[IndentingNewLine]", 
      RowBox[{"rs", "=", 
       RowBox[{"Thread", "[", 
        RowBox[{"tsv", "\[Rule]", "0"}], "]"}]}], ";", "\[IndentingNewLine]", 
      RowBox[{"es", "=", 
       RowBox[{"e", "/.", "rs"}]}], ";", "\[IndentingNewLine]", 
      RowBox[{"Wsv", "=", 
       RowBox[{"brownianMotions", "[", 
        RowBox[{"Ws", ",", "m"}], "]"}]}], ";", "\[IndentingNewLine]", 
      RowBox[{"rs", "=", 
       RowBox[{"(", 
        RowBox[{
         RowBox[{
          RowBox[{
           RowBox[{"#", "[", "0", "]"}], "\[Rule]", "0"}], "&"}], "/@", 
         "Wsv"}], ")"}]}], ";", "\[IndentingNewLine]", 
      RowBox[{"es", "=", 
       RowBox[{"itoSimplify", "[", 
        RowBox[{"es", "/.", "rs"}], "]"}]}]}]}], "\[IndentingNewLine]", "]"}],
    "/;", 
   RowBox[{"martingaleQ", "[", 
    RowBox[{"e", ",", "ts", ",", "Ws", ",", "m"}], "]"}]}]}]], "Input",
 InitializationCell->True,
 CellChangeTimes->{{3.450180412984375*^9, 3.450180467453125*^9}, {
  3.4501805125625*^9, 3.45018070409375*^9}, {3.450180826421875*^9, 
  3.450180866390625*^9}, {3.45018113065625*^9, 3.450181130859375*^9}, {
  3.4502006023125*^9, 3.45020070253125*^9}, {3.450200842625*^9, 
  3.4502008545*^9}, {3.450202048734375*^9, 3.4502021183125*^9}, {
  3.45054831196875*^9, 3.450548327171875*^9}, {3.45061176296875*^9, 
  3.450611769140625*^9}}],

Cell[BoxData[
 RowBox[{
  RowBox[{"expectation", "[", 
   RowBox[{
    RowBox[{"a_", " ", "e_"}], ",", 
    RowBox[{"timesPattern", "[", "ts", "]"}], ",", 
    RowBox[{"brownianMotionPattern", "[", "Ws", "]"}], ",", 
    RowBox[{"measurePattern", "[", "m", "]"}]}], "]"}], ":=", 
  "\[IndentingNewLine]", 
  RowBox[{
   RowBox[{"a", " ", 
    RowBox[{"expectation", "[", 
     RowBox[{"e", ",", "ts", ",", "Ws", ",", "m"}], "]"}]}], "/;", 
   "\[IndentingNewLine]", 
   RowBox[{"nonrandomQ", "[", 
    RowBox[{"a", ",", "ts", ",", "Ws", ",", "m"}], "]"}]}]}]], "Input",
 InitializationCell->True,
 CellChangeTimes->{{3.450179894953125*^9, 3.45018003915625*^9}, {
  3.450180113765625*^9, 3.450180120609375*^9}, {3.450180899046875*^9, 
  3.450180906171875*^9}, {3.45054834040625*^9, 3.450548347765625*^9}}],

Cell[BoxData[
 RowBox[{
  RowBox[{"expectation", "[", 
   RowBox[{
    RowBox[{"e_", "+", "f_"}], ",", 
    RowBox[{"timesPattern", "[", "ts", "]"}], ",", 
    RowBox[{"brownianMotionPattern", "[", "Ws", "]"}], ",", 
    RowBox[{"measurePattern", "[", "m", "]"}]}], "]"}], ":=", 
  "\[IndentingNewLine]", 
  RowBox[{
   RowBox[{"expectation", "[", 
    RowBox[{"e", ",", "ts", ",", "Ws", ",", "m"}], "]"}], "+", 
   RowBox[{"expectation", "[", 
    RowBox[{"f", ",", "ts", ",", "Ws", ",", "m"}], "]"}]}]}]], "Input",
 InitializationCell->True,
 CellChangeTimes->{{3.450179894953125*^9, 3.45018003915625*^9}, {
  3.450180082375*^9, 3.450180160890625*^9}, {3.450548351734375*^9, 
  3.4505483581875*^9}}],

Cell[BoxData[
 RowBox[{"(*", " ", 
  RowBox[{
   RowBox[{"expectation", "[", 
    RowBox[{"e_", ",", 
     RowBox[{"timesPattern", "[", "ts", "]"}], ",", 
     RowBox[{"brownianMotionPattern", "[", "Ws", "]"}]}], "]"}], ":=", 
   "\[IndentingNewLine]", 
   RowBox[{"Module", "[", 
    RowBox[{
     RowBox[{"{", 
      RowBox[{
       RowBox[{"es", "=", "e"}], ",", "rules", ",", "rule", ",", "name", ",", 
       "var", ",", "time"}], "}"}], ",", "\[IndentingNewLine]", 
     RowBox[{
      RowBox[{"rules", "=", 
       RowBox[{"brownianMotionsRules", "[", 
        RowBox[{"es", ",", "ts", ",", "Ws"}], "]"}]}], ";", 
      "\[IndentingNewLine]", 
      RowBox[{"Do", "[", "\[IndentingNewLine]", 
       RowBox[{
        RowBox[{
         RowBox[{
          RowBox[{"{", 
           RowBox[{"rule", ",", "name", ",", "var", ",", "time"}], "}"}], "=",
           "sl"}], ";", "\[IndentingNewLine]", 
         RowBox[{"es", "=", 
          RowBox[{"es", "/.", "rule"}]}], ";", "\[IndentingNewLine]", 
         RowBox[{"es", "=", 
          RowBox[{"ExpectedValue", "[", 
           RowBox[{"es", ",", 
            RowBox[{"NormalDistribution", "[", 
             RowBox[{"0", ",", 
              SqrtBox["var"]}], "]"}], ",", "name"}], "]"}]}], ";", 
         "\[IndentingNewLine]", 
         RowBox[{"es", "=", 
          RowBox[{"expectation", "[", 
           RowBox[{"es", ",", "ts", ",", "Ws"}], "]"}]}]}], ",", 
        "\[IndentingNewLine]", 
        RowBox[{"{", 
         RowBox[{"sl", ",", "rules"}], "}"}]}], "]"}], ";", 
      "\[IndentingNewLine]", "es"}]}], "\[IndentingNewLine]", "]"}]}], " ", 
  "*)"}]], "Input",
 InitializationCell->True,
 CellChangeTimes->{{3.45001184590625*^9, 3.450012028578125*^9}, {
  3.45001210634375*^9, 3.450012172171875*^9}, {3.450012259125*^9, 
  3.450012261140625*^9}, {3.450116505609375*^9, 3.450116628953125*^9}, {
  3.450198502203125*^9, 3.450198827484375*^9}, {3.450199300359375*^9, 
  3.4501993074375*^9}, {3.45019957615625*^9, 3.45019957646875*^9}, {
  3.4502546125625*^9, 3.4502546158125*^9}}],

Cell["\<\
The version commented out above applies all the Brownian motion substitutions \
in a Do loop. This should be unnecessary, since the recursive call to \
expectation will accomplish the same result. The following version works this \
way. It throws away all but the first rules returned by brownianMotionsRules, \
which seems a waste, since the recursive calls will do the work to produce \
the subsequent ones all over again. However, I doubt the inefficiency thus \
introduced is serious enough to warrant trying to retain the information \
(which may change as the expression is simplified) across calls, and there is \
no straightforward way to simplify brownianMotionsRules so as to get the \
first rule without most of the work of producing all of them. \
\>", "Text",
 CellChangeTimes->{{3.450254620625*^9, 3.450254673421875*^9}, {
  3.45025473321875*^9, 3.4502549166875*^9}}],

Cell[BoxData[
 RowBox[{
  RowBox[{"expectation", "[", 
   RowBox[{
    RowBox[{"e_", "/;", 
     RowBox[{"FreeQ", "[", 
      RowBox[{"e", ",", "itoIntegral"}], "]"}]}], ",", 
    RowBox[{"timesPattern", "[", "ts", "]"}], ",", 
    RowBox[{"brownianMotionPattern", "[", "Ws", "]"}], ",", 
    RowBox[{"measurePattern", "[", "m", "]"}]}], "]"}], ":=", 
  "\[IndentingNewLine]", 
  RowBox[{"Module", "[", 
   RowBox[{
    RowBox[{"{", 
     RowBox[{
     "es", ",", "rules", ",", "rule", ",", "name", ",", "var", ",", "time"}], 
     "}"}], ",", "\[IndentingNewLine]", 
    RowBox[{
     RowBox[{"rules", "=", 
      RowBox[{"brownianMotionsRules", "[", 
       RowBox[{"e", ",", "ts", ",", "Ws", ",", "m"}], "]"}]}], ";", 
     "\[IndentingNewLine]", 
     RowBox[{"If", "[", 
      RowBox[{
       RowBox[{"0", "\[Equal]", 
        RowBox[{"Length", "[", "rules", "]"}]}], ",", 
       RowBox[{"Return", "[", 
        RowBox[{"itoSimplify", "[", "e", "]"}], "]"}]}], "]"}], ";", 
     "\[IndentingNewLine]", 
     RowBox[{
      RowBox[{"{", 
       RowBox[{"rule", ",", "name", ",", "var", ",", "time"}], "}"}], "=", 
      RowBox[{"First", "[", "rules", "]"}]}], ";", "\[IndentingNewLine]", 
     RowBox[{"es", "=", 
      RowBox[{"e", "/.", "rule"}]}], ";", "\[IndentingNewLine]", 
     RowBox[{"es", "=", 
      RowBox[{"ExpectedValue", "[", 
       RowBox[{"es", ",", 
        RowBox[{"NormalDistribution", "[", 
         RowBox[{"0", ",", 
          SqrtBox["var"]}], "]"}], ",", "name"}], "]"}]}], ";", 
     "\[IndentingNewLine]", 
     RowBox[{"expectation", "[", 
      RowBox[{"es", ",", "ts", ",", "Ws", ",", "m"}], "]"}]}]}], 
   "\[IndentingNewLine]", "]"}]}]], "Input",
 InitializationCell->True,
 CellChangeTimes->{{3.45001184590625*^9, 3.450012028578125*^9}, {
   3.45001210634375*^9, 3.450012172171875*^9}, {3.450012259125*^9, 
   3.450012261140625*^9}, {3.450116505609375*^9, 3.450116628953125*^9}, {
   3.450198502203125*^9, 3.450198827484375*^9}, {3.450199300359375*^9, 
   3.4501993074375*^9}, {3.45019957615625*^9, 3.45019957646875*^9}, {
   3.450254415515625*^9, 3.450254463671875*^9}, {3.4502545120625*^9, 
   3.4502545494375*^9}, {3.45025469340625*^9, 3.450254712953125*^9}, {
   3.45025493440625*^9, 3.45025494165625*^9}, {3.450548447796875*^9, 
   3.4505484595625*^9}, {3.450610100015625*^9, 3.45061010121875*^9}, {
   3.45061161240625*^9, 3.450611612546875*^9}, {3.45061183778125*^9, 
   3.4506118468125*^9}, 3.450612404640625*^9, {3.45061799175*^9, 
   3.450618026359375*^9}, 3.45061842809375*^9, {3.45061857646875*^9, 
   3.450618577125*^9}}],

Cell[BoxData[
 RowBox[{
  RowBox[{"End", "[", "]"}], ";"}]], "Input",
 InitializationCell->True,
 CellChangeTimes->{{3.45000260459375*^9, 3.450002607875*^9}, 
   3.450619994546875*^9, 3.45062005096875*^9}],

Cell[CellGroupData[{

Cell[BoxData[
 RowBox[{
  RowBox[{"addMartingale", "[", 
   RowBox[{
    RowBox[{"S", "[", "t", "]"}], ",", "t"}], "]"}], ";", 
  RowBox[{"addMartingale", "[", 
   RowBox[{
    RowBox[{"U", "[", "t", "]"}], ",", "t"}], "]"}]}]], "Input",
 CellChangeTimes->{{3.450167474578125*^9, 3.45016751390625*^9}, 
   3.450169012953125*^9, {3.45016933478125*^9, 3.45016934575*^9}, 
   3.450254026984375*^9, {3.450441502515625*^9, 3.450441509328125*^9}, {
   3.450518218015625*^9, 3.45051822390625*^9}}],

Cell[BoxData[
 RowBox[{"{", 
  RowBox[{
   RowBox[{
    RowBox[{"S", "[", "t_Symbol", "]"}], "\[RuleDelayed]", "t"}], ",", 
   RowBox[{
    RowBox[{"U", "[", "t_Symbol", "]"}], "\[RuleDelayed]", "t"}]}], 
  "}"}]], "Output",
 CellChangeTimes->{3.45051829834375*^9, 3.450536906140625*^9, 
  3.45054707590625*^9, 3.45060104240625*^9, 3.45060488275*^9, 
  3.450611978796875*^9, 3.450612454109375*^9, 3.450613466890625*^9, 
  3.45061375790625*^9, 3.4506145276875*^9, 3.4506175990625*^9, 
  3.4506178056875*^9, 3.45061820253125*^9, 3.450618620453125*^9, 
  3.45061951571875*^9, 3.45062013303125*^9, 3.450620285671875*^9, 
  3.450635226765625*^9, 3.4506352746875*^9, 3.450635540015625*^9, 
  3.450635771875*^9, 3.450636253328125*^9, 3.450636672953125*^9, 
  3.45063682971875*^9, 3.45063695390625*^9, 3.450637189203125*^9, 
  3.4506372615625*^9, 3.450637635625*^9, 3.450693015296875*^9, 
  3.450697692203125*^9, 3.450698098734375*^9, 3.45078763375*^9}]
}, Open  ]],

Cell[BoxData[
 RowBox[{
  RowBox[{"$timeVariables", "=", 
   RowBox[{"{", 
    RowBox[{"t", ",", "u"}], "}"}]}], ";"}]], "Input",
 CellChangeTimes->{{3.450116012375*^9, 3.45011602071875*^9}, {
  3.45011616365625*^9, 3.45011616396875*^9}}],

Cell[CellGroupData[{

Cell[BoxData[
 RowBox[{"itoD", "[", 
  RowBox[{
   RowBox[{"Exp", "[", 
    RowBox[{
     RowBox[{"-", 
      FractionBox[
       RowBox[{
        SuperscriptBox["s", "2"], "t"}], "2"]}], "+", 
     RowBox[{"s", " ", 
      RowBox[{"W", "[", "t", "]"}]}]}], "]"}], ",", "t", ",", "W"}], 
  "]"}]], "Input",
 CellChangeTimes->{{3.45001054659375*^9, 3.4500106364375*^9}, {
  3.450010666859375*^9, 3.4500106679375*^9}}],

Cell[BoxData[
 TagBox[
  RowBox[{
   SuperscriptBox["\[ExponentialE]", 
    RowBox[{
     RowBox[{"-", 
      FractionBox[
       RowBox[{
        SuperscriptBox["s", "2"], " ", "t"}], "2"]}], "+", 
     RowBox[{"s", " ", 
      RowBox[{"W", "[", "t", "]"}]}]}]], " ", "s", " ", 
   TagBox[
    TagBox[
     InterpretationBox[
      RowBox[{"\[DoubleStruckD]", 
       RowBox[{"W", "[", "t", "]"}]}],
      Prefix[
       itoCalculus`\[DoubleStruckD][
        itoCalculus`W[itoCalculus`t]], itoCalculus`\[DoubleStruckD]],
      Editable->False],
     HoldForm],
    PrecedenceForm[#, 500]& ]}],
  HoldForm]], "Output",
 CellChangeTimes->{{3.450010611796875*^9, 3.450010637171875*^9}, 
   3.450010668515625*^9, 3.45001137309375*^9, 3.450013638640625*^9, 
   3.450087141125*^9, 3.45008723309375*^9, 3.4500873728125*^9, 
   3.45008748303125*^9, 3.450088243484375*^9, 3.45010183678125*^9, 
   3.450115439734375*^9, 3.450115777859375*^9, 3.450116165484375*^9, 
   3.4501172*^9, 3.450117650265625*^9, 3.450166040828125*^9, 
   3.450168295921875*^9, 3.45016941171875*^9, 3.4501855881875*^9, 
   3.450196799609375*^9, 3.450203357359375*^9, 3.450254112578125*^9, 
   3.450256290640625*^9, 3.450265157828125*^9, 3.45026832875*^9, 
   3.450268892703125*^9, 3.4502690753125*^9, 3.450269899125*^9, 
   3.45027039984375*^9, 3.450270619328125*^9, 3.450270893796875*^9, 
   3.450272362484375*^9, 3.450274329453125*^9, 3.4504284990625*^9, 
   3.450441181375*^9, 3.450513329828125*^9, 3.4505183196875*^9, 
   3.45053690625*^9, 3.450547087359375*^9, 3.450601042546875*^9, 
   3.45060488278125*^9, 3.450611978828125*^9, 3.450612454140625*^9, 
   3.450613467*^9, 3.4506137579375*^9, 3.450614527765625*^9, 
   3.45061759909375*^9, 3.45061780571875*^9, 3.450618202578125*^9, 
   3.4506186205*^9, 3.45061951575*^9, 3.450620133078125*^9, 
   3.4506202856875*^9, 3.450635233484375*^9, 3.45063527471875*^9, 
   3.450635540046875*^9, 3.45063577190625*^9, 3.450636253359375*^9, 
   3.450636672984375*^9, 3.45063682975*^9, 3.450636953953125*^9, 
   3.450637189234375*^9, 3.45063726159375*^9, 3.45063763565625*^9, 
   3.450693015328125*^9, 3.450697692234375*^9, 3.450698098765625*^9, 
   3.45078763378125*^9}]
}, Open  ]],

Cell[CellGroupData[{

Cell[BoxData[
 RowBox[{
  RowBox[{
   RowBox[{
    RowBox[{"#", "->", 
     RowBox[{"martingaleQ", "[", "#", "]"}]}], "&"}], "/@", 
   "\[IndentingNewLine]", 
   RowBox[{"{", 
    RowBox[{
     RowBox[{"Exp", "[", 
      RowBox[{
       RowBox[{"-", 
        FractionBox[
         RowBox[{
          SuperscriptBox["s", "2"], "t"}], "2"]}], "+", 
       RowBox[{"s", " ", 
        RowBox[{"W", "[", "t", "]"}]}]}], "]"}], ",", "t", ",", 
     RowBox[{"W", "[", "t", "]"}], ",", 
     RowBox[{"2", "t"}], ",", 
     RowBox[{"2", 
      RowBox[{"W", "[", "t", "]"}]}], ",", 
     RowBox[{
      RowBox[{"W", "[", "t", "]"}], "+", "t"}], ",", 
     RowBox[{
      RowBox[{"Exp", "[", 
       RowBox[{
        RowBox[{"-", 
         FractionBox[
          RowBox[{
           SuperscriptBox["s", "2"], "t"}], "2"]}], "+", 
        RowBox[{"s", " ", 
         RowBox[{"W", "[", "t", "]"}]}]}], "]"}], "+", 
      RowBox[{"W", "[", "t", "]"}]}], ",", 
     RowBox[{"S", "[", "t", "]"}], ",", 
     RowBox[{"R", "[", "t", "]"}]}], "}"}]}], "//", "ColumnForm"}]], "Input",
 CellChangeTimes->{{3.45001054659375*^9, 3.4500106364375*^9}, {
  3.450010666859375*^9, 3.4500106679375*^9}, {3.45001080221875*^9, 
  3.45001081140625*^9}, {3.450010965203125*^9, 3.450010974609375*^9}, {
  3.450011084765625*^9, 3.450011105609375*^9}, {3.450011692328125*^9, 
  3.450011787296875*^9}, {3.450014234109375*^9, 3.450014246484375*^9}, {
  3.45011580375*^9, 3.450115804484375*^9}, {3.450117206234375*^9, 
  3.450117207578125*^9}, {3.4501693675625*^9, 3.450169371265625*^9}}],

Cell[BoxData[
 InterpretationBox[GridBox[{
    {
     RowBox[{
      SuperscriptBox["\[ExponentialE]", 
       RowBox[{
        RowBox[{"-", 
         FractionBox[
          RowBox[{
           SuperscriptBox["s", "2"], " ", "t"}], "2"]}], "+", 
        RowBox[{"s", " ", 
         RowBox[{"W", "[", "t", "]"}]}]}]], "\[Rule]", "True"}]},
    {
     RowBox[{"t", "\[Rule]", "False"}]},
    {
     RowBox[{
      RowBox[{"W", "[", "t", "]"}], "\[Rule]", "True"}]},
    {
     RowBox[{
      RowBox[{"2", " ", "t"}], "\[Rule]", "False"}]},
    {
     RowBox[{
      RowBox[{"2", " ", 
       RowBox[{"W", "[", "t", "]"}]}], "\[Rule]", "True"}]},
    {
     RowBox[{
      RowBox[{"t", "+", 
       RowBox[{"W", "[", "t", "]"}]}], "\[Rule]", "False"}]},
    {
     RowBox[{
      RowBox[{
       SuperscriptBox["\[ExponentialE]", 
        RowBox[{
         RowBox[{"-", 
          FractionBox[
           RowBox[{
            SuperscriptBox["s", "2"], " ", "t"}], "2"]}], "+", 
         RowBox[{"s", " ", 
          RowBox[{"W", "[", "t", "]"}]}]}]], "+", 
       RowBox[{"W", "[", "t", "]"}]}], "\[Rule]", "True"}]},
    {
     RowBox[{
      RowBox[{"S", "[", "t", "]"}], "\[Rule]", "True"}]},
    {
     RowBox[{
      RowBox[{"R", "[", "t", "]"}], "\[Rule]", 
      RowBox[{"martingaleQ", "[", 
       RowBox[{"R", "[", "t", "]"}], "]"}]}]}
   },
   BaselinePosition->{Baseline, {1, 1}},
   GridBoxAlignment->{
    "Columns" -> {{Left}}, "ColumnsIndexed" -> {}, "Rows" -> {{Baseline}}, 
     "RowsIndexed" -> {}}],
  ColumnForm[{
   E^(Rational[-1, 2] itoCalculus`s^2 itoCalculus`t + 
      itoCalculus`s itoCalculus`W[itoCalculus`t]) -> True, itoCalculus`t -> 
    False, itoCalculus`W[itoCalculus`t] -> True, 2 itoCalculus`t -> False, 
    2 itoCalculus`W[itoCalculus`t] -> True, 
    itoCalculus`t + itoCalculus`W[itoCalculus`t] -> False, 
    E^(Rational[-1, 2] itoCalculus`s^2 itoCalculus`t + 
       itoCalculus`s itoCalculus`W[itoCalculus`t]) + 
     itoCalculus`W[itoCalculus`t] -> True, itoCalculus`S[itoCalculus`t] -> 
    True, itoCalculus`R[itoCalculus`t] -> itoCalculus`martingaleQ[
      itoCalculus`R[itoCalculus`t]]}],
  Editable->False]], "Output",
 CellChangeTimes->{
  3.4500108121875*^9, {3.450010960078125*^9, 3.450010975046875*^9}, {
   3.450011092828125*^9, 3.450011106390625*^9}, 3.450011373109375*^9, {
   3.450011701546875*^9, 3.450011788171875*^9}, 3.45001363865625*^9, 
   3.4500142475625*^9, 3.450087143375*^9, 3.450087233109375*^9, 
   3.450087372875*^9, 3.4500874830625*^9, 3.450088243515625*^9, 
   3.4501018368125*^9, 3.45011544265625*^9, {3.45011577984375*^9, 
   3.450115805578125*^9}, 3.450115874046875*^9, {3.45011594553125*^9, 
   3.450115962125*^9}, {3.45011602359375*^9, 3.450116041953125*^9}, 
   3.45011616678125*^9, 3.450117131609375*^9, 3.45011720853125*^9, 
   3.45011730640625*^9, 3.450117354640625*^9, {3.450117393640625*^9, 
   3.45011741584375*^9}, 3.45011765040625*^9, 3.4501187093125*^9, 
   3.45011876171875*^9, 3.4501660419375*^9, 3.450168297140625*^9, 
   3.450168337546875*^9, 3.450168392578125*^9, 3.45016865121875*^9, {
   3.45016936321875*^9, 3.450169372015625*^9}, 3.45016941175*^9, 
   3.450185588234375*^9, 3.450196802953125*^9, 3.45020335740625*^9, 
   3.450254112625*^9, 3.4502562906875*^9, 3.45026515790625*^9, 
   3.450268328796875*^9, 3.450268892734375*^9, 3.450269075390625*^9, 
   3.450269899171875*^9, 3.4502703999375*^9, 3.450270619359375*^9, 
   3.45027089384375*^9, 3.45027236253125*^9, 3.4502743295*^9, 
   3.450428499109375*^9, 3.450441181421875*^9, 3.450513329875*^9, 
   3.450518321046875*^9, 3.450518379234375*^9, 3.45053690675*^9, 
   3.45054709265625*^9, 3.45060104259375*^9, 3.4506048828125*^9, 
   3.450611978859375*^9, 3.450612454171875*^9, 3.45061346709375*^9, 
   3.45061375796875*^9, 3.450614527796875*^9, 3.450617599125*^9, 
   3.45061780575*^9, 3.450618202609375*^9, 3.450618620546875*^9, 
   3.450619515796875*^9, 3.450620133109375*^9, 3.45062028571875*^9, 
   3.45063523875*^9, {3.45063527475*^9, 3.450635288765625*^9}, 
   3.450635540078125*^9, 3.4506357719375*^9, 3.450636253390625*^9, 
   3.450636673015625*^9, 3.45063682978125*^9, 3.450636954*^9, 
   3.4506371893125*^9, 3.450637261625*^9, 3.4506376356875*^9, 
   3.450693015359375*^9, 3.450697692265625*^9, 3.450698098796875*^9, 
   3.4507876338125*^9}]
}, Open  ]],

Cell[CellGroupData[{

Cell[BoxData[
 RowBox[{"nonrandomQ", "[", 
  RowBox[{"Exp", "[", 
   RowBox[{"2", "\[Sigma]"}], "]"}], "]"}]], "Input",
 CellChangeTimes->{{3.450181865890625*^9, 3.450181889390625*^9}, {
  3.450181927640625*^9, 3.450181929953125*^9}, {3.4501819609375*^9, 
  3.450181968390625*^9}, {3.450182004171875*^9, 3.45018201225*^9}}],

Cell[BoxData["True"], "Output",
 CellChangeTimes->{{3.450181883671875*^9, 3.45018189*^9}, {
   3.450181923953125*^9, 3.450181930625*^9}, {3.450181962296875*^9, 
   3.450182013015625*^9}, 3.450185588296875*^9, 3.450196842421875*^9, 
   3.45020335746875*^9, 3.4502541126875*^9, 3.45025629075*^9, 
   3.45026515796875*^9, 3.450266616875*^9, 3.45026680046875*^9, 
   3.45026683709375*^9, 3.450266931046875*^9, {3.45026696453125*^9, 
   3.4502669913125*^9}, 3.450268328859375*^9, 3.450268892796875*^9, 
   3.450269075453125*^9, 3.450269899234375*^9, 3.4502704*^9, 
   3.450270619421875*^9, 3.45027089390625*^9, 3.45027236259375*^9, 
   3.4502743295625*^9, 3.45042849925*^9, 3.450441181484375*^9, 
   3.450513330015625*^9, 3.450536906875*^9, 3.450547189609375*^9, 
   3.450601042734375*^9, 3.450604882859375*^9, 3.450611978953125*^9, 
   3.45061245428125*^9, 3.4506134673125*^9, 3.450613758015625*^9, 
   3.450614527859375*^9, 3.4506175991875*^9, 3.450617805796875*^9, 
   3.45061820271875*^9, 3.45061862059375*^9, 3.45061951584375*^9, 
   3.45062013315625*^9, 3.450620285796875*^9, 3.450635297078125*^9, 
   3.45063554009375*^9, 3.450635771953125*^9, 3.45063625340625*^9, 
   3.450636673046875*^9, 3.450636829796875*^9, 3.45063695403125*^9, 
   3.450637189328125*^9, 3.450637261640625*^9, 3.45063763571875*^9, 
   3.450693015375*^9, 3.450697692296875*^9, 3.4506980988125*^9, 
   3.450787633828125*^9}]
}, Open  ]],

Cell[CellGroupData[{

Cell[BoxData[
 RowBox[{"nonrandomQ", "[", 
  RowBox[{"Exp", "[", 
   RowBox[{
    RowBox[{"2", "\[Sigma]"}], "+", 
    RowBox[{"W", "[", "t", "]"}]}], "]"}], "]"}]], "Input",
 CellChangeTimes->{{3.450181865890625*^9, 3.450181889390625*^9}, {
  3.450181927640625*^9, 3.450181929953125*^9}, {3.4501819609375*^9, 
  3.450181968390625*^9}, {3.450182004171875*^9, 3.45018201225*^9}, {
  3.450182062453125*^9, 3.4501820668125*^9}}],

Cell[BoxData[
 RowBox[{"nonrandomQ", "[", 
  SuperscriptBox["\[ExponentialE]", 
   RowBox[{
    RowBox[{"2", " ", "\[Sigma]"}], "+", 
    RowBox[{"W", "[", "t", "]"}]}]], "]"}]], "Output",
 CellChangeTimes->{{3.450266964609375*^9, 3.450267012796875*^9}, 
   3.450268328890625*^9, 3.450268892828125*^9, 3.450269075484375*^9, 
   3.450269899265625*^9, 3.45027040003125*^9, 3.450270619453125*^9, 
   3.4502708939375*^9, 3.450272362625*^9, 3.45027432959375*^9, 
   3.45042849928125*^9, 3.450441181515625*^9, 3.450513330046875*^9, 
   3.450536906890625*^9, 3.4505471915*^9, 3.45060104275*^9, 
   3.450604882890625*^9, 3.45061197896875*^9, 3.450612454296875*^9, 
   3.450613467390625*^9, 3.450613758046875*^9, 3.450614527875*^9, 
   3.450617599203125*^9, 3.450617805828125*^9, 3.45061820275*^9, 
   3.450618620625*^9, 3.450619515859375*^9, 3.4506201331875*^9, 
   3.4506202858125*^9, 3.45063530278125*^9, 3.450635540125*^9, 
   3.450635771984375*^9, 3.4506362534375*^9, 3.4506366730625*^9, 
   3.450636829828125*^9, 3.450636954078125*^9, 3.450637189359375*^9, 
   3.450637261671875*^9, 3.450637635734375*^9, 3.45069301540625*^9, 
   3.4506976923125*^9, 3.45069809884375*^9, 3.450787633859375*^9}]
}, Open  ]],

Cell[BoxData[
 RowBox[{
  RowBox[{"SetAttributes", "[", 
   RowBox[{"S", ",", "NumericFunction"}], "]"}], ";", 
  RowBox[{
   RowBox[{"NumericQ", "[", "Z", "]"}], "=", "True"}], ";"}]], "Input",
 CellChangeTimes->{{3.45016985121875*^9, 3.45016986221875*^9}, {
  3.450169892453125*^9, 3.45016991534375*^9}}],

Cell[CellGroupData[{

Cell[BoxData[
 RowBox[{
  RowBox[{
   RowBox[{
    RowBox[{"#", "->", 
     RowBox[{"nonrandomQ", "[", 
      RowBox[{"#", ",", "t", ",", "W"}], "]"}]}], "&"}], "/@", 
   "\[IndentingNewLine]", 
   RowBox[{"{", 
    RowBox[{
     RowBox[{"Exp", "[", 
      RowBox[{
       RowBox[{"-", 
        FractionBox[
         RowBox[{
          SuperscriptBox["s", "2"], "t"}], "2"]}], "+", 
       RowBox[{"s", " ", 
        RowBox[{"W", "[", "t", "]"}]}]}], "]"}], ",", "t", ",", 
     RowBox[{"W", "[", "t", "]"}], ",", 
     RowBox[{"2", "t"}], ",", 
     RowBox[{"2", 
      RowBox[{"W", "[", "t", "]"}]}], ",", 
     RowBox[{
      RowBox[{"W", "[", "t", "]"}], "+", "t"}], ",", 
     RowBox[{
      RowBox[{"Exp", "[", 
       RowBox[{
        RowBox[{"-", 
         FractionBox[
          RowBox[{
           SuperscriptBox["s", "2"], "t"}], "2"]}], "+", 
        RowBox[{"s", " ", 
         RowBox[{"W", "[", "t", "]"}]}]}], "]"}], "+", 
      RowBox[{"W", "[", "t", "]"}]}], ",", 
     RowBox[{"S", "[", "t", "]"}], ",", 
     RowBox[{"R", "[", "t", "]"}], ",", 
     RowBox[{"U", "[", "t", "]"}], ",", "Z"}], "}"}]}], "//", 
  "ColumnForm"}]], "Input",
 CellChangeTimes->{{3.45001054659375*^9, 3.4500106364375*^9}, {
   3.450010666859375*^9, 3.4500106679375*^9}, {3.45001080221875*^9, 
   3.45001081140625*^9}, {3.450010965203125*^9, 3.450010974609375*^9}, {
   3.450011084765625*^9, 3.450011105609375*^9}, {3.450011692328125*^9, 
   3.450011787296875*^9}, 3.45001282103125*^9, {3.4500142874375*^9, 
   3.450014298546875*^9}, {3.4500143550625*^9, 3.45001438565625*^9}, {
   3.450169701421875*^9, 3.450169708203125*^9}, {3.450169777703125*^9, 
   3.450169781140625*^9}, {3.450441533328125*^9, 3.4504415350625*^9}}],

Cell[BoxData[
 InterpretationBox[GridBox[{
    {
     RowBox[{
      SuperscriptBox["\[ExponentialE]", 
       RowBox[{
        RowBox[{"-", 
         FractionBox[
          RowBox[{
           SuperscriptBox["s", "2"], " ", "t"}], "2"]}], "+", 
        RowBox[{"s", " ", 
         RowBox[{"W", "[", "t", "]"}]}]}]], "\[Rule]", 
      RowBox[{"nonrandomQ", "[", 
       RowBox[{
        SuperscriptBox["\[ExponentialE]", 
         RowBox[{
          RowBox[{"-", 
           FractionBox[
            RowBox[{
             SuperscriptBox["s", "2"], " ", "t"}], "2"]}], "+", 
          RowBox[{"s", " ", 
           RowBox[{"W", "[", "t", "]"}]}]}]], ",", "t", ",", "W"}], "]"}]}]},
    {
     RowBox[{"t", "\[Rule]", "True"}]},
    {
     RowBox[{
      RowBox[{"W", "[", "t", "]"}], "\[Rule]", "False"}]},
    {
     RowBox[{
      RowBox[{"2", " ", "t"}], "\[Rule]", "True"}]},
    {
     RowBox[{
      RowBox[{"2", " ", 
       RowBox[{"W", "[", "t", "]"}]}], "\[Rule]", 
      RowBox[{"nonrandomQ", "[", 
       RowBox[{
        RowBox[{"2", " ", 
         RowBox[{"W", "[", "t", "]"}]}], ",", "t", ",", "W"}], "]"}]}]},
    {
     RowBox[{
      RowBox[{"t", "+", 
       RowBox[{"W", "[", "t", "]"}]}], "\[Rule]", 
      RowBox[{"nonrandomQ", "[", 
       RowBox[{
        RowBox[{"t", "+", 
         RowBox[{"W", "[", "t", "]"}]}], ",", "t", ",", "W"}], "]"}]}]},
    {
     RowBox[{
      RowBox[{
       SuperscriptBox["\[ExponentialE]", 
        RowBox[{
         RowBox[{"-", 
          FractionBox[
           RowBox[{
            SuperscriptBox["s", "2"], " ", "t"}], "2"]}], "+", 
         RowBox[{"s", " ", 
          RowBox[{"W", "[", "t", "]"}]}]}]], "+", 
       RowBox[{"W", "[", "t", "]"}]}], "\[Rule]", 
      RowBox[{"nonrandomQ", "[", 
       RowBox[{
        RowBox[{
         SuperscriptBox["\[ExponentialE]", 
          RowBox[{
           RowBox[{"-", 
            FractionBox[
             RowBox[{
              SuperscriptBox["s", "2"], " ", "t"}], "2"]}], "+", 
           RowBox[{"s", " ", 
            RowBox[{"W", "[", "t", "]"}]}]}]], "+", 
         RowBox[{"W", "[", "t", "]"}]}], ",", "t", ",", "W"}], "]"}]}]},
    {
     RowBox[{
      RowBox[{"S", "[", "t", "]"}], "\[Rule]", "True"}]},
    {
     RowBox[{
      RowBox[{"R", "[", "t", "]"}], "\[Rule]", 
      RowBox[{"nonrandomQ", "[", 
       RowBox[{
        RowBox[{"R", "[", "t", "]"}], ",", "t", ",", "W"}], "]"}]}]},
    {
     RowBox[{
      RowBox[{"U", "[", "t", "]"}], "\[Rule]", 
      RowBox[{"nonrandomQ", "[", 
       RowBox[{
        RowBox[{"U", "[", "t", "]"}], ",", "t", ",", "W"}], "]"}]}]},
    {
     RowBox[{"Z", "\[Rule]", "True"}]}
   },
   BaselinePosition->{Baseline, {1, 1}},
   GridBoxAlignment->{
    "Columns" -> {{Left}}, "ColumnsIndexed" -> {}, "Rows" -> {{Baseline}}, 
     "RowsIndexed" -> {}}],
  ColumnForm[{
   E^(Rational[-1, 2] itoCalculus`s^2 itoCalculus`t + 
      itoCalculus`s itoCalculus`W[itoCalculus`t]) -> 
    itoCalculus`nonrandomQ[
     E^(Rational[-1, 2] itoCalculus`s^2 itoCalculus`t + 
       itoCalculus`s itoCalculus`W[itoCalculus`t]), itoCalculus`t, 
      itoCalculus`W], itoCalculus`t -> True, itoCalculus`W[itoCalculus`t] -> 
    False, 2 itoCalculus`t -> True, 2 itoCalculus`W[itoCalculus`t] -> 
    itoCalculus`nonrandomQ[
     2 itoCalculus`W[itoCalculus`t], itoCalculus`t, itoCalculus`W], 
    itoCalculus`t + itoCalculus`W[itoCalculus`t] -> 
    itoCalculus`nonrandomQ[
     itoCalculus`t + itoCalculus`W[itoCalculus`t], itoCalculus`t, 
      itoCalculus`W], 
    E^(Rational[-1, 2] itoCalculus`s^2 itoCalculus`t + 
       itoCalculus`s itoCalculus`W[itoCalculus`t]) + 
     itoCalculus`W[itoCalculus`t] -> 
    itoCalculus`nonrandomQ[
     E^(Rational[-1, 2] itoCalculus`s^2 itoCalculus`t + 
        itoCalculus`s itoCalculus`W[itoCalculus`t]) + 
      itoCalculus`W[itoCalculus`t], itoCalculus`t, itoCalculus`W], 
    itoCalculus`S[itoCalculus`t] -> True, itoCalculus`R[itoCalculus`t] -> 
    itoCalculus`nonrandomQ[
      itoCalculus`R[itoCalculus`t], itoCalculus`t, itoCalculus`W], 
    itoCalculus`U[itoCalculus`t] -> itoCalculus`nonrandomQ[
      itoCalculus`U[itoCalculus`t], itoCalculus`t, itoCalculus`W], 
    itoCalculus`Z -> True}],
  Editable->False]], "Output",
 CellChangeTimes->{
  3.4500108121875*^9, {3.450010960078125*^9, 3.450010975046875*^9}, {
   3.450011092828125*^9, 3.450011106390625*^9}, 3.450011373109375*^9, {
   3.450011701546875*^9, 3.450011788171875*^9}, 3.450013638734375*^9, 
   3.45001420684375*^9, 3.45001429915625*^9, 3.450014337296875*^9, {
   3.45001437090625*^9, 3.450014386390625*^9}, 3.45008716646875*^9, 
   3.45008723315625*^9, 3.450087372921875*^9, 3.450087483109375*^9, 
   3.4500882435625*^9, 3.450101836859375*^9, 3.450116428484375*^9, 
   3.4501176504375*^9, 3.450166042015625*^9, 3.4501694118125*^9, 
   3.450169708953125*^9, 3.45016978203125*^9, {3.450169896953125*^9, 
   3.45016991696875*^9}, 3.4501820799375*^9, 3.450185588375*^9, 
   3.450196859984375*^9, 3.450203357546875*^9, 3.450254112765625*^9, 
   3.450256290828125*^9, 3.450265158046875*^9, 3.4502670299375*^9, 
   3.4502670633125*^9, 3.4502683289375*^9, 3.450268892875*^9, 
   3.45026907553125*^9, 3.4502698993125*^9, 3.450270400078125*^9, 
   3.4502706195*^9, 3.450270893984375*^9, 3.450272362671875*^9, 
   3.450274329640625*^9, 3.4504284994375*^9, 3.4504411815625*^9, 
   3.450441535875*^9, 3.450513330203125*^9, 3.450536907046875*^9,
[truncated: 237,787 more chars]
