# Supplementary material for: A Model of the Effect of Uncertainty on the C elegans L2/L2d Decision
Source: PLoS One. 2014 Jul 16;9(7):e100580. doi: 10.1371/journal.pone.0100580 (PMC4100763; doi:10.1371/journal.pone.0100580)
Supplement: Dataset S1 — Calculations. Calculations were done in Wolfram Mathematica. This dataset contains Mathematica notebooks that carry out the calculations and explain them in detail. There are two principle notebooks, amer_model_v6.nb and calculations_v2.nb. Files init_v3.m, init_v3.nb, itoCalculus_v6.m, itoCalculus_v6.nb, and Shreve.m contain supporting code necessary for amer_model_v6.nb and calculations_v2.nb to evaluate. PDF printouts of the two main notebooks are also provided so that they can be read without Mathematica. (ZIP) [file pone.0100580.s001.zip › calcs/init_v3.nb]

(* Content-type: application/mathematica *)

(*** Wolfram Notebook File ***)
(* http://www.wolfram.com/nb *)

(* CreatedBy='Mathematica 7.0' *)

(*CacheID: 234*)
(* Internal cache information:
NotebookFileLineBreakTest
NotebookFileLineBreakTest
NotebookDataPosition[       145,          7]
NotebookDataLength[     19649,        493]
NotebookOptionsPosition[     14537,        368]
NotebookOutlinePosition[     18070,        442]
CellTagsIndexPosition[     18027,        439]
WindowFrame->Normal*)

(* Beginning of Notebook Content *)
Notebook[{

Cell[CellGroupData[{
Cell[BoxData[
 RowBox[{"NotebookFileName", "[", "]"}]], "Input",
 CellChangeTimes->{{3.557236748467834*^9, 3.557236758571929*^9}}],

Cell[BoxData["\<\"/Volumes/leon Home/papers/return/calcs/init_v3.nb\"\>"], \
"Output",
 CellChangeTimes->{3.5572367608984327`*^9, 3.5572368297018213`*^9, 
  3.5689870001737537`*^9, 3.602769039544881*^9}]
}, Open  ]],

Cell[CellGroupData[{

Cell["Setup", "Section",
 InitializationGroup->True,
 CellChangeTimes->{{3.502219508453125*^9, 3.502219514234375*^9}, {
  3.5022690595*^9, 3.502269061015625*^9}}],

Cell[BoxData[
 RowBox[{"(*", 
  RowBox[{
   RowBox[{"wormOptionsDir", "=", 
    RowBox[{"FileNameJoin", "[", 
     RowBox[{"{", 
      RowBox[{
       RowBox[{"Nest", "[", 
        RowBox[{"FileNameDrop", ",", 
         RowBox[{"NotebookFileName", "[", "]"}], ",", "4"}], "]"}], ",", 
       "\"\<science\>\"", ",", "\"\<worm_options\>\""}], "}"}], "]"}]}], 
   ";"}], "*)"}]], "Input",
 InitializationGroup->True,
 CellChangeTimes->{{3.5016830536875*^9, 3.501683057140625*^9}, 
   3.502613849125*^9, 3.55723605637799*^9, {3.557236737883965*^9, 
   3.557236738051146*^9}, 3.602768743524452*^9}],

Cell[BoxData[
 RowBox[{
  RowBox[{"wormOptionsDir", "=", 
   RowBox[{"FileNameDrop", "[", 
    RowBox[{"NotebookFileName", "[", "]"}], "]"}]}], ";"}]], "Input",
 InitializationGroup->True,
 CellChangeTimes->{{3.5016830536875*^9, 3.501683057140625*^9}, 
   3.502613849125*^9, 3.55723605637799*^9, {3.557236737883965*^9, 
   3.557236738051146*^9}, {3.60276873826304*^9, 3.602768794751811*^9}}],

Cell[BoxData[
 RowBox[{
  RowBox[{"AppendTo", "[", 
   RowBox[{"$Path", ",", "wormOptionsDir"}], "]"}], ";"}]], "Input",
 InitializationGroup->True,
 CellChangeTimes->{{3.44966768865625*^9, 3.449667689734375*^9}, {
   3.449667931234375*^9, 3.449667947375*^9}, 3.4496682388125*^9, {
   3.501683092859375*^9, 3.501683095140625*^9}}],

Cell[BoxData[
 RowBox[{
  RowBox[{"returnDir", "=", 
   RowBox[{"Nest", "[", 
    RowBox[{"FileNameDrop", ",", 
     RowBox[{"NotebookFileName", "[", "]"}], ",", "2"}], "]"}]}], 
  ";"}]], "Input",
 InitializationGroup->True,
 CellChangeTimes->{{3.502613736484375*^9, 3.502613760265625*^9}, 
   3.50261385753125*^9, {3.5572360801138906`*^9, 3.55723610695677*^9}, {
   3.557236686953495*^9, 3.5572366964537897`*^9}}],

Cell[BoxData[
 RowBox[{"(*", 
  RowBox[{
   RowBox[{"returnCalcsDir", "=", 
    RowBox[{"FileNameJoin", "[", 
     RowBox[{"{", 
      RowBox[{"returnDir", ",", "\"\<calcs\>\""}], "}"}], "]"}]}], ";"}], 
  "*)"}]], "Input",
 InitializationGroup->True,
 CellChangeTimes->{{3.502613780640625*^9, 3.502613799890625*^9}, 
   3.502613858703125*^9, 3.502614077328125*^9, {3.5572361168055353`*^9, 
   3.557236140072049*^9}, 3.602768852550014*^9}],

Cell[BoxData[
 RowBox[{
  RowBox[{"returnCalcsDir", "=", 
   RowBox[{"FileNameDrop", "[", 
    RowBox[{"NotebookFileName", "[", "]"}], "]"}]}], ";"}]], "Input",
 InitializationGroup->True,
 CellChangeTimes->{{3.5016830536875*^9, 3.501683057140625*^9}, 
   3.502613849125*^9, 3.55723605637799*^9, {3.557236737883965*^9, 
   3.557236738051146*^9}, {3.60276873826304*^9, 3.602768794751811*^9}, 
   3.6027688689223213`*^9}],

Cell[BoxData[
 RowBox[{
  RowBox[{"AppendTo", "[", 
   RowBox[{"$Path", ",", "returnCalcsDir"}], "]"}], ";"}]], "Input",
 InitializationGroup->True,
 CellChangeTimes->{{3.44966768865625*^9, 3.449667689734375*^9}, {
   3.449667931234375*^9, 3.449667947375*^9}, 3.4496682388125*^9, {
   3.501683092859375*^9, 3.501683095140625*^9}, {3.502613819046875*^9, 
   3.502613822625*^9}}],

Cell[BoxData[
 RowBox[{
  RowBox[{"cFunc", "[", "f_", "]"}], ":=", "\[IndentingNewLine]", 
  RowBox[{"Function", "[", 
   RowBox[{"e", ",", 
    RowBox[{"Collect", "[", 
     RowBox[{"e", ",", 
      RowBox[{"{", 
       RowBox[{
        RowBox[{
         RowBox[{
          RowBox[{"Derivative", "[", "__", "]"}], "[", "f", "]"}], "[", "__", 
         "]"}], ",", 
        RowBox[{"f", "[", "__", "]"}]}], "}"}], ",", "Simplify"}], "]"}]}], 
   "]"}]}]], "Input",
 InitializationGroup->True,
 CellChangeTimes->{{3.468583224515625*^9, 3.468583305796875*^9}, {
  3.468584012359375*^9, 3.46858401475*^9}}],

Cell["\<\
PhysicalConstants has been superseded in v9.\
\>", "Text",
 CellChangeTimes->{{3.568987032551463*^9, 3.568987048951009*^9}}],

Cell[BoxData[
 RowBox[{"(*", 
  RowBox[{"<<", "PhysicalConstants`"}], "*)"}]], "Input",
 CellChangeTimes->{{3.50142860090625*^9, 3.501428606640625*^9}, 
   3.5689870290004063`*^9}],

Cell[BoxData[
 RowBox[{"<<", "itoCalculus_v6.m"}]], "Input",
 InitializationGroup->True,
 CellChangeTimes->{{3.449667558953125*^9, 3.449667590703125*^9}, {
  3.449667972359375*^9, 3.4496680086875*^9}, {3.449668168453125*^9, 
  3.449668168921875*^9}, {3.45069323525*^9, 3.450693237953125*^9}, {
  3.459534923515625*^9, 3.45953492425*^9}}],

Cell[CellGroupData[{

Cell[BoxData["$Path"], "Input",
 CellChangeTimes->{{3.557236729769485*^9, 3.557236730833179*^9}}],

Cell[BoxData[
 RowBox[{"{", 
  RowBox[{"\<\"/Users/leon/Library/Mathematica/Paclets/Repository/\
CUDAResources-OSX-8.0.4.1\"\>", 
   ",", "\<\"/Applications/Mathematica.app/SystemFiles/Links\"\>", 
   ",", "\<\"/Users/leon/Library/Mathematica/Kernel\"\>", 
   ",", "\<\"/Users/leon/Library/Mathematica/Autoload\"\>", 
   ",", "\<\"/Users/leon/Library/Mathematica/Applications\"\>", 
   ",", "\<\"/Library/Mathematica/Kernel\"\>", 
   ",", "\<\"/Library/Mathematica/Autoload\"\>", 
   ",", "\<\"/Library/Mathematica/Applications\"\>", ",", "\<\".\"\>", 
   ",", "\<\"/Users/leon\"\>", 
   ",", "\<\"/Applications/Mathematica.app/AddOns/Packages\"\>", 
   ",", "\<\"/Applications/Mathematica.app/AddOns/LegacyPackages\"\>", 
   ",", "\<\"/Applications/Mathematica.app/SystemFiles/Autoload\"\>", 
   ",", "\<\"/Applications/Mathematica.app/AddOns/Autoload\"\>", 
   ",", "\<\"/Applications/Mathematica.app/AddOns/Applications\"\>", 
   ",", "\<\"/Applications/Mathematica.app/AddOns/ExtraPackages\"\>", 
   ",", "\<\"/Applications/Mathematica.app/SystemFiles/Kernel/Packages\"\>", 
   ",", "\<\"/Applications/Mathematica.app/Documentation/English/System\"\>", 
   ",", "\<\"/Applications/Mathematica.app/SystemFiles/Data/ICC\"\>", 
   ",", "\<\"/Volumes/leon Home/papers/return/calcs\"\>", 
   ",", "\<\"/Volumes/leon Home/papers/return/calcs\"\>"}], "}"}]], "Output",
 CellChangeTimes->{3.557236731185629*^9, 3.557236840160865*^9, 
  3.568987062521514*^9, 3.60276906285756*^9}]
}, Open  ]],

Cell[BoxData[
 RowBox[{"<<", "Shreve.m"}]], "Input",
 InitializationGroup->True,
 CellChangeTimes->{{3.451062898453125*^9, 3.451062904875*^9}}],

Cell[BoxData[
 RowBox[{
  RowBox[{"itoSetup", "[", 
   RowBox[{
    RowBox[{"{", "t", "}"}], ",", 
    RowBox[{"{", 
     RowBox[{"W1", ",", "W2", ",", "W3"}], "}"}], ",", 
    RowBox[{"0", "\[LessEqual]", "t", "\[LessEqual]", "T"}]}], "]"}], 
  ";"}]], "Input",
 InitializationGroup->True,
 CellChangeTimes->{{3.460287618765625*^9, 3.460287656328125*^9}, {
   3.46028841053125*^9, 3.46028841390625*^9}, {3.460288700375*^9, 
   3.460288709921875*^9}, {3.460546042390625*^9, 3.46054604559375*^9}, {
   3.5016833964375*^9, 3.5016834005*^9}, 3.502613865265625*^9, {
   3.502716472453125*^9, 3.502716473359375*^9}}],

Cell[BoxData[
 RowBox[{
  RowBox[{"$Assumptions", "=", 
   RowBox[{"Union", "[", 
    RowBox[{"$Assumptions", "&&", 
     RowBox[{"\[Alpha]", ">", "0"}], "&&", 
     RowBox[{"\[Nu]", ">", "0"}], "&&", 
     RowBox[{"\[Sigma]", ">", "0"}], "&&", 
     RowBox[{"\[Lambda]", ">", "0"}], "&&", 
     RowBox[{"0", "<", "\[Delta]", "<", "1"}]}], "]"}]}], ";"}]], "Input",
 InitializationGroup->True,
 CellChangeTimes->{{3.46054609296875*^9, 3.46054613490625*^9}, {
   3.501683355859375*^9, 3.501683356875*^9}, 3.5026138689375*^9, {
   3.5026291098125*^9, 3.502629117203125*^9}, {3.502630797828125*^9, 
   3.502630805296875*^9}}],

Cell[BoxData[
 RowBox[{
  RowBox[{"rWT", "=", 
   RowBox[{"{", 
    RowBox[{
     RowBox[{"broodSize", "\[Rule]", "327"}], ",", 
     RowBox[{"cutterSpermRate", "\[Rule]", "23.6`"}], ",", 
     RowBox[{"dauerDelay", "\[Rule]", "20.925490196078435`"}], ",", 
     RowBox[{"dauerFormation", "\[Rule]", "15.87450980392157`"}], ",", 
     RowBox[{"dauerRecovery", "\[Rule]", "14.521568627450982`"}], ",", 
     RowBox[{"dauerStage", "\[Rule]", "30.39607843137255`"}], ",", 
     RowBox[{"dauerValue", "\[Rule]", "1.`"}], ",", 
     RowBox[{"delay", "\[Rule]", "3.6830065359477135`"}], ",", 
     RowBox[{"hatchTime", "\[Rule]", "17.67843137254902`"}], ",", 
     RowBox[{"l1Molt", "\[Rule]", "32.2`"}], ",", 
     RowBox[{"l1Stage", "\[Rule]", "14.521568627450982`"}], ",", 
     RowBox[{"l1Value", "\[Rule]", "0.21929159978313392`"}], ",", 
     RowBox[{"l2dDelay", "\[Rule]", "7.576470588235296`"}], ",", 
     RowBox[{"l2dStage", "\[Rule]", "16.41568627450981`"}], ",", 
     RowBox[{"l2Molt", "\[Rule]", "41.03921568627452`"}], ",", 
     RowBox[{"l2Stage", "\[Rule]", "8.839215686274514`"}], ",", 
     RowBox[{"l2Value", "\[Rule]", "0.8523812625897468`"}], ",", 
     RowBox[{"l3Molt", "\[Rule]", "50.50980392156863`"}], ",", 
     RowBox[{"l3Stage", "\[Rule]", "9.470588235294116`"}], ",", 
     RowBox[{"l3Value", "\[Rule]", "1.2373374021090728`"}], ",", 
     RowBox[{"l4Molt", "\[Rule]", "62.505882352941185`"}], ",", 
     RowBox[{"l4Stage", "\[Rule]", "11.996078431372553`"}], ",", 
     RowBox[{"l4Value", "\[Rule]", "1.8446051005752664`"}], ",", 
     RowBox[{"layTime", "\[Rule]", "3.788235294117648`"}], ",", 
     RowBox[{"minL2dDelay", "\[Rule]", "3.1568627450980395`"}], ",", 
     RowBox[{"minL2dStage", "\[Rule]", "11.996078431372553`"}], ",", 
     RowBox[{"newDauerValue", "\[Rule]", "0.5120625158386006`"}], ",", 
     RowBox[{"progenyRate", "\[Rule]", "5.3`"}], ",", 
     RowBox[{"progenyStart", "\[Rule]", "64.4`"}], ",", 
     RowBox[{"spermRate", "\[Rule]", "66.15384615384615`"}], ",", 
     RowBox[{"yaValue", "\[Rule]", "3.058882112828678`"}], ",", 
     RowBox[{"\[Lambda]cutter", "\[Rule]", "0.02749086943476955`"}], ",", 
     RowBox[{"\[Lambda]growth", "\[Rule]", "0.06373440715401482`"}], ",", 
     RowBox[{"\[Lambda]hat", "\[Rule]", "0.04216247105682406`"}], ",", 
     RowBox[{"\[Lambda]max", "\[Rule]", "0.06750865260094747`"}], ",", 
     RowBox[{"\[Lambda]t3", "\[Rule]", "0.0655342652407138`"}]}], "}"}]}], 
  ";"}]], "Input",
 InitializationGroup->True,
 CellChangeTimes->{{3.502382227765625*^9, 3.50238224515625*^9}, 
   3.5029691303125*^9}],

Cell[CellGroupData[{

Cell[BoxData[
 RowBox[{"params", "=", 
  RowBox[{"{", 
   RowBox[{
    RowBox[{"\[Alpha]", "\[Rule]", "0.05692944039628129`"}], ",", 
    RowBox[{"a", "\[Rule]", "8.839215686274514`"}], ",", 
    RowBox[{"\[Lambda]", "\[Rule]", "0.04216247105682406`"}], ",", 
    RowBox[{"\[Delta]", "\[Rule]", "0.5384615384615385`"}], ",", 
    RowBox[{"dValue", "\[Rule]", "0.5120625158386006`"}]}], "}"}]}]], "Input",
 CellChangeTimes->{{3.50271005725*^9, 3.502710088921875*^9}, {
  3.50271017634375*^9, 3.502710177265625*^9}, {3.502710318546875*^9, 
  3.502710320265625*^9}}],

Cell[BoxData[
 RowBox[{"{", 
  RowBox[{
   RowBox[{"\[Alpha]", "\[Rule]", "0.05692944039628129`"}], ",", 
   RowBox[{"a", "\[Rule]", "8.839215686274514`"}], ",", 
   RowBox[{"\[Lambda]", "\[Rule]", "0.04216247105682406`"}], ",", 
   RowBox[{"\[Delta]", "\[Rule]", "0.5384615384615385`"}], ",", 
   RowBox[{"dValue", "\[Rule]", "0.5120625158386006`"}]}], "}"}]], "Output",
 CellChangeTimes->{{3.5027100629375*^9, 3.50271009090625*^9}, 
   3.502710182828125*^9, 3.502710236*^9, 3.502710329109375*^9, 
   3.502710362203125*^9, 3.502716477359375*^9, {3.502716513546875*^9, 
   3.502716537578125*^9}, 3.557236166771523*^9, 3.557236846980278*^9, 
   3.568987079919074*^9, 3.602769074216661*^9}]
}, Open  ]],

Cell[BoxData[
 RowBox[{
  RowBox[{"Begin", "[", "\"\<m`\>\"", "]"}], ";"}]], "Input",
 InitializationGroup->True,
 CellChangeTimes->{{3.502269355921875*^9, 3.50226936521875*^9}, {
   3.502276949546875*^9, 3.502276983453125*^9}, {3.50230255196875*^9, 
   3.50230255434375*^9}, {3.50235909996875*^9, 3.502359100484375*^9}, {
   3.502366357703125*^9, 3.502366387578125*^9}, 3.502613874578125*^9}],

Cell["\<\
The following painful kludge is necessary because just mentioning the symbols \
in rWT defined them in the Global context. The Begin and End actually \
accomplish nothing, but I left them in to show the intent. \
\>", "Text",
 InitializationGroup->True,
 CellChangeTimes->{{3.5023661688125*^9, 3.502366183234375*^9}, {
   3.502366218234375*^9, 3.50236624453125*^9}, {3.502366390609375*^9, 
   3.5023664214375*^9}, 3.557236176385791*^9}],

Cell[BoxData[
 RowBox[{
  RowBox[{
   RowBox[{
    RowBox[{"(", 
     RowBox[{
      RowBox[{"Evaluate", "[", 
       RowBox[{"Symbol", "[", 
        RowBox[{"\"\<m`\>\"", "<>", 
         RowBox[{"SymbolName", "[", 
          RowBox[{"#", "\[LeftDoubleBracket]", "1", "\[RightDoubleBracket]"}],
           "]"}]}], "]"}], "]"}], "=", 
      RowBox[{"#", "\[LeftDoubleBracket]", "2", "\[RightDoubleBracket]"}]}], 
     ")"}], "&"}], "/@", "rWT"}], ";"}]], "Input",
 InitializationGroup->True,
 CellChangeTimes->{{3.502365964625*^9, 3.50236612321875*^9}, {
  3.502613889171875*^9, 3.502613890890625*^9}}],

Cell[BoxData[
 RowBox[{
  RowBox[{
   RowBox[{
    RowBox[{"(", 
     RowBox[{
      RowBox[{"Evaluate", "[", 
       RowBox[{"Symbol", "[", 
        RowBox[{"\"\<m`\>\"", "<>", 
         RowBox[{"SymbolName", "[", 
          RowBox[{"#", "\[LeftDoubleBracket]", "1", "\[RightDoubleBracket]"}],
           "]"}]}], "]"}], "]"}], "=", 
      RowBox[{"#", "\[LeftDoubleBracket]", "2", "\[RightDoubleBracket]"}]}], 
     ")"}], "&"}], "/@", "params"}], ";"}]], "Input",
 InitializationGroup->True,
 CellChangeTimes->{{3.502365964625*^9, 3.50236612321875*^9}, {
  3.502613889171875*^9, 3.502613890890625*^9}, {3.502710200515625*^9, 
  3.5027102025625*^9}}],

Cell[BoxData[
 RowBox[{
  RowBox[{"End", "[", "]"}], ";"}]], "Input",
 InitializationGroup->True,
 CellChangeTimes->{{3.502302516640625*^9, 3.502302523375*^9}, 
   3.50261389353125*^9}]
}, Open  ]]
},
AutoGeneratedPackage->Automatic,
WindowSize->{615, 750},
WindowMargins->{{6, Automatic}, {Automatic, 0}},
InputAliases->{"intt" -> RowBox[{"\[Integral]", 
     RowBox[{"\[SelectionPlaceholder]", 
       RowBox[{"\[DifferentialD]", "\[Placeholder]"}]}]}], "dintt" -> RowBox[{
     SubsuperscriptBox[
     "\[Integral]", "\[SelectionPlaceholder]", "\[Placeholder]"], 
     RowBox[{"\[Placeholder]", 
       RowBox[{"\[DifferentialD]", "\[Placeholder]"}]}]}], "sumt" -> RowBox[{
     UnderoverscriptBox["\[Sum]", 
      RowBox[{"\[SelectionPlaceholder]", "=", "\[Placeholder]"}], 
      "\[Placeholder]"], "\[Placeholder]"}], "prodt" -> RowBox[{
     UnderoverscriptBox["\[Product]", 
      RowBox[{"\[SelectionPlaceholder]", "=", "\[Placeholder]"}], 
      "\[Placeholder]"], "\[Placeholder]"}], "dt" -> RowBox[{
     SubscriptBox["\[PartialD]", "\[Placeholder]"], " ", 
     "\[SelectionPlaceholder]"}], "notation" -> RowBox[{"Notation", "[", 
     RowBox[{
       TemplateBox[{"\[SelectionPlaceholder]"}, "NotationTemplateTag"], " ", 
       "\[DoubleLongLeftRightArrow]", " ", 
       TemplateBox[{"\[Placeholder]"}, "NotationTemplateTag"]}], "]"}], 
  "notation>" -> RowBox[{"Notation", "[", 
     RowBox[{
       TemplateBox[{"\[SelectionPlaceholder]"}, "NotationTemplateTag"], " ", 
       "\[DoubleLongRightArrow]", " ", 
       TemplateBox[{"\[Placeholder]"}, "NotationTemplateTag"]}], "]"}], 
  "notation<" -> RowBox[{"Notation", "[", 
     RowBox[{
       TemplateBox[{"\[SelectionPlaceholder]"}, "NotationTemplateTag"], " ", 
       "\[DoubleLongLeftArrow]", " ", 
       TemplateBox[{"\[Placeholder]"}, "NotationTemplateTag"]}], "]"}], 
  "symb" -> RowBox[{"Symbolize", "[", 
     TemplateBox[{"\[SelectionPlaceholder]"}, "NotationTemplateTag"], "]"}], 
  "infixnotation" -> RowBox[{"InfixNotation", "[", 
     RowBox[{
       TemplateBox[{"\[SelectionPlaceholder]"}, "NotationTemplateTag"], ",", 
       "\[Placeholder]"}], "]"}], "addia" -> RowBox[{"AddInputAlias", "[", 
     RowBox[{"\"\[SelectionPlaceholder]\"", "\[Rule]", 
       TemplateBox[{"\[Placeholder]"}, "NotationTemplateTag"]}], "]"}], 
  "pattwraper" -> 
  TemplateBox[{"\[SelectionPlaceholder]"}, "NotationPatternTag"], 
  "madeboxeswraper" -> 
  TemplateBox[{"\[SelectionPlaceholder]"}, "NotationMadeBoxesTag"], "itoi" -> 
  RowBox[{
     SubsuperscriptBox["\[Integral]", "\[Placeholder]", "\[Placeholder]"], 
     RowBox[{"\[Placeholder]", " ", "\[DoubleStruckD]", "\[VeryThinSpace]", 
       RowBox[{"\[Placeholder]", "[", "\[Placeholder]", "]"}]}]}], "fil" -> 
  RowBox[{"\[ScriptCapitalF]", "[", "\[Placeholder]", "]"}], "prob" -> 
  RowBox[{"\[DoubleStruckCapitalP]", "[", "\[Placeholder]", "]"}], "expect" -> 
  RowBox[{"\[DoubleStruckCapitalE]", "[", "\[Placeholder]", "]"}], "cexpect" -> 
  RowBox[{"\[DoubleStruckCapitalE]", "[", 
     RowBox[{"\[Placeholder]", ",", 
       RowBox[{"\[ScriptCapitalF]", "[", "\[Placeholder]", "]"}]}], "]"}], 
  "cprob" -> RowBox[{"\[DoubleStruckCapitalP]", "[", 
     RowBox[{"\[Placeholder]", ",", 
       RowBox[{"\[ScriptCapitalF]", "[", "\[Placeholder]", "]"}]}], "]"}], 
  "d->" -> "\[DownArrow]", "u->" -> "\[UpArrow]"},
Magnification:>FEPrivate`If[
  FEPrivate`Equal[FEPrivate`$VersionNumber, 6.], 1.25, 1.25 Inherited],
FrontEndVersion->"9.0 for Mac OS X x86 (32-bit, 64-bit Kernel) (November 20, \
2012)",
StyleDefinitions->"Default.nb"
]
(* End of Notebook Content *)

(* Internal cache information *)
(*CellTagsOutline
CellTagsIndex->{}
*)
(*CellTagsIndex
CellTagsIndex->{}
*)
(*NotebookFileOutline
Notebook[{
Cell[CellGroupData[{
Cell[567, 22, 130, 2, 48, "Input"],
Cell[700, 26, 203, 3, 49, "Output"]
}, Open  ]],
Cell[CellGroupData[{
Cell[940, 34, 162, 3, 84, "Section",
 InitializationGroup->True],
Cell[1105, 39, 594, 15, 106, "Input",
 InitializationGroup->True],
Cell[1702, 56, 391, 8, 48, "Input",
 InitializationGroup->True],
Cell[2096, 66, 330, 7, 48, "Input",
 InitializationGroup->True],
Cell[2429, 75, 415, 10, 48, "Input",
 InitializationGroup->True],
Cell[2847, 87, 439, 11, 68, "Input",
 InitializationGroup->True],
Cell[3289, 100, 419, 9, 48, "Input",
 InitializationGroup->True],
Cell[3711, 111, 377, 8, 48, "Input",
 InitializationGroup->True],
Cell[4091, 121, 603, 17, 108, "Input",
 InitializationGroup->True],
Cell[4697, 140, 134, 3, 33, "Text"],
Cell[4834, 145, 180, 4, 48, "Input"],
Cell[5017, 151, 337, 6, 49, "Input",
 InitializationGroup->True],
Cell[CellGroupData[{
Cell[5379, 161, 97, 1, 48, "Input"],
Cell[5479, 164, 1475, 24, 467, "Output"]
}, Open  ]],
Cell[6969, 191, 143, 3, 48, "Input",
 InitializationGroup->True],
Cell[7115, 196, 611, 14, 48, "Input",
 InitializationGroup->True],
Cell[7729, 212, 622, 14, 87, "Input",
 InitializationGroup->True],
Cell[8354, 228, 2583, 44, 638, "Input",
 InitializationGroup->True],
Cell[CellGroupData[{
Cell[10962, 276, 563, 11, 106, "Input"],
Cell[11528, 289, 688, 12, 68, "Output"]
}, Open  ]],
Cell[12231, 304, 393, 7, 48, "Input",
 InitializationGroup->True],
Cell[12627, 313, 446, 8, 73, "Text",
 InitializationGroup->True],
Cell[13076, 323, 602, 16, 68, "Input",
 InitializationGroup->True],
Cell[13681, 341, 652, 17, 68, "Input",
 InitializationGroup->True],
Cell[14336, 360, 185, 5, 48, "Input",
 InitializationGroup->True]
}, Open  ]]
}
]
*)

(* End of internal cache information *)
