# Supplementary material for: A Model of the Effect of Uncertainty on the C elegans L2/L2d Decision
Source: PLoS One. 2014 Jul 16;9(7):e100580. doi: 10.1371/journal.pone.0100580 (PMC4100763; doi:10.1371/journal.pone.0100580)
Supplement: Dataset S1 — Calculations. Calculations were done in Wolfram Mathematica. This dataset contains Mathematica notebooks that carry out the calculations and explain them in detail. There are two principle notebooks, amer_model_v6.nb and calculations_v2.nb. Files init_v3.m, init_v3.nb, itoCalculus_v6.m, itoCalculus_v6.nb, and Shreve.m contain supporting code necessary for amer_model_v6.nb and calculations_v2.nb to evaluate. PDF printouts of the two main notebooks are also provided so that they can be read without Mathematica. (ZIP) [file pone.0100580.s001.zip › calcs/amer_model_v6.nb]

(*CacheID: 234*)
(* Internal cache information:
NotebookFileLineBreakTest
NotebookFileLineBreakTest
NotebookDataPosition[         0,          0]
NotebookDataLength[    542767,      12630]
NotebookOptionsPosition[    523928,      12074]
NotebookOutlinePosition[    527513,      12150]
CellTagsIndexPosition[    527470,      12147]
WindowFrame->Normal*)

(* Beginning of Notebook Content *)
Notebook[{

Cell[CellGroupData[{
Cell["Setup", "Section",
 CellChangeTimes->{{3.502219508453125*^9, 3.502219514234375*^9}, {
  3.5022690595*^9, 3.502269061015625*^9}}],

Cell[CellGroupData[{

Cell[BoxData[
 RowBox[{"{", 
  RowBox[{
   RowBox[{"NotebookFileName", "[", "]"}], ",", 
   RowBox[{"DateString", "[", "]"}]}], "}"}]], "Input",
 CellChangeTimes->{{3.5979428594241657`*^9, 3.597942866142488*^9}}],

Cell[BoxData[
 RowBox[{"{", 
  RowBox[{"\<\"/Volumes/leon Home/papers/return/calcs/amer_model_v6.nb\"\>", 
   ",", "\<\"Sun 2 Mar 2014 12:16:23\"\>"}], "}"}]], "Output",
 CellChangeTimes->{
  3.557236544185343*^9, 3.557236595670722*^9, 3.5572368614465*^9, 
   3.5689868296761103`*^9, 3.568986861198485*^9, 3.568987124298809*^9, 
   3.568987155384288*^9, 3.568987933099957*^9, 3.568987988394658*^9, 
   3.568989556864409*^9, 3.568995334408444*^9, 3.5690561107879887`*^9, 
   3.572689354271161*^9, {3.5979428552506742`*^9, 3.597942867007825*^9}, 
   3.598000859692877*^9, 3.5986922767341757`*^9, 3.5987785156665583`*^9, 
   3.5988041708464823`*^9, 3.598864586017146*^9, 3.598884816244198*^9, 
   3.598952759076852*^9, 3.599038732193873*^9, 3.599129321200652*^9, 
   3.602149370757625*^9, 3.602668613359377*^9, 3.602753721306476*^9, 
   3.602768552940209*^9, {3.602769104249364*^9, 3.602769121510207*^9}, 
   3.602769383208824*^9}]
}, Open  ]],

Cell[BoxData[
 RowBox[{"Get", "[", 
  RowBox[{"FileNameJoin", "[", 
   RowBox[{"{", 
    RowBox[{
     RowBox[{"FileNameDrop", "[", 
      RowBox[{"NotebookFileName", "[", "]"}], "]"}], ",", 
     "\"\<init_v3.m\>\""}], "}"}], "]"}], "]"}]], "Input",
 CellChangeTimes->{{3.557236426505452*^9, 3.557236538365259*^9}, {
  3.568987149540566*^9, 3.5689871496581306`*^9}}],

Cell[CellGroupData[{

Cell[BoxData["rWT"], "Input",
 CellChangeTimes->{{3.502366432296875*^9, 3.502366432859375*^9}}],

Cell[BoxData[
 RowBox[{"{", 
  RowBox[{
   RowBox[{"broodSize", "\[Rule]", "327"}], ",", 
   RowBox[{"cutterSpermRate", "\[Rule]", "23.6`"}], ",", 
   RowBox[{"dauerDelay", "\[Rule]", "20.925490196078435`"}], ",", 
   RowBox[{"dauerFormation", "\[Rule]", "15.87450980392157`"}], ",", 
   RowBox[{"dauerRecovery", "\[Rule]", "14.521568627450982`"}], ",", 
   RowBox[{"dauerStage", "\[Rule]", "30.39607843137255`"}], ",", 
   RowBox[{"dauerValue", "\[Rule]", "1.`"}], ",", 
   RowBox[{"delay", "\[Rule]", "3.6830065359477135`"}], ",", 
   RowBox[{"hatchTime", "\[Rule]", "17.67843137254902`"}], ",", 
   RowBox[{"l1Molt", "\[Rule]", "32.2`"}], ",", 
   RowBox[{"l1Stage", "\[Rule]", "14.521568627450982`"}], ",", 
   RowBox[{"l1Value", "\[Rule]", "0.21929159978313392`"}], ",", 
   RowBox[{"l2dDelay", "\[Rule]", "7.576470588235296`"}], ",", 
   RowBox[{"l2dStage", "\[Rule]", "16.41568627450981`"}], ",", 
   RowBox[{"l2Molt", "\[Rule]", "41.03921568627452`"}], ",", 
   RowBox[{"l2Stage", "\[Rule]", "8.839215686274514`"}], ",", 
   RowBox[{"l2Value", "\[Rule]", "0.8523812625897468`"}], ",", 
   RowBox[{"l3Molt", "\[Rule]", "50.50980392156863`"}], ",", 
   RowBox[{"l3Stage", "\[Rule]", "9.470588235294116`"}], ",", 
   RowBox[{"l3Value", "\[Rule]", "1.2373374021090728`"}], ",", 
   RowBox[{"l4Molt", "\[Rule]", "62.505882352941185`"}], ",", 
   RowBox[{"l4Stage", "\[Rule]", "11.996078431372553`"}], ",", 
   RowBox[{"l4Value", "\[Rule]", "1.8446051005752664`"}], ",", 
   RowBox[{"layTime", "\[Rule]", "3.788235294117648`"}], ",", 
   RowBox[{"minL2dDelay", "\[Rule]", "3.1568627450980395`"}], ",", 
   RowBox[{"minL2dStage", "\[Rule]", "11.996078431372553`"}], ",", 
   RowBox[{"newDauerValue", "\[Rule]", "0.5120625158386006`"}], ",", 
   RowBox[{"progenyRate", "\[Rule]", "5.3`"}], ",", 
   RowBox[{"progenyStart", "\[Rule]", "64.4`"}], ",", 
   RowBox[{"spermRate", "\[Rule]", "66.15384615384615`"}], ",", 
   RowBox[{"yaValue", "\[Rule]", "3.058882112828678`"}], ",", 
   RowBox[{"\[Lambda]cutter", "\[Rule]", "0.02749086943476955`"}], ",", 
   RowBox[{"\[Lambda]growth", "\[Rule]", "0.06373440715401482`"}], ",", 
   RowBox[{"\[Lambda]hat", "\[Rule]", "0.04216247105682406`"}], ",", 
   RowBox[{"\[Lambda]max", "\[Rule]", "0.06750865260094747`"}], ",", 
   RowBox[{"\[Lambda]t3", "\[Rule]", "0.0655342652407138`"}]}], 
  "}"}]], "Output",
 CellChangeTimes->{{3.5023664333125*^9, 3.502366458890625*^9}, 
   3.502382254453125*^9, 3.502441504171875*^9, {3.502614108953125*^9, 
   3.50261412525*^9}, 3.50261417778125*^9, 3.502622655234375*^9, 
   3.502622766484375*^9, 3.50262727975*^9, 3.502627884234375*^9, 
   3.502629474765625*^9, 3.5026383581875*^9, 3.502638815015625*^9, 
   3.50263907828125*^9, 3.5026393535*^9, 3.502699732796875*^9, 
   3.502710393625*^9, 3.502716607046875*^9, 3.502720938125*^9, 
   3.50272139278125*^9, 3.502723288984375*^9, 3.50272466028125*^9, 
   3.502800369796875*^9, 3.5028015020625*^9, 3.50280189215625*^9, 
   3.50288415121875*^9, 3.502896287140625*^9, 3.502897927*^9, 
   3.502898180328125*^9, 3.502903444640625*^9, 3.502905619328125*^9, 
   3.502906024625*^9, 3.502906391171875*^9, 3.50290678746875*^9, 
   3.502909344234375*^9, 3.502962053671875*^9, 3.502965029328125*^9, 
   3.5029695781875*^9, 3.50297580846875*^9, 3.502977325390625*^9, 
   3.50304373975*^9, 3.503047766359375*^9, 3.503055440875*^9, 
   3.503056979484375*^9, 3.5033083149375*^9, 3.503392833546875*^9, 
   3.50357823709375*^9, 3.503652175875*^9, 3.50367783484375*^9, 
   3.503678060828125*^9, 3.50367886140625*^9, 3.503687920515625*^9, 
   3.503688806328125*^9, 3.503738100265625*^9, 3.50374026815625*^9, 
   3.50374776140625*^9, 3.50374803628125*^9, 3.503766018125*^9, 
   3.503769045859375*^9, 3.50376910278125*^9, 3.5037705705*^9, 
   3.50383039203125*^9, 3.50411028996875*^9, 3.50419400871875*^9, 
   3.504255870765625*^9, 3.504264001890625*^9, 3.50426417846875*^9, 
   3.504264375796875*^9, 3.504267507265625*^9, 3.515830858671875*^9, 
   3.51583114546875*^9, 3.5572368704035673`*^9, 3.568986833670459*^9, 
   3.568987160237439*^9, 3.568987934387486*^9, 3.568987989594933*^9, 
   3.56898955913105*^9, 3.5689953371208057`*^9, 3.569056112481337*^9, 
   3.572689357039832*^9, 3.597942874010704*^9, 3.598000869179872*^9, 
   3.598692279970152*^9, 3.59877852025616*^9, 3.598804173463174*^9, 
   3.598864591217065*^9, 3.598884817927395*^9, 3.598952761262854*^9, 
   3.599038736165547*^9, 3.599129328455435*^9, 3.60214937464115*^9, 
   3.6026686167524014`*^9, 3.602753728827441*^9, 3.602768566169506*^9, 
   3.60276912549544*^9, 3.602769384224195*^9}]
}, Open  ]],

Cell[CellGroupData[{

Cell[BoxData["params"], "Input",
 CellChangeTimes->{{3.5027103955*^9, 3.5027103961875*^9}}],

Cell[BoxData[
 RowBox[{"{", 
  RowBox[{
   RowBox[{"\[Alpha]", "\[Rule]", "0.05692944039628129`"}], ",", 
   RowBox[{"a", "\[Rule]", "8.839215686274514`"}], ",", 
   RowBox[{"\[Lambda]", "\[Rule]", "0.04216247105682406`"}], ",", 
   RowBox[{"\[Delta]", "\[Rule]", "0.5384615384615385`"}], ",", 
   RowBox[{"dValue", "\[Rule]", "0.5120625158386006`"}]}], "}"}]], "Output",
 CellChangeTimes->CompressedData["
1:eJwlzX8o3HEcx/HPlh8XNTcjh3VnTJN09fWHaJvrs8lvxoT8OlIk0clSlNbZ
irM7/KFojVOzJS2OouY3Kf+Ik0SH/HM4Pv+s/Era3D6f1/f7z6Pnq/en77NK
w/uqB4SQHCK+AbtTxSghJ3unQmPK9Rl8qj3HHhHK0JY1SEoW/YJFX2UooakV
EsVIPNrVmwjdFTpoNkLS7/8GXRf+Fh2YD42nn+RumJL1vUqCMxN6+Ot5Be6S
yyqhf00V9onIatjS2w7tX0xQk26BH3y6YPmqd4h4JykkIRnuMaP/jtqgXpqH
1izZsUlIAtQrcNMi22l1QNPYPpQKjnBvaYbEoXPBpdkz7Pcrsnkt59DD5hUq
1BX3CInq5W/oMOxif12zj875KHvXJ1unPoQFaUwSd3H1wlfaS+WxkdHYjrji
rH5GZx8XfhZuN2w4hQF0iglr352MZ3M1DyPbcrmNBqXWwA1K+Z5QZmVU/a3V
17TJaOrFz9If3PFM9821ndHDQcWTsC1G/zhtX2O43dGu4HTuv4PEuzxu22TU
iyZu+5xn+BB3a/WRfp17s7zj7trl/ytSdZr3GL0dDVFNc737NIXz3O4O54DQ
k/osCP8DpgYSeQ==
  "]]
}, Open  ]],

Cell[CellGroupData[{

Cell[BoxData[
 RowBox[{"Begin", "[", "\"\<amer`\>\"", "]"}]], "Input",
 CellChangeTimes->{{3.5026227330625*^9, 3.5026227406875*^9}, {
   3.502639227390625*^9, 3.502639228359375*^9}, {3.502639340484375*^9, 
   3.502639341796875*^9}, {3.502724640765625*^9, 3.502724642296875*^9}, {
   3.502824344015625*^9, 3.50282434609375*^9}, {3.50282442771875*^9, 
   3.502824432734375*^9}, {3.502827471078125*^9, 3.502827473234375*^9}, {
   3.5028841539375*^9, 3.502884156953125*^9}, 3.503769106453125*^9}],

Cell[BoxData["\<\"amer`\"\>"], "Output",
 CellChangeTimes->{{3.5026227431875*^9, 3.502622767953125*^9}, 
   3.502627279859375*^9, 3.502627885359375*^9, 3.50262947553125*^9, 
   3.5026383583125*^9, 3.502638815125*^9, 3.502639078390625*^9, 
   3.502639302875*^9, {3.50263934246875*^9, 3.502639353609375*^9}, 
   3.502699732796875*^9, 3.502716607171875*^9, 3.50272093825*^9, 
   3.502721392921875*^9, 3.502723289109375*^9, 3.50272466040625*^9, 
   3.502800372890625*^9, 3.502801504609375*^9, 3.50280189228125*^9, 
   3.502884158890625*^9, 3.502896287359375*^9, 3.50289792896875*^9, 
   3.502898180390625*^9, 3.502903444765625*^9, 3.50290561940625*^9, 
   3.5029060246875*^9, 3.502906391234375*^9, 3.502906787515625*^9, 
   3.502909344453125*^9, 3.502962053984375*^9, 3.5029650294375*^9, 
   3.50296957834375*^9, 3.5029758088125*^9, 3.502977325734375*^9, 
   3.503043740046875*^9, 3.5030477666875*^9, 3.503055441296875*^9, 
   3.5030569798125*^9, 3.50330831525*^9, 3.50339283375*^9, 
   3.503578237359375*^9, 3.503652176125*^9, 3.503677835171875*^9, 
   3.503678061234375*^9, 3.503678861515625*^9, 3.503687920828125*^9, 
   3.503688806640625*^9, 3.503738100578125*^9, 3.503740268453125*^9, 
   3.503747761734375*^9, 3.503748036609375*^9, 3.503766022140625*^9, 
   3.5037690461875*^9, 3.50376910884375*^9, 3.503770570828125*^9, 
   3.503830392421875*^9, 3.50411029028125*^9, 3.504194009046875*^9, 
   3.50425587103125*^9, 3.504264002046875*^9, 3.50426417859375*^9, 
   3.504264375921875*^9, 3.5042675075625*^9, 3.515830858859375*^9, 
   3.51583114584375*^9, 3.5572368850475397`*^9, 3.56898683373781*^9, 
   3.568987164405604*^9, 3.568987934453927*^9, 3.568987989668824*^9, 
   3.568989559198491*^9, 3.568995337191022*^9, 3.569056112546462*^9, 
   3.572689357105638*^9, 3.597942884518187*^9, 3.598000869192116*^9, 
   3.598692279987213*^9, 3.5987785202827997`*^9, 3.598804173547171*^9, 
   3.598864591230279*^9, 3.598884817996127*^9, 3.598952761281355*^9, 
   3.5990387361935368`*^9, 3.599129328468749*^9, 3.6021493746554613`*^9, 
   3.602668616770297*^9, 3.602753728839245*^9, 3.6027691284110126`*^9, 
   3.602769384357141*^9}]
}, Open  ]]
}, Closed]],

Cell[CellGroupData[{

Cell["Functions", "Section",
 CellChangeTimes->{{3.50272479803125*^9, 3.5027247991875*^9}}],

Cell[CellGroupData[{

Cell["Summary of European value computation", "Subsection",
 CellChangeTimes->{{3.46487329209375*^9, 3.464873313984375*^9}}],

Cell["\<\
To summarize what I've got so far, the value of the European L2d is\
\>", "Text",
 CellChangeTimes->{{3.464856484109375*^9, 3.464856500125*^9}, {
  3.4648583011875*^9, 3.464858308890625*^9}, {3.464858361171875*^9, 
  3.46485836171875*^9}}],

Cell[TextData[{
 Cell[BoxData[
  FormBox[
   RowBox[{
    RowBox[{"v", "(", 
     RowBox[{"a", ",", "q"}], ")"}], "=", 
    RowBox[{
     RowBox[{
      SuperscriptBox["\[ExponentialE]", 
       FractionBox[
        RowBox[{"\[Lambda]", " ", "a"}], "\[Delta]"]], " ", 
      RowBox[{"(", 
       RowBox[{
        SubscriptBox["V", "d"], "+", 
        RowBox[{
         SubscriptBox["V", "L3"], "q"}]}], ")"}]}], "-", 
     RowBox[{
      SuperscriptBox["\[ExponentialE]", 
       FractionBox[
        RowBox[{"\[Lambda]", " ", "a"}], 
        RowBox[{"2", "\[Delta]"}]]], 
      SqrtBox[
       RowBox[{
        SubscriptBox["V", "d"], 
        SubscriptBox["V", "L3"], "q"}]], 
      RowBox[{"y", "(", 
       RowBox[{"a", ",", 
        RowBox[{"log", "(", 
         RowBox[{
          FractionBox[
           SubscriptBox["V", "L3"], 
           SubscriptBox["V", "q"]], "q"}], ")"}]}], ")"}], " "}]}]}], 
   TraditionalForm]]],
 "\n",
 Cell[BoxData[
  FormBox[
   RowBox[{
    RowBox[{"v", "(", 
     RowBox[{"a", ",", "q"}], ")"}], "=", 
    RowBox[{
     SubscriptBox["V", "d"], 
     RowBox[{
      SuperscriptBox["\[ExponentialE]", 
       FractionBox[
        RowBox[{"\[Lambda]", " ", "a"}], 
        RowBox[{"2", "\[Delta]"}]]], "(", 
      RowBox[{
       RowBox[{
        SuperscriptBox["\[ExponentialE]", 
         FractionBox[
          RowBox[{"\[Lambda]", " ", "a"}], 
          RowBox[{"2", "\[Delta]"}]]], " ", 
        RowBox[{"(", 
         RowBox[{"1", "+", 
          SuperscriptBox["\[ExponentialE]", "u"]}], ")"}]}], "-", 
       RowBox[{
        SuperscriptBox["\[ExponentialE]", 
         RowBox[{"u", "/", "2"}]], 
        RowBox[{"y", "(", 
         RowBox[{"a", ",", "u"}], ")"}]}]}], " ", ")"}]}]}], 
   TraditionalForm]]],
 "\n",
 Cell[BoxData[
  FormBox[
   RowBox[{"u", "=", 
    RowBox[{"log", "(", 
     RowBox[{
      FractionBox[
       SubscriptBox["V", "L3"], 
       SubscriptBox["V", "q"]], "q"}], ")"}]}], TraditionalForm]]],
 ", ",
 Cell[BoxData[
  FormBox[
   RowBox[{"q", "=", 
    RowBox[{
     FractionBox[
      SubscriptBox["V", "d"], 
      SubscriptBox["V", "L3"]], 
     SuperscriptBox["\[ExponentialE]", "u"]}]}], TraditionalForm]]],
 "\n",
 Cell[BoxData[
  FormBox[
   RowBox[{
    RowBox[{"v", "(", 
     RowBox[{"a", ",", "q"}], ")"}], "=", 
    RowBox[{
     SuperscriptBox["\[ExponentialE]", 
      RowBox[{
       FractionBox["\[Lambda]", 
        RowBox[{"2", "\[Delta]"}]], "a"}]], 
     SqrtBox[
      RowBox[{
       SubscriptBox["V", "d"], 
       SubscriptBox["V", "L3"], "q"}]], 
     RowBox[{
      SubscriptBox["y", "1"], "(", 
      RowBox[{"a", ",", "u"}], ")"}]}]}], TraditionalForm]]],
 "\n",
 Cell[BoxData[
  FormBox[
   RowBox[{
    RowBox[{
     SubscriptBox["y", "1"], "(", 
     RowBox[{"a", ",", "u"}], ")"}], "=", 
    RowBox[{
     RowBox[{
      SubscriptBox["y", "max"], "(", 
      RowBox[{"a", ",", "u"}], ")"}], "-", 
     RowBox[{"y", "(", 
      RowBox[{"a", ",", "u"}], ")"}]}]}], TraditionalForm]]],
 "\n",
 Cell[BoxData[
  FormBox[
   RowBox[{
    RowBox[{
     SubscriptBox["y", "max"], "(", 
     RowBox[{"a", ",", "u"}], ")"}], "=", 
    RowBox[{
     SuperscriptBox["\[ExponentialE]", 
      RowBox[{
       FractionBox["\[Lambda]", 
        RowBox[{"2", "\[Delta]"}]], "a"}]], "(", 
     RowBox[{
      SuperscriptBox["\[ExponentialE]", 
       RowBox[{
        RowBox[{"-", "u"}], "/", "2"}]], "+", 
      SuperscriptBox["\[ExponentialE]", 
       RowBox[{"u", "/", "2"}]]}], ")"}]}], TraditionalForm]]]
}], "Text",
 CellChangeTimes->{{3.46485789065625*^9, 3.4648579015*^9}, {
   3.464859869859375*^9, 3.46485993309375*^9}, {3.50272644759375*^9, 
   3.5027264606875*^9}, 3.502726512546875*^9, {3.502726542765625*^9, 
   3.502726585328125*^9}, {3.502726616015625*^9, 3.502726648234375*^9}, 
   3.50272730471875*^9, {3.50272771059375*^9, 3.502727726*^9}, {
   3.502727765078125*^9, 3.502727857109375*^9}, {3.50272837309375*^9, 
   3.5027284273125*^9}, {3.502728463234375*^9, 3.5027285714375*^9}, {
   3.50280040225*^9, 3.502800466265625*^9}, {3.50280049784375*^9, 
   3.502800572015625*^9}, {3.502800604890625*^9, 3.502800604890625*^9}, {
   3.502801532328125*^9, 3.502801628609375*^9}, {3.50280166315625*^9, 
   3.50280167290625*^9}}],

Cell[TextData[{
 "The L2d molt is defined as ",
 Cell[BoxData[
  FormBox[
   RowBox[{"a", "=", "0"}], TraditionalForm]]],
 ", so ",
 Cell[BoxData[
  FormBox[
   RowBox[{"a", "<", "0"}], TraditionalForm]]],
 " in all the computations below. "
}], "Text",
 CellChangeTimes->{{3.5027282008125*^9, 3.502728216640625*^9}}],

Cell[TextData[Cell[BoxData[
 FormBox[
  RowBox[{
   RowBox[{"y", "(", 
    RowBox[{"0", ",", "u"}], ")"}], "=", 
   RowBox[{
    RowBox[{
     SubscriptBox["y", "0"], "(", "u", ")"}], "=", 
    SuperscriptBox["\[ExponentialE]", 
     RowBox[{
      RowBox[{"-", 
       RowBox[{"\[LeftBracketingBar]", "u", "\[RightBracketingBar]"}]}], "/", 
      "2"}]]}]}], TraditionalForm]]]], "Text",
 CellChangeTimes->{{3.464857423171875*^9, 3.46485759528125*^9}, {
  3.464857815171875*^9, 3.464857862765625*^9}, {3.502727958765625*^9, 
  3.502727959890625*^9}, {3.50272799815625*^9, 3.50272804321875*^9}, {
  3.502802140609375*^9, 3.502802140609375*^9}}],

Cell[TextData[{
 Cell[BoxData[
  FormBox[
   RowBox[{"y", "(", 
    RowBox[{"a", ",", "u"}], ")"}], TraditionalForm]]],
 " is calculated by convolving ",
 Cell[BoxData[
  FormBox[
   RowBox[{
    SubscriptBox["y", "0"], "(", "u", ")"}], TraditionalForm]]],
 " with a kernel whose Fourier transform is ",
 Cell[BoxData[
  FormBox[
   SuperscriptBox["\[ExponentialE]", 
    RowBox[{
     RowBox[{"\[Kappa]", "(", "\[Omega]", ")"}], "a"}]], TraditionalForm]]],
 ", with ",
 Cell[BoxData[
  FormBox[
   RowBox[{
    RowBox[{"\[Kappa]", "(", "\[Omega]", ")"}], "=", 
    FormBox[
     SqrtBox[
      FractionBox[
       RowBox[{"\[Lambda]", "(", 
        RowBox[{
         RowBox[{"2", "\[Alpha]", "\[VeryThinSpace]", "\[Lambda]"}], "+", 
         SuperscriptBox["\[Sigma]", "2"], "+", 
         RowBox[{"4", 
          SuperscriptBox["\[Sigma]", "2"], " ", 
          SuperscriptBox["\[Omega]", "2"]}]}], ")"}], 
       RowBox[{"8", "\[Alpha]", "\[VeryThinSpace]", 
        SuperscriptBox["\[Delta]", "2"]}]]],
     TraditionalForm]}], TraditionalForm]]],
 ". "
}], "Text",
 CellChangeTimes->{{3.46485815240625*^9, 3.464858285625*^9}, {
   3.5027280650625*^9, 3.50272817659375*^9}, 3.502728248*^9}],

Cell[BoxData[
 RowBox[{
  RowBox[{"\[Kappa]", "[", 
   RowBox[{
   "\[Omega]_", ",", "\[Alpha]_", ",", "\[Lambda]_", ",", "\[Sigma]_", ",", 
    "\[Delta]_"}], "]"}], ":=", "\[IndentingNewLine]", 
  SqrtBox[
   FractionBox[
    RowBox[{"\[Lambda]", " ", 
     RowBox[{"(", 
      RowBox[{
       RowBox[{"2", " ", "\[Alpha]", " ", "\[Lambda]"}], "+", 
       SuperscriptBox["\[Sigma]", "2"], "+", 
       RowBox[{"4", " ", 
        SuperscriptBox["\[Sigma]", "2"], " ", 
        SuperscriptBox["\[Omega]", "2"]}]}], ")"}]}], 
    RowBox[{"8", "\[Alpha]", "\[VeryThinSpace]", 
     SuperscriptBox["\[Delta]", "2"]}]]]}]], "Input",
 CellChangeTimes->{{3.5026227870625*^9, 3.502622824375*^9}, 
   3.502803805265625*^9}]
}, Closed]],

Cell[CellGroupData[{

Cell["L2 value, L2d value, and intrinsic value", "Subsection",
 CellChangeTimes->{{3.464873328375*^9, 3.46487333296875*^9}, 
   3.5033124865*^9, {3.503312570828125*^9, 3.503312573046875*^9}}],

Cell[TextData[{
 "The value of the L2 is ",
 Cell[BoxData[
  FormBox[
   RowBox[{
    RowBox[{
     SubscriptBox["V", "L3"], " ", "q", "\[VeryThinSpace]", 
     SuperscriptBox["\[ExponentialE]", 
      RowBox[{"\[Lambda]", "\[VeryThinSpace]", "a"}]]}], "=", 
    RowBox[{
     SubscriptBox["V", "d"], 
     SuperscriptBox["\[ExponentialE]", 
      RowBox[{"u", "+", 
       RowBox[{"\[Lambda]", "\[VeryThinSpace]", "a"}]}]], 
     "\[VeryThinSpace]"}]}], TraditionalForm]]],
 "."
}], "Text",
 CellChangeTimes->{{3.464858518140625*^9, 3.464858539484375*^9}, {
  3.464859055015625*^9, 3.46485905659375*^9}, {3.4648591218125*^9, 
  3.46485912453125*^9}, {3.502728279453125*^9, 3.5027282910625*^9}, {
  3.502728323234375*^9, 3.5027283258125*^9}, {3.502728598171875*^9, 
  3.502728643796875*^9}}],

Cell[CellGroupData[{

Cell[BoxData[{
 RowBox[{
  RowBox[{
   RowBox[{"l2v1", "[", 
    RowBox[{
    "a_", ",", "u_", ",", "\[Alpha]_", ",", "\[Lambda]_", ",", "\[Sigma]_", 
     ",", "\[Delta]_", ",", "dValue_", ",", "l3Value_"}], "]"}], ":=", 
   "\[IndentingNewLine]", 
   RowBox[{"dValue", " ", 
    SuperscriptBox["\[ExponentialE]", 
     RowBox[{"u", "+", 
      RowBox[{"\[Lambda]", " ", "a"}]}]]}]}], "\[VeryThinSpace]", 
  ";"}], "\[IndentingNewLine]", 
 RowBox[{"l2v1", "[", 
  RowBox[{
  "a", ",", "u", ",", "\[Alpha]", ",", "\[Lambda]", ",", "\[Sigma]", ",", 
   "\[Delta]", ",", "dValue", ",", "l3Value"}], "]"}]}], "Input",
 CellChangeTimes->{{3.46485859775*^9, 3.464858665203125*^9}, {
  3.46485869903125*^9, 3.46485879609375*^9}, {3.4648588568125*^9, 
  3.464858867578125*^9}, {3.464859063703125*^9, 3.464859065328125*^9}, {
  3.464859435703125*^9, 3.464859474078125*^9}, {3.464859537671875*^9, 
  3.464859609203125*^9}, {3.4648630465*^9, 3.464863054796875*^9}, {
  3.4649515046875*^9, 3.4649515371875*^9}, {3.50272868309375*^9, 
  3.502728810734375*^9}, {3.502825165953125*^9, 3.50282518809375*^9}, {
  3.502884246140625*^9, 3.502884262796875*^9}}],

Cell[BoxData[
 RowBox[{"dValue", " ", 
  SuperscriptBox["\[ExponentialE]", 
   RowBox[{"u", "+", 
    RowBox[{"a", " ", "\[Lambda]"}]}]]}]], "Output",
 CellChangeTimes->{
  3.4648630553125*^9, 3.46494825453125*^9, 3.46495153796875*^9, 
   3.465037256328125*^9, 3.4650510116875*^9, 3.465200457796875*^9, 
   3.465207900140625*^9, 3.465466600140625*^9, 3.465553206734375*^9, 
   3.465558268265625*^9, 3.465567027828125*^9, 3.4655753790625*^9, 
   3.465633870015625*^9, 3.465725008640625*^9, 3.465740841578125*^9, 
   3.465812286296875*^9, 3.465987594*^9, 3.4659981799375*^9, 
   3.4660713285625*^9, 3.466248090171875*^9, 3.4662634268125*^9, 
   3.466334127140625*^9, 3.46634744525*^9, 3.46642136203125*^9, 
   3.466435302203125*^9, 3.46649723621875*^9, 3.466856511875*^9, 
   3.46693907321875*^9, 3.467025428625*^9, 3.467109242609375*^9, 
   3.467366496125*^9, {3.502728756546875*^9, 3.50272881134375*^9}, 
   3.5028021799375*^9, 3.50288418303125*^9, 3.5028842636875*^9, 
   3.50289628740625*^9, 3.502897937921875*^9, 3.50289818046875*^9, 
   3.5029034449375*^9, 3.502905619484375*^9, 3.502906024796875*^9, 
   3.5029063913125*^9, 3.50290678759375*^9, 3.5029093445*^9, 
   3.502962054328125*^9, 3.50296502978125*^9, 3.502969578390625*^9, 
   3.502975808859375*^9, 3.502977325796875*^9, 3.503043740125*^9, 
   3.50304776675*^9, 3.503055441375*^9, 3.503056979875*^9, 
   3.503312711046875*^9, 3.503392833875*^9, 3.503578237515625*^9, 
   3.503652176265625*^9, 3.5036778351875*^9, 3.50367806125*^9, 
   3.5036788615625*^9, 3.503687920859375*^9, 3.503688806671875*^9, 
   3.503738100609375*^9, 3.503740268484375*^9, 3.50374776178125*^9, 
   3.50374803665625*^9, 3.50376603040625*^9, 3.503769046234375*^9, 
   3.503769117203125*^9, 3.503770570875*^9, 3.503830392453125*^9, 
   3.5041102904375*^9, 3.504194009203125*^9, 3.504255871171875*^9, 
   3.504264002078125*^9, 3.504264178625*^9, 3.5042643759375*^9, 
   3.50426750759375*^9, 3.51583085896875*^9, 3.515831145890625*^9, 
   3.557237411876256*^9, 3.568986833801622*^9, 3.568987176382543*^9, 
   3.568987989716888*^9, 3.568989559263631*^9, 3.56899533725603*^9, 
   3.5690561128759203`*^9, 3.572689357154849*^9, 3.597942898679734*^9, 
   3.598000869656465*^9, 3.598692280229183*^9, 3.59877852069551*^9, 
   3.598804173612764*^9, 3.59886459167662*^9, 3.598884818044697*^9, 
   3.598952761522399*^9, 3.599038736421926*^9, 3.599129328948214*^9, 
   3.602149374877266*^9, 3.602668617020741*^9, 3.6027537290649347`*^9, 
   3.602769384422741*^9}]
}, Open  ]],

Cell[CellGroupData[{

Cell[BoxData[{
 RowBox[{
  RowBox[{
   RowBox[{"l2v2", "[", 
    RowBox[{
    "a_", ",", "q_", ",", "\[Alpha]_", ",", "\[Lambda]_", ",", "\[Sigma]_", 
     ",", "\[Delta]_", ",", "dValue_", ",", "l3Value_"}], "]"}], ":=", 
   "\[IndentingNewLine]", 
   RowBox[{"Evaluate", "[", "\[IndentingNewLine]", 
    RowBox[{"l2v1", "[", 
     RowBox[{"a", ",", 
      RowBox[{"Log", "[", 
       RowBox[{
        FractionBox["l3Value", "dValue"], "q"}], "]"}], ",", "\[Alpha]", ",", 
      "\[Lambda]", ",", "\[Sigma]", ",", "\[Delta]", ",", "dValue", ",", 
      "l3Value"}], "]"}], "\[IndentingNewLine]", "]"}]}], 
  ";"}], "\[IndentingNewLine]", 
 RowBox[{"l2v2", "[", 
  RowBox[{
  "a", ",", "q", ",", "\[Alpha]", ",", "\[Lambda]", ",", "\[Sigma]", ",", 
   "\[Delta]", ",", "dValue", ",", "l3Value"}], "]"}]}], "Input",
 CellChangeTimes->{{3.46485859775*^9, 3.464858665203125*^9}, {
  3.46485869903125*^9, 3.46485879609375*^9}, {3.4648588568125*^9, 
  3.464858867578125*^9}, {3.464859063703125*^9, 3.464859065328125*^9}, {
  3.464859435703125*^9, 3.464859474078125*^9}, {3.464859537671875*^9, 
  3.464859609203125*^9}, {3.4648630465*^9, 3.464863054796875*^9}, {
  3.4649515046875*^9, 3.4649515371875*^9}, {3.50272868309375*^9, 
  3.502728810734375*^9}, {3.502825165953125*^9, 3.50282518809375*^9}, {
  3.502884246140625*^9, 3.502884262796875*^9}, {3.50419562453125*^9, 
  3.50419570315625*^9}}],

Cell[BoxData[
 RowBox[{
  SuperscriptBox["\[ExponentialE]", 
   RowBox[{"a", " ", "\[Lambda]"}]], " ", "l3Value", " ", "q"}]], "Output",
 CellChangeTimes->{3.504195704609375*^9, 3.504255871234375*^9, 
  3.50426400209375*^9, 3.50426417865625*^9, 3.50426437596875*^9, 
  3.504267507640625*^9, 3.515830859015625*^9, 3.5158311459375*^9, 
  3.557237413696073*^9, 3.5689868338358727`*^9, 3.5689871790351057`*^9, 
  3.5689879897483053`*^9, 3.56898955929937*^9, 3.568995337291029*^9, 
  3.569056112935734*^9, 3.572689357187578*^9, 3.597942903215708*^9, 
  3.598000869667913*^9, 3.598692280244186*^9, 3.598778520709586*^9, 
  3.598804173646962*^9, 3.5988645916856537`*^9, 3.598884818077931*^9, 
  3.5989527615358047`*^9, 3.599038736433324*^9, 3.599129328960413*^9, 
  3.60214937488903*^9, 3.60266861703585*^9, 3.6027537290779867`*^9, 
  3.6027693844566813`*^9}]
}, Open  ]],

Cell[TextData[{
 "The value of a (hypothetical) L2d commited to become a dauer is ",
 Cell[BoxData[
  FormBox[
   RowBox[{
    SubscriptBox["V", "d"], 
    SuperscriptBox["\[ExponentialE]", 
     RowBox[{
      FractionBox["\[Lambda]", "\[Delta]"], "a"}]]}], TraditionalForm]]],
 "."
}], "Text",
 CellChangeTimes->{{3.50331250875*^9, 3.50331255946875*^9}}],

Cell[CellGroupData[{

Cell[BoxData[{
 RowBox[{
  RowBox[{
   RowBox[{"l2dv1", "[", 
    RowBox[{
    "a_", ",", "u_", ",", "\[Alpha]_", ",", "\[Lambda]_", ",", "\[Sigma]_", 
     ",", "\[Delta]_", ",", "dValue_", ",", "l3Value_"}], "]"}], ":=", 
   "\[IndentingNewLine]", 
   RowBox[{"dValue", " ", 
    SuperscriptBox["\[ExponentialE]", 
     FractionBox[
      RowBox[{"\[Lambda]", " ", "a"}], "\[Delta]"]]}]}], 
  ";"}], "\[IndentingNewLine]", 
 RowBox[{" ", 
  RowBox[{"l2dv1", "[", 
   RowBox[{
   "a", ",", "u", ",", "\[Alpha]", ",", "\[Lambda]", ",", "\[Sigma]", ",", 
    "\[Delta]", ",", "dValue", ",", "l3Value"}], "]"}]}]}], "Input",
 CellChangeTimes->{{3.464856791203125*^9, 3.464856816734375*^9}, 
   3.464856896828125*^9, {3.464856975375*^9, 3.464856988203125*^9}, {
   3.46485705440625*^9, 3.46485707653125*^9}, {3.46485717434375*^9, 
   3.464857175109375*^9}, {3.464857695359375*^9, 3.46485776384375*^9}, {
   3.464859247015625*^9, 3.464859329234375*^9}, {3.464859447171875*^9, 
   3.464859447203125*^9}, {3.46485974340625*^9, 3.464859744734375*^9}, 
   3.464859827484375*^9, {3.502726665234375*^9, 3.502726752703125*^9}, {
   3.502727366625*^9, 3.50272737140625*^9}, {3.5027275280625*^9, 
   3.502727646453125*^9}, {3.502727899484375*^9, 3.50272793309375*^9}, {
   3.502802050421875*^9, 3.502802131921875*^9}, {3.502909147953125*^9, 
   3.502909152875*^9}, {3.503312614984375*^9, 3.503312616953125*^9}}],

Cell[BoxData[
 RowBox[{"dValue", " ", 
  SuperscriptBox["\[ExponentialE]", 
   FractionBox[
    RowBox[{"a", " ", "\[Lambda]"}], "\[Delta]"]]}]], "Output",
 CellChangeTimes->CompressedData["
1:eJxTTMoPSmVkYGAwZACBfXc5pV45MjDYcRiC6IbN/d1gPteq9WB+muEeML3C
F0Jv2gimGWTkDoLpaz1gumHKvJtgesLaW2Bxq7B7YP7UCjDNoOH0HMw/sesF
mM93BELHVr4Ei/OvZ5MG0YFR/SCaQdN6B5h+lX8NTLtk3ALLh9aBaQaG6RB+
qdwdMJ3k+coQJG6fC6I1numHPml45Tj9mnWU7/RXjof/H20F0bIsO1+BaJN5
r9b5AWmrSK3GQCB96q2cXj6QfiS43DJ23ivHLSzx/B3nXjk+PrQ1ZgmQTgzm
+P71/CvHfSriwgoXXjmqPd06UwdIs1l+k/QC0icWO/8KBtLzJxmqlwLp8958
SvOB9Glm+bjTQPrRzjv/e6+9cvz1RrGz+/orx8/PlCS2Amm2lfx79wBpAKUW
tJE=
  "]]
}, Open  ]],

Cell[CellGroupData[{

Cell[BoxData[{
 RowBox[{
  RowBox[{
   RowBox[{"l2dv2", "[", 
    RowBox[{
    "a_", ",", "q_", ",", "\[Alpha]_", ",", "\[Lambda]_", ",", "\[Sigma]_", 
     ",", "\[Delta]_", ",", "dValue_", ",", "l3Value_"}], "]"}], ":=", 
   "\[IndentingNewLine]", 
   RowBox[{"dValue", " ", 
    SuperscriptBox["\[ExponentialE]", 
     FractionBox[
      RowBox[{"\[Lambda]", " ", "a"}], "\[Delta]"]]}]}], 
  ";"}], "\[IndentingNewLine]", 
 RowBox[{" ", 
  RowBox[{"l2dv2", "[", 
   RowBox[{
   "a", ",", "q", ",", "\[Alpha]", ",", "\[Lambda]", ",", "\[Sigma]", ",", 
    "\[Delta]", ",", "dValue", ",", "l3Value"}], "]"}]}]}], "Input",
 CellChangeTimes->{{3.464856791203125*^9, 3.464856816734375*^9}, 
   3.464856896828125*^9, {3.464856975375*^9, 3.464856988203125*^9}, {
   3.46485705440625*^9, 3.46485707653125*^9}, {3.46485717434375*^9, 
   3.464857175109375*^9}, {3.464857695359375*^9, 3.46485776384375*^9}, {
   3.464859247015625*^9, 3.464859329234375*^9}, {3.464859447171875*^9, 
   3.464859447203125*^9}, {3.46485974340625*^9, 3.464859744734375*^9}, 
   3.464859827484375*^9, {3.502726665234375*^9, 3.502726752703125*^9}, {
   3.502727366625*^9, 3.50272737140625*^9}, {3.5027275280625*^9, 
   3.502727646453125*^9}, {3.502727899484375*^9, 3.50272793309375*^9}, {
   3.502802050421875*^9, 3.502802131921875*^9}, {3.502909147953125*^9, 
   3.502909152875*^9}, {3.503312614984375*^9, 3.503312616953125*^9}, {
   3.50419555265625*^9, 3.50419556590625*^9}}],

Cell[BoxData[
 RowBox[{"dValue", " ", 
  SuperscriptBox["\[ExponentialE]", 
   FractionBox[
    RowBox[{"a", " ", "\[Lambda]"}], "\[Delta]"]]}]], "Output",
 CellChangeTimes->{3.50419556684375*^9, 3.504255871375*^9, 
  3.504264002140625*^9, 3.504264178703125*^9, 3.504264376015625*^9, 
  3.50426750771875*^9, 3.515830859125*^9, 3.515831146*^9, 3.55723742160183*^9,
   3.5689868339197206`*^9, 3.568987184354541*^9, 3.568987989816986*^9, 
  3.568989559365534*^9, 3.568995337358654*^9, 3.569056112998032*^9, 
  3.572689357254045*^9, 3.597942909805665*^9, 3.598000869687475*^9, 
  3.598692280269376*^9, 3.59877852073177*^9, 3.5988041737136087`*^9, 
  3.598864591700162*^9, 3.598884818146656*^9, 3.5989527615585413`*^9, 
  3.599038736454238*^9, 3.5991293289758453`*^9, 3.602149374904907*^9, 
  3.602668617070232*^9, 3.602753729097269*^9, 3.602769384522375*^9}]
}, Open  ]],

Cell["The intrinsic value of the L2d is the maximum of these two.", "Text",
 CellChangeTimes->{{3.50331263621875*^9, 3.50331265596875*^9}}],

Cell[CellGroupData[{

Cell[BoxData[{
 RowBox[{
  RowBox[{
   RowBox[{"l2div1", "[", 
    RowBox[{
    "a_", ",", "u_", ",", "\[Alpha]_", ",", "\[Lambda]_", ",", "\[Sigma]_", 
     ",", "\[Delta]_", ",", "dValue_", ",", "l3Value_"}], "]"}], ":=", 
   "\[IndentingNewLine]", 
   RowBox[{"Max", "[", 
    RowBox[{
     RowBox[{"l2dv1", "[", 
      RowBox[{
      "a", ",", "u", ",", "\[Alpha]", ",", "\[Lambda]", ",", "\[Sigma]", ",", 
       "\[Delta]", ",", "dValue", ",", "l3Value"}], "]"}], ",", 
     RowBox[{"l2v1", "[", 
      RowBox[{
      "a", ",", "u", ",", "\[Alpha]", ",", "\[Lambda]", ",", "\[Sigma]", ",", 
       "\[Delta]", ",", "dValue", ",", "l3Value"}], "]"}]}], "]"}]}], 
  ";"}], "\[IndentingNewLine]", 
 RowBox[{"l2div1", "[", 
  RowBox[{
  "a", ",", "u", ",", "\[Alpha]", ",", "\[Lambda]", ",", "\[Sigma]", ",", 
   "\[Delta]", ",", "dValue", ",", "l3Value"}], "]"}]}], "Input",
 CellChangeTimes->{{3.503312659421875*^9, 3.5033127040625*^9}}],

Cell[BoxData[
 RowBox[{"Max", "[", 
  RowBox[{
   RowBox[{"dValue", " ", 
    SuperscriptBox["\[ExponentialE]", 
     FractionBox[
      RowBox[{"a", " ", "\[Lambda]"}], "\[Delta]"]]}], ",", 
   RowBox[{"dValue", " ", 
    SuperscriptBox["\[ExponentialE]", 
     RowBox[{"u", "+", 
      RowBox[{"a", " ", "\[Lambda]"}]}]]}]}], "]"}]], "Output",
 CellChangeTimes->{{3.5033127050625*^9, 3.503312712875*^9}, 
   3.503392833984375*^9, 3.503578237671875*^9, 3.503652176359375*^9, 
   3.50367783521875*^9, 3.50367806128125*^9, 3.50367886159375*^9, 
   3.50368792090625*^9, 3.50368880671875*^9, 3.503738100671875*^9, 
   3.5037402685625*^9, 3.50374776184375*^9, 3.5037480366875*^9, 
   3.5037660365*^9, 3.503769046296875*^9, 3.503769122796875*^9, 
   3.5037705709375*^9, 3.5038303925*^9, 3.504110290640625*^9, 
   3.504194009359375*^9, 3.5042558714375*^9, 3.504264002171875*^9, 
   3.50426417871875*^9, 3.50426437603125*^9, 3.50426750775*^9, 
   3.515830859203125*^9, 3.515831146046875*^9, 3.55723742632028*^9, 
   3.5689868339518023`*^9, 3.5689871882735157`*^9, 3.5689879898494062`*^9, 
   3.568989559397998*^9, 3.5689953373941813`*^9, 3.569056113032843*^9, 
   3.5726893572864847`*^9, 3.5979429205312223`*^9, 3.5980008696969633`*^9, 
   3.598692280279817*^9, 3.598778520747567*^9, 3.598804173751099*^9, 
   3.5988645917082787`*^9, 3.598884818179537*^9, 3.5989527615691757`*^9, 
   3.599038736463644*^9, 3.599129328983501*^9, 3.60214937492626*^9, 
   3.602668617745679*^9, 3.602753729105282*^9, 3.602769384557913*^9}]
}, Open  ]],

Cell[CellGroupData[{

Cell[BoxData[{
 RowBox[{
  RowBox[{
   RowBox[{"l2div2", "[", 
    RowBox[{
    "a_", ",", "q_", ",", "\[Alpha]_", ",", "\[Lambda]_", ",", "\[Sigma]_", 
     ",", "\[Delta]_", ",", "dValue_", ",", "l3Value_"}], "]"}], ":=", 
   "\[IndentingNewLine]", 
   RowBox[{"Evaluate", "[", "\[IndentingNewLine]", 
    RowBox[{"l2div1", "[", 
     RowBox[{"a", ",", 
      RowBox[{"Log", "[", 
       RowBox[{
        FractionBox["l3Value", "dValue"], "q"}], "]"}], ",", "\[Alpha]", ",", 
      "\[Lambda]", ",", "\[Sigma]", ",", "\[Delta]", ",", "dValue", ",", 
      "l3Value"}], "]"}], "\[IndentingNewLine]", "]"}]}], 
  ";"}], "\[IndentingNewLine]", 
 RowBox[{"l2div2", "[", 
  RowBox[{
  "a", ",", "q", ",", "\[Alpha]", ",", "\[Lambda]", ",", "\[Sigma]", ",", 
   "\[Delta]", ",", "dValue", ",", "l3Value"}], "]"}]}], "Input",
 CellChangeTimes->{{3.503312659421875*^9, 3.5033127040625*^9}, {
  3.5036893565*^9, 3.50368942096875*^9}, {3.50419559390625*^9, 
  3.504195600265625*^9}}],

Cell[BoxData[
 RowBox[{"Max", "[", 
  RowBox[{
   RowBox[{"dValue", " ", 
    SuperscriptBox["\[ExponentialE]", 
     FractionBox[
      RowBox[{"a", " ", "\[Lambda]"}], "\[Delta]"]]}], ",", 
   RowBox[{
    SuperscriptBox["\[ExponentialE]", 
     RowBox[{"a", " ", "\[Lambda]"}]], " ", "l3Value", " ", "q"}]}], 
  "]"}]], "Output",
 CellChangeTimes->CompressedData["
1:eJxTTMoPSmVkYGDQZgCBwtsHpV45MjSYPYbQ0+bdBNEMk9feAtM2Yfcg4hUQ
+o/TczB9atcLsPykIxA6vvIlmBZczyYNosOj+sG0nvUOEN2gwrQTzP+Qfw1M
u2XcAtMRdRCaaTqErpS7A6YzPF8ZgvQ55YLo9Zszw540vHJ8tMY+ynf6K8dW
1dB2EC2uvecViJ7y7e06PyAdtFyvMRBIp4kr6eUD6ST7VZax8145vvOfIthx
7pXj74nbYpYA6bJazu9fz79yvGIuIaxw4ZXji687ZuoA6SlPv0l6AenWi26/
goG0xywj9VIg3WTCrzQfSFuvkI87DaRlHtz933vtlWOtvmVn9/VXjtPWKkts
BdIpT4X27gHSAIwaolw=
  "]]
}, Open  ]]
}, Closed]],

Cell[CellGroupData[{

Cell["American value computation", "Subsection",
 CellChangeTimes->{{3.503312289578125*^9, 3.503312294921875*^9}}],

Cell[CellGroupData[{

Cell["", "Subsubsection"],

Cell[TextData[{
 "For this I want to use a different ",
 Cell[BoxData[
  FormBox[
   SubscriptBox["y", "max"], TraditionalForm]]],
 " that will track with intrinsic value. This will keep ",
 Cell[BoxData[
  FormBox[
   RowBox[{"y", "(", 
    RowBox[{"a", ",", "u"}], ")"}], TraditionalForm]]],
 " within bounds during the solution. However, since it will no longer be a \
solution of the PDE, I'm going to end up with an inhomogeneous correction. \
Actually, to avoid confusion, let's use ",
 Cell[BoxData[
  FormBox[
   SubscriptBox["w", "max"], TraditionalForm]]],
 " and ",
 Cell[BoxData[
  FormBox["w", TraditionalForm]]],
 " for these new transformations. I start with the same transformation as \
before:"
}], "Text",
 CellChangeTimes->{{3.503312299*^9, 3.503312315484375*^9}, {
  3.503312729453125*^9, 3.503312784859375*^9}, {3.503313157390625*^9, 
  3.50331324396875*^9}}],

Cell[TextData[Cell[BoxData[
 FormBox[
  RowBox[{
   RowBox[{"v", "(", 
    RowBox[{"a", ",", "q"}], ")"}], "=", 
   RowBox[{
    SuperscriptBox["\[ExponentialE]", 
     RowBox[{
      FractionBox["\[Lambda]", 
       RowBox[{"2", "\[Delta]"}]], "a"}]], 
    SqrtBox[
     RowBox[{
      SubscriptBox["V", "d"], 
      SubscriptBox["V", "L3"], "q"}]], 
    RowBox[{
     SubscriptBox["w", "1"], "(", 
     RowBox[{"a", ",", "u"}], ")"}]}]}], TraditionalForm]]]], "Text",
 CellChangeTimes->{{3.503313271828125*^9, 3.50331327725*^9}}],

Cell[TextData[{
 Cell[BoxData[
  FormBox[
   SubscriptBox["w", "1"], TraditionalForm]]],
 " satisfies the transformed PDE"
}], "Text",
 CellChangeTimes->{{3.50332424421875*^9, 3.50332425621875*^9}}],

Cell[TextData[Cell[BoxData[
 FormBox[
  RowBox[{"0", "=", 
   RowBox[{
    RowBox[{
     RowBox[{"-", "\[Lambda]"}], " ", 
     RowBox[{"(", 
      RowBox[{
       RowBox[{"2", " ", "\[Alpha]", "\[VeryThinSpace]", "\[Lambda]"}], "+", 
       SuperscriptBox["\[Sigma]", "2"]}], ")"}], " ", 
     SubscriptBox["w", "1"]}], "+", 
    RowBox[{"4", " ", "\[Lambda]", "\[VeryThinSpace]", 
     SuperscriptBox["\[Sigma]", "2"], 
     SubscriptBox["w", 
      RowBox[{"1", "\[InvisibleComma]", "u", "\[InvisibleComma]", "u"}]]}], 
    "+", 
    RowBox[{"8", " ", "\[Alpha]", " ", 
     SuperscriptBox["\[Delta]", "2"], " ", 
     SubscriptBox["w", 
      RowBox[{
      "1", "\[InvisibleComma]", "a", "\[InvisibleComma]", "a"}]]}]}]}], 
  TraditionalForm]]]], "Text",
 CellChangeTimes->{{3.50332428134375*^9, 3.503324344859375*^9}}],

Cell["Now, let", "Text",
 CellChangeTimes->{{3.503313787796875*^9, 3.503313874421875*^9}, {
  3.50331391246875*^9, 3.50331395690625*^9}, {3.503314051765625*^9, 
  3.503314078859375*^9}}],

Cell[TextData[{
 Cell[BoxData[
  FormBox[
   RowBox[{
    RowBox[{
     SubscriptBox["v", "max"], "(", 
     RowBox[{"a", ",", "u"}], ")"}], "=", 
    RowBox[{
     RowBox[{
      RowBox[{
       SubscriptBox["V", "d"], 
       SuperscriptBox["\[ExponentialE]", 
        RowBox[{
         FractionBox["\[Lambda]", "\[Delta]"], "a"}]]}], "+", 
      RowBox[{
       SubscriptBox["V", "L3"], "q", "\[VeryThinSpace]", 
       SuperscriptBox["\[ExponentialE]", 
        RowBox[{"\[Lambda]", "\[VeryThinSpace]", "a"}]]}]}], "=", 
     RowBox[{
      SubscriptBox["V", "d"], "(", 
      RowBox[{
       SuperscriptBox["\[ExponentialE]", 
        RowBox[{
         FractionBox["\[Lambda]", "\[Delta]"], "a"}]], "+", 
       SuperscriptBox["\[ExponentialE]", 
        RowBox[{"u", "+", 
         RowBox[{"\[Lambda]", "\[VeryThinSpace]", "a"}]}]]}], ")"}]}]}], 
   TraditionalForm]]],
 ",\n",
 Cell[BoxData[
  FormBox[
   RowBox[{
    RowBox[{
     SubscriptBox["v", "max"], "(", 
     RowBox[{"a", ",", "q"}], ")"}], "=", 
    RowBox[{
     SuperscriptBox["\[ExponentialE]", 
      RowBox[{
       FractionBox["\[Lambda]", 
        RowBox[{"2", "\[Delta]"}]], "a"}]], 
     SqrtBox[
      RowBox[{
       SubscriptBox["V", "d"], 
       SubscriptBox["V", "L3"], "q"}]], 
     RowBox[{
      SubscriptBox["w", "max"], "(", 
      RowBox[{"a", ",", "u"}], ")"}]}]}], TraditionalForm]]],
 ","
}], "Text",
 CellChangeTimes->{{3.503313787796875*^9, 3.503313874421875*^9}, {
  3.50331391246875*^9, 3.50331395690625*^9}, {3.503314051765625*^9, 
  3.503314155859375*^9}, {3.50332475375*^9, 3.50332487034375*^9}, {
  3.503324900421875*^9, 3.50332491703125*^9}}],

Cell[TextData[{
 "(same transformation as for ",
 Cell[BoxData[
  FormBox[
   RowBox[{"v", "\[Rule]", 
    SubscriptBox["w", "1"]}], TraditionalForm]]],
 "),"
}], "Text",
 CellChangeTimes->{{3.503324920765625*^9, 3.503324943390625*^9}}],

Cell[TextData[{
 Cell[BoxData[
  FormBox[
   RowBox[{
    RowBox[{
     SubscriptBox["w", "max"], "(", 
     RowBox[{"a", ",", "u"}], ")"}], "=", 
    RowBox[{
     SuperscriptBox["\[ExponentialE]", 
      RowBox[{
       RowBox[{"-", 
        FractionBox["\[Lambda]", 
         RowBox[{"2", " ", "\[Delta]"}]]}], "a"}]], " ", 
     RowBox[{"(", 
      RowBox[{
       RowBox[{
        SuperscriptBox["\[ExponentialE]", 
         RowBox[{
          FractionBox["\[Lambda]", "\[Delta]"], "a"}]], 
        SuperscriptBox["\[ExponentialE]", 
         RowBox[{
          RowBox[{"-", "u"}], "/", "2"}]]}], "+", 
       RowBox[{
        SuperscriptBox["\[ExponentialE]", 
         RowBox[{"\[Lambda]", "\[VeryThinSpace]", "a"}]], 
        SuperscriptBox["\[ExponentialE]", 
         RowBox[{"u", "/", "2"}]]}]}], ")"}]}]}], TraditionalForm]]],
 "\n",
 Cell[BoxData[
  FormBox[
   RowBox[{
    RowBox[{"w", "(", 
     RowBox[{"a", ",", "u"}], ")"}], "=", 
    RowBox[{
     RowBox[{
      SubscriptBox["w", "max"], "(", 
      RowBox[{"a", ",", "u"}], ")"}], "-", 
     RowBox[{
      SubscriptBox["w", "1"], "(", 
      RowBox[{"a", ",", "u"}], ")"}]}]}], TraditionalForm]]],
 "."
}], "Text",
 CellChangeTimes->{{3.503313787796875*^9, 3.503313874421875*^9}, {
  3.50331391246875*^9, 3.50331395690625*^9}, {3.503314051765625*^9, 
  3.503314155859375*^9}, {3.50332475375*^9, 3.50332487034375*^9}, {
  3.503324900421875*^9, 3.503324946078125*^9}}],

Cell[TextData[{
 "Let's suppose that at some particular value of ",
 Cell[BoxData[
  FormBox[
   RowBox[{"a", "=", 
    SubscriptBox["a", "0"]}], TraditionalForm]]],
 " I have a ",
 Cell[BoxData[
  FormBox[
   RowBox[{"w", "(", 
    RowBox[{
     SubscriptBox["a", "0"], ",", "u"}], ")"}], TraditionalForm]]],
 " that is a solution. I want to take a step to ",
 Cell[BoxData[
  FormBox[
   RowBox[{
    SubscriptBox["a", "0"], "-", "h"}], TraditionalForm]]],
 ". Define ",
 Cell[BoxData[
  FormBox[
   RowBox[{
    RowBox[{
     OverscriptBox["w", "^"], "(", 
     RowBox[{
      SubscriptBox["a", "0"], ",", "u"}], ")"}], "=", 
    RowBox[{"w", "(", 
     RowBox[{
      SubscriptBox["a", "0"], ",", "u"}], ")"}]}], TraditionalForm]]],
 ". Convolve ",
 Cell[BoxData[
  FormBox[
   RowBox[{
    OverscriptBox["w", "^"], "(", 
    RowBox[{
     SubscriptBox["a", "0"], ",", "u"}], ")"}], TraditionalForm]]],
 " with a kernel whose FT is ",
 Cell[BoxData[
  FormBox[
   SuperscriptBox["\[ExponentialE]", 
    RowBox[{
     RowBox[{"-", 
      RowBox[{"\[Kappa]", "(", "\[Omega]", ")"}]}], "h"}]], TraditionalForm]]],
 ", with ",
 Cell[BoxData[
  FormBox[
   RowBox[{
    RowBox[{"\[Kappa]", "(", "\[Omega]", ")"}], "=", 
    FormBox[
     SqrtBox[
      FractionBox[
       RowBox[{"\[Lambda]", "(", 
        RowBox[{
         RowBox[{"2", "\[Alpha]", "\[VeryThinSpace]", "\[Lambda]"}], "+", 
         SuperscriptBox["\[Sigma]", "2"], "+", 
         RowBox[{"4", 
          SuperscriptBox["\[Sigma]", "2"], " ", 
          SuperscriptBox["\[Omega]", "2"]}]}], ")"}], 
       RowBox[{"8", "\[Alpha]", "\[VeryThinSpace]", 
        SuperscriptBox["\[Delta]", "2"]}]]],
     TraditionalForm]}], TraditionalForm]]],
 ". This gives me a ",
 Cell[BoxData[
  FormBox[
   RowBox[{
    OverscriptBox["w", "^"], "(", 
    RowBox[{
     RowBox[{
      SubscriptBox["a", "0"], "-", "h"}], ",", "u"}], ")"}], 
   TraditionalForm]]],
 " such that ",
 Cell[BoxData[
  FormBox[
   OverscriptBox["w", "^"], TraditionalForm]]],
 " solves the same PDE as ",
 Cell[BoxData[
  FormBox[
   SubscriptBox["w", "1"], TraditionalForm]]],
 ". Let "
}], "Text",
 CellChangeTimes->{{3.503324410390625*^9, 3.503324616984375*^9}, {
  3.50332465115625*^9, 3.503324719765625*^9}, {3.50332498965625*^9, 
  3.503325002859375*^9}, {3.503325126359375*^9, 3.50332517978125*^9}, {
  3.50332529328125*^9, 3.50332535775*^9}}],

Cell[TextData[{
 Cell[BoxData[
  FormBox[
   RowBox[{
    RowBox[{
     SubscriptBox[
      OverscriptBox["w", "^"], "max"], "(", 
     RowBox[{
      RowBox[{
       SubscriptBox["a", "0"], "-", "h"}], ",", "u"}], ")"}], "=", 
    RowBox[{
     RowBox[{
      SuperscriptBox["\[ExponentialE]", 
       RowBox[{
        FractionBox["\[Lambda]", 
         RowBox[{"2", "\[Delta]"}]], 
        RowBox[{"(", 
         RowBox[{
          SubscriptBox["a", "0"], "-", "h"}], ")"}]}]], 
      SuperscriptBox["\[ExponentialE]", 
       RowBox[{
        RowBox[{"-", "u"}], "/", "2"}]]}], "+", 
     RowBox[{
      SuperscriptBox["\[ExponentialE]", 
       RowBox[{
        RowBox[{"-", 
         FractionBox["\[Lambda]", 
          RowBox[{"2", "\[Delta]"}]]}], "h"}]], 
      SuperscriptBox["\[ExponentialE]", 
       RowBox[{
        RowBox[{"(", 
         RowBox[{"1", "\[VeryThinSpace]", "-", 
          FractionBox["1", 
           RowBox[{"2", " ", "\[Delta]"}]]}], ")"}], "\[Lambda]", 
        "\[VeryThinSpace]", 
        SubscriptBox["a", "0"]}]], 
      SuperscriptBox["\[ExponentialE]", 
       RowBox[{"u", "/", "2"}]]}]}]}], TraditionalForm]]],
 "."
}], "Text",
 CellChangeTimes->{{3.503324723859375*^9, 3.5033247295*^9}, {
  3.50332518909375*^9, 3.503325216828125*^9}, {3.503325256890625*^9, 
  3.50332528003125*^9}, {3.503325369328125*^9, 3.503325391546875*^9}, {
  3.50332809271875*^9, 3.50332812465625*^9}, {3.50368130946875*^9, 
  3.503681339921875*^9}, {3.503681433984375*^9, 3.503681442203125*^9}}]
}, Closed]],

Cell[CellGroupData[{

Cell["Verification", "Subsubsection",
 CellChangeTimes->{{3.503681455765625*^9, 3.50368145753125*^9}}],

Cell[CellGroupData[{

Cell[BoxData[
 RowBox[{"vpde2", "=", 
  RowBox[{
   RowBox[{
    FractionBox["1", "2"], " ", 
    SuperscriptBox["q", "2"], " ", 
    SuperscriptBox["\[Sigma]", "2"], " ", 
    RowBox[{
     SubscriptBox["\[PartialD]", 
      RowBox[{"q", ",", "q"}]], 
     RowBox[{"v", "[", 
      RowBox[{"a", ",", "q"}], "]"}]}]}], "-", 
   RowBox[{"\[Alpha]", " ", "\[Delta]", " ", 
    RowBox[{
     SubscriptBox["\[PartialD]", "a"], 
     RowBox[{"v", "[", 
      RowBox[{"a", ",", "q"}], "]"}]}]}], "+", 
   FractionBox[
    RowBox[{"\[Alpha]", " ", 
     SuperscriptBox["\[Delta]", "2"], " ", 
     RowBox[{
      SubscriptBox["\[PartialD]", 
       RowBox[{"a", ",", "a"}]], 
      RowBox[{"v", "[", 
       RowBox[{"a", ",", "q"}], "]"}]}]}], "\[Lambda]"]}]}]], "Input",
 CellChangeTimes->{{3.50368025115625*^9, 3.50368025215625*^9}, {
  3.503769144890625*^9, 3.503769185140625*^9}}],

Cell[BoxData[
 RowBox[{
  RowBox[{
   FractionBox["1", "2"], " ", 
   SuperscriptBox["q", "2"], " ", 
   SuperscriptBox["\[Sigma]", "2"], " ", 
   RowBox[{
    SuperscriptBox["v", 
     TagBox[
      RowBox[{"(", 
       RowBox[{"0", ",", "2"}], ")"}],
      Derivative],
     MultilineFunction->None], "[", 
    RowBox[{"a", ",", "q"}], "]"}]}], "-", 
  RowBox[{"\[Alpha]", " ", "\[Delta]", " ", 
   RowBox[{
    SuperscriptBox["v", 
     TagBox[
      RowBox[{"(", 
       RowBox[{"1", ",", "0"}], ")"}],
      Derivative],
     MultilineFunction->None], "[", 
    RowBox[{"a", ",", "q"}], "]"}]}], "+", 
  FractionBox[
   RowBox[{"\[Alpha]", " ", 
    SuperscriptBox["\[Delta]", "2"], " ", 
    RowBox[{
     SuperscriptBox["v", 
      TagBox[
       RowBox[{"(", 
        RowBox[{"2", ",", "0"}], ")"}],
       Derivative],
      MultilineFunction->None], "[", 
     RowBox[{"a", ",", "q"}], "]"}]}], "\[Lambda]"]}]], "Output",
 CellChangeTimes->{3.50376918590625*^9, 3.503770571015625*^9, 
  3.50383039259375*^9, 3.50411029084375*^9, 3.504194009546875*^9, 
  3.50425587159375*^9, 3.504264002234375*^9, 3.50426417878125*^9, 
  3.50426437609375*^9, 3.5042675078125*^9, 3.515830859328125*^9, 
  3.515831146125*^9, 3.568986834090396*^9, 3.568987208243332*^9, 
  3.568987989919807*^9, 3.568989559483076*^9, 3.568995337525873*^9, 
  3.569056113137554*^9, 3.5726893573537903`*^9, 3.597942958063572*^9, 
  3.598000869891951*^9, 3.598692280333703*^9, 3.598778520845002*^9, 
  3.598804173813994*^9, 3.598864591759047*^9, 3.59888481824791*^9, 
  3.598952761624353*^9, 3.599038736505116*^9, 3.599129329101029*^9, 
  3.602149374968768*^9, 3.602668617929826*^9, 3.602753729218132*^9, 
  3.602769384623147*^9}]
}, Open  ]],

Cell[CellGroupData[{

Cell[BoxData[
 RowBox[{"ypde1", "=", 
  RowBox[{
   RowBox[{
    RowBox[{
     FractionBox["vpde2", 
      RowBox[{
       SuperscriptBox["\[ExponentialE]", 
        RowBox[{
         FractionBox["\[Lambda]", 
          RowBox[{"2", " ", "\[Delta]"}]], " ", "a"}]], 
       SqrtBox["q"]}]], "/.", 
     RowBox[{"v", "\[Rule]", 
      RowBox[{"Function", "[", 
       RowBox[{
        RowBox[{"{", 
         RowBox[{"a", ",", "q"}], "}"}], ",", 
        RowBox[{
         SuperscriptBox["\[ExponentialE]", 
          RowBox[{
           FractionBox["\[Lambda]", 
            RowBox[{"2", " ", "\[Delta]"}]], " ", "a"}]], 
         SqrtBox["q"], 
         RowBox[{"y", "[", 
          RowBox[{"a", ",", 
           RowBox[{"Log", "[", 
            RowBox[{
             FractionBox["l3Value", "dValue"], "q"}], "]"}]}], "]"}]}]}], 
       "]"}]}]}], "/.", 
    RowBox[{
     RowBox[{"Log", "[", 
      RowBox[{
       FractionBox["l3Value", "dValue"], "q"}], "]"}], "\[Rule]", "u"}]}], "//", 
   RowBox[{"cFunc", "[", "y", "]"}]}]}]], "Input",
 CellChangeTimes->{{3.503680289359375*^9, 3.5036803383125*^9}, {
   3.50368037775*^9, 3.503680436859375*^9}, 3.50368054990625*^9}],

Cell[BoxData[
 RowBox[{
  RowBox[{
   FractionBox["1", "8"], " ", 
   RowBox[{"(", 
    RowBox[{
     RowBox[{
      RowBox[{"-", "2"}], " ", "\[Alpha]", " ", "\[Lambda]"}], "-", 
     SuperscriptBox["\[Sigma]", "2"]}], ")"}], " ", 
   RowBox[{"y", "[", 
    RowBox[{"a", ",", "u"}], "]"}]}], "+", 
  RowBox[{
   FractionBox["1", "2"], " ", 
   SuperscriptBox["\[Sigma]", "2"], " ", 
   RowBox[{
    SuperscriptBox["y", 
     TagBox[
      RowBox[{"(", 
       RowBox[{"0", ",", "2"}], ")"}],
      Derivative],
     MultilineFunction->None], "[", 
    RowBox[{"a", ",", "u"}], "]"}]}], "+", 
  FractionBox[
   RowBox[{"\[Alpha]", " ", 
    SuperscriptBox["\[Delta]", "2"], " ", 
    RowBox[{
     SuperscriptBox["y", 
      TagBox[
       RowBox[{"(", 
        RowBox[{"2", ",", "0"}], ")"}],
       Derivative],
      MultilineFunction->None], "[", 
     RowBox[{"a", ",", "u"}], "]"}]}], "\[Lambda]"]}]], "Output",
 CellChangeTimes->{{3.50368032428125*^9, 3.503680338765625*^9}, {
   3.50368038515625*^9, 3.503680438265625*^9}, 3.503680550203125*^9, 
   3.503687921140625*^9, 3.50368880684375*^9, 3.5037381011875*^9, 
   3.503740268625*^9, 3.5037477620625*^9, 3.503748036890625*^9, 
   3.50376605271875*^9, 3.503769046578125*^9, 3.50376927234375*^9, 
   3.50377057109375*^9, 3.5038303926875*^9, 3.5041102909375*^9, 
   3.504194010171875*^9, 3.50425587171875*^9, 3.50426400225*^9, 
   3.5042641788125*^9, 3.504264376125*^9, 3.504267507859375*^9, 
   3.515830859375*^9, 3.51583114615625*^9, 3.56898683414155*^9, 
   3.568987210591098*^9, 3.568987989949004*^9, 3.5689895595161037`*^9, 
   3.568995337557938*^9, 3.5690561131834307`*^9, 3.572689357388361*^9, 
   3.597942959716735*^9, 3.598000870164577*^9, 3.598692280400735*^9, 
   3.598778520920586*^9, 3.598804173847266*^9, 3.59886459197366*^9, 
   3.598884818279414*^9, 3.598952761712884*^9, 3.599038736550186*^9, 
   3.5991293293048363`*^9, 3.602149375025897*^9, 3.602668618200186*^9, 
   3.6027537292753572`*^9, 3.6027693846566353`*^9}]
}, Open  ]],

Cell[BoxData[
 RowBox[{
  RowBox[{"wmax", "[", 
   RowBox[{"a_", ",", "u_"}], "]"}], ":=", 
  RowBox[{
   SuperscriptBox["\[ExponentialE]", 
    RowBox[{
     RowBox[{"-", 
      FractionBox["\[Lambda]", 
       RowBox[{"2", " ", "\[Delta]"}]]}], "a"}]], " ", 
   RowBox[{"(", 
    RowBox[{
     RowBox[{
      SuperscriptBox["\[ExponentialE]", 
       RowBox[{
        FractionBox["\[Lambda]", "\[Delta]"], "a"}]], 
      SuperscriptBox["\[ExponentialE]", 
       RowBox[{
        RowBox[{"-", "u"}], "/", "2"}]]}], "+", 
     RowBox[{
      SuperscriptBox["\[ExponentialE]", 
       RowBox[{"\[Lambda]", "\[VeryThinSpace]", "a"}]], 
      SuperscriptBox["\[ExponentialE]", 
       RowBox[{"u", "/", "2"}]]}]}], ")"}]}]}]], "Input",
 CellChangeTimes->{{3.503680494421875*^9, 3.50368051059375*^9}}],

Cell[CellGroupData[{

Cell[BoxData[
 RowBox[{
  RowBox[{"ypde1", "/.", 
   RowBox[{"y", "\[Rule]", 
    RowBox[{"Function", "[", 
     RowBox[{
      RowBox[{"{", 
       RowBox[{"a", ",", "u"}], "}"}], ",", 
      RowBox[{"wmax", "[", 
       RowBox[{"a", ",", "u"}], "]"}]}], "]"}]}]}], "//", 
  "Simplify"}]], "Input",
 CellChangeTimes->{{3.503680515953125*^9, 3.503680561328125*^9}}],

Cell[BoxData[
 RowBox[{
  SuperscriptBox["\[ExponentialE]", 
   RowBox[{
    FractionBox["1", "2"], " ", 
    RowBox[{"(", 
     RowBox[{"u", "+", 
      FractionBox[
       RowBox[{"a", " ", 
        RowBox[{"(", 
         RowBox[{
          RowBox[{"-", "1"}], "+", 
          RowBox[{"2", " ", "\[Delta]"}]}], ")"}], " ", "\[Lambda]"}], 
       "\[Delta]"]}], ")"}]}]], " ", "\[Alpha]", " ", 
  RowBox[{"(", 
   RowBox[{
    RowBox[{"-", "1"}], "+", "\[Delta]"}], ")"}], " ", "\[Delta]", " ", 
  "\[Lambda]"}]], "Output",
 CellChangeTimes->{{3.503680545359375*^9, 3.503680561703125*^9}, 
   3.503687921171875*^9, 3.50368880690625*^9, 3.5037381013125*^9, 
   3.50374026865625*^9, 3.503747762109375*^9, 3.5037480369375*^9, 
   3.503766057421875*^9, 3.503769046625*^9, 3.503769272515625*^9, 
   3.503770571140625*^9, 3.503830392765625*^9, 3.50411029115625*^9, 
   3.504194010328125*^9, 3.50425587184375*^9, 3.504264002296875*^9, 
   3.504264178859375*^9, 3.504264376171875*^9, 3.50426750790625*^9, 
   3.51583085946875*^9, 3.51583114621875*^9, 3.5689868342314034`*^9, 
   3.568987214229327*^9, 3.5689879900200567`*^9, 3.5689895595800257`*^9, 
   3.568995337626967*^9, 3.569056113245864*^9, 3.572689357455935*^9, 
   3.597942963811137*^9, 3.598000870223452*^9, 3.5986922804589977`*^9, 
   3.598778521018257*^9, 3.59880417391619*^9, 3.59886459202052*^9, 
   3.598884818342598*^9, 3.5989527617643423`*^9, 3.5990387366006613`*^9, 
   3.599129329356922*^9, 3.602149375077601*^9, 3.60266861827452*^9, 
   3.602753729327467*^9, 3.602769384722402*^9}]
}, Open  ]],

Cell[BoxData[
 RowBox[{
  RowBox[{"whmax", "[", 
   RowBox[{"h_", ",", "u_"}], "]"}], ":=", 
  RowBox[{
   RowBox[{
    SuperscriptBox["\[ExponentialE]", 
     RowBox[{
      FractionBox["\[Lambda]", 
       RowBox[{"2", "\[Delta]"}]], 
      RowBox[{"(", 
       RowBox[{"a0", "-", "h"}], ")"}]}]], 
    SuperscriptBox["\[ExponentialE]", 
     RowBox[{
      RowBox[{"-", "u"}], "/", "2"}]]}], "+", 
   RowBox[{
    SuperscriptBox["\[ExponentialE]", 
     RowBox[{
      RowBox[{"-", 
       FractionBox["\[Lambda]", 
        RowBox[{"2", "\[Delta]"}]]}], "h"}]], 
    SuperscriptBox["\[ExponentialE]", 
     RowBox[{
      RowBox[{"(", 
       RowBox[{"1", "\[VeryThinSpace]", "-", 
        FractionBox["1", 
         RowBox[{"2", " ", "\[Delta]"}]]}], ")"}], "\[Lambda]", " ", "a0"}]], 
    SuperscriptBox["\[ExponentialE]", 
     RowBox[{"u", "/", "2"}]]}]}]}]], "Input",
 CellChangeTimes->{{3.50368057759375*^9, 3.503680617484375*^9}, {
  3.503680709359375*^9, 3.503680751078125*^9}, {3.5036807816875*^9, 
  3.503680783421875*^9}, {3.503680814765625*^9, 3.503680818609375*^9}, {
  3.503681069984375*^9, 3.503681075984375*^9}, {3.50368124725*^9, 
  3.503681282515625*^9}}],

Cell[CellGroupData[{

Cell[BoxData[
 RowBox[{
  RowBox[{
   RowBox[{"whmax", "[", 
    RowBox[{"0", ",", "u"}], "]"}], "\[Equal]", 
   RowBox[{"wmax", "[", 
    RowBox[{"a0", ",", "u"}], "]"}]}], "//", "Simplify"}]], "Input",
 CellChangeTimes->{{3.503681085765625*^9, 3.5036811070625*^9}}],

Cell[BoxData["True"], "Output",
 CellChangeTimes->{{3.50368110121875*^9, 3.503681107671875*^9}, {
   3.503681264125*^9, 3.503681284578125*^9}, 3.503687921265625*^9, 
   3.503688807*^9, 3.50373810146875*^9, 3.503740268796875*^9, 
   3.50374776221875*^9, 3.50374803703125*^9, 3.50376606009375*^9, 
   3.503769046734375*^9, 3.503769272640625*^9, 3.50377057125*^9, 
   3.50383039290625*^9, 3.5041102913125*^9, 3.504194010734375*^9, 
   3.504255871984375*^9, 3.504264002390625*^9, 3.504264178953125*^9, 
   3.504264376265625*^9, 3.504267507984375*^9, 3.51583085959375*^9, 
   3.51583114634375*^9, 3.568986834349818*^9, 3.568987218875429*^9, 
   3.568987990131159*^9, 3.568989559692596*^9, 3.568995337737208*^9, 
   3.569056113356352*^9, 3.572689357562948*^9, 3.5979429670418663`*^9, 
   3.598000870304676*^9, 3.598692280583692*^9, 3.5987785212059927`*^9, 
   3.59880417403786*^9, 3.598864592103726*^9, 3.598884818454872*^9, 
   3.598952761867412*^9, 3.599038736727601*^9, 3.599129329456683*^9, 
   3.602149375189049*^9, 3.6026686184144*^9, 3.60275372944825*^9, 
   3.602769384831068*^9}]
}, Open  ]],

Cell[CellGroupData[{

Cell[BoxData[
 RowBox[{
  RowBox[{"ypde1", "/.", 
   RowBox[{"y", "\[Rule]", 
    RowBox[{"Function", "[", 
     RowBox[{
      RowBox[{"{", 
       RowBox[{"a", ",", "u"}], "}"}], ",", 
      RowBox[{"whmax", "[", 
       RowBox[{
        RowBox[{"a0", "-", "a"}], ",", "u"}], "]"}]}], "]"}]}]}], "//", 
  "Simplify"}]], "Input",
 CellChangeTimes->{{3.503680631875*^9, 3.503680680546875*^9}}],

Cell[BoxData["0"], "Output",
 CellChangeTimes->{{3.503680675859375*^9, 3.503680681375*^9}, 
   3.50368075478125*^9, 3.50368078546875*^9, 3.50368120959375*^9, 
   3.503681285890625*^9, 3.50368792128125*^9, 3.503688807015625*^9, 
   3.50373810153125*^9, 3.503740268828125*^9, 3.50374776225*^9, 
   3.503748037046875*^9, 3.503766061390625*^9, 3.503769046765625*^9, 
   3.503769272703125*^9, 3.50377057128125*^9, 3.503830392953125*^9, 
   3.504110291390625*^9, 3.504194010796875*^9, 3.504255872046875*^9, 
   3.504264002421875*^9, 3.504264178984375*^9, 3.50426437628125*^9, 
   3.504267508015625*^9, 3.515830859734375*^9, 3.515831146375*^9, 
   3.5689868343880453`*^9, 3.568987220551219*^9, 3.568987990165236*^9, 
   3.5689895597201843`*^9, 3.568995337779502*^9, 3.5690561133881903`*^9, 
   3.57268935759271*^9, 3.5979429689547853`*^9, 3.5980008703184633`*^9, 
   3.598692280609819*^9, 3.598778521266118*^9, 3.598804174064312*^9, 
   3.598864592119628*^9, 3.598884818484314*^9, 3.598952761883648*^9, 
   3.5990387367509127`*^9, 3.5991293295008593`*^9, 3.602149375209648*^9, 
   3.6026686184412603`*^9, 3.602753729473707*^9, 3.602769384861574*^9}]
}, Open  ]],

Cell[CellGroupData[{

Cell[BoxData[
 RowBox[{
  RowBox[{
   RowBox[{"wmax", "[", 
    RowBox[{
     RowBox[{"a0", "-", "h"}], ",", "u"}], "]"}], "-", 
   RowBox[{"whmax", "[", 
    RowBox[{"h", ",", "u"}], "]"}]}], "//", "Simplify"}]], "Input",
 CellChangeTimes->{{3.503687290890625*^9, 3.5036873193125*^9}}],

Cell[BoxData[
 RowBox[{
  SuperscriptBox["\[ExponentialE]", 
   RowBox[{
    FractionBox["1", "2"], " ", 
    RowBox[{"(", 
     RowBox[{"u", "-", 
      FractionBox[
       RowBox[{
        RowBox[{"(", 
         RowBox[{"a0", "+", "h", "-", 
          RowBox[{"2", " ", "a0", " ", "\[Delta]"}]}], ")"}], " ", 
        "\[Lambda]"}], "\[Delta]"]}], ")"}]}]], " ", 
  RowBox[{"(", 
   RowBox[{
    RowBox[{"-", "1"}], "+", 
    SuperscriptBox["\[ExponentialE]", 
     RowBox[{"h", " ", 
      RowBox[{"(", 
       RowBox[{
        RowBox[{"-", "1"}], "+", 
        FractionBox["1", "\[Delta]"]}], ")"}], " ", "\[Lambda]"}]]}], 
   ")"}]}]], "Output",
 CellChangeTimes->{{3.503687308828125*^9, 3.503687319796875*^9}, 
   3.503687921421875*^9, 3.503688807140625*^9, 3.5037381016875*^9, 
   3.50374026896875*^9, 3.503747762390625*^9, 3.503748037171875*^9, 
   3.5037660625625*^9, 3.503769046890625*^9, 3.503769272859375*^9, 
   3.50377057140625*^9, 3.50383039309375*^9, 3.5041102915625*^9, 
   3.504194010953125*^9, 3.5042558721875*^9, 3.504264002546875*^9, 
   3.504264179109375*^9, 3.504264376421875*^9, 3.504267508140625*^9, 
   3.51583085990625*^9, 3.515831146515625*^9, 3.568986834509336*^9, 
   3.5689872224745617`*^9, 3.568987990288253*^9, 3.56898955983766*^9, 
   3.568995337923279*^9, 3.5690561134986753`*^9, 3.572689357702516*^9, 
   3.5979429704943743`*^9, 3.59800087044038*^9, 3.598692280815868*^9, 
   3.598778521496025*^9, 3.598804174206019*^9, 3.5988645922387037`*^9, 
   3.598884818606337*^9, 3.598952762022241*^9, 3.599038736916493*^9, 
   3.599129329670392*^9, 3.60214937536838*^9, 3.602668618617763*^9, 
   3.6027537296231203`*^9, 3.6027693849732656`*^9}]
}, Open  ]],

Cell[CellGroupData[{

Cell[BoxData[
 RowBox[{
  RowBox[{
   RowBox[{"(", 
    RowBox[{
     RowBox[{
      SuperscriptBox["\[ExponentialE]", 
       RowBox[{
        RowBox[{"\[Lambda]", "\[VeryThinSpace]", 
         SubscriptBox["a", "0"]}], "-", 
        RowBox[{
         FractionBox["\[Lambda]", 
          RowBox[{"2", " ", "\[Delta]"}]], 
         SubscriptBox["a", "0"]}], "-", 
        RowBox[{
         FractionBox["\[Lambda]", 
          RowBox[{"2", "\[Delta]"}]], "h"}]}]], 
      RowBox[{"(", 
       RowBox[{
        SuperscriptBox["\[ExponentialE]", 
         RowBox[{
          RowBox[{
           RowBox[{"-", "\[Lambda]"}], "\[VeryThinSpace]", "h"}], "+", 
          RowBox[{
           FractionBox["\[Lambda]", "\[Delta]"], "h"}]}]], "-", "1"}], ")"}], 
      SuperscriptBox["\[ExponentialE]", 
       RowBox[{"u", "/", "2"}]]}], "/.", 
     RowBox[{
      SubscriptBox["a", "0"], "\[Rule]", "a0"}]}], ")"}], "==", 
   RowBox[{
    RowBox[{"wmax", "[", 
     RowBox[{
      RowBox[{"a0", "-", "h"}], ",", "u"}], "]"}], "-", 
    RowBox[{"whmax", "[", 
     RowBox[{"h", ",", "u"}], "]"}]}]}], "//", "Simplify"}]], "Input",
 CellChangeTimes->{{3.503687381328125*^9, 3.503687409453125*^9}}],

Cell[BoxData["True"], "Output",
 CellChangeTimes->{{3.503687393921875*^9, 3.503687413140625*^9}, 
   3.503687921625*^9, 3.50368880734375*^9, 3.50373810190625*^9, 
   3.50374026915625*^9, 3.50374776259375*^9, 3.503748037375*^9, 
   3.503766063859375*^9, 3.503769047109375*^9, 3.503769273078125*^9, 
   3.503770571625*^9, 3.5038303933125*^9, 3.5041102918125*^9, 
   3.5041940111875*^9, 3.50425587240625*^9, 3.504264002765625*^9, 
   3.504264179328125*^9, 3.504264376625*^9, 3.504267508328125*^9, 
   3.515830860015625*^9, 3.515831146671875*^9, 3.568986834570373*^9, 
   3.568987224538541*^9, 3.568987990356019*^9, 3.568989559905758*^9, 
   3.5689953379935703`*^9, 3.5690561136172*^9, 3.572689357759014*^9, 
   3.597942972460206*^9, 3.5980008705169897`*^9, 3.598692280910183*^9, 
   3.598778521580846*^9, 3.59880417428054*^9, 3.598864592310266*^9, 
   3.59888481867037*^9, 3.5989527621042967`*^9, 3.599038736985919*^9, 
   3.599129329758844*^9, 3.602149375675892*^9, 3.602668618736195*^9, 
   3.602753729714716*^9, 3.6027693850286837`*^9}]
}, Open  ]]
}, Closed]],

Cell[CellGroupData[{

Cell["", "Subsubsection"],

Cell[TextData[{
 "This also solves the PDE. Since ",
 Cell[BoxData[
  FormBox[
   RowBox[{
    OverscriptBox["w", "^"], "(", 
    RowBox[{
     RowBox[{
      SubscriptBox["a", "0"], "-", "h"}], ",", "u"}], ")"}], 
   TraditionalForm]]],
 " is a solution and ",
 Cell[BoxData[
  FormBox[
   RowBox[{
    SubscriptBox[
     OverscriptBox["w", "^"], "max"], "(", 
    RowBox[{
     RowBox[{
      SubscriptBox["a", "0"], "-", "h"}], ",", "u"}], ")"}], 
   TraditionalForm]]],
 " is a solution and the PDE is homogeneous, ",
 Cell[BoxData[
  FormBox[
   RowBox[{
    RowBox[{
     SubscriptBox[
      OverscriptBox["w", "^"], "max"], "(", 
     RowBox[{
      RowBox[{
       SubscriptBox["a", "0"], "-", "h"}], ",", "u"}], ")"}], "-", 
    RowBox[{
     OverscriptBox["w", "^"], "(", 
     RowBox[{
      RowBox[{
       SubscriptBox["a", "0"], "-", "h"}], ",", "u"}], ")"}]}], 
   TraditionalForm]]],
 " is a solution, and since at ",
 Cell[BoxData[
  FormBox[
   RowBox[{"h", "=", "0"}], TraditionalForm]]],
 " this reduces to ",
 Cell[BoxData[
  FormBox[
   RowBox[{
    RowBox[{
     RowBox[{
      SubscriptBox["w", "max"], "(", 
      RowBox[{
       SubscriptBox["a", "0"], ",", "u"}], ")"}], "-", 
     RowBox[{"w", "(", 
      RowBox[{
       SubscriptBox["a", "0"], ",", "u"}], ")"}]}], "=", 
    RowBox[{
     SubscriptBox["w", "1"], "(", 
     RowBox[{
      SubscriptBox["a", "0"], ",", "u"}], ")"}]}], TraditionalForm]]],
 ", then it is ",
 StyleBox["the",
  FontSlant->"Italic"],
 " solution: ",
 Cell[BoxData[
  FormBox[
   RowBox[{
    RowBox[{
     SubscriptBox["w", "1"], "(", 
     RowBox[{
      RowBox[{
       SubscriptBox["a", "0"], "-", "h"}], ",", "u"}], ")"}], "=", 
    RowBox[{
     RowBox[{
      SubscriptBox[
       OverscriptBox["w", "^"], "max"], "(", 
      RowBox[{
       RowBox[{
        SubscriptBox["a", "0"], "-", "h"}], ",", "u"}], ")"}], "-", 
     RowBox[{
      OverscriptBox["w", "^"], "(", 
      RowBox[{
       RowBox[{
        SubscriptBox["a", "0"], "-", "h"}], ",", "u"}], ")"}]}]}], 
   TraditionalForm]]],
 ". Now, I need to compute ",
 Cell[BoxData[
  FormBox[
   RowBox[{"w", "(", 
    RowBox[{
     RowBox[{
      SubscriptBox["a", "0"], "-", "h"}], ",", "u"}], ")"}], 
   TraditionalForm]]],
 "."
}], "Text",
 CellChangeTimes->{{3.5033253934375*^9, 3.503325399*^9}, {3.50332562053125*^9,
   3.5033256571875*^9}, {3.50332569265625*^9, 3.503325743375*^9}, {
  3.503325773765625*^9, 3.503325925078125*^9}}],

Cell[TextData[{
 Cell[BoxData[
  FormBox[
   RowBox[{
    RowBox[{"w", "(", 
     RowBox[{
      RowBox[{
       SubscriptBox["a", "0"], "-", "h"}], ",", "u"}], ")"}], "=", 
    RowBox[{
     RowBox[{
      SubscriptBox["w", "max"], "(", 
      RowBox[{
       RowBox[{
        SubscriptBox["a", "0"], "-", "h"}], ",", "u"}], ")"}], "-", 
     RowBox[{
      SubscriptBox["w", "1"], "(", 
      RowBox[{
       RowBox[{
        SubscriptBox["a", "0"], "-", "h"}], ",", "u"}], ")"}]}]}], 
   TraditionalForm]]],
 "\n",
 Cell[BoxData[
  FormBox[
   RowBox[{"=", 
    RowBox[{
     RowBox[{
      SubscriptBox["w", "max"], "(", 
      RowBox[{
       RowBox[{
        SubscriptBox["a", "0"], "-", "h"}], ",", "u"}], ")"}], "-", 
     RowBox[{"(", 
      RowBox[{
       RowBox[{
        SubscriptBox[
         OverscriptBox["w", "^"], "max"], "(", 
        RowBox[{
         RowBox[{
          SubscriptBox["a", "0"], "-", "h"}], ",", "u"}], ")"}], "-", 
       RowBox[{
        OverscriptBox["w", "^"], "(", 
        RowBox[{
         RowBox[{
          SubscriptBox["a", "0"], "-", "h"}], ",", "u"}], ")"}]}], ")"}]}]}], 
   TraditionalForm]]],
 "\n",
 Cell[BoxData[
  FormBox[
   RowBox[{"=", 
    RowBox[{
     RowBox[{
      OverscriptBox["w", "^"], "(", 
      RowBox[{
       RowBox[{
        SubscriptBox["a", "0"], "-", "h"}], ",", "u"}], ")"}], "+", 
     RowBox[{
      SubscriptBox["w", "max"], "(", 
      RowBox[{
       RowBox[{
        SubscriptBox["a", "0"], "-", "h"}], ",", "u"}], ")"}], "-", 
     RowBox[{
      SubscriptBox[
       OverscriptBox["w", "^"], "max"], "(", 
      RowBox[{
       RowBox[{
        SubscriptBox["a", "0"], "-", "h"}], ",", "u"}], ")"}]}]}], 
   TraditionalForm]]],
 "\n",
 Cell[BoxData[{
  FormBox[
   RowBox[{"=", 
    RowBox[{
     RowBox[{
      OverscriptBox["w", "^"], "(", 
      RowBox[{
       RowBox[{
        SubscriptBox["a", "0"], "-", "h"}], ",", "u"}], ")"}], "+", 
     RowBox[{
      SuperscriptBox["\[ExponentialE]", 
       RowBox[{
        RowBox[{"-", 
         FractionBox["\[Lambda]", 
          RowBox[{"2", " ", "\[Delta]"}]]}], 
        RowBox[{"(", 
         RowBox[{
          SubscriptBox["a", "0"], "-", "h"}], ")"}]}]], " ", 
      RowBox[{"(", 
       RowBox[{
        RowBox[{
         SuperscriptBox["\[ExponentialE]", 
          RowBox[{
           FractionBox["\[Lambda]", "\[Delta]"], 
           RowBox[{"(", 
            RowBox[{
             SubscriptBox["a", "0"], "-", "h"}], ")"}]}]], 
         SuperscriptBox["\[ExponentialE]", 
          RowBox[{
           RowBox[{"-", "u"}], "/", "2"}]]}], "+", 
        RowBox[{
         SuperscriptBox["\[ExponentialE]", 
          RowBox[{"\[Lambda]", "\[VeryThinSpace]", "(", 
           RowBox[{
            SubscriptBox["a", "0"], "-", "h"}], ")"}]], 
         SuperscriptBox["\[ExponentialE]", 
          RowBox[{"u", "/", "2"}]]}]}], ")"}]}], "-", 
     RowBox[{"(", 
      RowBox[{
       RowBox[{
        SuperscriptBox["\[ExponentialE]", 
         RowBox[{
          FractionBox["\[Lambda]", 
           RowBox[{"2", "\[Delta]"}]], 
          RowBox[{"(", 
           RowBox[{
            SubscriptBox["a", "0"], "-", "h"}], ")"}]}]], 
        SuperscriptBox["\[ExponentialE]", 
         RowBox[{
          RowBox[{"-", "u"}], "/", "2"}]]}], "+", 
       RowBox[{
        SuperscriptBox["\[ExponentialE]", 
         RowBox[{
          RowBox[{"-", 
           FractionBox["\[Lambda]", 
            RowBox[{"2", "\[Delta]"}]]}], "h"}]], 
        SuperscriptBox["\[ExponentialE]", 
         RowBox[{
          RowBox[{"(", 
           RowBox[{"1", "\[VeryThinSpace]", "-", 
            FractionBox["1", 
             RowBox[{"2", " ", "\[Delta]"}]]}], ")"}], "\[Lambda]", 
          "\[VeryThinSpace]", 
          SubscriptBox["a", "0"]}]], 
        SuperscriptBox["\[ExponentialE]", 
         RowBox[{"u", "/", "2"}]]}]}], ")"}]}]}], 
   TraditionalForm], "\[IndentingNewLine]", 
  FormBox[Cell[TextData[Cell[BoxData[
    FormBox[
     RowBox[{"=", 
      RowBox[{
       RowBox[{
        OverscriptBox["w", "^"], "(", 
        RowBox[{
         RowBox[{
          SubscriptBox["a", "0"], "-", "h"}], ",", "u"}], ")"}], "+", 
       RowBox[{
        RowBox[{
         SuperscriptBox["\[ExponentialE]", 
          RowBox[{
           RowBox[{"\[Lambda]", "\[VeryThinSpace]", 
            SubscriptBox["a", "0"]}], "-", 
           RowBox[{
            FractionBox["\[Lambda]", 
             RowBox[{"2", " ", "\[Delta]"}]], 
            SubscriptBox["a", "0"]}], "-", 
           RowBox[{
            FractionBox["\[Lambda]", 
             RowBox[{"2", "\[Delta]"}]], "h"}]}]], "(", 
         RowBox[{
          SuperscriptBox["\[ExponentialE]", 
           RowBox[{
            RowBox[{"(", 
             RowBox[{
              FractionBox["\[Lambda]", "\[Delta]"], "-", "\[Lambda]"}], ")"}],
             "\[VeryThinSpace]", "h"}]], "-", "1"}], ")"}], 
        SuperscriptBox["\[ExponentialE]", 
         RowBox[{"u", "/", "2"}]]}]}]}], TraditionalForm]]]]], 
   TraditionalForm]}]]
}], "Text",
 CellChangeTimes->CompressedData["
1:eJxTTMoPSmViYGAQAWIQzcCgJyUg9cqRgeEBlJ5oBqHVrCH0VHsI/cYVTDfs
8ITQrSUQevUyCP30KERd9BkIf9t5CJ//NYSvC6EZrGoFwfzp9WCaga0VQs/u
hNBvp0Dkl86F0EULIfTF5RD526shtMMeCL3wHkR+5lsIn/0bhD7ILwQWv1Ym
Aqb9GyB08J+9YLpeYh+YZlx/AExLbobQvNvBNAPPPgi9+DSEbj4DkU9+BOHv
fwyiAb3+cms=
  "]],

Cell[TextData[{
 "\nThis is straightforward to compute, although it looks messy. The \
correction always makes ",
 Cell[BoxData[
  FormBox["w", TraditionalForm]]],
 " bigger. ",
 Cell[BoxData[
  FormBox[
   RowBox[{
    SubscriptBox["w", "max"], ">", 
    SubscriptBox["y", "max"]}], TraditionalForm]]],
 ", and ",
 Cell[BoxData[
  FormBox["w", TraditionalForm]]],
 " is what you have to subtract before computing value, so it makes sense \
that ",
 Cell[BoxData[
  FormBox["w", TraditionalForm]]],
 " should grow. I'll have to be careful about precision in calculating ",
 Cell[BoxData[
  FormBox[
   RowBox[{
    SuperscriptBox["\[ExponentialE]", 
     RowBox[{
      FractionBox["\[Lambda]", 
       RowBox[{"2", "\[Delta]"}]], "h"}]], "-", "1"}], TraditionalForm]]],
 " and ",
 Cell[BoxData[
  FormBox[
   RowBox[{
    SuperscriptBox["\[ExponentialE]", 
     RowBox[{
      RowBox[{"\[Lambda]", "(", 
       RowBox[{
        FractionBox["3", 
         RowBox[{"2", " ", "\[Delta]"}]], "-", "\[VeryThinSpace]", "1"}], 
       ")"}], "h"}]], "-", "1"}], TraditionalForm]]],
 ", but since those change only when the step size changes, I can use as much \
time as required to compute them accurately. "
}], "Text",
 CellChangeTimes->{{3.503327401625*^9, 3.503327419265625*^9}, {
   3.503327690078125*^9, 3.50332775475*^9}, {3.5033287959375*^9, 
   3.50332879665625*^9}, {3.503328914125*^9, 3.50332893671875*^9}, {
   3.503332902015625*^9, 3.503332958859375*^9}, 3.503681531171875*^9}],

Cell[TextData[{
 "Next I need to set truncate ",
 Cell[BoxData[
  FormBox["w", TraditionalForm]]],
 " to intrinsic value (or actually, just L3 value, since it will always beat \
committed value without truncation). This will take the min of ",
 Cell[BoxData[
  FormBox["w", TraditionalForm]]],
 " and some ",
 Cell[BoxData[
  FormBox[
   RowBox[{
    RowBox[{"\[Psi]", "(", 
     RowBox[{"a", ",", "u"}], ")"}], ">", "0"}], TraditionalForm]]],
 " that I need to work out, so if the correction gets too big, it will get \
knocked down here. ",
 Cell[BoxData[
  FormBox["w", TraditionalForm]]],
 " should always be positive (because if it's negative that means ",
 Cell[BoxData[
  FormBox[
   RowBox[{"v", ">", 
    SubscriptBox["v", "max"]}], TraditionalForm]]],
 "), so the result of all this will be bounded. The value if the worm \
switches to L3 is"
}], "Text",
 CellChangeTimes->{{3.503332983890625*^9, 3.503333138953125*^9}, {
  3.50333421734375*^9, 3.50333428178125*^9}, {3.503414213234375*^9, 
  3.503414234265625*^9}}],

Cell[TextData[{
 Cell[BoxData[
  FormBox[
   RowBox[{
    RowBox[{
     SubscriptBox["v", "L3"], "(", 
     RowBox[{"a", ",", "q"}], ")"}], "=", 
    RowBox[{
     SubscriptBox["V", "L3"], "q", "\[VeryThinSpace]", 
     SuperscriptBox["\[ExponentialE]", 
      RowBox[{"\[Lambda]", "\[VeryThinSpace]", "a"}]]}]}], TraditionalForm]]],
 "\n",
 Cell[BoxData[
  FormBox[
   RowBox[{
    RowBox[{
     SubscriptBox["v", "L3"], "(", 
     RowBox[{"a", ",", "q"}], ")"}], "=", 
    RowBox[{
     SuperscriptBox["\[ExponentialE]", 
      RowBox[{
       FractionBox["\[Lambda]", 
        RowBox[{"2", "\[Delta]"}]], "a"}]], 
     SqrtBox[
      RowBox[{
       SubscriptBox["V", "d"], 
       SubscriptBox["V", "L3"], "q"}]], 
     RowBox[{
      SubscriptBox["w", 
       RowBox[{"1", ",", "L3"}]], "(", 
      RowBox[{"a", ",", "u"}], ")"}]}]}], TraditionalForm]]],
 "\n",
 Cell[BoxData[
  FormBox[
   RowBox[{
    RowBox[{
     SubscriptBox["w", 
      RowBox[{"1", ",", "L3"}]], "(", 
     RowBox[{"a", ",", "u"}], ")"}], "=", "\[VeryThinSpace]", 
    RowBox[{
     SuperscriptBox["\[ExponentialE]", 
      RowBox[{
       RowBox[{"(", 
        RowBox[{"\[Lambda]", "-", 
         FractionBox["\[Lambda]", 
          RowBox[{"2", "\[Delta]"}]]}], ")"}], "\[VeryThinSpace]", "a"}]], 
     SuperscriptBox["\[ExponentialE]", 
      RowBox[{"u", "/", "2"}]]}]}], TraditionalForm]]],
 "\n",
 Cell[BoxData[
  FormBox[
   RowBox[{
    RowBox[{
     SubscriptBox["w", "L3"], "(", 
     RowBox[{"a", ",", "u"}], ")"}], "=", 
    RowBox[{
     RowBox[{
      SubscriptBox["w", "max"], "(", 
      RowBox[{"a", ",", "u"}], ")"}], "-", 
     RowBox[{
      SubscriptBox["w", 
       RowBox[{"1", ",", "L3"}]], "(", 
      RowBox[{"a", ",", "u"}], ")"}]}]}], TraditionalForm]]],
 "\n",
 Cell[BoxData[
  FormBox[
   RowBox[{"=", 
    RowBox[{
     RowBox[{
      SuperscriptBox["\[ExponentialE]", 
       RowBox[{
        RowBox[{"-", 
         FractionBox["\[Lambda]", 
          RowBox[{"2", " ", "\[Delta]"}]]}], "a"}]], " ", 
      RowBox[{"(", 
       RowBox[{
        RowBox[{
         SuperscriptBox["\[ExponentialE]", 
          RowBox[{
           FractionBox["\[Lambda]", "\[Delta]"], "a"}]], 
         SuperscriptBox["\[ExponentialE]", 
          RowBox[{
           RowBox[{"-", "u"}], "/", "2"}]]}], "+", 
        RowBox[{
         SuperscriptBox["\[ExponentialE]", 
          RowBox[{"\[Lambda]", "\[VeryThinSpace]", "a"}]], 
         SuperscriptBox["\[ExponentialE]", 
          RowBox[{"u", "/", "2"}]]}]}], ")"}]}], "-", 
     RowBox[{
      SuperscriptBox["\[ExponentialE]", 
       RowBox[{"u", "/", "2"}]], "\[VeryThinSpace]", 
      SuperscriptBox["\[ExponentialE]", 
       RowBox[{
        RowBox[{"(", 
         RowBox[{"\[Lambda]", "-", 
          FractionBox["\[Lambda]", 
           RowBox[{"2", "\[Delta]"}]]}], ")"}], "\[VeryThinSpace]", 
        "a"}]]}]}]}], TraditionalForm]]],
 "\n",
 Cell[BoxData[
  FormBox[
   RowBox[{"=", 
    RowBox[{
     RowBox[{
      SuperscriptBox["\[ExponentialE]", 
       RowBox[{
        FractionBox["\[Lambda]", 
         RowBox[{"2", "\[Delta]"}]], "a"}]], 
      SuperscriptBox["\[ExponentialE]", 
       RowBox[{
        RowBox[{"-", "u"}], "/", "2"}]]}], "+", 
     RowBox[{
      SuperscriptBox["\[ExponentialE]", 
       RowBox[{
        RowBox[{"(", 
         RowBox[{"\[Lambda]", "-", 
          FractionBox["\[Lambda]", 
           RowBox[{"2", " ", "\[Delta]"}]]}], ")"}], "a"}]], 
      SuperscriptBox["\[ExponentialE]", 
       RowBox[{"u", "/", "2"}]]}], "-", "\[VeryThinSpace]", 
     RowBox[{
      SuperscriptBox["\[ExponentialE]", 
       RowBox[{
        RowBox[{"(", 
         RowBox[{"\[Lambda]", "-", 
          FractionBox["\[Lambda]", 
           RowBox[{"2", "\[Delta]"}]]}], ")"}], "\[VeryThinSpace]", "a"}]], 
      SuperscriptBox["\[ExponentialE]", 
       RowBox[{"u", "/", "2"}]]}]}]}], TraditionalForm]]],
 "\n",
 Cell[BoxData[
  FormBox[
   RowBox[{"=", 
    RowBox[{
     SuperscriptBox["\[ExponentialE]", 
      RowBox[{
       FractionBox["\[Lambda]", 
        RowBox[{"2", "\[Delta]"}]], "a"}]], 
     SuperscriptBox["\[ExponentialE]", 
      RowBox[{
       RowBox[{"-", "u"}], "/", "2"}]]}]}], TraditionalForm]]],
 "."
}], "Text",
 CellChangeTimes->{{3.50341420234375*^9, 3.50341420634375*^9}, {
  3.5034142544375*^9, 3.503414279046875*^9}, {3.503414313671875*^9, 
  3.503414320328125*^9}, {3.503414354484375*^9, 3.50341450359375*^9}, {
  3.5034145434375*^9, 3.50341478559375*^9}}],

Cell[TextData[{
 "That works out rather simple, because ",
 Cell[BoxData[
  FormBox[
   SubscriptBox["v", "max"], TraditionalForm]]],
 " is the sum of committed dauer value and committed L3 value, so the \
difference between max and committed L3 is just going to be dauer. "
}], "Text",
 CellChangeTimes->{{3.503414788078125*^9, 3.503414888859375*^9}, {
  3.503418684234375*^9, 3.5034186843125*^9}}],

Cell[TextData[{
 "Finally, I need to get ",
 Cell[BoxData[
  FormBox[
   RowBox[{"v", "(", 
    RowBox[{"a", ",", "q"}], ")"}], TraditionalForm]]],
 " back from ",
 Cell[BoxData[
  FormBox[
   RowBox[{"w", "(", 
    RowBox[{"a", ",", "u"}], ")"}], TraditionalForm]]],
 "."
}], "Text",
 CellChangeTimes->{{3.50365608475*^9, 3.503656107484375*^9}}],

Cell[TextData[Cell[BoxData[
 FormBox[
  RowBox[{
   RowBox[{"v", "(", 
    RowBox[{"a", ",", "q"}], ")"}], "=", 
   RowBox[{
    RowBox[{"(", 
     RowBox[{
      RowBox[{
       SuperscriptBox["\[ExponentialE]", 
        RowBox[{
         FractionBox["\[Lambda]", "\[Delta]"], "a"}]], 
       SubscriptBox["V", "d"]}], "+", 
      RowBox[{
       SuperscriptBox["\[ExponentialE]", 
        RowBox[{"\[Lambda]", "\[VeryThinSpace]", "a"}]], 
       SubscriptBox["V", "L3"], "q"}]}], ")"}], "-", 
    RowBox[{
     SuperscriptBox["\[ExponentialE]", 
      RowBox[{
       FractionBox["\[Lambda]", 
        RowBox[{"2", "\[Delta]"}]], "a"}]], 
     SqrtBox[
      RowBox[{
       SubscriptBox["V", "d"], 
       SubscriptBox["V", "L3"], "q"}]], 
     RowBox[{"w", "(", 
      RowBox[{"a", ",", 
       RowBox[{"log", "(", 
        RowBox[{
         FractionBox[
          SubscriptBox["V", "L3"], 
          SubscriptBox["V", "q"]], "q"}], ")"}]}], ")"}]}]}]}], 
  TraditionalForm]]]], "Text",
 CellChangeTimes->{{3.503313271828125*^9, 3.50331327725*^9}, {
  3.50365621221875*^9, 3.5036562568125*^9}, {3.503656316734375*^9, 
  3.503656343296875*^9}, {3.5036563841875*^9, 3.503656397484375*^9}, {
  3.50365642796875*^9, 3.503656583984375*^9}}]
}, Closed]]
}, Open  ]]
}, Open  ]],

Cell[CellGroupData[{

Cell["Functions", "Section",
 CellChangeTimes->{{3.50340669540625*^9, 3.5034066964375*^9}}],

Cell[CellGroupData[{

Cell["Convolution and steps", "Subsection",
 CellChangeTimes->{{3.503674491390625*^9, 3.503674494953125*^9}}],

Cell[TextData[{
 Cell[BoxData[
  FormBox[
   RowBox[{"expm1", "[", 
    RowBox[{"x", ",", "p"}], "]"}], TraditionalForm]]],
 " is ",
 Cell[BoxData[
  FormBox[
   RowBox[{
    SuperscriptBox["\[ExponentialE]", "x"], "-", "1"}], TraditionalForm]]],
 ", computed to precision ",
 Cell[BoxData[
  FormBox["p", TraditionalForm]]],
 " even if ",
 Cell[BoxData[
  FormBox[
   RowBox[{"|", "x", "|", 
    RowBox[{"<<", "1"}]}], TraditionalForm]]],
 ". ",
 Cell[BoxData[
  FormBox["p", TraditionalForm]]],
 " defaults to MachinePrecision, and if ",
 Cell[BoxData[
  FormBox[
   RowBox[{"p", "=", "MachinePrecision"}], TraditionalForm]]],
 ", expm1 returns a machine number. "
}], "Text",
 CellChangeTimes->{{3.503406701046875*^9, 3.503406810109375*^9}, {
  3.5034069235625*^9, 3.503406924953125*^9}, {3.50341834521875*^9, 
  3.503418381453125*^9}, {3.503418694828125*^9, 3.50341869765625*^9}}],

Cell[BoxData[
 RowBox[{"SetAttributes", "[", 
  RowBox[{"expm1", ",", "Listable"}], "]"}]], "Input",
 CellChangeTimes->{{3.50340661934375*^9, 3.503406629265625*^9}}],

Cell[BoxData[
 RowBox[{
  RowBox[{"expm1", "[", 
   RowBox[{
    RowBox[{"x_", "?", "NumberQ"}], ",", 
    RowBox[{"p_:", "MachinePrecision"}]}], "]"}], ":=", "\[IndentingNewLine]", 
  RowBox[{"N", "[", "\[IndentingNewLine]", 
   RowBox[{
    RowBox[{
     RowBox[{"Exp", "[", 
      RowBox[{"SetPrecision", "[", 
       RowBox[{"x", ",", 
        RowBox[{"N", "[", "p", "]"}]}], "]"}], "]"}], "-", "1"}], ",", 
    "\[IndentingNewLine]", "p"}], "\[IndentingNewLine]", "]"}]}]], "Input",
 CellChangeTimes->{{3.503406486453125*^9, 3.503406585234375*^9}, {
   3.50340674325*^9, 3.50340675684375*^9}, 3.503406972140625*^9, {
   3.503407015703125*^9, 3.50340707990625*^9}, {3.5034072491875*^9, 
   3.503407261265625*^9}, {3.50340790446875*^9, 3.50340792446875*^9}}],

Cell[CellGroupData[{

Cell[BoxData[
 RowBox[{"With", "[", 
  RowBox[{
   RowBox[{"{", 
    RowBox[{"l", "=", 
     RowBox[{"{", 
      RowBox[{
       SuperscriptBox["10", 
        RowBox[{"-", "3."}]], ",", 
       SuperscriptBox["10", 
        RowBox[{"-", "5."}]], ",", 
       SuperscriptBox["10", 
        RowBox[{"-", "10."}]], ",", 
       SuperscriptBox["10", 
        RowBox[{"-", "15."}]]}], "}"}]}], "}"}], ",", "\[IndentingNewLine]", 
   RowBox[{"{", 
    RowBox[{
     RowBox[{"expm1", "[", "l", "]"}], ",", "\[IndentingNewLine]", 
     RowBox[{"Precision", "/@", 
      RowBox[{"expm1", "[", "l", "]"}]}], ",", "\[IndentingNewLine]", 
     RowBox[{"MachineNumberQ", "/@", 
      RowBox[{"expm1", "[", "l", "]"}]}]}], "}"}]}], "\[IndentingNewLine]", 
  "]"}]], "Input",
 CellChangeTimes->{{3.503406598296875*^9, 3.50340667140625*^9}, {
  3.503406841078125*^9, 3.50340688978125*^9}, {3.503407157265625*^9, 
  3.5034071715625*^9}, {3.5034073255*^9, 3.503407331890625*^9}}],

Cell[BoxData[
 RowBox[{"{", 
  RowBox[{
   RowBox[{"{", 
    RowBox[{
    "0.0010005001667083417`", ",", "0.000010000050000166668`", ",", 
     "1.00000000005`*^-10", ",", "1.0000000000000007`*^-15"}], "}"}], ",", 
   RowBox[{"{", 
    RowBox[{
    "MachinePrecision", ",", "MachinePrecision", ",", "MachinePrecision", ",",
      "MachinePrecision"}], "}"}], ",", 
   RowBox[{"{", 
    RowBox[{"True", ",", "True", ",", "True", ",", "True"}], "}"}]}], 
  "}"}]], "Output",
 CellChangeTimes->{{3.503406652421875*^9, 3.503406671734375*^9}, {
   3.503406823296875*^9, 3.503406847125*^9}, 3.503406890203125*^9, 
   3.5034069795*^9, {3.50340708175*^9, 3.503407088765625*^9}, 
   3.503407172453125*^9, {3.503407251875*^9, 3.503407263*^9}, 
   3.503407332453125*^9, {3.50340791003125*^9, 3.503407926984375*^9}, 
   3.5035782378125*^9, 3.503652176484375*^9, 3.50367783525*^9, 
   3.5036780613125*^9, 3.50367886171875*^9, 3.503687921671875*^9, 
   3.503688807375*^9, 3.503738102015625*^9, 3.503740269203125*^9, 
   3.50374776265625*^9, 3.5037480374375*^9, 3.503766072125*^9, 
   3.50376904715625*^9, 3.503769273171875*^9, 3.5037705716875*^9, 
   3.503830393359375*^9, 3.5041102921875*^9, 3.504194011359375*^9, 
   3.504255872546875*^9, 3.504264002796875*^9, 3.504264179375*^9, 
   3.504264376671875*^9, 3.504267508390625*^9, 3.515830860125*^9, 
   3.515831146765625*^9, 3.557237439649088*^9, 3.568986834734776*^9, 
   3.568987245238596*^9, 3.568987995281439*^9, 3.56898955998032*^9, 
   3.568995338156473*^9, 3.5690561136734867`*^9, 3.572689357809239*^9, 
   3.597943005199274*^9, 3.598000870542081*^9, 3.598692280990713*^9, 
   3.598778521608532*^9, 3.598804174360078*^9, 3.5988645923304987`*^9, 
   3.598884818744821*^9, 3.598952762146784*^9, 3.59903873701096*^9, 
   3.599129329784786*^9, 3.602149376293866*^9, 3.602668618783386*^9, 
   3.602753729743936*^9, 3.6027693850808496`*^9}]
}, Open  ]],

Cell[CellGroupData[{

Cell[BoxData[
 RowBox[{"$Assumptions", "=", 
  RowBox[{"Union", "[", 
   RowBox[{"$Assumptions", "&&", 
    RowBox[{"u", "\[Element]", "Reals"}], "&&", 
    RowBox[{"dValue", ">", "0"}], "&&", 
    RowBox[{"l3Value", ">", "0"}]}], "]"}]}]], "Input",
 CellChangeTimes->{{3.503313718921875*^9, 3.503313740625*^9}, {
  3.503315346609375*^9, 3.50331535775*^9}}],

Cell[BoxData[
 RowBox[{
  RowBox[{"u", "\[Element]", "Reals"}], "&&", 
  RowBox[{"dValue", ">", "0"}], "&&", 
  RowBox[{"l3Value", ">", "0"}], "&&", 
  RowBox[{"\[Alpha]", ">", "0"}], "&&", 
  RowBox[{"\[Lambda]", ">", "0"}], "&&", 
  RowBox[{"\[Nu]", ">", "0"}], "&&", 
  RowBox[{"\[Sigma]", ">", "0"}], "&&", 
  RowBox[{"0", "<", "\[Delta]", "<", "1"}], "&&", 
  RowBox[{"0", "\[LessEqual]", "t", "\[LessEqual]", "T"}]}]], "Output",
 CellChangeTimes->{{3.503313720796875*^9, 3.50331374134375*^9}, 
   3.50331535821875*^9, 3.50339283696875*^9, 3.50357824071875*^9, 
   3.503652179296875*^9, 3.503677835265625*^9, 3.503678061328125*^9, 
   3.503678861734375*^9, 3.5036879216875*^9, 3.50368880740625*^9, 
   3.503738102078125*^9, 3.503740269234375*^9, 3.5037477626875*^9, 
   3.503748037453125*^9, 3.503766075828125*^9, 3.5037690471875*^9, 
   3.503769273203125*^9, 3.50377057171875*^9, 3.503830393375*^9, 
   3.50411029225*^9, 3.50419401165625*^9, 3.504255872609375*^9, 
   3.504264002828125*^9, 3.504264179390625*^9, 3.504264376703125*^9, 
   3.5042675084375*^9, 3.5158308601875*^9, 3.515831146828125*^9, 
   3.5572374421842003`*^9, 3.568986834770197*^9, 3.568987250142338*^9, 
   3.568987995346767*^9, 3.5689895600157537`*^9, 3.568995338195293*^9, 
   3.569056113698162*^9, 3.572689357838375*^9, 3.597943007902179*^9, 
   3.598000870551454*^9, 3.598692281030663*^9, 3.598778521622213*^9, 
   3.598804174397461*^9, 3.5988645923378553`*^9, 3.598884818781097*^9, 
   3.5989527621575212`*^9, 3.599038737019009*^9, 3.5991293298004313`*^9, 
   3.6021493763042927`*^9, 3.602668618820909*^9, 3.602753729751937*^9, 
   3.602769385107579*^9}]
}, Open  ]],

Cell[BoxData[
 RowBox[{
  RowBox[{"wmax1", "[", 
   RowBox[{"a_", ",", "u_"}], "]"}], ":=", "\[IndentingNewLine]", 
  RowBox[{
   SuperscriptBox["\[ExponentialE]", 
    RowBox[{
     RowBox[{"-", 
      FractionBox["\[Lambda]", 
       RowBox[{"2", " ", "\[Delta]"}]]}], "a"}]], " ", 
   RowBox[{"(", 
    RowBox[{
     RowBox[{
      SuperscriptBox["\[ExponentialE]", 
       RowBox[{
        FractionBox["\[Lambda]", "\[Delta]"], "a"}]], 
      SuperscriptBox["\[ExponentialE]", 
       RowBox[{
        RowBox[{"-", "u"}], "/", "2"}]]}], "+", 
     RowBox[{
      SuperscriptBox["\[ExponentialE]", 
       RowBox[{"\[Lambda]", "\[VeryThinSpace]", "a"}]], 
      SuperscriptBox["\[ExponentialE]", 
       RowBox[{"u", "/", "2"}]]}]}], ")"}]}]}]], "Input",
 CellChangeTimes->{{3.503326218046875*^9, 3.50332626325*^9}}],

Cell[TextData[{
 "Simple function to set up ",
 Cell[BoxData[
  FormBox[
   SuperscriptBox["\[ExponentialE]", 
    RowBox[{"u", "/", "2"}]], TraditionalForm]]],
 " vector."
}], "Text",
 CellChangeTimes->{{3.502726034203125*^9, 3.502726059125*^9}, {
  3.50272611071875*^9, 3.502726112921875*^9}, {3.50280281578125*^9, 
  3.502802826015625*^9}}],

Cell[BoxData[
 RowBox[{
  RowBox[{"eu2vec", "[", 
   RowBox[{"umin_", ",", "\[Epsilon]_", ",", "n_"}], "]"}], ":=", 
  "\[IndentingNewLine]", 
  RowBox[{
   RowBox[{
    SuperscriptBox["\[ExponentialE]", 
     RowBox[{"#", "/", "2."}]], "&"}], "/@", 
   RowBox[{"Range", "[", 
    RowBox[{"umin", ",", 
     RowBox[{"umin", "+", 
      RowBox[{
       RowBox[{"(", 
        RowBox[{"n", "-", "1"}], ")"}], "\[Epsilon]"}]}], ",", "\[Epsilon]"}],
     "]"}]}]}]], "Input",
 CellChangeTimes->{{3.465051815671875*^9, 3.46505194609375*^9}, {
   3.46505210296875*^9, 3.4650521324375*^9}, {3.502897795*^9, 
   3.50289784359375*^9}, 3.502897995828125*^9, {3.502898048390625*^9, 
   3.50289804903125*^9}, {3.5036579296875*^9, 3.50365799359375*^9}}],

Cell[TextData[{
 "Return the Fourier transform of the kernel for a step of ",
 Cell[BoxData[
  FormBox[
   RowBox[{
    RowBox[{"\[CapitalDelta]", "\[InvisibleSpace]", "a"}], "=", 
    RowBox[{"-", "h"}]}], TraditionalForm]]],
 ". (",
 Cell[BoxData[
  FormBox["h", TraditionalForm]]],
 " should be positive.) The kernel extends from ",
 Cell[BoxData[
  FormBox[
   RowBox[{
    RowBox[{"-", "n"}], "\[VeryThinSpace]", "\[Epsilon]"}], TraditionalForm]]],
 " to ",
 Cell[BoxData[
  FormBox[
   RowBox[{
    RowBox[{"(", 
     RowBox[{"n", "-", "1"}], ")"}], "\[VeryThinSpace]", "\[Epsilon]"}], 
   TraditionalForm]]],
 ". "
}], "Text",
 CellChangeTimes->{{3.50280336875*^9, 3.5028033975625*^9}, {3.502803546375*^9,
    3.502803557328125*^9}, {3.502803666453125*^9, 3.502803674359375*^9}, {
   3.502805841*^9, 3.502805895421875*^9}, {3.502806011109375*^9, 
   3.502806021859375*^9}, {3.502806608984375*^9, 3.5028066265*^9}, 
   3.502884355703125*^9, {3.503657641515625*^9, 3.503657707484375*^9}}],

Cell[BoxData[
 RowBox[{
  RowBox[{"kert4", "[", 
   RowBox[{
   "n_", ",", "h_", ",", "\[Epsilon]_", ",", "\[Alpha]_", ",", "\[Lambda]_", 
    ",", "\[Sigma]_", ",", "\[Delta]_"}], "]"}], ":=", "\[IndentingNewLine]", 
  RowBox[{"Module", "[", 
   RowBox[{
    RowBox[{"{", 
     RowBox[{
      RowBox[{"umin", "=", 
       RowBox[{"-", 
        FractionBox[
         RowBox[{"n", " ", "\[Epsilon]"}], "2"]}]}], ",", 
      RowBox[{"\[Omega]max", "=", 
       RowBox[{"N", "[", 
        FractionBox["\[Pi]", "\[Epsilon]"], "]"}]}], ",", 
      RowBox[{"d\[Omega]", "=", 
       RowBox[{"N", "[", 
        FractionBox["\[Pi]", 
         RowBox[{"n", " ", "\[Epsilon]"}]], "]"}]}], ",", "kpt", ",", "kp"}], 
     "}"}], ",", "\[IndentingNewLine]", 
    RowBox[{
     RowBox[{"kpt", "=", 
      RowBox[{"N", "[", 
       RowBox[{"Array", "[", 
        RowBox[{
         RowBox[{
          RowBox[{"Exp", "[", 
           RowBox[{
            RowBox[{"-", "h"}], " ", 
            RowBox[{"\[Kappa]", "[", 
             RowBox[{
              RowBox[{
               RowBox[{
                RowBox[{"(", 
                 RowBox[{"#", "-", "1"}], ")"}], "d\[Omega]"}], "-", 
               "\[Omega]max"}], ",", "\[Alpha]", ",", "\[Lambda]", ",", 
              "\[Sigma]", ",", "\[Delta]"}], "]"}]}], "]"}], "&"}], ",", 
         RowBox[{"2", "n"}]}], "]"}], "]"}]}], ";", "\[IndentingNewLine]", 
     RowBox[{"kpt", "=", 
      RowBox[{"RotateRight", "[", 
       RowBox[{"kpt", ",", "n"}], "]"}]}], ";", "\[IndentingNewLine]", 
     RowBox[{"kp", "=", 
      RowBox[{"Re", "[", 
       RowBox[{"InverseFourier", "[", "kpt", "]"}], "]"}]}], ";", 
     "\[IndentingNewLine]", 
     RowBox[{
      RowBox[{"kp", "\[LeftDoubleBracket]", 
       RowBox[{
        RowBox[{
         FractionBox["n", "2"], "+", "1"}], ";;", "n"}], 
       "\[RightDoubleBracket]"}], "=", "0"}], ";", "\[IndentingNewLine]", 
     RowBox[{"Fourier", "[", "kp", "]"}]}]}], "\[IndentingNewLine]", 
   "]"}]}]], "Input",
 CellChangeTimes->{{3.465572162828125*^9, 3.465572198015625*^9}, {
   3.465572244390625*^9, 3.4655722449375*^9}, {3.4655724744375*^9, 
   3.465572585109375*^9}, {3.465572616625*^9, 3.46557274590625*^9}, {
   3.465572817109375*^9, 3.465572993734375*^9}, {3.465573182203125*^9, 
   3.46557318503125*^9}, {3.465573515078125*^9, 3.4655735334375*^9}, 
   3.465573580640625*^9, {3.465573721296875*^9, 3.465573741234375*^9}, {
   3.465573840765625*^9, 3.465573851875*^9}, {3.465575133265625*^9, 
   3.465575133359375*^9}, {3.4655754501875*^9, 3.46557546640625*^9}, {
   3.465576424015625*^9, 3.46557649128125*^9}, {3.46557652921875*^9, 
   3.465576572578125*^9}, {3.465576668875*^9, 3.4655766723125*^9}, {
   3.4655767221875*^9, 3.465576724046875*^9}, {3.4655767595*^9, 
   3.465576759890625*^9}, {3.46572696059375*^9, 3.465727009703125*^9}, {
   3.465727966859375*^9, 3.4657279825625*^9}, {3.502803278796875*^9, 
   3.502803301828125*^9}, 3.50280447134375*^9, {3.50365729496875*^9, 
   3.503657295125*^9}, {3.5036573580625*^9, 3.503657368796875*^9}, {
   3.503657461609375*^9, 3.503657526703125*^9}}],

Cell[TextData[{
 Cell[BoxData[
  FormBox[
   RowBox[{"wc4vec", "[", 
    RowBox[{
    "a", ",", "h", ",", "\[Alpha]", ",", "\[Lambda]", ",", "\[Delta]", ",", 
     "eu2v"}], "]"}], TraditionalForm]]],
 " computes the ",
 Cell[BoxData[
  FormBox["w", TraditionalForm]]],
 " correction "
}], "Text",
 CellChangeTimes->{{3.50365859*^9, 3.50365863403125*^9}}],

Cell[TextData[Cell[BoxData[
 FormBox[
  RowBox[{
   RowBox[{
    SuperscriptBox["\[ExponentialE]", 
     RowBox[{
      RowBox[{"\[Lambda]", "\[VeryThinSpace]", 
       SubscriptBox["a", "0"]}], "-", 
      RowBox[{
       FractionBox["\[Lambda]", 
        RowBox[{"2", " ", "\[Delta]"}]], 
       SubscriptBox["a", "0"]}], "-", 
      RowBox[{
       FractionBox["\[Lambda]", 
        RowBox[{"2", "\[Delta]"}]], "h"}]}]], "(", 
    RowBox[{
     SuperscriptBox["\[ExponentialE]", 
      RowBox[{
       RowBox[{"(", 
        RowBox[{
         FractionBox["\[Lambda]", "\[Delta]"], "-", "\[Lambda]"}], ")"}], 
       "\[VeryThinSpace]", "h"}]], "-", "1"}], ")"}], 
   SuperscriptBox["\[ExponentialE]", 
    RowBox[{"u", "/", "2"}]]}], TraditionalForm]]]], "Text",
 CellChangeTimes->{{3.50365858215625*^9, 3.50365858253125*^9}, {
  3.503658642328125*^9, 3.5036586475*^9}, {3.503687504953125*^9, 
  3.503687504953125*^9}}],

Cell[TextData[{
 "eu2v is the vector of values of ",
 Cell[BoxData[
  FormBox[
   SuperscriptBox["\[ExponentialE]", 
    RowBox[{"u", "/", "2"}]], TraditionalForm]]],
 "; wc4vec returns a vector of corresponding corrections."
}], "Text",
 CellChangeTimes->{{3.503658662984375*^9, 3.5036587084375*^9}}],

Cell[CellGroupData[{

Cell[BoxData[
 RowBox[{
  RowBox[{
   RowBox[{
    RowBox[{
     SuperscriptBox["\[ExponentialE]", 
      RowBox[{"\[Lambda]", 
       RowBox[{"(", 
        RowBox[{"a", "-", 
         FractionBox[
          RowBox[{"a", "+", "h"}], 
          RowBox[{"2", " ", "\[Delta]"}]]}], ")"}]}]], 
     RowBox[{"(", 
      RowBox[{
       RowBox[{"Exp", "[", 
        RowBox[{"\[Lambda]", 
         RowBox[{"(", 
          RowBox[{
           FractionBox["1", "\[Delta]"], "-", "1"}], ")"}], 
         "\[VeryThinSpace]", "h"}], "]"}], "-", "1"}], ")"}], 
     SuperscriptBox["\[ExponentialE]", 
      RowBox[{"u", "/", "2"}]]}], "\[Equal]", 
    RowBox[{
     SuperscriptBox["\[ExponentialE]", 
      RowBox[{
       RowBox[{"\[Lambda]", "\[VeryThinSpace]", 
        SubscriptBox["a", "0"]}], "-", 
       RowBox[{
        FractionBox["\[Lambda]", 
         RowBox[{"2", " ", "\[Delta]"}]], 
        SubscriptBox["a", "0"]}], "-", 
       RowBox[{
        FractionBox["\[Lambda]", 
         RowBox[{"2", "\[Delta]"}]], "h"}]}]], 
     RowBox[{"(", 
      RowBox[{
       SuperscriptBox["\[ExponentialE]", 
        RowBox[{
         RowBox[{"(", 
          RowBox[{
           FractionBox["\[Lambda]", "\[Delta]"], "-", "\[Lambda]"}], ")"}], 
         "\[VeryThinSpace]", "h"}]], "-", "1"}], ")"}], 
     SuperscriptBox["\[ExponentialE]", 
      RowBox[{"u", "/", "2"}]]}]}], "/.", 
   RowBox[{
    SubscriptBox["a", "0"], "\[Rule]", "a"}]}], "//", "Simplify"}]], "Input",
 CellChangeTimes->{{3.503770116*^9, 3.50377018165625*^9}, 
   3.50377039115625*^9, {3.50377043540625*^9, 3.503770505171875*^9}}],

Cell[BoxData["True"], "Output",
 CellChangeTimes->{{3.503770148578125*^9, 3.503770182328125*^9}, 
   3.503770393171875*^9, {3.503770440578125*^9, 3.503770506078125*^9}, 
   3.50377057196875*^9, 3.50383039365625*^9, 3.504110292703125*^9, 
   3.504194012359375*^9, 3.50425587296875*^9, 3.504264003078125*^9, 
   3.50426417965625*^9, 3.504264376921875*^9, 3.504267508671875*^9, 
   3.51583086046875*^9, 3.515831147046875*^9, 3.5572374520500383`*^9, 
   3.5689868349671803`*^9, 3.568987264134169*^9, 3.568987995556841*^9, 
   3.5689895602967663`*^9, 3.568995338396184*^9, 3.569056113904018*^9, 
   3.5726893580156727`*^9, 3.597943024493939*^9, 3.598000870765854*^9, 
   3.5986922813284187`*^9, 3.5987785219986467`*^9, 3.598804174708013*^9, 
   3.598864592578454*^9, 3.5988848190967283`*^9, 3.598952762367239*^9, 
   3.5990387374050207`*^9, 3.599129330157714*^9, 3.6021493767624493`*^9, 
   3.602668619147924*^9, 3.602753730029014*^9, 3.602769385288148*^9}]
}, Open  ]],

Cell[BoxData[
 RowBox[{
  RowBox[{"wc4vec", "[", 
   RowBox[{
   "a_", ",", "h_", ",", "\[Alpha]_", ",", "\[Lambda]_", ",", "\[Delta]_", 
    ",", "eu2v_"}], "]"}], ":=", "\[IndentingNewLine]", 
  RowBox[{"Module", "[", 
   RowBox[{
    RowBox[{"{", 
     RowBox[{"ef", "=", 
      RowBox[{"expm1", "[", 
       RowBox[{"\[Lambda]", 
        RowBox[{"(", 
         RowBox[{
          FractionBox["1", "\[Delta]"], "-", "1"}], ")"}], "\[VeryThinSpace]",
         "h"}], "]"}]}], "}"}], ",", "\[IndentingNewLine]", 
    RowBox[{
     SuperscriptBox["\[ExponentialE]", 
      RowBox[{"\[Lambda]", 
       RowBox[{"(", 
        RowBox[{"a", "-", 
         FractionBox[
          RowBox[{"a", "+", "h"}], 
          RowBox[{"2", " ", "\[Delta]"}]]}], ")"}]}]], "ef", " ", "eu2v"}]}], 
   "\[IndentingNewLine]", "]"}]}]], "Input",
 CellChangeTimes->{{3.503658231609375*^9, 3.503658234296875*^9}, {
   3.50365827553125*^9, 3.503658546375*^9}, {3.503687516515625*^9, 
   3.50368764346875*^9}, 3.503739223984375*^9, {3.50377040878125*^9, 
   3.50377041603125*^9}, 3.50377052971875*^9}],

Cell[TextData[{
 Cell[BoxData[
  FormBox[
   RowBox[{"\[Psi]4vec", "[", 
    RowBox[{"a", ",", "\[Lambda]", ",", "\[Delta]", ",", "eu2v"}], "]"}], 
   TraditionalForm]]],
 " computes the (",
 Cell[BoxData[
  FormBox["w", TraditionalForm]]],
 ") intrinsic value"
}], "Text",
 CellChangeTimes->{{3.503659110640625*^9, 3.50365915421875*^9}}],

Cell[TextData[Cell[BoxData[
 FormBox[
  RowBox[{
   SuperscriptBox["\[ExponentialE]", 
    RowBox[{
     FractionBox["\[Lambda]", 
      RowBox[{"2", "\[Delta]"}]], "a"}]], 
   SuperscriptBox["\[ExponentialE]", 
    RowBox[{
     RowBox[{"-", "u"}], "/", "2"}]]}], TraditionalForm]]]], "Text",
 CellChangeTimes->{{3.5036591603125*^9, 3.503659161109375*^9}}],

Cell[TextData[{
 "eu2v is the vector of values of ",
 Cell[BoxData[
  FormBox[
   SuperscriptBox["\[ExponentialE]", 
    RowBox[{"u", "/", "2"}]], TraditionalForm]]],
 "; \[Psi]4vec returns a vector of corresponding values of ",
 Cell[BoxData[
  FormBox["w", TraditionalForm]]],
 "."
}], "Text",
 CellChangeTimes->{{3.503658662984375*^9, 3.5036587084375*^9}, {
  3.503659178640625*^9, 3.503659186765625*^9}}],

Cell[BoxData[
 RowBox[{
  RowBox[{"\[Psi]4vec", "[", 
   RowBox[{"a_", ",", "\[Lambda]_", ",", "\[Delta]_", ",", "eu2v_"}], "]"}], ":=",
   "\[IndentingNewLine]", 
  FractionBox[
   SuperscriptBox["\[ExponentialE]", 
    RowBox[{
     FractionBox["\[Lambda]", 
      RowBox[{"2", "\[Delta]"}]], "a"}]], "eu2v"]}]], "Input",
 CellChangeTimes->{{3.503659029859375*^9, 3.503659107296875*^9}}],

Cell["Utility function to take a lot of minima efficiently.", "Text",
 CellChangeTimes->{{3.5036727195625*^9, 3.503672734359375*^9}}],

Cell[BoxData[
 RowBox[{"SetAttributes", "[", 
  RowBox[{"min4", ",", "Listable"}], "]"}]], "Input",
 CellChangeTimes->{{3.503672740171875*^9, 3.503672753453125*^9}, 
   3.50367289434375*^9}],

Cell[BoxData[
 RowBox[{
  RowBox[{"min4", "[", 
   RowBox[{"a_", ",", "b_"}], "]"}], ":=", 
  RowBox[{"Min", "[", 
   RowBox[{"a", ",", "b"}], "]"}]}]], "Input",
 CellChangeTimes->{{3.503672761171875*^9, 3.503672783828125*^9}, {
   3.503672836171875*^9, 3.503672841703125*^9}, 3.503672890046875*^9}],

Cell[CellGroupData[{

Cell[BoxData[
 RowBox[{"min4", "[", 
  RowBox[{
   RowBox[{"Range", "[", "8", "]"}], ",", 
   RowBox[{"Range", "[", 
    RowBox[{"8", ",", "1", ",", 
     RowBox[{"-", "1"}]}], "]"}]}], "]"}]], "Input",
 CellChangeTimes->{{3.50367281421875*^9, 3.5036728219375*^9}, {
   3.503672854203125*^9, 3.503672857171875*^9}, 3.5036728914375*^9, {
   3.503680219140625*^9, 3.503680224671875*^9}}],

Cell[BoxData[
 RowBox[{"{", 
  RowBox[{
  "1", ",", "2", ",", "3", ",", "4", ",", "4", ",", "3", ",", "2", ",", "1"}],
   "}"}]], "Output",
 CellChangeTimes->{{3.50367282228125*^9, 3.503672857734375*^9}, 
   3.50367290315625*^9, 3.50367783540625*^9, 3.5036780614375*^9, 
   3.503678862125*^9, 3.50368023390625*^9, 3.50368792178125*^9, 
   3.5036888075*^9, 3.503738102359375*^9, 3.50374026934375*^9, 
   3.5037477628125*^9, 3.50374803759375*^9, 3.503766093890625*^9, 
   3.503769047296875*^9, 3.503769273453125*^9, 3.503770572078125*^9, 
   3.503830393703125*^9, 3.5041102929375*^9, 3.5041940130625*^9, 
   3.50425587315625*^9, 3.504264003125*^9, 3.504264179734375*^9, 
   3.504264377015625*^9, 3.504267508765625*^9, 3.515830860640625*^9, 
   3.515831147203125*^9, 3.557237465419119*^9, 3.568986835117619*^9, 
   3.568987273725362*^9, 3.568987995662504*^9, 3.5689895604143877`*^9, 
   3.568995338523118*^9, 3.5690561139655123`*^9, 3.572689358143626*^9, 
   3.5979430406130466`*^9, 3.598000870790018*^9, 3.598692281395177*^9, 
   3.598778522052043*^9, 3.59880417484616*^9, 3.598864592603106*^9, 
   3.5988848193359203`*^9, 3.5989527624370728`*^9, 3.599038737462878*^9, 
   3.599129330184973*^9, 3.602149376817644*^9, 3.602668619243455*^9, 
   3.6027537300895348`*^9, 3.6027693853803253`*^9}]
}, Open  ]],

Cell[TextData[{
 "American step. ",
 Cell[BoxData[
  FormBox["ya", TraditionalForm]]],
 " is the starting vector, extending from ",
 Cell[BoxData[
  FormBox[
   SubscriptBox["u", "min"], TraditionalForm]]],
 " to ",
 Cell[BoxData[
  FormBox[
   RowBox[{
    SubscriptBox["u", "min"], "+", 
    RowBox[{
     RowBox[{"(", 
      RowBox[{"n", "-", "1"}], ")"}], "\[Epsilon]"}]}], TraditionalForm]]],
 ". The step is from ",
 Cell[BoxData[
  FormBox["a", TraditionalForm]]],
 " to ",
 Cell[BoxData[
  FormBox[
   RowBox[{"a", "-", "h"}], TraditionalForm]]],
 "; ",
 Cell[BoxData[
  FormBox["a", TraditionalForm]]],
 " should be negative, ",
 Cell[BoxData[
  FormBox["h", TraditionalForm]]],
 " positive.  ",
 Cell[BoxData[
  FormBox["n", TraditionalForm]]],
 " and ",
 Cell[BoxData[
  FormBox["\[Epsilon]", TraditionalForm]]],
 " are as for kert4; \[Alpha], \[Lambda], \[Sigma], \[Delta] are as usual. \
kert and eu2v, if provided, are the FT of the transform kernel and the ",
 Cell[BoxData[
  FormBox[
   SuperscriptBox["\[ExponentialE]", 
    RowBox[{"u", "/", "2"}]], TraditionalForm]]],
 " vector, respectively. If these are given, ",
 Cell[BoxData[
  FormBox[
   SubscriptBox["u", "min"], TraditionalForm]]],
 ", ",
 Cell[BoxData[
  FormBox["h", TraditionalForm]]],
 ", and \[Epsilon] are not used, since those just serve in the construction \
of these vectors. If not provided, they are computed. If you're going to take \
many steps on the same grid, it is most efficient to calculate the vectors \
once, then provide them as arguments. "
}], "Text",
 CellChangeTimes->{{3.50272568128125*^9, 3.50272568575*^9}, {
  3.502805920453125*^9, 3.502805965078125*^9}, {3.50280604884375*^9, 
  3.50280633090625*^9}, {3.502806855390625*^9, 3.502806883765625*^9}, {
  3.503672502640625*^9, 3.503672530890625*^9}}],

Cell[BoxData[
 RowBox[{
  RowBox[{"astep4", "[", 
   RowBox[{"wa_", ",", 
    RowBox[{"umin_", "?", "NumberQ"}], ",", 
    RowBox[{"h_", "?", "NumberQ"}], ",", 
    RowBox[{"\[Epsilon]_", "?", "NumberQ"}], ",", 
    RowBox[{"a_", "?", "NumberQ"}], ",", 
    RowBox[{"\[Alpha]_", "?", "NumberQ"}], ",", 
    RowBox[{"\[Lambda]_", "?", "NumberQ"}], ",", 
    RowBox[{"\[Sigma]_", "?", "NumberQ"}], ",", 
    RowBox[{"\[Delta]_", "?", "NumberQ"}], ",", 
    RowBox[{"kert_:", "Null"}], ",", 
    RowBox[{"eu2v_:", "Null"}]}], "]"}], ":=", "\[IndentingNewLine]", 
  RowBox[{"Module", "[", 
   RowBox[{
    RowBox[{"{", 
     RowBox[{
      RowBox[{"n", "=", 
       RowBox[{"Length", "[", "wa", "]"}]}], ",", "kt", ",", "ev", ",", " ", 
      RowBox[{"ah", "=", 
       RowBox[{"a", "-", "h"}]}], ",", "wap", ",", "wahh", ",", "wah", ",", 
      "\[Psi]vh"}], "}"}], ",", "\[IndentingNewLine]", 
    RowBox[{
     RowBox[{"If", "[", 
      RowBox[{
       RowBox[{"kert", "===", "Null"}], ",", 
       RowBox[{"kt", "=", 
        RowBox[{"kert4", "[", 
         RowBox[{
         "n", ",", "h", ",", "\[Epsilon]", ",", "\[Alpha]", ",", "\[Lambda]", 
          ",", "\[Sigma]", ",", "\[Delta]"}], "]"}]}], ",", 
       RowBox[{"kt", ":=", "kert"}]}], "]"}], ";", "\[IndentingNewLine]", 
     RowBox[{"If", "[", 
      RowBox[{
       RowBox[{"eu2v", "===", "Null"}], ",", 
       RowBox[{"ev", "=", 
        RowBox[{"eu2vec", "[", 
         RowBox[{"umin", ",", "\[Epsilon]", ",", "n"}], "]"}]}], ",", 
       RowBox[{"ev", ":=", "eu2v"}]}], "]"}], ";", "\[IndentingNewLine]", 
     RowBox[{"wap", "=", 
      RowBox[{"Join", "[", 
       RowBox[{"wa", ",", 
        RowBox[{"-", 
         RowBox[{"Reverse", "[", "wa", "]"}]}]}], "]"}]}], ";", 
     "\[IndentingNewLine]", 
     RowBox[{"wahh", "=", 
      RowBox[{"Re", "[", 
       RowBox[{"InverseFourier", "[", 
        RowBox[{"kt", " ", 
         RowBox[{"Fourier", "[", "wap", "]"}]}], "]"}], "]"}]}], ";", 
     "\[IndentingNewLine]", 
     RowBox[{"wah", "=", 
      RowBox[{
       RowBox[{"wahh", "\[LeftDoubleBracket]", 
        RowBox[{"1", ";;", "n"}], "\[RightDoubleBracket]"}], "+", 
       RowBox[{"wc4vec", "[", 
        RowBox[{
        "a", ",", "h", ",", "\[Alpha]", ",", "\[Lambda]", ",", "\[Delta]", 
         ",", "ev"}], "]"}]}]}], ";", "\[IndentingNewLine]", 
     RowBox[{"\[Psi]vh", "=", 
      RowBox[{"\[Psi]4vec", "[", 
       RowBox[{"ah", ",", "\[Lambda]", ",", "\[Delta]", ",", "ev"}], "]"}]}], 
     ";", "\[IndentingNewLine]", 
     RowBox[{"min4", "[", 
      RowBox[{"wah", ",", "\[Psi]vh"}], "]"}]}]}], "\[IndentingNewLine]", 
   "]"}]}]], "Input",
 CellChangeTimes->{{3.464960925140625*^9, 3.464961025640625*^9}, {
   3.46496135853125*^9, 3.46496139840625*^9}, {3.4649618825625*^9, 
   3.46496197315625*^9}, {3.46496217446875*^9, 3.46496218778125*^9}, {
   3.46496234125*^9, 3.464962391828125*^9}, {3.46496243571875*^9, 
   3.464962681140625*^9}, {3.465037399765625*^9, 3.465037422859375*^9}, {
   3.465037734703125*^9, 3.465037806421875*^9}, {3.465037838578125*^9, 
   3.4650378629375*^9}, {3.465037962*^9, 3.465037978203125*^9}, {
   3.465038041734375*^9, 3.465038048734375*^9}, {3.465038193234375*^9, 
   3.465038197671875*^9}, {3.46503824421875*^9, 3.465038246453125*^9}, {
   3.465038314578125*^9, 3.46503831565625*^9}, {3.465209548515625*^9, 
   3.46520985128125*^9}, {3.465209901140625*^9, 3.46520995078125*^9}, {
   3.46520998440625*^9, 3.4652099885*^9}, {3.46521002603125*^9, 
   3.465210078578125*^9}, {3.46521011696875*^9, 3.46521027196875*^9}, {
   3.465211420953125*^9, 3.4652114796875*^9}, {3.4652115615*^9, 
   3.46521159046875*^9}, {3.465211632921875*^9, 3.4652116649375*^9}, {
   3.465211860515625*^9, 3.465211865546875*^9}, {3.465211898296875*^9, 
   3.465211908609375*^9}, {3.46521198121875*^9, 3.465212000078125*^9}, {
   3.465481163078125*^9, 3.465481196140625*^9}, {3.465491615234375*^9, 
   3.465491616640625*^9}, {3.46549430565625*^9, 3.465494323234375*^9}, {
   3.46549440490625*^9, 3.46549443234375*^9}, {3.46549450278125*^9, 
   3.46549452284375*^9}, {3.465726656265625*^9, 3.4657266915*^9}, {
   3.4657267293125*^9, 3.465726730390625*^9}, {3.46642588975*^9, 
   3.46642590975*^9}, {3.50272570528125*^9, 3.50272580259375*^9}, {
   3.502806454671875*^9, 3.50280645496875*^9}, {3.5028065068125*^9, 
   3.502806509828125*^9}, {3.5028067591875*^9, 3.502806781171875*^9}, {
   3.50288719071875*^9, 3.502887193953125*^9}, {3.502887415671875*^9, 
   3.502887450375*^9}, {3.50289609278125*^9, 3.5028961285625*^9}, {
   3.50289624575*^9, 3.502896254734375*^9}, {3.50289814478125*^9, 
   3.50289814525*^9}, {3.503656907546875*^9, 3.503656911015625*^9}, {
   3.503656965671875*^9, 3.503657029859375*^9}, {3.503657298765625*^9, 
   3.503657298875*^9}, {3.503657856640625*^9, 3.50365785728125*^9}, {
   3.50365809246875*^9, 3.5036581055*^9}, {3.503658159921875*^9, 
   3.5036581905*^9}, {3.50365875125*^9, 3.5036587884375*^9}, {
   3.50365923146875*^9, 3.503659234921875*^9}, {3.5036724625*^9, 
   3.503672465265625*^9}, {3.50367254890625*^9, 3.503672620125*^9}, {
   3.503672677859375*^9, 3.503672682859375*^9}, {3.503672875171875*^9, 
   3.5036728976875*^9}, 3.50367412221875*^9, {3.5036743354375*^9, 
   3.503674360953125*^9}}],

Cell[TextData[{
 "European step. The arguments are almost identical to those for ",
 Cell[BoxData[
  FormBox["astep4", TraditionalForm]]],
 ", except that there is no eu2v. estep4 works on ",
 Cell[BoxData[
  FormBox[
   RowBox[{"y", "(", 
    RowBox[{"a", ",", "u"}], ")"}], TraditionalForm]]],
 ", not ",
 Cell[BoxData[
  FormBox[
   RowBox[{"w", "(", 
    RowBox[{"a", ",", "u"}], ")"}], TraditionalForm]]],
 " (see above). This means that the projected results are not corrected for \
the change in the committed L3 value."
}], "Text",
 CellChangeTimes->{{3.465730010484375*^9, 3.465730026125*^9}, {
  3.502725689453125*^9, 3.50272569353125*^9}, {3.5028068976875*^9, 
  3.502806913765625*^9}, {3.502806946265625*^9, 3.5028069603125*^9}, {
  3.502976543453125*^9, 3.50297654553125*^9}, {3.50297673078125*^9, 
  3.50297675796875*^9}, {3.5029789689375*^9, 3.502978976359375*^9}, {
  3.503674086625*^9, 3.503674089046875*^9}, {3.5036741568125*^9, 
  3.503674167671875*^9}, {3.503674226203125*^9, 3.50367431709375*^9}, {
  3.503747687984375*^9, 3.5037476880625*^9}}],

Cell[BoxData[
 RowBox[{
  RowBox[{"estep4", "[", 
   RowBox[{"ye_", ",", 
    RowBox[{"umin_", "?", "NumberQ"}], ",", 
    RowBox[{"h_", "?", "NumberQ"}], ",", 
    RowBox[{"\[Epsilon]_", "?", "NumberQ"}], ",", 
    RowBox[{"a_", "?", "NumberQ"}], ",", 
    RowBox[{"\[Alpha]_", "?", "NumberQ"}], ",", 
    RowBox[{"\[Lambda]_", "?", "NumberQ"}], ",", 
    RowBox[{"\[Sigma]_", "?", "NumberQ"}], ",", 
    RowBox[{"\[Delta]_", "?", "NumberQ"}], ",", 
    RowBox[{"kert_:", "Null"}]}], "]"}], ":=", "\[IndentingNewLine]", 
  RowBox[{"Module", "[", 
   RowBox[{
    RowBox[{"{", 
     RowBox[{
      RowBox[{"n", "=", 
       RowBox[{"Length", "[", "ye", "]"}]}], ",", "kt", ",", "ev", ",", "yep",
       ",", "yeh", ",", "u", ",", 
      RowBox[{"ah", "=", 
       RowBox[{"a", "-", "h"}]}]}], "}"}], ",", "\[IndentingNewLine]", 
    RowBox[{
     RowBox[{"If", "[", 
      RowBox[{
       RowBox[{"kert", "===", "Null"}], ",", 
       RowBox[{"kt", "=", 
        RowBox[{"kert4", "[", 
         RowBox[{
         "n", ",", "h", ",", "\[Epsilon]", ",", "\[Alpha]", ",", "\[Lambda]", 
          ",", "\[Sigma]", ",", "\[Delta]"}], "]"}]}], ",", 
       RowBox[{"kt", "=", "kert"}]}], "]"}], ";", "\[IndentingNewLine]", 
     RowBox[{"yep", "=", 
      RowBox[{"Join", "[", 
       RowBox[{"ye", ",", 
        RowBox[{"-", 
         RowBox[{"Reverse", "[", "ye", "]"}]}]}], "]"}]}], ";", 
     "\[IndentingNewLine]", 
     RowBox[{"yeh", "=", 
      RowBox[{"Re", "[", 
       RowBox[{"InverseFourier", "[", 
        RowBox[{"kt", " ", 
         RowBox[{"Fourier", "[", "yep", "]"}]}], "]"}], "]"}]}], ";", 
     "\[IndentingNewLine]", 
     RowBox[{"yeh", "\[LeftDoubleBracket]", 
      RowBox[{"1", ";;", "n"}], "\[RightDoubleBracket]"}]}]}], " ", 
   "\[IndentingNewLine]", "]"}]}]], "Input",
 CellChangeTimes->{{3.464960925140625*^9, 3.464961025640625*^9}, {
   3.46496135853125*^9, 3.46496139840625*^9}, {3.4649618825625*^9, 
   3.46496197315625*^9}, {3.46496217446875*^9, 3.46496218778125*^9}, {
   3.46496234125*^9, 3.464962391828125*^9}, {3.46496243571875*^9, 
   3.464962681140625*^9}, {3.465037399765625*^9, 3.465037422859375*^9}, {
   3.465037734703125*^9, 3.465037806421875*^9}, {3.465037838578125*^9, 
   3.4650378629375*^9}, {3.465037962*^9, 3.465037978203125*^9}, {
   3.465038041734375*^9, 3.465038048734375*^9}, {3.465038193234375*^9, 
   3.465038197671875*^9}, {3.46503824421875*^9, 3.465038246453125*^9}, {
   3.465038314578125*^9, 3.46503831565625*^9}, {3.465209548515625*^9, 
   3.46520985128125*^9}, {3.465209901140625*^9, 3.46520995078125*^9}, {
   3.46520998440625*^9, 3.4652099885*^9}, {3.46521002603125*^9, 
   3.465210078578125*^9}, {3.46521011696875*^9, 3.46521027196875*^9}, {
   3.465211420953125*^9, 3.4652114796875*^9}, {3.4652115615*^9, 
   3.46521159046875*^9}, {3.465211632921875*^9, 3.4652116649375*^9}, {
   3.465211860515625*^9, 3.465211865546875*^9}, {3.465211898296875*^9, 
   3.465211908609375*^9}, {3.46521198121875*^9, 3.465212000078125*^9}, {
   3.465481163078125*^9, 3.465481196140625*^9}, {3.465491615234375*^9, 
   3.465491616640625*^9}, {3.46549430565625*^9, 3.465494323234375*^9}, {
   3.46549440490625*^9, 3.46549443234375*^9}, {3.46549450278125*^9, 
   3.46549452284375*^9}, {3.465726656265625*^9, 3.46572671609375*^9}, {
   3.465729870296875*^9, 3.46572997065625*^9}, {3.465730149109375*^9, 
   3.4657301606875*^9}, {3.46642593196875*^9, 3.46642594425*^9}, {
   3.46685893403125*^9, 3.46685894075*^9}, {3.46685901334375*^9, 
   3.466859027796875*^9}, {3.502725657125*^9, 3.50272565809375*^9}, {
   3.5028068245625*^9, 3.50280683665625*^9}, {3.50280693275*^9, 
   3.50280694278125*^9}, 3.5028069756875*^9, 3.502887199171875*^9, {
   3.502976481203125*^9, 3.502976642421875*^9}, {3.502976789078125*^9, 
   3.50297696028125*^9}, {3.50297723353125*^9, 3.50297724209375*^9}, {
   3.502977785265625*^9, 3.50297780028125*^9}, {3.50297897915625*^9, 
   3.502978999953125*^9}, {3.5029793694375*^9, 3.502979448484375*^9}, {
   3.502979505625*^9, 3.502979563828125*^9}, {3.502986298828125*^9, 
   3.502986323*^9}, 3.502986392359375*^9, {3.50298665190625*^9, 
   3.5029866669375*^9}, {3.50367404996875*^9, 3.503674054234375*^9}, {
   3.503674181171875*^9, 3.50367419890625*^9}, {3.503747660765625*^9, 
   3.503747660859375*^9}, {3.503747693859375*^9, 3.503747696625*^9}, {
   3.50374800359375*^9, 3.50374800425*^9}}]
}, Closed]],

Cell[CellGroupData[{

Cell["Terminal value", "Subsection",
 CellChangeTimes->{{3.502809091703125*^9, 3.502809094578125*^9}}],

Cell[TextData[{
 "Set up the terminal value vector ",
 Cell[BoxData[
  FormBox[
   RowBox[{
    RowBox[{
     SubscriptBox["w", "0"], "(", "u", ")"}], "=", 
    SuperscriptBox["\[ExponentialE]", 
     RowBox[{"-", 
      RowBox[{"|", "u", "|", 
       RowBox[{"/", "2"}]}]}]]}], TraditionalForm]]],
 ". The grid is chosen to cover at least from ",
 Cell[BoxData[
  FormBox[
   RowBox[{"q", "=", 
    FractionBox["1", 
     SubscriptBox["q", "max"]]}], TraditionalForm]]],
 " to ",
 Cell[BoxData[
  FormBox[
   SubscriptBox["q", "max"], TraditionalForm]]],
 ". ",
 Cell[BoxData[
  FormBox["r", TraditionalForm]]],
 " is the maximum grid spacing. Return is the list ",
 Cell[BoxData[
  FormBox[
   RowBox[{"{", 
    RowBox[{
     SubscriptBox[
      OverscriptBox["w", "\[RightVector]"], "0"], ",", 
     SubscriptBox["u", "min"], ",", "\[Epsilon]"}], "}"}], TraditionalForm]]],
 ". The grid is ",
 Cell[BoxData[
  FormBox[
   RowBox[{"Range", "[", 
    RowBox[{
     SubscriptBox["u", "min"], ",", 
     RowBox[{
      SubscriptBox["u", "min"], "+", 
      RowBox[{
       RowBox[{"(", 
        RowBox[{"n", "-", "1"}], ")"}], "\[Epsilon]"}]}], ",", "\[Epsilon]"}],
     "]"}], TraditionalForm]]],
 ", with ",
 Cell[BoxData[
  FormBox[
   RowBox[{"n", "=", 
    RowBox[{"Length", "[", 
     SubscriptBox[
      OverscriptBox["w", "\[RightVector]"], "0"], "]"}]}], TraditionalForm]]],
 ". "
}], "Text",
 CellChangeTimes->{{3.50280935184375*^9, 3.502809504140625*^9}, {
  3.502809603375*^9, 3.502809646609375*^9}, {3.502809962703125*^9, 
  3.50281004675*^9}, {3.50367461825*^9, 3.50367461834375*^9}, {
  3.50367465059375*^9, 3.503674664046875*^9}}],

Cell[BoxData[
 RowBox[{
  RowBox[{"w0", "[", "u_", "]"}], ":=", 
  SuperscriptBox["\[ExponentialE]", 
   RowBox[{
    RowBox[{"-", 
     RowBox[{"Abs", "[", "u", "]"}]}], "/", "2"}]]}]], "Input",
 CellChangeTimes->{{3.46341804659375*^9, 3.4634180735*^9}, 
   3.463581266211413*^9, 3.50280985071875*^9, {3.50367461353125*^9, 
   3.503674613609375*^9}}],

Cell[BoxData[
 RowBox[{
  RowBox[{"w0v", "[", 
   RowBox[{
    RowBox[{"qmax_", "?", "NumberQ"}], ",", 
    RowBox[{"r_", "?", "NumberQ"}], ",", 
    RowBox[{"dValue_:", "m`dValue"}], ",", 
    RowBox[{"l3Value_:", "m`l3Value"}]}], "]"}], ":=", "\[IndentingNewLine]", 
  RowBox[{"Module", "[", 
   RowBox[{
    RowBox[{"{", 
     RowBox[{"fmax", ",", "umax", ",", "\[Epsilon]", ",", "n", ",", "w0v"}], 
     "}"}], ",", "\[IndentingNewLine]", 
    RowBox[{
     RowBox[{"fmax", "=", 
      RowBox[{"N", "[", 
       RowBox[{"qmax", " ", 
        RowBox[{"Max", "[", 
         RowBox[{
          FractionBox["l3Value", "dValue"], ",", 
          FractionBox["dValue", "l3Value"]}], "]"}]}], "]"}]}], ";", 
     "\[IndentingNewLine]", 
     RowBox[{"umax", "=", 
      RowBox[{"2", 
       RowBox[{"N", "[", 
        RowBox[{
         RowBox[{"Log", "[", "fmax", "]"}], "+", "r"}], "]"}]}]}], ";", 
     "\[IndentingNewLine]", 
     RowBox[{"n", "=", 
      RowBox[{"Ceiling", "[", 
       RowBox[{"Log", "[", 
        RowBox[{"2", ",", 
         RowBox[{"umax", "/", "r"}]}], "]"}], "]"}]}], ";", 
     "\[IndentingNewLine]", 
     RowBox[{"n", "=", 
      SuperscriptBox["2", "n"]}], ";", "\[IndentingNewLine]", 
     RowBox[{"\[Epsilon]", "=", 
      RowBox[{"N", "[", 
       RowBox[{"umax", "/", "n"}], "]"}]}], ";", "\[IndentingNewLine]", 
     RowBox[{"w0v", "=", 
      RowBox[{
       RowBox[{
        RowBox[{"w0", "[", 
         RowBox[{
          RowBox[{
           RowBox[{"(", 
            RowBox[{"#1", "-", "1"}], ")"}], " ", "\[Epsilon]"}], "-", 
          "umax"}], "]"}], "&"}], "/@", 
       RowBox[{"Range", "[", 
        RowBox[{"2", "n"}], "]"}]}]}], ";", "\[IndentingNewLine]", 
     RowBox[{"{", 
      RowBox[{"w0v", ",", 
       RowBox[{"-", "umax"}], ",", "\[Epsilon]"}], "}"}]}]}], 
   "\[IndentingNewLine]", "]"}]}]], "Input",
 CellChangeTimes->{{3.464963200296875*^9, 3.4649633805625*^9}, {
  3.464963434828125*^9, 3.464963484140625*^9}, {3.46496367484375*^9, 
  3.464963705859375*^9}, {3.465997925828125*^9, 3.465997938140625*^9}, {
  3.5028091003125*^9, 3.502809102109375*^9}, {3.5028091475625*^9, 
  3.50280916790625*^9}, {3.5028092008125*^9, 3.50280922415625*^9}, {
  3.503674640046875*^9, 3.503674640109375*^9}, {3.503676015859375*^9, 
  3.503676078515625*^9}}]
}, Closed]],

Cell[CellGroupData[{

Cell["American pricing", "Subsection",
 CellChangeTimes->{{3.502809081921875*^9, 3.50280908646875*^9}, 
   3.502815056421875*^9}],

Cell[TextData[{
 Cell[BoxData[
  FormBox[
   RowBox[{"f", "=", 
    RowBox[{"av7f", "[", 
     RowBox[{
     "\[Alpha]", ",", "\[Lambda]", ",", "\[Sigma]", ",", "\[Delta]", ",", 
      "dValue", ",", "l3Value", ",", "amin", ",", "qmax", ",", "r"}], "]"}]}],
    TraditionalForm]]],
 " makes ",
 Cell[BoxData[
  FormBox[
   RowBox[{"f", "[", 
    RowBox[{"a", ",", "q"}], "]"}], TraditionalForm]]],
 " the value of the L2d with American pricing. ",
 Cell[BoxData[
  FormBox["f", TraditionalForm]]],
 " is valid for ",
 Cell[BoxData[
  FormBox[
   RowBox[{
    FractionBox["1", "qmax"], "\[LessEqual]", "q", "\[LessEqual]", "qmax"}], 
   TraditionalForm]]],
 ", ",
 Cell[BoxData[
  FormBox[
   RowBox[{"amin", "\[LessEqual]", "a", "\[LessEqual]", "0"}], 
   TraditionalForm]]],
 ". ",
 Cell[BoxData[
  FormBox["r", TraditionalForm]]],
 " is the resolution in ",
 Cell[BoxData[
  FormBox[
   RowBox[{"log", "\[VeryThinSpace]", "q"}], TraditionalForm]]],
 ". amin, qmax, and ",
 Cell[BoxData[
  FormBox["r", TraditionalForm]]],
 " default to ",
 Cell[BoxData[
  FormBox[
   RowBox[{
    RowBox[{"-", "m`l2Stage"}], "=", 
    RowBox[{"-", 
     FormBox[
      FormBox["8.839215686274514`",
       TraditionalForm],
      TraditionalForm]}]}], TraditionalForm]]],
 ", ",
 Cell[BoxData[
  FormBox[
   SuperscriptBox["10.", "3"], TraditionalForm]]],
 ", and 0.01. Step size in the ",
 Cell[BoxData[
  FormBox["a", TraditionalForm]]],
 " dimension is determined adaptively, controlled by the following options:"
}], "Text",
 CellChangeTimes->{{3.4658174038125*^9, 3.4658174423125*^9}, {
  3.465817534234375*^9, 3.465817581140625*^9}, {3.46581761190625*^9, 
  3.465817786265625*^9}, {3.465817933671875*^9, 3.465818130015625*^9}, {
  3.502808260203125*^9, 3.502808396953125*^9}, {3.5028106921875*^9, 
  3.5028106936875*^9}}],

Cell[CellGroupData[{

Cell[BoxData[
 RowBox[{
  RowBox[{"Options", "[", "wv7v", "]"}], "=", 
  RowBox[{
   RowBox[{"Options", "[", "wv7f", "]"}], "=", 
   RowBox[{
    RowBox[{"Options", "[", "av7f", "]"}], "=", 
    RowBox[{"{", "\[IndentingNewLine]", 
     RowBox[{
      RowBox[{"StartingStepSize", "\[Rule]", 
       RowBox[{"1", "/", "128."}]}], ",", "\[IndentingNewLine]", 
      RowBox[{"PrecisionGoal", "\[Rule]", "3"}], ",", "\[IndentingNewLine]", 
      RowBox[{"AccuracyGoal", "\[Rule]", "3"}], ",", "\[IndentingNewLine]", 
      RowBox[{"sampleSpacing", "\[Rule]", "16"}], ",", "\[IndentingNewLine]", 
      RowBox[{"minSamples", "\[Rule]", "8"}]}], "\[IndentingNewLine]", 
     "}"}]}]}]}]], "Input",
 CellChangeTimes->{{3.4658164754375*^9, 3.46581647646875*^9}, {
  3.465816549078125*^9, 3.46581656090625*^9}, {3.465816601109375*^9, 
  3.465816645515625*^9}, {3.465816888609375*^9, 3.46581689040625*^9}, {
  3.46581694421875*^9, 3.465816962859375*^9}, {3.4658170923125*^9, 
  3.4658171236875*^9}, {3.465817335890625*^9, 3.4658173376875*^9}, {
  3.466250265484375*^9, 3.466250277671875*^9}, {3.466250349296875*^9, 
  3.466250363703125*^9}, {3.466363462875*^9, 3.466363467921875*^9}, {
  3.46642641865625*^9, 3.466426426640625*^9}, {3.46694253325*^9, 
  3.466942536640625*^9}, {3.50367618025*^9, 3.503676183546875*^9}}],

Cell[BoxData[
 RowBox[{"{", 
  RowBox[{
   RowBox[{"StartingStepSize", "\[Rule]", "0.0078125`"}], ",", 
   RowBox[{"PrecisionGoal", "\[Rule]", "3"}], ",", 
   RowBox[{"AccuracyGoal", "\[Rule]", "3"}], ",", 
   RowBox[{"sampleSpacing", "\[Rule]", "16"}], ",", 
   RowBox[{"minSamples", "\[Rule]", "8"}]}], "}"}]], "Output",
 CellChangeTimes->CompressedData["
1:eJxTTMoPSmVkYGDQA2KGhvLk3VKvHBka8g33gOkNvhD6xEYwzWAtdxBMf+oB
0w0X5t0E89euvQWmY8PugeltFWC6YZX3czD9etcLMG10HUwztFa+BNMW69mk
QeJrovrB9GbrHSCaQafgGphOy7gFFq+sg9BK0yH0PLk7YHqu5ytDEJ2dC6IV
2MLinjS8cvxyKSvKd/orxz7tVVNAtIRixWsQXVEouN4PxO8MbQwE0m23HfXy
gTTTk2OWsfNeOV74v16149wrx5A5t2KWAGmpHXrfv55/5ejh7yKscOGVY6LL
/Zk6QPr4fBEpLyC96Vber2Ag3TLBX70USGtsNVCaD6T/5LvHnQbSsk+lGfqu
vXLUnZ7Z2X39lWO4oYvEViC9wl1/7x4gDQBYP61b
  "]]
}, Open  ]],

Cell[TextData[{
 Cell[BoxData[
  FormBox[
   RowBox[{"sampleGrid", "[", 
    RowBox[{"n", ",", "ss", ",", "ms"}], "]"}], TraditionalForm]]],
 " creates a sampling grid for spot-checking a vector. ",
 Cell[BoxData[
  FormBox["n", TraditionalForm]]],
 " is the length of the vector to be sampled, ss is the sample spacing, and \
ms in the minimum number of samples\[LongDash]i.e., if sampling at spacing ss \
would give less than ms samples, the sample spacing is reduced. "
}], "Text",
 CellChangeTimes->{{3.502810160796875*^9, 3.502810206296875*^9}, {
  3.50281026928125*^9, 3.502810285546875*^9}, {3.502810423796875*^9, 
  3.502810534609375*^9}}],

Cell[BoxData[
 RowBox[{
  RowBox[{"sampleGrid", "[", 
   RowBox[{"n_Integer", ",", "ss_Integer", ",", "ms_Integer"}], "]"}], ":=", 
  "\[IndentingNewLine]", 
  RowBox[{"Module", "[", 
   RowBox[{
    RowBox[{"{", 
     RowBox[{"ns", ",", "s", ",", "s0"}], "}"}], ",", "\[IndentingNewLine]", 
    RowBox[{
     RowBox[{"ns", "=", 
      RowBox[{"Min", "[", 
       RowBox[{
        RowBox[{"Max", "[", 
         RowBox[{
          RowBox[{"Floor", "[", 
           RowBox[{"n", "/", "ss"}], "]"}], ",", "ms"}], "]"}], ",", "n"}], 
       "]"}]}], ";", "\[IndentingNewLine]", 
     RowBox[{"s", "=", 
      RowBox[{"Floor", "[", 
       RowBox[{"n", "/", "ns"}], "]"}]}], ";", "\[IndentingNewLine]", 
     RowBox[{"s0", "=", 
      RowBox[{"1", "+", 
       RowBox[{"Floor", "[", 
        RowBox[{
         RowBox[{"(", 
          RowBox[{"n", "-", 
           RowBox[{
            RowBox[{"(", 
             RowBox[{"ns", "-", "1"}], ")"}], "s"}]}], ")"}], "/", "2"}], 
        "]"}]}]}], ";", "\[IndentingNewLine]", 
     RowBox[{"Range", "[", 
      RowBox[{"s0", ",", 
       RowBox[{"s0", "+", 
        RowBox[{
         RowBox[{"(", 
          RowBox[{"ns", "-", "1"}], ")"}], "s"}]}], ",", "s"}], "]"}]}]}], 
   "\[IndentingNewLine]", "]"}]}]], "Input",
 CellChangeTimes->{{3.466251134859375*^9, 3.466251137078125*^9}, {
  3.46625152015625*^9, 3.466251526796875*^9}, {3.466251636625*^9, 
  3.466251812796875*^9}, {3.46625184565625*^9, 3.466251966578125*^9}, {
  3.46625205153125*^9, 3.466252126625*^9}, {3.466252195703125*^9, 
  3.466252212015625*^9}, {3.466252331015625*^9, 3.46625236909375*^9}, {
  3.4662525965625*^9, 3.4662526189375*^9}, {3.466253297*^9, 
  3.46625331803125*^9}}],

Cell["Relative difference between two numbers.", "Text",
 CellChangeTimes->{{3.502810570875*^9, 3.502810580921875*^9}}],

Cell[BoxData[
 RowBox[{
  RowBox[{"relativeError", "[", 
   RowBox[{"a_Real", ",", "b_Real"}], "]"}], ":=", "\[IndentingNewLine]", 
  RowBox[{"If", "[", 
   RowBox[{
    RowBox[{"a", "\[Equal]", "b"}], ",", "0", ",", 
    RowBox[{
     RowBox[{"Abs", "[", 
      RowBox[{"a", "-", "b"}], "]"}], "/", 
     RowBox[{"Max", "[", 
      RowBox[{"Abs", "/@", 
       RowBox[{"{", 
        RowBox[{"a", ",", "b"}], "}"}]}], "]"}]}]}], "]"}]}]], "Input",
 CellChangeTimes->{{3.46625349803125*^9, 3.466253644140625*^9}}],

Cell[TextData[{
 "Given two vectors ",
 Cell[BoxData[
  FormBox[
   SubscriptBox["v", "1"], TraditionalForm]]],
 " and ",
 Cell[BoxData[
  FormBox[
   SubscriptBox["v", "2"], TraditionalForm]]],
 " of the same length and sampling grid sgrid, return the maximum absolute \
and relative errors at sample points. "
}], "Text",
 CellChangeTimes->{{3.5028105958125*^9, 3.502810644390625*^9}}],

Cell[BoxData[
 RowBox[{
  RowBox[{"sampleError", "[", 
   RowBox[{"sgrid_", ",", "v1_", ",", "v2_"}], "]"}], ":=", 
  "\[IndentingNewLine]", 
  RowBox[{"Module", "[", 
   RowBox[{
    RowBox[{"{", 
     RowBox[{"rerr", ",", "aerr"}], "}"}], ",", "\[IndentingNewLine]", 
    RowBox[{
     RowBox[{"aerr", "=", 
      RowBox[{"Max", "[", 
       RowBox[{
        RowBox[{
         RowBox[{"Abs", "[", 
          RowBox[{
           RowBox[{
           "v1", "\[LeftDoubleBracket]", "#", "\[RightDoubleBracket]"}], "-", 
           RowBox[{
           "v2", "\[LeftDoubleBracket]", "#", "\[RightDoubleBracket]"}]}], 
          "]"}], "&"}], "/@", "sgrid"}], "]"}]}], ";", "\[IndentingNewLine]", 
     RowBox[{"rerr", "=", 
      RowBox[{"Max", "[", 
       RowBox[{
        RowBox[{
         RowBox[{"relativeError", "[", 
          RowBox[{
           RowBox[{
           "v1", "\[LeftDoubleBracket]", "#", "\[RightDoubleBracket]"}], ",", 
           RowBox[{
           "v2", "\[LeftDoubleBracket]", "#", "\[RightDoubleBracket]"}]}], 
          "]"}], "&"}], "/@", "sgrid"}], "]"}]}], ";", "\[IndentingNewLine]", 
     RowBox[{"{", 
      RowBox[{"aerr", ",", "rerr"}], "}"}]}]}], "\[IndentingNewLine]", 
   "]"}]}]], "Input",
 CellChangeTimes->{{3.46625274875*^9, 3.46625280821875*^9}, {
  3.46625287153125*^9, 3.46625293646875*^9}, {3.466253396109375*^9, 
  3.466253403796875*^9}, {3.4662534855625*^9, 3.466253493734375*^9}, {
  3.466253700421875*^9, 3.466253750234375*^9}}],

Cell[TextData[{
 "wv7v is the workhorse for solving the American value problem. It constructs \
a terminal value vector at ",
 Cell[BoxData[
  FormBox[
   RowBox[{"a", "=", "0"}], TraditionalForm]]],
 " (the L2d molt), then takes small steps backward in ",
 Cell[BoxData[
  FormBox["a", TraditionalForm]]],
 ". It returns the list ",
 Cell[BoxData[
  FormBox[
   RowBox[{"{", 
    RowBox[{
    "wv", ",", "agrid", ",", "ugrid", ",", "umin", ",", "\[Epsilon]", ",", 
     "n", ",", "h"}], "}"}], TraditionalForm]]],
 ". wv is a matrix of computed ",
 Cell[BoxData[
  FormBox["w", TraditionalForm]]],
 "'s: ",
 Cell[BoxData[
  FormBox[
   RowBox[{
    RowBox[{"wv", "\[LeftDoubleBracket]", 
     RowBox[{"i", ",", "j"}], "\[RightDoubleBracket]"}], "=", 
    RowBox[{"w", "(", 
     RowBox[{
      RowBox[{"agrid", "\[LeftDoubleBracket]", "i", "\[RightDoubleBracket]"}],
       ",", 
      RowBox[{
      "ugrid", "\[LeftDoubleBracket]", "j", "\[RightDoubleBracket]"}]}], 
     ")"}]}], TraditionalForm]]],
 ". ",
 Cell[BoxData[
  FormBox["n", TraditionalForm]]],
 " is the number of elements in the ",
 Cell[BoxData[
  FormBox["u", TraditionalForm]]],
 " grid, also ",
 Cell[BoxData[
  FormBox[
   RowBox[{"Length", "[", 
    RowBox[{"wv", "\[LeftDoubleBracket]", "i", "\[RightDoubleBracket]"}], 
    "]"}], TraditionalForm]]],
 ". ",
 Cell[BoxData[
  FormBox["h", TraditionalForm]]],
 " is the last step size used\[LongDash]this can be used for continuing the \
solution to before ",
 Cell[BoxData[
  FormBox[
   SubscriptBox["a", "min"], TraditionalForm]]],
 " if necessary. The solution will go back at least to ",
 Cell[BoxData[
  FormBox[
   SubscriptBox["a", "min"], TraditionalForm]]],
 " (normally a little further, depending on how the last step aligns). "
}], "Text",
 CellChangeTimes->{{3.502812347375*^9, 3.502812501171875*^9}, {
  3.50281266015625*^9, 3.50281283434375*^9}, {3.50281287571875*^9, 
  3.50281290265625*^9}, {3.502813056484375*^9, 3.502813063890625*^9}, {
  3.5028845194375*^9, 3.5028845195625*^9}, {3.503676263890625*^9, 
  3.5036763063125*^9}}],

Cell[BoxData[
 RowBox[{
  RowBox[{"wv7v", "[", 
   RowBox[{
    RowBox[{"\[Alpha]_", "?", "NumberQ"}], ",", 
    RowBox[{"\[Lambda]_", "?", "NumberQ"}], ",", 
    RowBox[{"\[Sigma]_", "?", "NumberQ"}], ",", 
    RowBox[{"\[Delta]_", "?", "NumberQ"}], ",", 
    RowBox[{"dValue_", "?", "NumberQ"}], ",", 
    RowBox[{"l3Value_", "?", "NumberQ"}], ",", 
    RowBox[{"amin_:", "Null"}], ",", 
    RowBox[{"qmax_:", "Null"}], ",", 
    RowBox[{"r_:", "Null"}], ",", 
    RowBox[{"opts", ":", 
     RowBox[{"OptionsPattern", "[", "]"}]}]}], "]"}], ":=", 
  "\[IndentingNewLine]", 
  RowBox[{"Module", "[", 
   RowBox[{
    RowBox[{"{", 
     RowBox[{
     "hmin", ",", "ag", ",", "pg", ",", "ss", ",", "ms", ",", "me", ",", 
      "aminv", ",", "qmaxv", ",", "rv", ",", "wv", ",", "wvh1", ",", "wvh2", 
      ",", "wv2h", ",", "umin", ",", "\[Epsilon]", ",", "n", ",", "h", ",", 
      "ev", ",", "kt", ",", "kt2", ",", "ugrid", ",", "agrid", ",", "sgrid", 
      ",", "a", ",", "aerr", ",", "rerr"}], "}"}], ",", "\[IndentingNewLine]", 
    RowBox[{
     RowBox[{"hmin", "=", 
      RowBox[{"OptionValue", "[", "StartingStepSize", "]"}]}], ";", 
     "\[IndentingNewLine]", 
     RowBox[{"ag", "=", 
      RowBox[{"10", "^", 
       RowBox[{"-", 
        RowBox[{"OptionValue", "[", "AccuracyGoal", "]"}]}]}]}], ";", 
     "\[IndentingNewLine]", 
     RowBox[{"pg", "=", 
      RowBox[{"10", "^", 
       RowBox[{"-", 
        RowBox[{"OptionValue", "[", "PrecisionGoal", "]"}]}]}]}], ";", 
     "\[IndentingNewLine]", 
     RowBox[{"ss", "=", 
      RowBox[{"OptionValue", "[", "sampleSpacing", "]"}]}], ";", 
     "\[IndentingNewLine]", 
     RowBox[{"ms", "=", 
      RowBox[{"OptionValue", "[", "minSamples", "]"}]}], ";", 
     "\[IndentingNewLine]", 
     RowBox[{"aminv", "=", 
      RowBox[{"If", "[", 
       RowBox[{
        RowBox[{"amin", "===", "Null"}], ",", 
        RowBox[{"N", "[", 
         RowBox[{"-", "m`l2Stage"}], "]"}], ",", "amin"}], "]"}]}], ";", 
     "\[IndentingNewLine]", 
     RowBox[{"qmaxv", "=", 
      RowBox[{"If", "[", 
       RowBox[{
        RowBox[{"qmax", "===", "Null"}], ",", "1000.", ",", "qmax"}], "]"}]}],
      ";", "\[IndentingNewLine]", 
     RowBox[{"rv", "=", 
      RowBox[{"If", "[", 
       RowBox[{
        RowBox[{"r", "===", "Null"}], ",", "0.01", ",", "r"}], "]"}]}], ";", 
     "\[IndentingNewLine]", 
     RowBox[{"h", "=", "hmin"}], ";", "\[IndentingNewLine]", 
     RowBox[{"agrid", "=", 
      RowBox[{"{", "0", "}"}]}], ";", "\[IndentingNewLine]", 
     RowBox[{"wv", "=", 
      RowBox[{"{", 
       RowBox[{"{", "}"}], "}"}]}], ";", "\[IndentingNewLine]", 
     RowBox[{
      RowBox[{"{", 
       RowBox[{
        RowBox[{"wv", "\[LeftDoubleBracket]", "1", "\[RightDoubleBracket]"}], 
        ",", "umin", ",", "\[Epsilon]"}], "}"}], "=", 
      RowBox[{"w0v", "[", 
       RowBox[{"qmaxv", ",", "rv", ",", "dValue", ",", "l3Value"}], "]"}]}], 
     ";", "\[IndentingNewLine]", 
     RowBox[{"n", "=", 
      RowBox[{"Length", "[", 
       RowBox[{"wv", "\[LeftDoubleBracket]", "1", "\[RightDoubleBracket]"}], 
       "]"}]}], ";", "\[IndentingNewLine]", 
     RowBox[{"ugrid", "=", 
      RowBox[{"umin", "-", "\[Epsilon]", "+", 
       RowBox[{"\[Epsilon]", " ", 
        RowBox[{"Range", "[", "n", "]"}]}]}]}], ";", "\[IndentingNewLine]", 
     RowBox[{"sgrid", "=", 
      RowBox[{"sampleGrid", "[", 
       RowBox[{"n", ",", "ss", ",", "ms"}], "]"}]}], ";", 
     "\[IndentingNewLine]", 
     RowBox[{"ev", "=", 
      RowBox[{"eu2vec", "[", 
       RowBox[{"umin", ",", "\[Epsilon]", ",", "n"}], "]"}]}], ";", 
     "\[IndentingNewLine]", 
     RowBox[{"kt", "=", 
      RowBox[{"kert4", "[", 
       RowBox[{
       "n", ",", "h", ",", "\[Epsilon]", ",", "\[Alpha]", ",", "\[Lambda]", 
        ",", "\[Sigma]", ",", "\[Delta]"}], "]"}]}], ";", 
     "\[IndentingNewLine]", 
     RowBox[{"kt2", "=", 
      RowBox[{"kert4", "[", 
       RowBox[{"n", ",", 
        RowBox[{"2", "h"}], ",", "\[Epsilon]", ",", "\[Alpha]", ",", 
        "\[Lambda]", ",", "\[Sigma]", ",", "\[Delta]"}], "]"}]}], ";", 
     "\[IndentingNewLine]", 
     RowBox[{"For", "[", 
      RowBox[{
       RowBox[{"a", "=", "0"}], ",", 
       RowBox[{"a", "\[GreaterEqual]", "aminv"}], ",", "Null", ",", 
       "\[IndentingNewLine]", 
       RowBox[{
        RowBox[{"wvh1", "=", 
         RowBox[{"astep4", "[", 
          RowBox[{
           RowBox[{"wv", "\[LeftDoubleBracket]", 
            RowBox[{"-", "1"}], "\[RightDoubleBracket]"}], ",", "umin", ",", 
           "h", ",", "\[Epsilon]", ",", "a", ",", "\[Alpha]", ",", 
           "\[Lambda]", ",", "\[Sigma]", ",", "\[Delta]", ",", "kt", ",", 
           "ev"}], "]"}]}], ";", "\[IndentingNewLine]", 
        RowBox[{"wvh2", "=", 
         RowBox[{"astep4", "[", 
          RowBox[{"wvh1", ",", "umin", ",", "h", ",", "\[Epsilon]", ",", 
           RowBox[{"a", "-", "h"}], ",", "\[Alpha]", ",", "\[Lambda]", ",", 
           "\[Sigma]", ",", "\[Delta]", ",", "kt", ",", "ev"}], "]"}]}], ";", 
        "\[IndentingNewLine]", 
        RowBox[{"wv2h", "=", 
         RowBox[{"astep4", "[", 
          RowBox[{
           RowBox[{"wv", "\[LeftDoubleBracket]", 
            RowBox[{"-", "1"}], "\[RightDoubleBracket]"}], ",", "umin", ",", 
           RowBox[{"2", "h"}], ",", "\[Epsilon]", ",", "a", ",", "\[Alpha]", 
           ",", "\[Lambda]", ",", "\[Sigma]", ",", "\[Delta]", ",", "kt2", 
           ",", "ev"}], "]"}]}], ";", "\[IndentingNewLine]", 
        RowBox[{"a", "-=", "h"}], ";", 
        RowBox[{"AppendTo", "[", 
         RowBox[{"wv", ",", "wvh1"}], "]"}], ";", 
        RowBox[{"AppendTo", "[", 
         RowBox[{"agrid", ",", "a"}], "]"}], ";", "\[IndentingNewLine]", 
        RowBox[{"a", "-=", "h"}], ";", 
        RowBox[{"AppendTo", "[", 
         RowBox[{"wv", ",", "wvh2"}], "]"}], ";", 
        RowBox[{"AppendTo", "[", 
         RowBox[{"agrid", ",", "a"}], "]"}], ";", "\[IndentingNewLine]", 
        RowBox[{
         RowBox[{"{", 
          RowBox[{"aerr", ",", "rerr"}], "}"}], "=", 
         RowBox[{"sampleError", "[", 
          RowBox[{"sgrid", ",", "wvh2", ",", "wv2h"}], "]"}]}], ";", 
        "\[IndentingNewLine]", 
        RowBox[{"If", "[", 
         RowBox[{
          RowBox[{
           RowBox[{"aerr", "\[LessEqual]", "ag"}], "&&", 
           RowBox[{"rerr", "\[LessEqual]", "pg"}]}], ",", 
          "\[IndentingNewLine]", 
          RowBox[{
           RowBox[{"h", "*=", "2"}], ";", "\[IndentingNewLine]", 
           RowBox[{"kt", "=", "kt2"}], ";", "\[IndentingNewLine]", 
           RowBox[{"kt2", "=", 
            RowBox[{"kert4", "[", 
             RowBox[{"n", ",", 
              RowBox[{"2", "h"}], ",", "\[Epsilon]", ",", "\[Alpha]", ",", 
              "\[Lambda]", ",", "\[Sigma]", ",", "\[Delta]"}], "]"}]}], 
           ";"}]}], "\[IndentingNewLine]", "]"}]}]}], "\[IndentingNewLine]", 
      "]"}], ";", "\[IndentingNewLine]", 
     RowBox[{"{", 
      RowBox[{
      "wv", ",", "agrid", ",", "ugrid", ",", "umin", ",", "\[Epsilon]", ",", 
       "n", ",", "h"}], "}"}]}]}], "\[IndentingNewLine]", "]"}]}]], "Input",
 CellChangeTimes->{{3.465815900546875*^9, 3.465815944*^9}, {
   3.46581597403125*^9, 3.46581598796875*^9}, {3.465816184578125*^9, 
   3.4658164439375*^9}, {3.46581667496875*^9, 3.465816677109375*^9}, {
   3.46581678090625*^9, 3.46581685734375*^9}, {3.46581714034375*^9, 
   3.465817155515625*^9}, {3.465817345875*^9, 3.465817346765625*^9}, {
   3.46581767134375*^9, 3.465817673171875*^9}, {3.465817791015625*^9, 
   3.4658178521875*^9}, {3.465987692640625*^9, 3.46598769265625*^9}, {
   3.46598777171875*^9, 3.46598783053125*^9}, {3.465988521828125*^9, 
   3.465988724546875*^9}, {3.465988843390625*^9, 3.465988856390625*^9}, {
   3.465988888984375*^9, 3.46598889390625*^9}, {3.46599658784375*^9, 
   3.465996594734375*^9}, {3.46599664390625*^9, 3.465996650984375*^9}, {
   3.465996741140625*^9, 3.46599677725*^9}, {3.466249705453125*^9, 
   3.466249736484375*^9}, {3.4662500655625*^9, 3.466250240921875*^9}, {
   3.46625028996875*^9, 3.4662503845*^9}, {3.4662504154375*^9, 
   3.4662504516875*^9}, {3.466250495640625*^9, 3.466250549703125*^9}, {
   3.4662509770625*^9, 3.466251037578125*^9}, {3.466251070671875*^9, 
   3.46625107934375*^9}, {3.466252631453125*^9, 3.46625263290625*^9}, {
   3.466253125953125*^9, 3.46625313521875*^9}, {3.46625316853125*^9, 
   3.4662532101875*^9}, {3.4662533480625*^9, 3.466253376796875*^9}, {
   3.46625340990625*^9, 3.466253425734375*^9}, {3.466253785359375*^9, 
   3.4662537979375*^9}, {3.46625393059375*^9, 3.466254108546875*^9}, {
   3.46625414925*^9, 3.466254155640625*^9}, {3.4662541866875*^9, 
   3.466254293328125*^9}, {3.466254424921875*^9, 3.466254435875*^9}, {
   3.46626350021875*^9, 3.466263556109375*^9}, {3.466271957328125*^9, 
   3.4662719944375*^9}, {3.46627297046875*^9, 3.466272999515625*^9}, 
   3.46633701025*^9, {3.466337151859375*^9, 3.46633731065625*^9}, {
   3.46633735340625*^9, 3.46633742096875*^9}, {3.466337452046875*^9, 
   3.466337486359375*^9}, {3.466337600703125*^9, 3.466337629828125*^9}, {
   3.466338544203125*^9, 3.466338638890625*^9}, {3.466338681078125*^9, 
   3.466338682765625*^9}, {3.46636316021875*^9, 3.466363226703125*^9}, {
   3.466426129734375*^9, 3.4664261476875*^9}, {3.466940596109375*^9, 
   3.4669405983125*^9}, {3.466940668703125*^9, 3.466940671484375*^9}, {
   3.466941866609375*^9, 3.4669418956875*^9}, {3.50280849184375*^9, 
   3.502808542015625*^9}, {3.50280870309375*^9, 3.502808723828125*^9}, {
   3.502808841296875*^9, 3.502808866890625*^9}, {3.50280890009375*^9, 
   3.5028089001875*^9}, 3.502810678078125*^9, {3.5028107325*^9, 
   3.502810786234375*^9}, {3.502811895296875*^9, 3.50281189640625*^9}, {
   3.502811975609375*^9, 3.502812030109375*^9}, {3.50281209540625*^9, 
   3.502812154859375*^9}, {3.502812253453125*^9, 3.502812282484375*^9}, {
   3.502812317375*^9, 3.5028123188125*^9}, {3.502812847546875*^9, 
   3.50281284815625*^9}, 3.5028133240625*^9, {3.5028215755625*^9, 
   3.5028215825*^9}, {3.502821653625*^9, 3.502821657078125*^9}, {
   3.503676315671875*^9, 3.503676315796875*^9}, {3.503676377328125*^9, 
   3.503676412140625*^9}, {3.50367645321875*^9, 3.5036764853125*^9}, {
   3.503676531828125*^9, 3.503676531921875*^9}, {3.50367844359375*^9, 
   3.50367844746875*^9}, {3.5036887728125*^9, 3.503688773359375*^9}}],

Cell[TextData[{
 "wv7f returns an InterpolatingFunction for ",
 Cell[BoxData[
  FormBox[
   RowBox[{"w", "(", 
    RowBox[{"a", ",", "u"}], ")"}], TraditionalForm]]],
 " solving the American value problem. Arguments are the same as for wv7v, \
which it calls to actually solve the problem. It returns the list ",
 Cell[BoxData[
  FormBox[
   RowBox[{"{", 
    RowBox[{
    "wf", ",", "agrid", ",", "ugrid", ",", "umin", ",", "\[Epsilon]", ",", 
     "n", ",", "h"}], "}"}], TraditionalForm]]],
 ". wf is an Interpolating Function ",
 Cell[BoxData[
  FormBox[
   RowBox[{
    RowBox[{"wf", "[", 
     RowBox[{"a", ",", "u"}], "]"}], "=", 
    RowBox[{"w", "(", 
     RowBox[{"a", ",", "u"}], ")"}]}], TraditionalForm]]],
 ". Other returns are as for ",
 "w",
 "v7f."
}], "Text",
 CellChangeTimes->{{3.502812347375*^9, 3.502812501171875*^9}, {
  3.50281266015625*^9, 3.50281283434375*^9}, {3.50281287571875*^9, 
  3.50281290265625*^9}, {3.502813056484375*^9, 3.502813063890625*^9}, {
  3.50281311340625*^9, 3.50281327246875*^9}, {3.50288469903125*^9, 
  3.502884705234375*^9}, {3.503676552734375*^9, 3.5036765626875*^9}}],

Cell[BoxData[
 RowBox[{
  RowBox[{"wv7f", "[", 
   RowBox[{
    RowBox[{"\[Alpha]_", "?", "NumberQ"}], ",", 
    RowBox[{"\[Lambda]_", "?", "NumberQ"}], ",", 
    RowBox[{"\[Sigma]_", "?", "NumberQ"}], ",", 
    RowBox[{"\[Delta]_", "?", "NumberQ"}], ",", 
    RowBox[{"dValue_", "?", "NumberQ"}], ",", 
    RowBox[{"l3Value_", "?", "NumberQ"}], ",", 
    RowBox[{"amin_:", "Null"}], ",", 
    RowBox[{"qmax_:", "Null"}], ",", 
    RowBox[{"r_:", "Null"}], ",", 
    RowBox[{"opts", ":", 
     RowBox[{"OptionsPattern", "[", "]"}]}]}], "]"}], ":=", 
  "\[IndentingNewLine]", 
  RowBox[{"Module", "[", 
   RowBox[{
    RowBox[{"{", 
     RowBox[{
     "wv", ",", "ugrid", ",", "agrid", ",", "sgrid", ",", "waf", ",", "umin", 
      ",", "\[Epsilon]", ",", "n", ",", "h"}], "}"}], ",", 
    "\[IndentingNewLine]", 
    RowBox[{
     RowBox[{
      RowBox[{"{", 
       RowBox[{
       "wv", ",", "agrid", ",", "ugrid", ",", "umin", ",", "\[Epsilon]", ",", 
        "n", ",", "h"}], "}"}], "=", 
      RowBox[{"wv7v", "[", 
       RowBox[{
       "\[Alpha]", ",", "\[Lambda]", ",", "\[Sigma]", ",", "\[Delta]", ",", 
        "dValue", ",", "l3Value", ",", "amin", ",", "qmax", ",", "r", ",", 
        "opts"}], "]"}]}], ";", "\[IndentingNewLine]", 
     RowBox[{"waf", "=", 
      RowBox[{"ListInterpolation", "[", 
       RowBox[{"wv", ",", 
        RowBox[{"{", 
         RowBox[{"agrid", ",", "ugrid"}], "}"}]}], "]"}]}], ";", 
     "\[IndentingNewLine]", 
     RowBox[{"{", 
      RowBox[{
      "waf", ",", "agrid", ",", "ugrid", ",", "umin", ",", "\[Epsilon]", ",", 
       "n", ",", "h"}], "}"}]}]}], "\[IndentingNewLine]", "]"}]}]], "Input",
 CellChangeTimes->{{3.465815900546875*^9, 3.465815944*^9}, {
   3.46581597403125*^9, 3.46581598796875*^9}, {3.465816184578125*^9, 
   3.4658164439375*^9}, {3.46581667496875*^9, 3.465816677109375*^9}, {
   3.46581678090625*^9, 3.46581685734375*^9}, {3.46581714034375*^9, 
   3.465817155515625*^9}, {3.465817345875*^9, 3.465817346765625*^9}, {
   3.46581767134375*^9, 3.465817673171875*^9}, {3.465817791015625*^9, 
   3.4658178521875*^9}, {3.465987692640625*^9, 3.46598769265625*^9}, {
   3.46598777171875*^9, 3.46598783053125*^9}, {3.465988521828125*^9, 
   3.465988724546875*^9}, {3.465988843390625*^9, 3.465988856390625*^9}, {
   3.465988888984375*^9, 3.46598889390625*^9}, {3.46599658784375*^9, 
   3.465996594734375*^9}, {3.46599664390625*^9, 3.465996650984375*^9}, {
   3.465996741140625*^9, 3.46599677725*^9}, {3.466249705453125*^9, 
   3.466249736484375*^9}, {3.4662500655625*^9, 3.466250240921875*^9}, {
   3.46625028996875*^9, 3.4662503845*^9}, {3.4662504154375*^9, 
   3.4662504516875*^9}, {3.466250495640625*^9, 3.466250549703125*^9}, {
   3.4662509770625*^9, 3.466251037578125*^9}, {3.466251070671875*^9, 
   3.46625107934375*^9}, {3.466252631453125*^9, 3.46625263290625*^9}, {
   3.466253125953125*^9, 3.46625313521875*^9}, {3.46625316853125*^9, 
   3.4662532101875*^9}, {3.4662533480625*^9, 3.466253376796875*^9}, {
   3.46625340990625*^9, 3.466253425734375*^9}, {3.466253785359375*^9, 
   3.4662537979375*^9}, {3.46625393059375*^9, 3.466254108546875*^9}, {
   3.46625414925*^9, 3.466254155640625*^9}, {3.4662541866875*^9, 
   3.466254293328125*^9}, {3.466254424921875*^9, 3.466254435875*^9}, {
   3.46626350021875*^9, 3.466263556109375*^9}, {3.466271957328125*^9, 
   3.4662719944375*^9}, {3.46627297046875*^9, 3.466272999515625*^9}, 
   3.46633701025*^9, {3.466337151859375*^9, 3.46633731065625*^9}, {
   3.46633735340625*^9, 3.46633742096875*^9}, {3.466337452046875*^9, 
   3.466337486359375*^9}, {3.466337600703125*^9, 3.466337629828125*^9}, {
   3.466338544203125*^9, 3.466338638890625*^9}, {3.466338681078125*^9, 
   3.466338682765625*^9}, {3.46636316021875*^9, 3.466363226703125*^9}, {
   3.466426129734375*^9, 3.4664261476875*^9}, {3.466940596109375*^9, 
   3.4669405983125*^9}, {3.466940668703125*^9, 3.466940671484375*^9}, {
   3.466941922875*^9, 3.466942066578125*^9}, {3.502812924546875*^9, 
   3.502813032234375*^9}, {3.50367656328125*^9, 3.503676570359375*^9}, {
   3.50382951334375*^9, 3.503829520375*^9}, {3.503830354203125*^9, 
   3.503830356421875*^9}}],

Cell[TextData[{
 "av7f returns an InterpolatingFunction solving the American value problem. \
Arguments are the same as for ",
 "w",
 "v7f, which it calls to actually solve the problem. It returns an \
Interpolating Function ",
 Cell[BoxData[
  FormBox[
   RowBox[{
    RowBox[{"av", "[", 
     RowBox[{"a", ",", "q"}], "]"}], "=", 
    RowBox[{"v", "(", 
     RowBox[{"a", ",", "q"}], ")"}]}], TraditionalForm]]],
 ". "
}], "Text",
 CellChangeTimes->{{3.502812347375*^9, 3.502812501171875*^9}, {
   3.50281266015625*^9, 3.50281283434375*^9}, {3.50281287571875*^9, 
   3.50281290265625*^9}, {3.502813056484375*^9, 3.502813063890625*^9}, {
   3.50281311340625*^9, 3.50281327246875*^9}, {3.5028847085625*^9, 
   3.502884793515625*^9}, 3.503676628015625*^9}],

Cell[BoxData[
 RowBox[{
  RowBox[{"av7f", "[", 
   RowBox[{
    RowBox[{"\[Alpha]_", "?", "NumberQ"}], ",", 
    RowBox[{"\[Lambda]_", "?", "NumberQ"}], ",", 
    RowBox[{"\[Sigma]_", "?", "NumberQ"}], ",", 
    RowBox[{"\[Delta]_", "?", "NumberQ"}], ",", 
    RowBox[{"dValue_", "?", "NumberQ"}], ",", 
    RowBox[{"l3Value_", "?", "NumberQ"}], ",", 
    RowBox[{"amin_:", "Null"}], ",", 
    RowBox[{"qmax_:", "Null"}], ",", 
    RowBox[{"r_:", "Null"}], ",", 
    RowBox[{"opts", ":", 
     RowBox[{"OptionsPattern", "[", "]"}]}]}], "]"}], ":=", 
  "\[IndentingNewLine]", 
  RowBox[{"Module", "[", 
   RowBox[{
    RowBox[{"{", 
     RowBox[{"ugrid", ",", "agrid", ",", "waf", ",", "umaxi"}], "}"}], ",", 
    "\[IndentingNewLine]", 
    RowBox[{
     RowBox[{
      RowBox[{"{", 
       RowBox[{"waf", ",", "agrid", ",", "ugrid"}], "}"}], "=", 
      RowBox[{
       RowBox[{"wv7f", "[", 
        RowBox[{
        "\[Alpha]", ",", "\[Lambda]", ",", "\[Sigma]", ",", "\[Delta]", ",", 
         "dValue", ",", "l3Value", ",", "amin", ",", "qmax", ",", "r", ",", 
         "opts"}], "]"}], "\[LeftDoubleBracket]", 
       RowBox[{"1", ";;", "3"}], "\[RightDoubleBracket]"}]}], ";", 
     "\[IndentingNewLine]", 
     RowBox[{"umaxi", "=", 
      RowBox[{"Min", "[", 
       RowBox[{
        RowBox[{"-", 
         RowBox[{
         "ugrid", "\[LeftDoubleBracket]", "1", "\[RightDoubleBracket]"}]}], 
        ",", 
        RowBox[{"ugrid", "\[LeftDoubleBracket]", 
         RowBox[{"-", "1"}], "\[RightDoubleBracket]"}]}], "]"}]}], ";", 
     "\[IndentingNewLine]", 
     RowBox[{"With", "[", 
      RowBox[{
       RowBox[{"{", 
        RowBox[{
         RowBox[{"wfv", "=", "waf"}], ",", 
         RowBox[{"umax", "=", "umaxi"}], ",", 
         RowBox[{"qmin", "=", 
          SuperscriptBox["\[ExponentialE]", 
           RowBox[{"-", "umaxi"}]]}], ",", 
         RowBox[{"\[Kappa]0", "=", 
          RowBox[{"\[Kappa]", "[", 
           RowBox[{
           "0", ",", "\[Alpha]", ",", "\[Lambda]", ",", "0", ",", 
            "\[Delta]"}], "]"}]}]}], "}"}], ",", 
       RowBox[{"Function", "[", 
        RowBox[{
         RowBox[{"{", 
          RowBox[{"a", ",", "q"}], "}"}], ",", 
         RowBox[{"av7if", "[", 
          RowBox[{
          "a", ",", "q", ",", "dValue", ",", "l3Value", ",", "wfv", ",", 
           "umax", ",", "qmin", ",", "\[Kappa]0", ",", "\[Lambda]"}], "]"}]}],
         "]"}]}], "\[IndentingNewLine]", "]"}]}]}], "\[IndentingNewLine]", 
   "]"}]}]], "Input",
 CellChangeTimes->{{3.465815900546875*^9, 3.465815944*^9}, {
   3.46581597403125*^9, 3.46581598796875*^9}, {3.465816184578125*^9, 
   3.4658164439375*^9}, {3.46581667496875*^9, 3.465816677109375*^9}, {
   3.46581678090625*^9, 3.46581685734375*^9}, {3.46581714034375*^9, 
   3.465817155515625*^9}, {3.465817345875*^9, 3.465817346765625*^9}, {
   3.46581767134375*^9, 3.465817673171875*^9}, {3.465817791015625*^9, 
   3.4658178521875*^9}, {3.465987692640625*^9, 3.46598769265625*^9}, {
   3.46598777171875*^9, 3.46598783053125*^9}, {3.465988521828125*^9, 
   3.465988724546875*^9}, {3.465988843390625*^9, 3.465988856390625*^9}, {
   3.465988888984375*^9, 3.46598889390625*^9}, {3.46599658784375*^9, 
   3.465996594734375*^9}, {3.46599664390625*^9, 3.465996650984375*^9}, {
   3.465996741140625*^9, 3.46599677725*^9}, {3.466249705453125*^9, 
   3.466249736484375*^9}, {3.4662500655625*^9, 3.466250240921875*^9}, {
   3.46625028996875*^9, 3.4662503845*^9}, {3.4662504154375*^9, 
   3.4662504516875*^9}, {3.466250495640625*^9, 3.466250549703125*^9}, {
   3.4662509770625*^9, 3.466251037578125*^9}, {3.466251070671875*^9, 
   3.46625107934375*^9}, {3.466252631453125*^9, 3.46625263290625*^9}, {
   3.466253125953125*^9, 3.46625313521875*^9}, {3.46625316853125*^9, 
   3.4662532101875*^9}, {3.4662533480625*^9, 3.466253376796875*^9}, {
   3.46625340990625*^9, 3.466253425734375*^9}, {3.466253785359375*^9, 
   3.4662537979375*^9}, {3.46625393059375*^9, 3.466254108546875*^9}, {
   3.46625414925*^9, 3.466254155640625*^9}, {3.4662541866875*^9, 
   3.466254293328125*^9}, {3.466254424921875*^9, 3.466254435875*^9}, {
   3.46626350021875*^9, 3.466263556109375*^9}, {3.466271957328125*^9, 
   3.4662719944375*^9}, {3.46627297046875*^9, 3.466272999515625*^9}, 
   3.46633701025*^9, {3.466337151859375*^9, 3.46633731065625*^9}, {
   3.46633735340625*^9, 3.46633742096875*^9}, {3.466337452046875*^9, 
   3.466337486359375*^9}, {3.466337600703125*^9, 3.466337629828125*^9}, {
   3.466338544203125*^9, 3.466338638890625*^9}, {3.466338681078125*^9, 
   3.466338682765625*^9}, {3.46636323978125*^9, 3.466363372203125*^9}, {
   3.466426210375*^9, 3.466426215359375*^9}, {3.466940612296875*^9, 
   3.466940615328125*^9}, {3.466940684140625*^9, 3.466940686625*^9}, {
   3.502813390765625*^9, 3.50281345365625*^9}, {3.502813486203125*^9, 
   3.5028135435625*^9}, 3.502813593046875*^9, {3.5036766316875*^9, 
   3.503676635234375*^9}}],

Cell[BoxData[
 RowBox[{
  RowBox[{"av7if", "[", 
   RowBox[{
   "a_", ",", "q_", ",", "dValue_", ",", "l3Value_", ",", "waf_", ",", 
    "umax_", ",", "qmin_", ",", "\[Kappa]0_", ",", "\[Lambda]_"}], "]"}], ":=",
   "\[IndentingNewLine]", 
  RowBox[{"Module", "[", 
   RowBox[{
    RowBox[{"{", 
     RowBox[{
      RowBox[{"u", "=", 
       RowBox[{"If", "[", 
        RowBox[{
         RowBox[{"q", ">", "0"}], ",", 
         RowBox[{"Log", "[", 
          FractionBox[
           RowBox[{"q", " ", "l3Value"}], "dValue"], "]"}], ",", 
         RowBox[{"-", "\[Infinity]"}]}], "]"}]}], ",", "au", ",", 
      RowBox[{"qn", "=", 
       RowBox[{
        FractionBox["dValue", "l3Value"], 
        SuperscriptBox["\[ExponentialE]", 
         RowBox[{"-", "umax"}]]}]}], ",", 
      RowBox[{"qx", "=", 
       RowBox[{
        FractionBox["dValue", "l3Value"], 
        SuperscriptBox["\[ExponentialE]", "umax"]}]}], ",", 
      RowBox[{"dfd", "=", 
       SuperscriptBox["\[ExponentialE]", 
        RowBox[{"\[Kappa]0", " ", "a"}]]}], ",", 
      RowBox[{"dfL3", "=", 
       SuperscriptBox["\[ExponentialE]", 
        RowBox[{"\[Lambda]", " ", "a"}]]}], ",", "vf", ",", "qv", ",", "uv"}],
      "}"}], ",", "\[IndentingNewLine]", 
    RowBox[{
     RowBox[{"au", "=", 
      RowBox[{"Abs", "[", "u", "]"}]}], ";", "\[IndentingNewLine]", 
     RowBox[{"vf", "=", 
      RowBox[{"Function", "[", 
       RowBox[{
        RowBox[{"{", 
         RowBox[{"qv", ",", "uv"}], "}"}], ",", "\[IndentingNewLine]", 
        RowBox[{
         RowBox[{
          SuperscriptBox["dfd", "2"], "dValue"}], "+", 
         RowBox[{"dfL3", " ", "l3Value", " ", "qv"}], "-", 
         RowBox[{"dfd", 
          SqrtBox[
           RowBox[{"dValue", " ", "l3Value", " ", "qv"}]], 
          RowBox[{"waf", "[", 
           RowBox[{"a", ",", "uv"}], "]"}]}]}]}], "\[IndentingNewLine]", 
       "]"}]}], ";", "\[IndentingNewLine]", 
     RowBox[{"Which", "[", 
      RowBox[{
       RowBox[{"u", "<", 
        RowBox[{"-", "umax"}]}], ",", "\[IndentingNewLine]", 
       RowBox[{"Interpolation", "[", 
        RowBox[{
         RowBox[{"{", 
          RowBox[{
           RowBox[{"{", 
            RowBox[{"qn", ",", 
             RowBox[{"vf", "[", 
              RowBox[{"qn", ",", 
               RowBox[{"-", "umax"}]}], "]"}]}], "}"}], ",", 
           RowBox[{"{", 
            RowBox[{"0", ",", 
             RowBox[{
              SuperscriptBox["dfd", "2"], "dValue"}]}], "}"}]}], "}"}], ",", 
         "qn", ",", 
         RowBox[{"InterpolationOrder", "\[Rule]", "1"}]}], "]"}], ",", 
       "\[IndentingNewLine]", 
       RowBox[{"u", ">", "umax"}], ",", 
       RowBox[{"dfL3", " ", "q"}], ",", "\[IndentingNewLine]", "True", ",", 
       RowBox[{"vf", "[", 
        RowBox[{"q", ",", "u"}], "]"}]}], "\[IndentingNewLine]", "]"}]}]}], 
   "\[IndentingNewLine]", "]"}]}]], "Input",
 CellChangeTimes->CompressedData["
1:eJxTTMoPSmViYGAQB2IQzcBQdCj58ktHhoZNEJph4mkI//I1CM1yD0LPvw+h
1z2GqIt9AuGveAmhZ3+BiDf9gtAXOVLA4t78EHollGZzbAbT1k5gmmGZD4TW
8YWI80i2gGkdmRaIPdoQvqMuhL9rKoQvOg3Cn7IAQi+C0Xpikq+A8u/MwDTD
RVsIX8kBwu93gfC13CD8dm8In98HwlcIgfCfx0LolbN3S4HE1eaA6YYPByD8
E0cg/FknIPTEM1DxCxBa+TJEPPgHhL+Xfw+QBgDVvZyv
  "]]
}, Closed]],

Cell[CellGroupData[{

Cell["Delay of early exercise", "Subsection",
 CellChangeTimes->{{3.50296879865625*^9, 3.502968803109375*^9}, {
  3.502968851015625*^9, 3.502968861671875*^9}}],

Cell[CellGroupData[{

Cell[BoxData[
 RowBox[{
  RowBox[{"Solve", "[", 
   RowBox[{
    RowBox[{
     RowBox[{
      FractionBox["delay", "m`\[Delta]"], "+", 
      RowBox[{"(", 
       RowBox[{"m`l2Stage", "-", "delay"}], ")"}]}], "\[Equal]", 
     "m`minL2dStage"}], ",", "delay"}], "]"}], "\[LeftDoubleBracket]", "1", 
  "\[RightDoubleBracket]"}]], "Input",
 CellChangeTimes->{{3.50296882403125*^9, 3.502968831609375*^9}, {
  3.502968897484375*^9, 3.50296895125*^9}, {3.502968985671875*^9, 
  3.502968987234375*^9}}],

Cell[BoxData[
 RowBox[{"{", 
  RowBox[{"delay", "\[Rule]", "3.6830065359477135`"}], "}"}]], "Output",
 CellChangeTimes->{{3.50296894453125*^9, 3.502968951921875*^9}, 
   3.502968987796875*^9, 3.50296959825*^9, 3.502975828609375*^9, 
   3.5029773651875*^9, 3.503043766203125*^9, 3.503047794921875*^9, 
   3.50374433253125*^9, 3.503747813921875*^9, 3.5037480879375*^9, 
   3.50376621325*^9, 3.503770676875*^9, 3.503830393859375*^9, 
   3.504110293875*^9, 3.504194014015625*^9, 3.504255873765625*^9, 
   3.504264003265625*^9, 3.504264179890625*^9, 3.504264377171875*^9, 
   3.5042675091875*^9, 3.515830861265625*^9, 3.515831147625*^9, 
   3.557237522486467*^9, 3.568986835553069*^9, 3.568987349007237*^9, 
   3.568987995918297*^9, 3.568989560745535*^9, 3.5689953388889723`*^9, 
   3.569056114297241*^9, 3.5726893583517313`*^9, 3.597943403160368*^9, 
   3.59800087090676*^9, 3.598692281691152*^9, 3.5987785222796793`*^9, 
   3.598804175177576*^9, 3.598864592713841*^9, 3.598884819711191*^9, 
   3.5989527626045313`*^9, 3.599038737644758*^9, 3.599129330307087*^9, 
   3.6021493770485983`*^9, 3.602668619447941*^9, 3.602753730212051*^9, 
   3.602769385591359*^9}]
}, Open  ]],

Cell[CellGroupData[{

Cell[BoxData[
 RowBox[{"rWT", "=", 
  RowBox[{"Union", "[", 
   RowBox[{"rWT", ",", 
    RowBox[{
     RowBox[{"Solve", "[", 
      RowBox[{
       RowBox[{
        RowBox[{
         FractionBox["delay", "m`\[Delta]"], "+", 
         RowBox[{"(", 
          RowBox[{"m`l2Stage", "-", "delay"}], ")"}]}], "\[Equal]", 
        "m`minL2dStage"}], ",", "delay"}], "]"}], "\[LeftDoubleBracket]", "1",
      "\[RightDoubleBracket]"}]}], "]"}]}]], "Input",
 CellChangeTimes->{{3.502968991046875*^9, 3.502969001453125*^9}}],

Cell[BoxData[
 RowBox[{"{", 
  RowBox[{
   RowBox[{"broodSize", "\[Rule]", "327"}], ",", 
   RowBox[{"cutterSpermRate", "\[Rule]", "23.6`"}], ",", 
   RowBox[{"dauerDelay", "\[Rule]", "20.925490196078435`"}], ",", 
   RowBox[{"dauerFormation", "\[Rule]", "15.87450980392157`"}], ",", 
   RowBox[{"dauerRecovery", "\[Rule]", "14.521568627450982`"}], ",", 
   RowBox[{"dauerStage", "\[Rule]", "30.39607843137255`"}], ",", 
   RowBox[{"dauerValue", "\[Rule]", "1.`"}], ",", 
   RowBox[{"delay", "\[Rule]", "3.6830065359477135`"}], ",", 
   RowBox[{"hatchTime", "\[Rule]", "17.67843137254902`"}], ",", 
   RowBox[{"l1Molt", "\[Rule]", "32.2`"}], ",", 
   RowBox[{"l1Stage", "\[Rule]", "14.521568627450982`"}], ",", 
   RowBox[{"l1Value", "\[Rule]", "0.21929159978313392`"}], ",", 
   RowBox[{"l2dDelay", "\[Rule]", "7.576470588235296`"}], ",", 
   RowBox[{"l2dStage", "\[Rule]", "16.41568627450981`"}], ",", 
   RowBox[{"l2Molt", "\[Rule]", "41.03921568627452`"}], ",", 
   RowBox[{"l2Stage", "\[Rule]", "8.839215686274514`"}], ",", 
   RowBox[{"l2Value", "\[Rule]", "0.8523812625897468`"}], ",", 
   RowBox[{"l3Molt", "\[Rule]", "50.50980392156863`"}], ",", 
   RowBox[{"l3Stage", "\[Rule]", "9.470588235294116`"}], ",", 
   RowBox[{"l3Value", "\[Rule]", "1.2373374021090728`"}], ",", 
   RowBox[{"l4Molt", "\[Rule]", "62.505882352941185`"}], ",", 
   RowBox[{"l4Stage", "\[Rule]", "11.996078431372553`"}], ",", 
   RowBox[{"l4Value", "\[Rule]", "1.8446051005752664`"}], ",", 
   RowBox[{"layTime", "\[Rule]", "3.788235294117648`"}], ",", 
   RowBox[{"minL2dDelay", "\[Rule]", "3.1568627450980395`"}], ",", 
   RowBox[{"minL2dStage", "\[Rule]", "11.996078431372553`"}], ",", 
   RowBox[{"newDauerValue", "\[Rule]", "0.5120625158386006`"}], ",", 
   RowBox[{"progenyRate", "\[Rule]", "5.3`"}], ",", 
   RowBox[{"progenyStart", "\[Rule]", "64.4`"}], ",", 
   RowBox[{"spermRate", "\[Rule]", "66.15384615384615`"}], ",", 
   RowBox[{"yaValue", "\[Rule]", "3.058882112828678`"}], ",", 
   RowBox[{"\[Lambda]cutter", "\[Rule]", "0.02749086943476955`"}], ",", 
   RowBox[{"\[Lambda]growth", "\[Rule]", "0.06373440715401482`"}], ",", 
   RowBox[{"\[Lambda]hat", "\[Rule]", "0.04216247105682406`"}], ",", 
   RowBox[{"\[Lambda]max", "\[Rule]", "0.06750865260094747`"}], ",", 
   RowBox[{"\[Lambda]t3", "\[Rule]", "0.0655342652407138`"}]}], 
  "}"}]], "Output",
 CellChangeTimes->CompressedData["
1:eJxTTMoPSmVkYGDQBmKGhmjRJMlXjgwNJ+LBNMOUrFQwfVIrDUJPawPLx/V1
gOlLK+9IgcT3xdwD0Q3/6sA0w5WI52D6cNtLMG2znk0aJL8vqh9EMxy33gGm
rQqugcUzM26B6do6CK02HUIvl7sDVrfK85UhiC7LBdGzn+YmPWl45Sh1qSjK
d/orxxOvH80C0Yxtda9BdBev5Ho/IH1lZmxjIJBeudFLLx9IX245Yxk775Xj
rxPzfDvOvXK8an83ZgmQlis3+/71/CvHFm9PYYULrxwdXj6bqQOks3nFpbyA
9KnK8l/BQLpnc7B6KZDO4TRVmg+kVWS94k4D6W1XFBn6rr1y7FuX19l9/ZUj
7z83ia1AevVP4717gDQAZrSj7Q==
  "]]
}, Open  ]],

Cell[CellGroupData[{

Cell[BoxData[
 RowBox[{"m`delay", "=", 
  RowBox[{"delay", "/.", 
   RowBox[{
    RowBox[{"Solve", "[", 
     RowBox[{
      RowBox[{
       RowBox[{
        FractionBox["delay", "m`\[Delta]"], "+", 
        RowBox[{"(", 
         RowBox[{"m`l2Stage", "-", "delay"}], ")"}]}], "\[Equal]", 
       "m`minL2dStage"}], ",", "delay"}], "]"}], "\[LeftDoubleBracket]", "1", 
    "\[RightDoubleBracket]"}]}]}]], "Input",
 CellChangeTimes->{{3.502969011765625*^9, 3.5029690264375*^9}}],

Cell[BoxData["3.6830065359477135`"], "Output",
 CellChangeTimes->CompressedData["
1:eJxTTMoPSmVkYGDQZgCBDIkkyVeODAwn4yH01KxUMM2inQamT09rA9PxfR0g
usFl1R0pEH9/zD0w/b8OQjtHPgfTGu0vwbTtejZpEH0wqh9Mn7TeAaZtCq6B
6ayMW2C6rg5Cq0+H0Cvl7oDpNZ6vDEF0RS6IXvnzXdKThleOd24XR/lOf+W4
oLtqNoiWa69/DaLdlKTW+wHp1WfjGgOB9IGN3nr5QPpS/VnL2HmvHCdce+bb
ce6VY0TB3ZglQNrvkNn3r+dfObIs8BRWuPDKsU/8xUwdID3JSVzKC0g351T8
CgbSVi+D1UuB9KUgU6X5QPqVr1fcaSBdzK/E0HftlaPs17zO7uuvHLsM3SW2
AulvXKZ79wBpAIA/nIg=
  "]]
}, Open  ]],

Cell[CellGroupData[{

Cell[BoxData[
 RowBox[{"{", 
  RowBox[{
   FractionBox["m`delay", "m`\[Delta]"], ",", "m`delay", ",", 
   RowBox[{
    FractionBox["m`delay", "m`\[Delta]"], "-", "m`delay"}], ",", 
   "m`minL2dDelay"}], "}"}]], "Input",
 CellChangeTimes->{{3.502969050125*^9, 3.502969094359375*^9}}],

Cell[BoxData[
 RowBox[{"{", 
  RowBox[{
  "6.839869281045752`", ",", "3.6830065359477135`", ",", 
   "3.1568627450980387`", ",", "3.1568627450980395`"}], "}"}]], "Output",
 CellChangeTimes->{{3.50296905925*^9, 3.502969094828125*^9}, 
   3.5029695983125*^9, 3.502975828671875*^9, 3.502977369375*^9, 
   3.50304376640625*^9, 3.503047795*^9, 3.503744340125*^9, 
   3.503747813984375*^9, 3.503748088*^9, 3.503766221265625*^9, 
   3.503770683421875*^9, 3.5038303939375*^9, 3.504110294109375*^9, 
   3.5041940145625*^9, 3.504255873921875*^9, 3.50426400334375*^9, 
   3.50426417996875*^9, 3.504264377234375*^9, 3.50426750934375*^9, 
   3.515830861421875*^9, 3.5158311478125*^9, 3.557237528436061*^9, 
   3.568986835653303*^9, 3.56898735801509*^9, 3.568987996020541*^9, 
   3.5689895608546867`*^9, 3.568995338993202*^9, 3.569056114398837*^9, 
   3.57268935845457*^9, 3.5979434089629517`*^9, 3.598000870925364*^9, 
   3.598692281720089*^9, 3.598778522309473*^9, 3.598804175298028*^9, 
   3.59886459273241*^9, 3.598884819781685*^9, 3.598952762627543*^9, 
   3.599038737674478*^9, 3.599129330327944*^9, 3.6021493770711803`*^9, 
   3.6026686194758987`*^9, 3.602753730230155*^9, 3.602769385690099*^9}]
}, Open  ]]
}, Closed]],

Cell[CellGroupData[{

Cell["Hybrid Euro/American pricing", "Subsection",
 CellChangeTimes->{{3.5028139669375*^9, 3.502813976015625*^9}}],

Cell[TextData[{
 "European + American option value computation. The worm is assumed to have \
decided at the L1 molt to become an L2d. It must remain an L2d until its age \
has increased by ",
 StyleBox["delay",
  FontSlant->"Italic"],
 ". After that it may switch to the L2 track at any time, and if it does so, \
it develops at rate \[Alpha] instead of ",
 Cell[BoxData[
  FormBox[
   RowBox[{"\[Delta]", "\[VeryThinSpace]", "\[Alpha]"}], TraditionalForm]]],
 ". (This is not necessarily the most plausible model; it might make more \
sense for it to be able to decide at any time to go back to L1, but have to \
continue slowed development for time ",
 StyleBox["delay",
  FontSlant->"Italic"],
 " after the decision. The delay at the beginning model is a little easier to \
compute, and minimizes the L2d penalty, and thus is useful for computing \
bounds.) The age at L2 or L2d molt is 0, so that age at the L1 molt, which is \
parameter ",
 Cell[BoxData[
  FormBox[
   SubscriptBox["a", "min"], TraditionalForm]]],
 ", is negative. "
}], "Text",
 CellChangeTimes->{{3.46642251759375*^9, 3.4664226040625*^9}, {
   3.466422790546875*^9, 3.466422835625*^9}, {3.466422967125*^9, 
   3.46642308075*^9}, {3.46642318053125*^9, 3.46642331775*^9}, {
   3.466423578140625*^9, 3.466423586921875*^9}, {3.466424233515625*^9, 
   3.4664243773125*^9}, {3.466424701421875*^9, 3.46642475109375*^9}, {
   3.466424801671875*^9, 3.466424827921875*^9}, {3.46650056534375*^9, 
   3.46650056578125*^9}, {3.46702714603125*^9, 3.46702733871875*^9}, 
   3.50272479215625*^9, {3.5028071100625*^9, 3.502807126578125*^9}, {
   3.502807277828125*^9, 3.5028073118125*^9}, {3.502807391625*^9, 
   3.502807604765625*^9}, {3.50280766603125*^9, 3.502807677203125*^9}, {
   3.5028077096875*^9, 3.502807896828125*^9}, {3.502813943296875*^9, 
   3.502813950578125*^9}}],

Cell["\<\
Computation of the hybrid option value proceeds in three steps, first \
specifying the basic parameters, then the delay and time, and finally the \
stock price. This works as follows:\
\>", "Text",
 CellChangeTimes->{{3.46642251759375*^9, 3.4664226040625*^9}, {
   3.466422790546875*^9, 3.466422835625*^9}, {3.466422967125*^9, 
   3.46642308075*^9}, {3.46642318053125*^9, 3.46642331775*^9}, {
   3.466423578140625*^9, 3.466423586921875*^9}, {3.466424233515625*^9, 
   3.4664243773125*^9}, {3.466424701421875*^9, 3.46642475109375*^9}, {
   3.466424801671875*^9, 3.466424827921875*^9}, {3.46650056534375*^9, 
   3.46650056578125*^9}, {3.46702714603125*^9, 3.46702733871875*^9}, 
   3.50272479215625*^9, {3.5028071100625*^9, 3.502807126578125*^9}, {
   3.502807277828125*^9, 3.50280729328125*^9}, {3.502903549890625*^9, 
   3.50290355603125*^9}}],

Cell[TextData[{
 Cell[BoxData[
  FormBox[
   RowBox[{"vf", "=", 
    RowBox[{"eav7ff", "[", 
     RowBox[{
     "\[Alpha]", ",", "\[Lambda]", ",", "\[Sigma]", ",", "\[Delta]", ",", 
      "dValue", ",", "l3Value", ",", "amin", ",", "qmax", ",", "r"}], "]"}]}],
    TraditionalForm]]],
 "\n",
 Cell[BoxData[
  FormBox[
   RowBox[{"v", "=", 
    RowBox[{"vf", "[", 
     RowBox[{"a", ",", "delay"}], "]"}]}], TraditionalForm]]],
 "\n",
 Cell[BoxData[
  FormBox[
   RowBox[{"v", "[", "q", "]"}], TraditionalForm]]],
 " is the value. "
}], "Text",
 CellChangeTimes->{{3.46642251759375*^9, 3.4664226040625*^9}, {
  3.466422790546875*^9, 3.466422835625*^9}, {3.466422967125*^9, 
  3.46642308075*^9}, {3.46642318053125*^9, 3.46642331775*^9}, {
  3.466423578140625*^9, 3.466423586921875*^9}, {3.466424233515625*^9, 
  3.4664243773125*^9}, {3.466424701421875*^9, 3.46642475109375*^9}, {
  3.466424801671875*^9, 3.466424827921875*^9}, {3.46650056534375*^9, 
  3.46650056578125*^9}, {3.46702714603125*^9, 3.467027389625*^9}, {
  3.50272481290625*^9, 3.502724839484375*^9}, {3.5028070866875*^9, 
  3.502807087796875*^9}}],

Cell[TextData[{
 Cell[BoxData[
  FormBox["a", TraditionalForm]]],
 ", ",
 Cell[BoxData[
  FormBox["q", TraditionalForm]]],
 ", ",
 Cell[BoxData[
  FormBox[
   RowBox[{
   "\[Alpha]", ",", "\[Lambda]", ",", "\[Sigma]", ",", "\[Delta]", ",", 
    "dValue", ",", "l3Value"}], TraditionalForm]]],
 " are as usual. ",
 Cell[BoxData[
  FormBox[
   SubscriptBox["a", "min"], TraditionalForm]]],
 " and delay were explained above. ",
 Cell[BoxData[
  FormBox[
   SubscriptBox["q", "max"], TraditionalForm]]],
 " and ",
 Cell[BoxData[
  FormBox["r", TraditionalForm]]],
 " are used in constructing the grid; reasonable defaults apply if these are \
not provided."
}], "Text",
 CellChangeTimes->{{3.50280794059375*^9, 3.50280804265625*^9}, {
  3.502808113703125*^9, 3.50280812521875*^9}}],

Cell[BoxData[
 RowBox[{
  RowBox[{"eav7ff", "[", 
   RowBox[{
    RowBox[{"\[Alpha]_", "?", "NumberQ"}], ",", 
    RowBox[{"\[Lambda]_", "?", "NumberQ"}], ",", 
    RowBox[{"\[Sigma]_", "?", "NumberQ"}], ",", 
    RowBox[{"\[Delta]_", "?", "NumberQ"}], ",", 
    RowBox[{"dValue_", "?", "NumberQ"}], ",", 
    RowBox[{"l3Value_", "?", "NumberQ"}], ",", 
    RowBox[{"amin_:", "Null"}], ",", 
    RowBox[{"qmax_:", "Null"}], ",", 
    RowBox[{"r_:", "Null"}], ",", 
    RowBox[{"opts", ":", 
     RowBox[{"OptionsPattern", "[", "]"}]}]}], "]"}], ":=", 
  "\[IndentingNewLine]", 
  RowBox[{"Module", "[", 
   RowBox[{
    RowBox[{"{", 
     RowBox[{
     "aminv", ",", "waf", ",", "ugrid", ",", "agrid", ",", "umin", ",", 
      "\[Epsilon]", ",", "n", ",", "h"}], "}"}], ",", "\[IndentingNewLine]", 
    RowBox[{
     RowBox[{"aminv", "=", 
      RowBox[{"If", "[", 
       RowBox[{
        RowBox[{"amin", "===", "Null"}], ",", 
        RowBox[{"-", "m`l2Stage"}], ",", "amin"}], "]"}]}], ";", 
     "\[IndentingNewLine]", 
     RowBox[{
      RowBox[{"{", 
       RowBox[{
       "waf", ",", "agrid", ",", "ugrid", ",", "umin", ",", "\[Epsilon]", ",",
         "n", ",", "h"}], "}"}], "=", 
      RowBox[{"wv7f", "[", 
       RowBox[{
       "\[Alpha]", ",", "\[Lambda]", ",", "\[Sigma]", ",", "\[Delta]", ",", 
        "dValue", ",", "l3Value", ",", "aminv"}], "]"}]}], ";", 
     "\[IndentingNewLine]", 
     RowBox[{"With", "[", 
      RowBox[{
       RowBox[{"{", 
        RowBox[{
         RowBox[{"amxv", "=", "aminv"}], ",", 
         RowBox[{"wfv", "=", "waf"}], ",", 
         RowBox[{"uminv", "=", 
          RowBox[{"umin", "+", "\[Epsilon]"}]}], ",", 
         RowBox[{"ugv", "=", "ugrid"}], ",", 
         RowBox[{"\[Epsilon]v", "=", "\[Epsilon]"}], ",", 
         RowBox[{"\[Kappa]0", "=", 
          RowBox[{"\[Kappa]", "[", 
           RowBox[{
           "0", ",", "\[Alpha]", ",", "\[Lambda]", ",", "0", ",", 
            "\[Delta]"}], "]"}]}]}], "}"}], ",", "\[IndentingNewLine]", 
       RowBox[{"Function", "[", 
        RowBox[{
         RowBox[{"{", 
          RowBox[{"a", ",", "delay"}], "}"}], ",", 
         RowBox[{"eav7iff", "[", 
          RowBox[{
          "a", ",", "delay", ",", "amxv", ",", "dValue", ",", "l3Value", ",", 
           "wfv", ",", "uminv", ",", "ugv", ",", "\[Epsilon]v", ",", 
           "\[Alpha]", ",", "\[Lambda]", ",", "\[Sigma]", ",", "\[Delta]", 
           ",", "\[Kappa]0"}], "]"}]}], "]"}]}], "\[IndentingNewLine]", 
      "]"}]}]}], "\[IndentingNewLine]", "]"}]}]], "Input",
 CellChangeTimes->{{3.466422475015625*^9, 3.466422493828125*^9}, {
   3.4664231025625*^9, 3.466423113265625*^9}, {3.466424690390625*^9, 
   3.466424691765625*^9}, {3.466426289265625*^9, 3.466426323421875*^9}, {
   3.46643628184375*^9, 3.46643628225*^9}, {3.466943277484375*^9, 
   3.466943320171875*^9}, {3.4669433568125*^9, 3.466943432125*^9}, 
   3.46694360428125*^9, {3.46694458115625*^9, 3.46694458946875*^9}, {
   3.4669446355625*^9, 3.466944651234375*^9}, 3.46694471459375*^9, {
   3.46702742071875*^9, 3.467027438609375*^9}, {3.467027598703125*^9, 
   3.467027650015625*^9}, {3.467027884671875*^9, 3.4670279500625*^9}, {
   3.46702798753125*^9, 3.467028148078125*^9}, {3.46702921415625*^9, 
   3.467029254375*^9}, {3.467029544921875*^9, 3.467029552015625*^9}, {
   3.46702971146875*^9, 3.467029722*^9}, {3.502724857859375*^9, 
   3.502724882453125*^9}, {3.502724948265625*^9, 3.502725016796875*^9}, {
   3.50272509046875*^9, 3.50272509175*^9}, {3.502725128265625*^9, 
   3.502725195859375*^9}, {3.502807315296875*^9, 3.502807329796875*^9}, {
   3.502807365171875*^9, 3.502807378546875*^9}, 3.502814050859375*^9, {
   3.502814655953125*^9, 3.50281470221875*^9}, {3.503744472203125*^9, 
   3.503744481984375*^9}}],

Cell[TextData[{
 "eav7iff and eav7if (not meant to be called directly by users) are the \
interface functions that do the dirty work of managing the interface at which \
early exercise is allowed. If ",
 Cell[BoxData[
  FormBox[
   RowBox[{"a", "\[GreaterEqual]", 
    RowBox[{
     SubscriptBox["a", "min"], "+", "delay"}]}], TraditionalForm]]],
 ", the option is still pure American, and everything is simple. But if ",
 Cell[BoxData[
  FormBox[
   RowBox[{
    SubscriptBox["a", "min"], "\[LessEqual]", "a", "<", 
    RowBox[{
     SubscriptBox["a", "min"], "+", "delay"}]}], TraditionalForm]]],
 ", it is to be evaluated as a European option whose terminal condition is \
given at ",
 Cell[BoxData[
  FormBox[
   RowBox[{
    SubscriptBox["a", "min"], "+", "delay"}], TraditionalForm]]],
 " by the American option value there. At that time, we have ",
 Cell[BoxData[
  FormBox[
   RowBox[{
    RowBox[{"v", "(", 
     RowBox[{
      RowBox[{
       SubscriptBox["a", "min"], "+", "delay"}], ",", "0"}], ")"}], "=", 
    RowBox[{
     SubscriptBox["V", "d"], 
     SuperscriptBox["\[ExponentialE]", 
      RowBox[{
       FractionBox["\[Lambda]", "\[Delta]"], 
       RowBox[{"(", 
        RowBox[{
         SubscriptBox["a", "min"], "+", "delay"}], ")"}]}]]}]}], 
   TraditionalForm]]],
 " and ",
 Cell[BoxData[
  FormBox[
   RowBox[{
    RowBox[{"v", "(", 
     RowBox[{
      RowBox[{
       SubscriptBox["a", "min"], "+", "delay"}], ",", "q"}], ")"}], "=", 
    RowBox[{
     SubscriptBox["V", "L3"], 
     SuperscriptBox["\[ExponentialE]", 
      RowBox[{"\[Lambda]", "(", 
       RowBox[{
        SubscriptBox["a", "min"], "+", "delay"}], ")"}]], "q"}]}], 
   TraditionalForm]]],
 " for large enough ",
 Cell[BoxData[
  FormBox["q", TraditionalForm]]],
 ". Also, for ",
 Cell[BoxData[
  FormBox[
   RowBox[{
    RowBox[{
     SubscriptBox["a", "min"], "+", "delay"}], "\[LessEqual]", "a", 
    "\[LessEqual]", "0"}], TraditionalForm]]],
 ", "
}], "Text",
 CellChangeTimes->{{3.50299596309375*^9, 3.502996143828125*^9}, {
   3.50299617815625*^9, 3.502996395953125*^9}, {3.502996432046875*^9, 
   3.502996555*^9}, {3.50299660334375*^9, 3.5029966375625*^9}, {
   3.502996802*^9, 3.502996803484375*^9}, {3.502999763671875*^9, 
   3.502999781046875*^9}, {3.503744611625*^9, 3.503744638921875*^9}, 
   3.5037447423125*^9, {3.50374500725*^9, 3.503745026890625*^9}}],

Cell[TextData[{
 Cell[BoxData[
  FormBox[
   RowBox[{
    RowBox[{
     SubscriptBox["w", "max"], "(", 
     RowBox[{"a", ",", "u"}], ")"}], "=", 
    RowBox[{
     SuperscriptBox["\[ExponentialE]", 
      RowBox[{
       RowBox[{"-", 
        FractionBox["\[Lambda]", 
         RowBox[{"2", " ", "\[Delta]"}]]}], "a"}]], " ", 
     RowBox[{"(", 
      RowBox[{
       RowBox[{
        SuperscriptBox["\[ExponentialE]", 
         RowBox[{
          FractionBox["\[Lambda]", "\[Delta]"], "a"}]], 
        SuperscriptBox["\[ExponentialE]", 
         RowBox[{
          RowBox[{"-", "u"}], "/", "2"}]]}], "+", 
       RowBox[{
        SuperscriptBox["\[ExponentialE]", 
         RowBox[{"\[Lambda]", "\[VeryThinSpace]", "a"}]], 
        SuperscriptBox["\[ExponentialE]", 
         RowBox[{"u", "/", "2"}]]}]}], ")"}]}]}], TraditionalForm]]],
 ", \n",
 Cell[BoxData[
  FormBox[
   RowBox[{
    RowBox[{"w", "(", 
     RowBox[{"a", ",", "u"}], ")"}], "=", 
    RowBox[{
     RowBox[{
      SubscriptBox["w", "max"], "(", 
      RowBox[{"a", ",", "u"}], ")"}], "-", 
     RowBox[{
      SubscriptBox["w", "1"], "(", 
      RowBox[{"a", ",", "u"}], ")"}]}]}], TraditionalForm]]],
 ", \n",
 Cell[BoxData[
  FormBox[
   RowBox[{
    RowBox[{"v", "(", 
     RowBox[{"a", ",", "q"}], ")"}], "=", 
    RowBox[{
     SuperscriptBox["\[ExponentialE]", 
      RowBox[{
       FractionBox["\[Lambda]", 
        RowBox[{"2", "\[Delta]"}]], "a"}]], 
     SqrtBox[
      RowBox[{
       SubscriptBox["V", "d"], 
       SubscriptBox["V", "L3"], "q"}]], 
     RowBox[{
      SubscriptBox["w", "1"], "(", 
      RowBox[{"a", ",", "u"}], ")"}]}]}], TraditionalForm]]],
 ", \n",
 Cell[BoxData[
  FormBox[
   RowBox[{
    RowBox[{"v", "(", 
     RowBox[{"a", ",", "q"}], ")"}], "=", 
    RowBox[{
     RowBox[{"(", 
      RowBox[{
       RowBox[{
        SuperscriptBox["\[ExponentialE]", 
         RowBox[{
          FractionBox["\[Lambda]", "\[Delta]"], "a"}]], 
        SubscriptBox["V", "d"]}], "+", 
       RowBox[{
        SuperscriptBox["\[ExponentialE]", 
         RowBox[{"\[Lambda]", "\[VeryThinSpace]", "a"}]], 
        SubscriptBox["V", "L3"], "q"}]}], ")"}], "-", 
     RowBox[{
      SuperscriptBox["\[ExponentialE]", 
       RowBox[{
        FractionBox["\[Lambda]", 
         RowBox[{"2", "\[Delta]"}]], "a"}]], 
      SqrtBox[
       RowBox[{
        SubscriptBox["V", "d"], 
        SubscriptBox["V", "L3"], "q"}]], 
      RowBox[{"w", "(", 
       RowBox[{"a", ",", 
        RowBox[{"log", "(", 
         RowBox[{
          FractionBox[
           SubscriptBox["V", "L3"], 
           SubscriptBox["V", "q"]], "q"}], ")"}]}], ")"}]}]}]}], 
   TraditionalForm]]],
 ". "
}], "Text",
 CellChangeTimes->{{3.50374474625*^9, 3.503744771578125*^9}, {
  3.503744825875*^9, 3.503744855515625*^9}}],

Cell[TextData[{
 "For ",
 Cell[BoxData[
  FormBox[
   RowBox[{
    SubscriptBox["a", "min"], "\[LessEqual]", "a", "<", 
    RowBox[{
     SubscriptBox["a", "min"], "+", "delay"}]}], TraditionalForm]]],
 ", I want to fix the decay rate, "
}], "Text",
 CellChangeTimes->{{3.503745042984375*^9, 3.5037451221875*^9}}],

Cell[TextData[{
 Cell[BoxData[
  FormBox[
   RowBox[{
    RowBox[{
     SubscriptBox[
      OverscriptBox["w", "_"], "max"], "(", 
     RowBox[{
      RowBox[{
       SubscriptBox["a", "min"], "+", "delay"}], ",", "u"}], ")"}], "=", 
    RowBox[{
     SubscriptBox["w", "max"], "(", 
     RowBox[{
      RowBox[{
       SubscriptBox["a", "min"], "+", "delay"}], ",", "u"}], ")"}]}], 
   TraditionalForm]]],
 ",\n",
 Cell[BoxData[
  FormBox[
   RowBox[{
    RowBox[{
     SubscriptBox[
      OverscriptBox["w", "_"], "max"], "(", 
     RowBox[{
      RowBox[{
       SubscriptBox["a", "min"], "+", "delay", "-", "h"}], ",", "u"}], ")"}], 
    "=", 
    RowBox[{
     SuperscriptBox["\[ExponentialE]", 
      RowBox[{
       RowBox[{"-", 
        FractionBox["\[Lambda]", 
         RowBox[{"2", "\[Delta]"}]]}], "h"}]], 
     RowBox[{
      SubscriptBox[
       OverscriptBox["w", "_"], "max"], "(", 
      RowBox[{
       RowBox[{
        SubscriptBox["a", "min"], "+", "delay"}], ",", "u"}], ")"}]}]}], 
   TraditionalForm]]]
}], "Text",
 CellChangeTimes->{{3.503745125140625*^9, 3.5037452224375*^9}}],

Cell[TextData[{
 "Then I define ",
 Cell[BoxData[
  FormBox[
   OverscriptBox["w", "_"], TraditionalForm]]],
 " analogously, "
}], "Text",
 CellChangeTimes->{{3.5037462080625*^9, 3.50374622515625*^9}}],

Cell[TextData[{
 Cell[BoxData[
  FormBox[
   RowBox[{
    RowBox[{
     OverscriptBox["w", "_"], "(", 
     RowBox[{"a", ",", "u"}], ")"}], "=", 
    RowBox[{
     RowBox[{
      SubscriptBox[
       OverscriptBox["w", "_"], "max"], "(", 
      RowBox[{"a", ",", "u"}], ")"}], "-", 
     RowBox[{
      SubscriptBox["w", "1"], "(", 
      RowBox[{"a", ",", "u"}], ")"}]}]}], TraditionalForm]]],
 " "
}], "Text",
 CellChangeTimes->{{3.50374624075*^9, 3.503746251125*^9}, {
  3.503746282078125*^9, 3.503746326203125*^9}}],

Cell[TextData[{
 Cell[BoxData[
  FormBox[
   SubscriptBox["w", "1"], TraditionalForm]]],
 ", ",
 Cell[BoxData[
  FormBox[
   SubscriptBox[
    OverscriptBox["w", "_"], "max"], TraditionalForm]]],
 ", and ",
 Cell[BoxData[
  FormBox[
   OverscriptBox["w", "_"], TraditionalForm]]],
 " are all solutions of the PDE, so I can get ",
 Cell[BoxData[
  FormBox[
   RowBox[{
    OverscriptBox["w", "_"], "(", 
    RowBox[{
     RowBox[{
      SubscriptBox["a", "min"], "+", "delay", "-", "h"}], ",", "u"}], ")"}], 
   TraditionalForm]]],
 " from ",
 Cell[BoxData[
  FormBox[
   RowBox[{
    RowBox[{
     OverscriptBox["w", "_"], "(", 
     RowBox[{
      SubscriptBox["a", "min"], "+", "delay"}], ")"}], "=", 
    RowBox[{"w", "(", 
     RowBox[{
      RowBox[{
       SubscriptBox["a", "min"], "-", "delay"}], ",", "u"}], ")"}]}], 
   TraditionalForm]]],
 " by convolution with the step for ",
 Cell[BoxData[
  FormBox[
   RowBox[{"-", "h"}], TraditionalForm]]],
 ". Then"
}], "Text",
 CellChangeTimes->{{3.5037463579375*^9, 3.503746475390625*^9}}],

Cell[TextData[{
 Cell[BoxData[
  FormBox[
   RowBox[{
    RowBox[{"v", "(", 
     RowBox[{"a", ",", "q"}], ")"}], "=", 
    RowBox[{
     SuperscriptBox["\[ExponentialE]", 
      RowBox[{
       FractionBox["\[Lambda]", 
        RowBox[{"2", "\[Delta]"}]], "a"}]], 
     SqrtBox[
      RowBox[{
       SubscriptBox["V", "d"], 
       SubscriptBox["V", "L3"], "q"}]], 
     RowBox[{"(", 
      RowBox[{
       RowBox[{
        SubscriptBox[
         OverscriptBox["w", "_"], "max"], "(", 
        RowBox[{"a", ",", "u"}], ")"}], "-", 
       RowBox[{
        OverscriptBox["w", "_"], "(", 
        RowBox[{"a", ",", "u"}], ")"}]}], ")"}]}]}], TraditionalForm]]],
 "\n",
 Cell[BoxData[
  FormBox[
   RowBox[{"=", 
    RowBox[{
     SuperscriptBox["\[ExponentialE]", 
      RowBox[{
       FractionBox["\[Lambda]", "\[Delta]"], "a"}]], "(", 
     RowBox[{
      RowBox[{
       SubscriptBox["V", "d"], 
       FormBox[
        RowBox[{
         RowBox[{
          RowBox[{"+", 
           SuperscriptBox["\[ExponentialE]", 
            RowBox[{
             RowBox[{"(", 
              RowBox[{"\[Lambda]", "-", 
               FractionBox["\[Lambda]", "\[Delta]"]}], ")"}], 
             RowBox[{"(", 
              RowBox[{
               SubscriptBox["a", "min"], "+", "delay"}], ")"}]}]]}], 
          SubscriptBox["V", "L3"], "q"}], ")"}],
        TraditionalForm]}], "-", 
      RowBox[{
       SuperscriptBox["\[ExponentialE]", 
        RowBox[{
         FractionBox["\[Lambda]", 
          RowBox[{"2", "\[Delta]"}]], "a"}]], 
       SqrtBox[
        RowBox[{
         SubscriptBox["V", "d"], 
         SubscriptBox["V", "L3"], "q"}]], 
       RowBox[{
        OverscriptBox["w", "_"], "(", 
        RowBox[{"a", ",", "u"}], ")"}]}]}]}]}], TraditionalForm]]],
 "."
}], "Text",
 CellChangeTimes->{{3.50374624075*^9, 3.503746251125*^9}, {
   3.503746282078125*^9, 3.503746326203125*^9}, {3.50374648078125*^9, 
   3.503746492828125*^9}, 3.5037465230625*^9, {3.503746557265625*^9, 
   3.50374656121875*^9}, {3.503746594078125*^9, 3.503746594546875*^9}, {
   3.50374663453125*^9, 3.50374667175*^9}, {3.5037467576875*^9, 
   3.503747046640625*^9}, {3.50374708253125*^9, 3.50374724265625*^9}, {
   3.503747320828125*^9, 3.503747395515625*^9}, 3.503747434828125*^9}],

Cell[BoxData[
 RowBox[{
  RowBox[{"eav7iff", "[", 
   RowBox[{
   "a_", ",", "delay_", ",", "amin_", ",", "dValue_", ",", "l3Value_", ",", 
    "waf_", ",", "umin_", ",", "ugrid_", ",", "\[Epsilon]_", ",", "\[Alpha]_",
     ",", "\[Lambda]_", ",", "\[Sigma]_", ",", "\[Delta]_", ",", 
    "\[Kappa]0_"}], "]"}], ":=", "\[IndentingNewLine]", 
  RowBox[{"Module", "[", 
   RowBox[{
    RowBox[{"{", 
     RowBox[{
     "we", ",", "whv", ",", "whf", ",", "wfa", ",", "umaxi", ",", "b"}], 
     "}"}], ",", "\[IndentingNewLine]", 
    RowBox[{"If", "[", 
     RowBox[{
      RowBox[{"a", "\[GreaterEqual]", 
       RowBox[{"amin", "+", "delay"}]}], ",", "\[IndentingNewLine]", 
      RowBox[{"(*", "\[IndentingNewLine]", " ", 
       RowBox[{"*", " ", "Pure", " ", "American", " ", "pricing"}], 
       "\[IndentingNewLine]", " ", "*)"}], "\[IndentingNewLine]", 
      RowBox[{
       RowBox[{"umaxi", "=", 
        RowBox[{"Min", "[", 
         RowBox[{
          RowBox[{"-", 
           RowBox[{
           "ugrid", "\[LeftDoubleBracket]", "1", "\[RightDoubleBracket]"}]}], 
          ",", 
          RowBox[{"ugrid", "\[LeftDoubleBracket]", 
           RowBox[{"-", "1"}], "\[RightDoubleBracket]"}]}], "]"}]}], ";", 
       "\[IndentingNewLine]", 
       RowBox[{"With", "[", 
        RowBox[{
         RowBox[{"{", 
          RowBox[{
           RowBox[{"wfv", "=", "waf"}], ",", 
           RowBox[{"umax", "=", "umaxi"}], ",", 
           RowBox[{"qmin", "=", 
            SuperscriptBox["\[ExponentialE]", 
             RowBox[{"-", "umaxi"}]]}]}], "}"}], ",", 
         RowBox[{"Function", "[", 
          RowBox[{"q", ",", 
           RowBox[{"av7if", "[", 
            RowBox[{
            "a", ",", "q", ",", "dValue", ",", "l3Value", ",", "wfv", ",", 
             "umax", ",", "qmin", ",", "\[Kappa]0", ",", "\[Lambda]"}], 
            "]"}]}], "]"}]}], "\[IndentingNewLine]", "]"}]}], ",", 
      "\[IndentingNewLine]", 
      RowBox[{"(*", "\[IndentingNewLine]", " ", 
       RowBox[{"*", " ", "Hybrid", " ", 
        RowBox[{"European", "/", "American"}]}], "\[IndentingNewLine]", " ", 
       "*)"}], "\[IndentingNewLine]", 
      RowBox[{
       RowBox[{"b", "=", 
        SuperscriptBox["\[ExponentialE]", 
         RowBox[{
          RowBox[{"(", 
           RowBox[{"\[Lambda]", "-", 
            FractionBox["\[Lambda]", "\[Delta]"]}], ")"}], 
          RowBox[{"(", 
           RowBox[{"amin", "+", "delay"}], ")"}]}]]}], ";", 
       "\[IndentingNewLine]", 
       RowBox[{"we", "=", 
        RowBox[{
         RowBox[{
          RowBox[{"waf", "[", 
           RowBox[{
            RowBox[{"amin", "+", "delay"}], ",", "#"}], "]"}], "&"}], "/@", 
         "ugrid"}]}], ";", "\[IndentingNewLine]", 
       RowBox[{"whv", "=", 
        RowBox[{"estep4", "[", 
         RowBox[{"we", ",", "umin", ",", 
          RowBox[{"amin", "+", "delay", "-", "a"}], ",", "\[Epsilon]", ",", 
          RowBox[{"amin", "+", "delay"}], ",", "\[Alpha]", ",", "\[Lambda]", 
          ",", "\[Sigma]", ",", "\[Delta]"}], "]"}]}], ";", 
       "\[IndentingNewLine]", 
       RowBox[{"whf", "=", 
        RowBox[{"ListInterpolation", "[", 
         RowBox[{"whv", ",", 
          RowBox[{"{", "ugrid", "}"}]}], "]"}]}], ";", "\[IndentingNewLine]", 
       RowBox[{"(*", " ", 
        RowBox[{
         RowBox[{"wfa", "=", 
          RowBox[{"With", "[", 
           RowBox[{
            RowBox[{"{", 
             RowBox[{"wfv", "=", "wf"}], "}"}], ",", 
            RowBox[{"Function", "[", 
             RowBox[{
              RowBox[{"{", 
               RowBox[{"ignore", ",", "u"}], "}"}], ",", 
              RowBox[{"wfv", "[", "u", "]"}]}], "]"}]}], "]"}]}], ";"}], " ", 
        "*)"}], "\[IndentingNewLine]", 
       RowBox[{"With", "[", 
        RowBox[{
         RowBox[{"{", 
          RowBox[{
           RowBox[{"wfav", "=", "whf"}], ",", 
           RowBox[{"b", "=", "b"}]}], "}"}], ",", "\[IndentingNewLine]", 
         RowBox[{"Function", "[", 
          RowBox[{"q", ",", 
           RowBox[{"eav7if", "[", 
            RowBox[{
            "a", ",", "q", ",", "amin", ",", "delay", ",", "\[Lambda]", ",", 
             "dValue", ",", "l3Value", ",", "wfav", ",", "umin", ",", 
             "\[Kappa]0", ",", "b"}], "]"}]}], "]"}]}], "\[IndentingNewLine]",
         "]"}]}]}], "\[IndentingNewLine]", "]"}]}], "\[IndentingNewLine]", 
   "]"}]}]], "Input",
 CellChangeTimes->{{3.4662722755625*^9, 3.466272277578125*^9}, {
   3.46627234853125*^9, 3.466272438609375*^9}, {3.466272496140625*^9, 
   3.466272508984375*^9}, {3.466272541453125*^9, 3.46627254690625*^9}, {
   3.466272589265625*^9, 3.466272676859375*^9}, {3.4662727240625*^9, 
   3.46627283853125*^9}, {3.466272890359375*^9, 3.466272893296875*^9}, {
   3.466336776203125*^9, 3.466336785859375*^9}, {3.4663368691875*^9, 
   3.466336873375*^9}, {3.466338504390625*^9, 3.466338529390625*^9}, {
   3.46633865090625*^9, 3.466338666046875*^9}, {3.4663395018125*^9, 
   3.466339504671875*^9}, {3.466339588625*^9, 3.4663395890625*^9}, {
   3.4664244775*^9, 3.466424482515625*^9}, {3.4669434543125*^9, 
   3.466943503796875*^9}, {3.467027657234375*^9, 3.467027661734375*^9}, {
   3.467027795578125*^9, 3.467027815203125*^9}, {3.467028173265625*^9, 
   3.467028175140625*^9}, {3.467028698171875*^9, 3.46702875575*^9}, {
   3.467028788234375*^9, 3.46702880109375*^9}, {3.46702888825*^9, 
   3.46702903153125*^9}, {3.467029127125*^9, 3.46702919890625*^9}, {
   3.467029412734375*^9, 3.467029520640625*^9}, {3.467029885921875*^9, 
   3.467030094875*^9}, {3.467030341671875*^9, 3.467030370296875*^9}, {
   3.46703040553125*^9, 3.4670304458125*^9}, {3.46703055546875*^9, 
   3.46703055746875*^9}, {3.467030605296875*^9, 3.467030623078125*^9}, {
   3.467031530171875*^9, 3.4670315985*^9}, {3.467031628625*^9, 
   3.467031700515625*^9}, {3.467031746140625*^9, 3.467031825453125*^9}, {
   3.467032011703125*^9, 3.46703201409375*^9}, {3.4670320475625*^9, 
   3.467032051671875*^9}, {3.46703216665625*^9, 3.4670321991875*^9}, {
   3.46703225834375*^9, 3.46703228196875*^9}, {3.467032321890625*^9, 
   3.46703242565625*^9}, {3.46711131890625*^9, 3.467111337921875*^9}, {
   3.467111409078125*^9, 3.46711145221875*^9}, {3.467112344546875*^9, 
   3.46711234590625*^9}, {3.46711274125*^9, 3.46711278621875*^9}, 
   3.46711284446875*^9, {3.46711288846875*^9, 3.46711295375*^9}, {
   3.4671130363125*^9, 3.4671130429375*^9}, {3.502725231234375*^9, 
   3.502725307*^9}, {3.502725347828125*^9, 3.502725393375*^9}, {
   3.50281415675*^9, 3.502814216796875*^9}, {3.5028142628125*^9, 
   3.502814266171875*^9}, {3.50281435215625*^9, 3.502814368390625*^9}, {
   3.50281441684375*^9, 3.502814418953125*^9}, {3.502814690796875*^9, 
   3.50281472259375*^9}, {3.5029039604375*^9, 3.502903962140625*^9}, {
   3.50290415921875*^9, 3.502904169578125*^9}, {3.502982229984375*^9, 
   3.502982271703125*^9}, {3.502982604828125*^9, 3.502982659015625*^9}, {
   3.502982697953125*^9, 3.50298275240625*^9}, 3.502982792*^9, {
   3.502982822984375*^9, 3.502982937953125*^9}, {3.502983623921875*^9, 
   3.50298362503125*^9}, 3.50298452553125*^9, {3.502986631765625*^9, 
   3.50298663721875*^9}, {3.50298675925*^9, 3.502986763171875*^9}, {
   3.503045987703125*^9, 3.503046004640625*^9}, {3.503046067390625*^9, 
   3.503046208734375*^9}, {3.50304626778125*^9, 3.5030462679375*^9}, {
   3.5030463005*^9, 3.50304632615625*^9}, {3.503048003625*^9, 
   3.50304801203125*^9}, {3.503745621015625*^9, 3.50374565775*^9}, {
   3.503745731359375*^9, 3.503745731453125*^9}, {3.50374581496875*^9, 
   3.503745828046875*^9}, {3.50374587296875*^9, 3.503745897390625*^9}, {
   3.5037459288125*^9, 3.5037459311875*^9}, {3.503747453328125*^9, 
   3.5037474748125*^9}, {3.50376250184375*^9, 3.50376250571875*^9}}],

Cell[BoxData[
 RowBox[{
  RowBox[{"eav7if", "[", 
   RowBox[{
   "a_", ",", "q_", ",", "amin_", ",", "delay_", ",", "\[Lambda]_", ",", 
    "dValue_", ",", "l3Value_", ",", "waf_", ",", "umin_", ",", "\[Kappa]0_", 
    ",", "b_"}], "]"}], ":=", "\[IndentingNewLine]", 
  RowBox[{"Module", "[", 
   RowBox[{
    RowBox[{"{", 
     RowBox[{
      RowBox[{"u", "=", 
       RowBox[{"If", "[", 
        RowBox[{
         RowBox[{"q", ">", "0"}], ",", 
         RowBox[{"Log", "[", 
          FractionBox[
           RowBox[{"q", " ", "l3Value"}], "dValue"], "]"}], ",", 
         RowBox[{"-", "\[Infinity]"}]}], "]"}]}], ",", 
      RowBox[{"qn", "=", 
       RowBox[{
        FractionBox["dValue", "l3Value"], 
        SuperscriptBox["\[ExponentialE]", "umin"]}]}], ",", 
      RowBox[{"qx", "=", 
       RowBox[{
        FractionBox["dValue", "l3Value"], 
        SuperscriptBox["\[ExponentialE]", 
         RowBox[{"-", "umin"}]]}]}], ",", 
      RowBox[{"df", "=", 
       SuperscriptBox["\[ExponentialE]", 
        RowBox[{"\[Kappa]0", " ", "a"}]]}], ",", "vf", ",", "qv"}], "}"}], 
    ",", "\[IndentingNewLine]", 
    RowBox[{
     RowBox[{"vf", "=", 
      RowBox[{"Function", "[", 
       RowBox[{
        RowBox[{"{", 
         RowBox[{"qv", ",", "w"}], "}"}], ",", 
        RowBox[{"df", 
         RowBox[{"(", 
          RowBox[{
           RowBox[{"df", 
            RowBox[{"(", 
             RowBox[{"dValue", "+", 
              RowBox[{"b", " ", "l3Value", " ", "qv"}]}], ")"}]}], "-", 
           RowBox[{
            SqrtBox[
             RowBox[{"dValue", " ", "l3Value", " ", "qv"}]], "w"}]}], 
          ")"}]}]}], "]"}]}], ";", "\[IndentingNewLine]", 
     RowBox[{"Which", "[", "\[IndentingNewLine]", 
      RowBox[{
       RowBox[{"q", "<", "qn"}], ",", "\[IndentingNewLine]", 
       RowBox[{"Interpolation", "[", 
        RowBox[{
         RowBox[{"{", 
          RowBox[{
           RowBox[{"{", 
            RowBox[{"qn", ",", 
             RowBox[{"vf", "[", 
              RowBox[{"qn", ",", 
               RowBox[{"waf", "[", "umin", "]"}]}], "]"}]}], "}"}], ",", 
           RowBox[{"{", 
            RowBox[{"0", ",", 
             RowBox[{"vf", "[", 
              RowBox[{"0", ",", "0"}], "]"}]}], "}"}]}], "}"}], ",", "q", ",", 
         RowBox[{"InterpolationOrder", "\[Rule]", "1"}]}], "]"}], ",", 
       "\[IndentingNewLine]", 
       RowBox[{"q", ">", "qx"}], ",", 
       RowBox[{
        SuperscriptBox["\[ExponentialE]", 
         RowBox[{"\[Lambda]", 
          RowBox[{"(", 
           RowBox[{"amin", "+", "delay"}], ")"}]}]], 
        SuperscriptBox["\[ExponentialE]", 
         RowBox[{"\[Kappa]0", 
          RowBox[{"(", 
           RowBox[{"a", "-", "amin", "-", "delay"}], ")"}]}]], " ", "q"}], 
       ",", "\[IndentingNewLine]", "True", ",", 
       RowBox[{"vf", "[", 
        RowBox[{"q", ",", 
         RowBox[{"waf", "[", "u", "]"}]}], "]"}]}], "\[IndentingNewLine]", 
      "]"}]}]}], "\[IndentingNewLine]", "]"}]}]], "Input",
 CellChangeTimes->{{3.4662722755625*^9, 3.466272277578125*^9}, {
   3.46627234853125*^9, 3.466272438609375*^9}, {3.466272496140625*^9, 
   3.466272508984375*^9}, {3.466272541453125*^9, 3.46627254690625*^9}, {
   3.466272589265625*^9, 3.466272676859375*^9}, {3.4662727240625*^9, 
   3.46627283853125*^9}, {3.466272890359375*^9, 3.466272893296875*^9}, {
   3.466336776203125*^9, 3.466336785859375*^9}, {3.4663368691875*^9, 
   3.466336873375*^9}, {3.466338504390625*^9, 3.466338529390625*^9}, {
   3.46633865090625*^9, 3.466338666046875*^9}, {3.4663395018125*^9, 
   3.466339504671875*^9}, {3.466339588625*^9, 3.4663395890625*^9}, {
   3.4664244775*^9, 3.466424482515625*^9}, {3.4669434543125*^9, 
   3.466943503796875*^9}, {3.502725467359375*^9, 3.502725566640625*^9}, {
   3.502814428046875*^9, 3.50281444965625*^9}, {3.50281449675*^9, 
   3.5028145205*^9}, {3.5028145884375*^9, 3.502814613390625*^9}, {
   3.5028147556875*^9, 3.5028148756875*^9}, {3.502814963578125*^9, 
   3.502814969234375*^9}, {3.5029042928125*^9, 3.5029043160625*^9}, {
   3.50290437046875*^9, 3.50290437621875*^9}, {3.502983547421875*^9, 
   3.5029835491875*^9}, {3.50298359965625*^9, 3.502983765734375*^9}, {
   3.502983940984375*^9, 3.50298401290625*^9}, {3.502984219765625*^9, 
   3.502984238515625*^9}, {3.5029842825*^9, 3.502984371828125*^9}, {
   3.502984425375*^9, 3.502984449859375*^9}, {3.502984582859375*^9, 
   3.502984600734375*^9}, {3.502984964921875*^9, 3.502984967609375*^9}, 
   3.502985277453125*^9, {3.50298707640625*^9, 3.50298711403125*^9}, {
   3.502987198796875*^9, 3.502987222546875*^9}, {3.502987441921875*^9, 
   3.5029874465625*^9}, {3.503046273015625*^9, 3.503046274390625*^9}, {
   3.503046333515625*^9, 3.503046548734375*^9}, {3.503046589265625*^9, 
   3.5030466895*^9}, {3.5030467436875*^9, 3.503046757796875*^9}, {
   3.503046850296875*^9, 3.503046853734375*^9}, {3.503046896484375*^9, 
   3.5030469558125*^9}, {3.503046986890625*^9, 3.50304701584375*^9}, {
   3.503047071578125*^9, 3.503047115484375*^9}, {3.503047188046875*^9, 
   3.50304719578125*^9}, {3.503047288875*^9, 3.50304729140625*^9}, {
   3.503745660921875*^9, 3.503745668453125*^9}, {3.503745876578125*^9, 
   3.503745888140625*^9}}],

Cell[CellGroupData[{

Cell[BoxData[
 SuperscriptBox["\[ExponentialE]", 
  RowBox[{
   RowBox[{"(", 
    RowBox[{"m`\[Lambda]", "-", 
     FractionBox["m`\[Lambda]", "m`\[Delta]"]}], ")"}], 
   RowBox[{"(", 
    RowBox[{
     RowBox[{"-", "m`l2Stage"}], "+", "m`delay"}], ")"}]}]]], "Input"],

Cell[BoxData["1.204833746565553`"], "Output",
 CellChangeTimes->CompressedData["
1:eJxTTMoPSmVkYGBQZwCB3yEdkq8cGRjuTgHTDS+s70mB+IdiIDRTPZhueBn9
HMxP73wJ5tuvZ5MG0aej+sH0M+sdYNq94BqYzsm4BaIZGusgtNZ0CL1e7g6Y
3uz5yhCkri4XRDes+pXypOGVo8XVqijf6a8cF555PA9E/+Kc9BZEJ7yWW+8H
pK/1pTYGAulHtv56+UDa//QFy9h5rxwjl+wK6Dj3yvFZ5P2YJUD6lJ3d96/n
XznKsvgIK1wA6jd/O1MHSAccl5DyAtKv5Gp+BQNpyZ1h6qVA2qHWXGk+kDbd
4hd3Gkif/6bM0HftlSNLcWFn9/VXjjN3eUpsBdLvUyz27gHSAFpDmEM=
  "]]
}, Open  ]],

Cell[CellGroupData[{

Cell[BoxData[
 RowBox[{
  RowBox[{"eav7if", "[", 
   RowBox[{
    RowBox[{"-", "m`l2Stage"}], ",", "1", ",", 
    RowBox[{"-", "m`l2Stage"}], ",", "m`delay", ",", "\[Lambda]", ",", 
    "m`dValue", ",", "m`l3Value", ",", 
    RowBox[{"0", "&"}], ",", 
    RowBox[{"-", "10."}], ",", 
    RowBox[{"\[Kappa]", "[", 
     RowBox[{
     "0", ",", "\[Alpha]", ",", "\[Lambda]", ",", "0", ",", "\[Delta]"}], 
     "]"}], ",", 
    SuperscriptBox["\[ExponentialE]", 
     RowBox[{
      RowBox[{"(", 
       RowBox[{"m`\[Lambda]", "-", 
        FractionBox["m`\[Lambda]", "m`\[Delta]"]}], ")"}], 
      RowBox[{"(", 
       RowBox[{
        RowBox[{"-", "m`l2Stage"}], "+", "m`delay"}], ")"}]}]]}], "]"}], "//",
   "Simplify"}]], "Input",
 CellChangeTimes->{{3.50298473421875*^9, 3.502984762671875*^9}, {
  3.502984794265625*^9, 3.502984886078125*^9}, {3.502985291203125*^9, 
  3.502985292984375*^9}, {3.50298561515625*^9, 3.502985616640625*^9}, {
  3.503047237171875*^9, 3.503047278171875*^9}}],

Cell[BoxData[
 RowBox[{"2.002848373787363`", " ", 
  SuperscriptBox["\[ExponentialE]", 
   RowBox[{"-", 
    FractionBox[
     RowBox[{"8.839215686274514`", " ", "\[Lambda]"}], 
     "\[Delta]"]}]]}]], "Output",
 CellChangeTimes->{
  3.502984817453125*^9, {3.502984873796875*^9, 3.50298488778125*^9}, 
   3.502984969953125*^9, {3.502985286421875*^9, 3.502985293328125*^9}, 
   3.502985617265625*^9, 3.50298635684375*^9, 3.502986408390625*^9, 
   3.502986678640625*^9, 3.5029867688125*^9, 3.502987116890625*^9, 
   3.5029873374375*^9, 3.502987582296875*^9, 3.50304721996875*^9, {
   3.503047279171875*^9, 3.503047295375*^9}, 3.503047849265625*^9, 
   3.5037475575*^9, 3.50374781409375*^9, 3.503748088078125*^9, 
   3.503766241890625*^9, 3.50377070021875*^9, 3.503830394*^9, 
   3.504110294546875*^9, 3.504194015328125*^9, 3.5042558743125*^9, 
   3.50426400340625*^9, 3.504264180046875*^9, 3.50426437734375*^9, 
   3.504267509515625*^9, 3.51583086165625*^9, 3.515831148*^9, 
   3.557237544784753*^9, 3.5689868358729467`*^9, 3.5689873866212873`*^9, 
   3.56898801444901*^9, 3.5689895610009947`*^9, 3.5689953392090693`*^9, 
   3.5690561145153427`*^9, 3.572689358556069*^9, 3.5979434316155357`*^9, 
   3.598000870989744*^9, 3.598692281962881*^9, 3.598778522390204*^9, 
   3.598804175530096*^9, 3.598864592784671*^9, 3.598884819980777*^9, 
   3.598952762722756*^9, 3.599038737745513*^9, 3.599129330481038*^9, 
   3.602149377136252*^9, 3.602668619560227*^9, 3.602753730323598*^9, 
   3.602769385793416*^9}]
}, Open  ]],

Cell[CellGroupData[{

Cell[BoxData[
 RowBox[{
  RowBox[{"l2dv1", "[", 
   RowBox[{
    RowBox[{"-", "m`l2Stage"}], ",", 
    RowBox[{"Log", "[", 
     RowBox[{
      FractionBox["l3Value", "dValue"], "1"}], "]"}], ",", "\[Alpha]", ",", 
    "\[Lambda]", ",", "\[Sigma]", ",", "\[Delta]", ",", "dValue", ",", 
    "l3Value"}], "]"}], "/.", 
  RowBox[{"{", 
   RowBox[{
    RowBox[{"y", "\[Rule]", 
     RowBox[{"(", 
      RowBox[{"0", "&"}], ")"}]}], ",", 
    RowBox[{"dValue", "\[Rule]", "m`dValue"}]}], "}"}]}]], "Input",
 CellChangeTimes->{{3.50298498990625*^9, 3.5029851875625*^9}}],

Cell[BoxData[
 RowBox[{"0.5120625158386006`", " ", 
  SuperscriptBox["\[ExponentialE]", 
   RowBox[{"-", 
    FractionBox[
     RowBox[{"8.839215686274514`", " ", "\[Lambda]"}], 
     "\[Delta]"]}]]}]], "Output",
 CellChangeTimes->CompressedData["
1:eJxTTMoPSmVkYGDQB2KGhv3cWZKvHBkY9vRBaK2pEPrnNjDdYHQIQu96C6E9
ObPB9Gl1CL06sANMp0+F0FPt7kmB6MMxEJq5HkJXxTwH0QwbOl+Cacf1bNIg
+kpUP4hueGO9A0x7F1wDi+dl3ALzm+ogtPZ0MM2wSe4OmN7h+coQRDflguiK
TvvUJw2vHJUMa6N8p79y/HZp5XwQnXPZ+h2IjhFWXO8HpG0OpTcGAumuH0F6
+UDa4voly9h5rxyfGWQGdpx75ch5/37MEiD9z9L++9fzrxyNTvgIK1x45cgo
+mmmDpCe4y0p5QWkn+U0/AoG0suCwtVLgbS8kIXSfCC9jSkg7jSQDlquwtB3
7ZXjCYOizu7rrxzvzPeS2AqklQqt9u4B0gDWSqzD
  "]]
}, Open  ]],

Cell[CellGroupData[{

Cell[BoxData[
 RowBox[{"l2v1", "[", 
  RowBox[{
   RowBox[{
    RowBox[{"-", "m`l2Stage"}], "+", "m`delay"}], ",", 
   RowBox[{"Log", "[", 
    RowBox[{
     FractionBox["m`l3Value", "dValue"], "1"}], "]"}], ",", "\[Alpha]", ",", 
   "\[Lambda]", ",", "\[Sigma]", ",", "\[Delta]", ",", "dValue", ",", 
   "m`l3Value"}], "]"}]], "Input",
 CellChangeTimes->{{3.502985220390625*^9, 3.50298525175*^9}, {
  3.502985316234375*^9, 3.502985325046875*^9}}],

Cell[BoxData[
 RowBox[{"1.2373374021090728`", " ", 
  SuperscriptBox["\[ExponentialE]", 
   RowBox[{
    RowBox[{"-", "5.1562091503268`"}], " ", "\[Lambda]"}]]}]], "Output",
 CellChangeTimes->{{3.50298524109375*^9, 3.502985252625*^9}, {
   3.50298531228125*^9, 3.5029853259375*^9}, 3.502986358703125*^9, 
   3.50298641021875*^9, 3.50298668084375*^9, 3.50298677046875*^9, 
   3.502987118734375*^9, 3.5029873390625*^9, 3.502987582390625*^9, 
   3.503047311*^9, 3.50304785346875*^9, 3.50374757496875*^9, 
   3.503747814125*^9, 3.503748088125*^9, 3.503766244921875*^9, 
   3.503770704953125*^9, 3.5038303940625*^9, 3.504110294703125*^9, 
   3.504194015453125*^9, 3.504255874421875*^9, 3.504264003453125*^9, 
   3.50426418009375*^9, 3.504264377375*^9, 3.504267509609375*^9, 
   3.5158308618125*^9, 3.515831148109375*^9, 3.557237547036539*^9, 
   3.568986835956717*^9, 3.568987391890752*^9, 3.568988020221139*^9, 
   3.56898956106732*^9, 3.568995339276577*^9, 3.569056114603961*^9, 
   3.572689358622727*^9, 3.597943437003585*^9, 3.598000871001791*^9, 
   3.5986922819856253`*^9, 3.598778522408699*^9, 3.598804175599409*^9, 
   3.598864592798381*^9, 3.598884820034227*^9, 3.598952762735376*^9, 
   3.5990387377586813`*^9, 3.5991293305066833`*^9, 3.602149377153729*^9, 
   3.6026686195756893`*^9, 3.602753730353662*^9, 3.602769385857671*^9}]
}, Open  ]],

Cell[CellGroupData[{

Cell[BoxData[{
 RowBox[{
  RowBox[{"vff1", "=", 
   RowBox[{"eav7ff", "[", 
    RowBox[{
    "m`\[Alpha]", ",", "m`\[Lambda]", ",", "0.001", ",", "m`\[Delta]", ",", 
     "m`dValue", ",", "m`l3Value"}], "]"}]}], ";"}], "\[IndentingNewLine]", 
 RowBox[{"Short", "[", "vff1", "]"}]}], "Input",
 CellChangeTimes->{{3.50290545259375*^9, 3.502905492765625*^9}, 
   3.5029055291875*^9, {3.5029058153125*^9, 3.50290582228125*^9}, 
   3.50290591571875*^9, {3.5029060789375*^9, 3.5029060830625*^9}, {
   3.502985474515625*^9, 3.502985474625*^9}}],

Cell[BoxData[
 TagBox[
  RowBox[{"Function", "[", 
   RowBox[{
    RowBox[{"{", 
     RowBox[{"a$", ",", "delay$"}], "}"}], ",", 
    RowBox[{"eav7iff", "[", 
     RowBox[{"\[LeftSkeleton]", "1", "\[RightSkeleton]"}], "]"}]}], "]"}],
  Short]], "Output",
 CellChangeTimes->CompressedData["
1:eJwlyk8ow2Ecx/FHarXQytbypxZKc1grTkitBwdWW5kVo9+s1ZRpzcFyGSbk
/3ZgyIFWaM1saWFluwglMiUU2kEreQ5cDInyPN/ne3n1efcttzoNthyEkAax
q9M0FROMPNlOrkgAkWWKG1zj6uPc889m8DZmhv8jpQXMtVihp+w2MKbqha7c
6oO9L7GDO2Wgp8rHXfLzvhDg2g95Xz3mVr7xHhL3w/5VgujMNA27ZRlEJ5p0
CduNAojGR/kuFF7Ah9lX6KtRUSnb6m4faGyIM1F44A7M73uArhgF0ekK90/x
BMq0pJp542COmHZtGQ/BXtNel26F4Of7QID5oWu/ZGbs0nemJ9kR1VPDtYGx
NmrevF/tpCaQqF5YJ1hyU2CYviJY5owIm9SJx+BXNkXwdighLbsmWBDXrKmo
i2eREi1Vajz4aafKpSGlizoon6zYoLqH0+YLaqtrCHnvCP52p2bm7gnucZKi
fWpiwpFMUP8BlgLa9w==
  "]]
}, Open  ]],

Cell[CellGroupData[{

Cell[BoxData[{
 RowBox[{
  RowBox[{"vff2", "=", 
   RowBox[{"eav7ff", "[", 
    RowBox[{
    "m`\[Alpha]", ",", "m`\[Lambda]", ",", "0.1", ",", "m`\[Delta]", ",", 
     "m`dValue", ",", "m`l3Value"}], "]"}]}], ";"}], "\[IndentingNewLine]", 
 RowBox[{"Short", "[", "vff2", "]"}]}], "Input",
 CellChangeTimes->{{3.50290545259375*^9, 3.502905492765625*^9}, 
   3.5029055291875*^9, {3.5029058153125*^9, 3.50290582228125*^9}, 
   3.50290591571875*^9, {3.5029060789375*^9, 3.5029060830625*^9}, {
   3.502985474515625*^9, 3.502985474625*^9}, {3.502987845265625*^9, 
   3.50298785896875*^9}}],

Cell[BoxData[
 TagBox[
  RowBox[{"Function", "[", 
   RowBox[{
    RowBox[{"{", 
     RowBox[{"a$", ",", "delay$"}], "}"}], ",", 
    RowBox[{"eav7iff", "[", 
     RowBox[{"\[LeftSkeleton]", "1", "\[RightSkeleton]"}], "]"}]}], "]"}],
  Short]], "Output",
 CellChangeTimes->{{3.50298785684375*^9, 3.502987861203125*^9}, 
   3.503047382*^9, 3.5030478645*^9, 3.503747589*^9, 3.503747824328125*^9, 
   3.503748098328125*^9, 3.503766254625*^9, 3.5037707175*^9, 
   3.503830399328125*^9, 3.50411030003125*^9, 3.5041940213125*^9, 
   3.50425587990625*^9, 3.504264013015625*^9, 3.504264189640625*^9, 
   3.50426438678125*^9, 3.5042675144375*^9, 3.515830867171875*^9, 
   3.51583115315625*^9, 3.55723755145009*^9, 3.56898683912945*^9, 
   3.568988030339126*^9, 3.568989564341216*^9, 3.568995342783231*^9, 
   3.569056118200132*^9, 3.5726893617952347`*^9, 3.5979434449307547`*^9, 
   3.598000879002883*^9, 3.598692287594945*^9, 3.598778529144623*^9, 
   3.598804179497888*^9, 3.5988645991059313`*^9, 3.598884823276751*^9, 
   3.5989527669781313`*^9, 3.599038742073476*^9, 3.5991293366265697`*^9, 
   3.602149381889922*^9, 3.602668624697818*^9, 3.602753737543009*^9, 
   3.602769389003632*^9}]
}, Open  ]],

Cell[CellGroupData[{

Cell[BoxData[
 RowBox[{"vff1", "\[LeftDoubleBracket]", 
  RowBox[{"2", ",", "6"}], "\[RightDoubleBracket]"}]], "Input",
 CellChangeTimes->{{3.50298607653125*^9, 3.50298610496875*^9}, 
   3.503771983296875*^9}],

Cell[BoxData[
 TagBox[
  RowBox[{"InterpolatingFunction", "[", 
   RowBox[{
    RowBox[{"{", 
     RowBox[{
      RowBox[{"{", 
       RowBox[{
        RowBox[{"-", "15.984375`"}], ",", "0.`"}], "}"}], ",", 
      RowBox[{"{", 
       RowBox[{
        RowBox[{"-", "15.600051307448298`"}], ",", "15.592434094895834`"}], 
       "}"}]}], "}"}], ",", "\<\"<>\"\>"}], "]"}],
  False,
  Editable->False]], "Output",
 CellChangeTimes->{3.557237575192732*^9, 3.568986839224636*^9, 
  3.568988033866642*^9, 3.568989564449438*^9, 3.568995342893194*^9, 
  3.5690561182210217`*^9, 3.572689361879643*^9, 3.597943446928228*^9, 
  3.598000879021755*^9, 3.5986922876194563`*^9, 3.598778529171431*^9, 
  3.598804179600388*^9, 3.598864599124936*^9, 3.5988848233679667`*^9, 
  3.598952767002337*^9, 3.5990387420919657`*^9, 3.599129336647537*^9, 
  3.602149381909206*^9, 3.6026686247184343`*^9, 3.602753737567471*^9, 
  3.6027693891400747`*^9}]
}, Open  ]],

Cell[CellGroupData[{

Cell[BoxData[
 RowBox[{"Plot", "[", 
  RowBox[{
   RowBox[{
    RowBox[{"vff1", "\[LeftDoubleBracket]", 
     RowBox[{"2", ",", "6"}], "\[RightDoubleBracket]"}], "[", 
    RowBox[{
     RowBox[{
      RowBox[{"-", "m`l2Stage"}], "+", "m`delay"}], ",", "u"}], "]"}], ",", 
   RowBox[{"{", 
    RowBox[{"u", ",", 
     RowBox[{"-", "15"}], ",", "15"}], "}"}]}], "]"}]], "Input",
 CellChangeTimes->{{3.502986127296875*^9, 3.50298616478125*^9}, 
   3.5037719833125*^9}],

Cell[BoxData[
 GraphicsBox[{{}, {}, 
   {Hue[0.67, 0.6, 0.6], LineBox[CompressedData["
1:eJwVlnc0Fowfxc3M7J31WI9NqSjjKyMrm0dkpKwnkuykjMxS9ighCZEkvWjg
+ZqRjCiVPUopJCJeye/9/XXPPeeezz3n/nUJp87ZeNJQUVHxUlNR/V81R4O/
7+wo4Xu57w1/3x+BD8+Kf5hsKaGo69wdpsUjEJrXt5q5roRDBm2dGjR6UGMv
+4e4qITndFIjhhT1QGpglNVqRAnX5ez6da7oAWuHnvKdf5SQ1zf++vf9+jBR
zXFel6yEj4jnOuKrDODide2Qqx5KGGZcWLvYbgACfmcuvHVTQrrwm7kB4wZg
I9ce40NSQtqZyrUBNkN4WRKWkaavhFSzGoUrgYZQkzfxZEpECX+wCev36R6F
mNiq9ehBRaw7Qc20vmoEw5E7yZ69ivhsMJvjDpcxyIfZiJh2KaKMpnNowF5j
GPTd0OduVkSxIYJ34jljkLA3SC+tUERbj+8NWYvG0EYcU3gVrYhBGwbKzj9N
gL6XxZ1bRRGZ01u/sQseA6eXrr9+yyliln3uGIP2MahueZw4JqWImX6TnxTd
jwGp3qG6VOi//HzFeZrKY1BWVLKlvksRyUWibpPa5mAUqJnjPK6Atk9FqG/5
W0Ayv29P6TUFdKOqy5iJsAIttlc00wkK6P5RlZR1wwqW6OQOC8cqoNFRgoDL
XSuwWZm7nxGugKdvjRgdfGUFwr2nEqI8FVCaetmJYY81VMc6HXEEBSxhI+vr
tljD20WTBtZVefSknFgcE7eFhE/3l4yW5NFpVt/8qbotaIwyyFyZl0cH2o9m
jyxsoaCrI2tzUh77WlnP/oi0Ba+SI4Fzr+XRmCx6vWnEFjaPH1LCMnnMf5Lr
XJVvB6LtsiVBTvLIFv4isFuNBHdbfr7utJfH0Mu2Kz3mJJCmPF8XtJbH8z/7
2xe8SaD4/JgpGslj1cTNK1dvk+BwTcBP1gPyyPKbPuoQgwOQbj+FMnZ5LOmm
k0yccYAbwcZjH9rlUNurW23+sSNwBXL+t6Ycstzl+00z4AjZ50ZUol7IoWsp
v4TukiPcPuN3RbpWDt3FlO9LKThB5ck0+cAiOUysK/2VX+YEncc+hLNEyGH1
tVV+8r0TsC3lw6ujIod2shVqNY0uoKHj0KcgL4epOYvvLs64QKDD0URBaTmM
IoneD2N0ha/JUpu/hOSwuGRVjcreFQaXpsYe7JLDTmGbZOdlVyh76nhPcEIW
5T+PcmgJnASLY2Zqaymy2HjqShaNnzskeR5emEmUxWDzVk1irDu0XZYrHYiV
RZKkGK9PnjtoPGbgrwqXRXL6coVOhztI8LX/e8pDFpOeWbzXFz8F65NarQOa
sri9ocLWN3oKCoOUrau+EVF6UPD3ItkD1JPlqpc/E3FzKPyDZKwHDBRKsRyY
JmK3xTHv0FseQP1KqKPpPRHLuu4dCuzxAA9xhkP97UQMZXHU7VL2BPneSfGV
QiJO9RH7Wbc8oV4mfVndlojEQmfftUpvsNRKMY+0ICJ9k/M+hpfe8NU6sRJN
iBhlS7Y8POsNgpcueZjoEvHikfwNOmEfiBwif3BSIqIZY0KZaqoP6EXr4SUG
IpoLUDfSRZKh9+NqatsLGWSqvX+wM8AXhFl4I+/WyyBn3Nhz1ixf8NM66BPz
WAZTg4ZvRDf4AmtRuC6Uy+BCJ4P6z7++cMxje/l5hgxO2tI2/Un1g1dLu2xq
yTJ4ZN940M/nZ6GTVoinmF8GFVSKaWn3BADfAU2qaC4ZvGQB2g0qAeDl5bzg
ulsGQxlVORMMAoC+u7BdmFYGH2kTRYP9A8DghmRI3pI0Dm7ZXcluC4BWAaXh
1A5pFC9/Q2YNOg/NSrp5l4OksYVj4NOrL4Ew6dkTGuIvjZdr0vvKdgKBqpBk
70eWRlV2GLzDHwR6bGe5nNykMfTcWNcPoyDoXLqZcsBMGnMVa29tVwRB76PV
6AWJ//qI1oStoGAY21tOdhqUwiPSilS3xENhm7zP2LpXCsk8v4YStEJB9G6T
jHGXFJZY+XzOOR4KJ7nezh5olsJLJP5QQnoozK5QuXJWSuGxo1l7P9OGwbcn
TjZdMf/5a1FylsthsHmATfPgXinMkYxd2Px8AcLPlDZdUZRCegrHuRC6CNgo
1NJ9Q5TC/s2FIR7JCFhn8DX0E5XC6oJLc5STEbDy8aXlXRYpbCCqfuoZj4Dv
l2I82OYk8ebHEO3piYsw3vHr+twtSeTb9W5F8+8lcP73Gsf+HEl8pTCjl0y4
DGPKkpkx6ZL4bL1RnMrwMozkWucJJ0niuze2R31TLsMwufquTYgkitn6lGqJ
REH/bp+GZktJlPui/faiZDS02I9O5dBJonVr2VUR1xjYKM1bubwjgWwNZ/eZ
BMeA8ro9nfe/EthjuiSTfjUGbuUMENWXJfD6W+rk0IYYCHzf4f9+VAIVDtcp
5nPFgpRjzR/+JxI4d/tEkl9fLCQ4xwvcdJfAwv6b/DoucdBYpScf4yyBGpOG
dNphcbDyZ0eT7CCBjNKs4i7pceBaEOF2yFwCD7tdTaXujAP1iXNlHzUk0Myo
fWtSNR6+ujntF+KQwJARai3B3QlgdlrFKr+ZgAd0jDKeTyXC1KMN+pFnBDzi
zsikvJ0IwX9aXgjUEfDJ48NebYJJcDvbjpjzgICedqUhdrZJsPTywt+0PAJW
dMe78XQlQbpie1VCIAHdjPUaVJ4mw/u140yBMgSMvTWYRf3PNfDTk6DUEP7j
mT+con13DahSvwf/ECagSbV+jNL6NZCVvTzlx03Ali6ryN8aKRDhVNLgTUVA
yRcrib6YAiKURU+XEXE0MLkm9nf4OpxOim01viGOgfvf2PNypUHXaN2ZomRx
nPdZrhuRSgNllXmu9ThxzLo2SVOvngb/vrM8XXJRHE2zOrqrXdIgTVKE7q+P
OE58+Dv5oDINGpsbDJ/oi+PbwcSD343TQfbbx3TNFTFUWV8/qJ2bAatpujNf
v4ohg/NrmV9VGdCsXr4vZ1IMN2Y7gtpbM8AuPnho+bUYvtuSzX+8lAHR4uy8
ZeVieNssy6vFKBM+kAzyOFzE0HU8L+vN30xIbqsu/PxSFBUzhyfSYrKhtdh9
d1eTKIpcu5o0dDsb/kTxRFY+EcU7ImdR42k2+GtFOJ4rEkXuT7+TfH9kg02d
Ic9mqCjqhag6hLnlgFD5WDKrjCjavVg/aXk0F6quMoeoxYngem88lYnqTfjs
0zTLGyGC7H1VRQetboKoUYDNxjkRlOa/3HAs4Cak0Q6rNJ0QwZbHLKKrNTch
JLL421E1EWTT7wlW3n8LdPw1TjrNCOPrO9Xx1/XyYcDayyxGVxj7yu4pnI0u
gE7ZvTSc6sL46pu2mVVJAbzY2Xp6R0kYO3oHHjh3FkDZw3QZFBJGFtaktZ+s
hRDJ1ES982sP2n/2ZeW5XQiyLdxPIyv2oE7siOKp1iKIUW2RCufag9vplhPG
AsUQypAyysC0B8MFdFmiFYvBb4KUkbsjhHS+euL9usVwPGVhp35BCJeIXwLr
yMWg/JV/dK1TCL/trRotbSyGkSL/9KCLQng6c1ROxfsu7GMX/uv/SRAfrr5z
ru8vgRwRtSG1EUGMtHRoEZ4vgU0F0/sb/YK4oRxZX0JzD9A43Cb2hSD2z6n+
y33wHljGvi3LzhBEfS3vuNjCe+C3lmLZqCuIQZo2pk0hpVA6un2HqUAAYygm
jjM65cD4jSe0L0MAPVcOfX/kXA5+GwpmmUkCmOy/WVsSUQ77eZ3WhIMFME/d
/P7f+nJotag3UTUTQMlm96zEvfdhosV/hbTJj8mpvEWcyhUgcH9S/549P453
RQWGHH3w3x96tZ1nxo/LW2qXun0egNRUXcP1I/zodz+u0fjaA1AVSFEIU+JH
wfqS2u6BB2CUpMFtSs+PmS8+R426VEGoT/rMj3/4cDqBvehc9EN4J6sfo8nD
h3tys3H56yMYMVDWVGXmwwUPYZbrjDUwdVJwTYqKD+ndGP48F66BhbwfPmwL
vGg691n5tGEN0DHdtppu48W9B9pdv+bWwP75X2KJQbw4HlCQNnPkMWRUlDUP
DvLgjtuJ/XGVtWDXXIHB3TzY8/qJrB/WAt9QVSsf8uCFhwqDZ4drIf9PbafT
Qx4sZPZpbqZ5AvcsKX0ziTzIO77L6pbzE2hYez+xosWDae5+Eba8/8DYEaYd
rnJubH3Fdqc6vw4KSazUdQXc6DZjHMFcVwfuvuy0DlncONMxwxfXVwdzWbwM
+THcOGlMknpDXQ8/vhDYJZ250TCq5MwwuR5obhwWU+PkRguSAMdDaADiiC/Y
XuRCW9HukRu0z+C4zAs3+fNcqCk+beEt+QySApmjqb25cPy8hoWP/jP4ylyB
j2y40O0BXeOnK8+gUnPuCKs8F05N+rP27noOygUnDTo+cGK/16FdV3lewP6T
9ibqBzlxj2TZgLp1E3hU3SOzKXLigc7ivquhTZC9sZr8mcCJXuFc1rtvN8F6
WsarzN2cWMs19674SxM0tPSbLX/iwCezGWnsMc1wWNLUoiKTA2V9Rm33N1Eg
+vWlsoMz7DgtyLijptwCTqRjYdDPjjtL2pEFei2gNiVkbNzIjoGO8YfEHFpg
brVh3jGHHd/M08/7RreA+Z4VxUum7LhIUjRRetsCQme8nrTVsuE4yX+LHN0K
/zBYotWV3RgSIf+1eKENbqSLpDsG7MYvqX0r5nTt4L1nwf2Uy24sq3wswifc
DkIqybTB6rvR3DT5+JZZO8SQ2o7mfmfFwKccfCIP28GiVL133JYVU0dHKaPB
HTCvJz5yRooFn+3IjenseQmFmolfxtlZUMyYIXVH4yXY7V/6ZbXFjOduCqbP
kV4CSjeyqw8y48geTlPZzJeQx3jckDaaGReDjaijd3fB0b7UmvxRJgxdsad7
yNQNdx13El5nMOJz+eMb/oQeOG7jlQWXGbFlsUvJ1aAH2Mx6i2vJjCjt6eUa
4d0DF7TyG/N0GbHYhSf/cHUPWImpr3gsMWD5DdKXKe3X8PeTv8u2CQOG8Q8y
b3r2womACTVl6l3I/CwhjGm0H0hxi8zUi/SYWbJqWE49AFZ5f6aHPtDju0Mr
+rO8A2CAQmkXauhxv4WCyH2dAVDmcFhod6NHLWvVQZ/0AaCp6b93opkO6Ryz
jWc138D9H8ibfJEW9aZ+Kz8sHYS7tAMLJ7xpkaHhfSs0DUIB/2Sbsi0tVtLK
SC6/HYQM2D7/Vp4W582zpyrphuBi6qE+sREapKlJDUvxHAILldqEeg0apF7K
ZpZQegu//Et+z65RYZRw0YOat+/AO3jGlXOWCo0qzH39l97ByAVCp84AFcqY
3Is3ZRyGlriirJuVVHiXS93BVWsYbtzK32vpRoWnx8Y8N0qHwSqF+D44fYdS
yxbkzhf1Hp4eZqQQ1Lcp/QKfA+hMP0KhYcL1SM5tClnAV3DY+yPEW9E5v//+
h+JyZePbq/iPYONFtZly5w/ldazxI9HWj7CQvrFvg+kPJexGj3WQ1giIz38t
6xv7l5Jid8pwXX0UEnO7b1yM3aAcpPPrzDUbB5no8OFKxw0KOeuo+u7z49Du
QxQdUd2gZJtupdTmjAPN4fiHGpO/KWcj3Cavz4xD5Jju6zXN35RafZmZ65ET
EEh4yhSwtkbp1lEu+PZsElwflMV5+KxSIouNOpeVpmE70/51JqxS/HqLdL/q
T8PtSDqeNr5VivbsnYEtx2n4aH6qhNCxQuEianeEJUyD3bJI6wRhhdKQcXu1
c2oaTA9k7xwfXab8YzbVO3NrBni0WxiHbZcp+Qb1gnMLM/A/WclR+w==
     "]], LineBox[CompressedData["
1:eJwVlmc4Fgwbhq0Qkr33eDzGQ0ol9bhvIyOUkRFKVkZFZvRSISNlZodESaQQ
QhLJLq+dPRqyRygjfO/36/pzXv/O4zouUTt3Y0cqCgoKMUoKiv/njEK92dmS
7/BQs5x3cu4rLFbx/4xu+QHLBp61M2lfoeOdYCad8RTE/uQp4fw6AQ/qRZk2
7ObB5Bd5LS90HJhU1b9mvJwHj2faeiTPcbhTYVehvjkPRzR60povjINvYY7D
/bgFyB05UqWhPA4WyZLvhGsXIXHjE1d8/xjElHEczWFehgzRmI7lolEwvcsz
1XJ5Bdhmn+f4Bg1DfCPRJD1uBQZlBu0GbIahnfpYjdubFcjN8G6wVx0GrZvn
EtipV+HEJULVwtYQKHul4fm0VfjUoWLc7zcE/OcFUpea16BDw9m7y38QJg6I
nOImrIPgvgRKheR+uBS7e5zzzDoEvRCirb/eDzOLoyR2v3VotVZXvGXRD79e
ZrDub12HiTZreXe+fqAi8Q/Qum1AnabzUWLWF5CQ5nL+XbYJ5kdqV7pK+uCS
KFNY78ltoF8sMXy70gMzt2evd7ttwy7jq8i1/h5wG2916UzehljGy5tGNT3g
++iuwefpbSCfufnp2t0eCBek42yI2oGQwZbbaqI9kMdL9aS0dxeuV/AwMph3
wxr93/GWg5Q4ZqEcyzvYCZ4ZGizTWpQY8ZGJXFrfCUuK94DeihIzPIKoLhd2
wowlX6ZWCCXmcPufkgvqhPEXylb13ZS4T+HezoZ0J3wy9Omt9qZCE6U0mie3
OyAnZaHlVTk1RqXFiScHt4MI6chGeys1+l1YCTW0bofMukDiwig1RtD9nTt2
pB1SZpjC5ehocGDUrP/hzGeIPiGr+dycBtn8KbMSTT/DjXGnmux1GvQycvpI
UvoERsSJkkQVWqR7YZXryNYKZm3rRpYGtGjNJ+v3daUFLN1YloUu0uJgUvRu
cG8LOJSCQl4oLSbc54uQT20BX8wsqOqgxUucfJsyYi2QZmH1ZOwSHa7cbP2c
qNIM3yN6E6Uf0KPifX1JkTuNMCU7r7TwlB63vx/UanRphPl2mp6SCnos858n
3zvTCL85lNhOjNLjAe0CUQ/+RqB/HB99Wnov/nFk7corbQBS5Zlwr/d7cYOz
SeD53EfwnW7xezfLgMNSUe27HvWQKag7xE3BiKvU9TIm5+qhyaiZ7MnBiKFb
x/oasB54qhqppMiMyK59OICepR6qIuvvx0YzovE/+hU7rz7Ajuy7LHtFJnRl
DTkYtVYHoW5FzXuv78OOPWz75JNq4WW2gqzDvX3I5niNViyoFvr6XkbVPNqH
yrTVpQeu1AIBCo29mvdhlU9FXoZ6LTTvzx8e5mXGv8SxcIeJ98BUnLP0qpoZ
7Yrjt41zaqDVX49JlpIFO6Q8Nb/rVYMYv9daPgMLSvG42V6QqYYb1WmjMhws
WEbjfphibzVI704XyUix4FXGEK2qxrcQcSfCVMaABZlmD65Rab4F7ZiGTOlU
FlykZLpRc7IKPj4BRaIiK05vPynOc6gAAS0nvjwVVoxh6kn7oF0B3j+jqYma
rIg8CbU7MhUgLjPaK2XOitzfK4RHlt9A8KuAG1KBrJiGBc2koDegVlVZT2hh
xdmRSPz7tBxq/j1kJmnLhul/bek06MrA2z7c0seVDTnYWur6FkpB+s/ghQYv
NmzsqR0I6yuFBKFgJ8cwNjzoW5d5PLcUXK92+D0tYMNfZ1dmV7RKgYvx6kPJ
32w44FofGhL1Gty0cscl77Gj+nJG80n5EpAY3Pjuk8COQlYH5Im8JTBw1WC6
IYMdC4lbvOI0JaCZuLrsWMSOS1GX2ewGi4Hvuzp1bi871u7qe1BGFENj0Jgk
QYQDe68o5hb+LAKhdzyXCWUcuJ+mq5ri2iu4xCtipPaeA4nmVawOOq+g0Efq
qHULB56+yW+4IfIKTsgfoY4f4cDXxQzRFV0vwfKRycPtPZzYfY1bLUT5JSQG
Rbf1mHHixJdgLo59hcCkRSMXss6JFk0pd8L78+FsNiNbJhUX5k5LbLwuz4eH
O2zrFUxcmMA5y8SYmA8yb0Q/Lohw4VfLpOPKxvmgQwRrS10unORQn4xofw4h
DDfuK6ZxYRj78c7e9jzYbF+cGzvOjYHYoFAzlwuhB8ciDU5yY+PlP1ktnbnA
ktROfHuaG6X6lutXy3OBcL7QIcmWG5fjLSKfB+WC8azrsH44N7IIHmW5y5ML
+XSTbZVd3OjHYa9Nof8ULHE4/4ELDxYNn5EfbM6BHzltOpRePOhxJW0gqTgH
rtG9nXQL4MH6lxpjbmk5ENaeKnYqhge7fij6X7uSAyXW5mkUZTy48c+RK+Ws
OcDg33X3KgUvjvh6LCjaZsPb4mZn7WRevDrM08DO/hj6Ry5P3XrMi9K6/23T
dhas7t3vXFHAiyx3Unzyf2aBvJ2pk3QtL3Y46Ie+qs6CbLavjozTvBi6m2VH
4ZwFkV5bdv+q8GHMhUhx1fBHYHlY/rz5KB9uZQgOdfJnwHXbzuGYKT60jmI7
Vvk7HRKivK2bf/FhxJ2EkX8706H9R5XVMTp+VFSP3RsZkQ7qSdqW/Af4cWKK
7CK7/vA/ny+ajwXx40sVTsHFsTRYr3hg5CQpgLlPc/4s/psCFnNCd3/JC6BZ
0O0Jp5IUqBTOrw1UFkBynf0yVWIK3AirVUjQE8BPw/zDjy1T4K/J/L46DwFU
cpc1u/kzGSgWtVr5agTwrHmvRjRdMtBLbqq3mwliyGj2+m+bRHC2CL1x7qIg
9h1uUwnTSoSWeywl310EUUXz6sdDpESI/EUQ3QoQxLJ94kLTmwnAVGuyK5Uj
iOTODzSVyQnAYlX4NmhREOULrFbb+x4Ab9xFpcMRQljateo66RIP/eXc4bFx
Qtj9lDLP5Ww8JA23D8ymCaFPCu36HogHNiL5VnahENogq/VdjnhgeM/bur9b
CL011fZW1MbB37kumxlBYWyuaWROF4yDcZ2T9x69FsbNmhKTgM4YyHT7O7JZ
LYwik3UyVi9iwDrh9QGzRmFcYcwwdQyPgYEx0T6mgf/4ptfDm+QY6PLdEbmx
I4xMGweOShZGg12XlVW+hAge7chm1X8QBSYUnMt33EWwh/tJRGLgPQi4foox
xVsEzazlrNos78GThVuSBf4ieIgvU4mkfA9Wh2fOdYaI4KpNnqD3SiQkVNZ+
EEwRwStZYXX0VyKhx/NKQnmtCB6pL/gr6HgXTH/UH51iFUWRCGmbez7hcNN6
w2iLSxQzLfrVhszDIbdb/gqzgCha9qSUG6qEw++61CwlgijKs1qlFOyGQVKm
+94gFVHcnrfkEbgfBn3m/EO89qLI/oX87H1BKJi3et7UKxXFXEXLxwM0d0Dk
ZPoqXaUoDn7TST40HwIz7xtcP74Txaw9swHPe0PgZhmPOblJFL8yuz+Yyg2B
3KwaBYVBUUxu/G1ZdCoEVn0ZJtgoxJBhPY18KjkY4sWzNQb1xJCw23iiXSMI
rDPbKpMMxbByjYvdRSEICLxrCiamYhgXepRSgD8Iqph1BD5dEEOawUOvW37d
homN+dV3HmKo0uhyTi3nNhzoOJb7OFkMn99N9LlLfxvaAzrpXb6J4c2ixMsh
TYEwMdSzGDklhsIjkXyXHgfCqkp/34t5MfS+ORLn/08g8G6MPln6I4bbqaRx
xQOB4OAzh35M4pi680ll4mEAbF2l8w8/LI7c/anf9gT8A0Qb8vTTcHFUlmdz
bz/vD8drsKPpvjhWNH6iNSf7w2lBzTfTceKYV6ott1fQH7yHToWS0sVR0GaP
/vSwH7w3txAtKxLHtRURoQcX/MDM0OvcxwFxNFco+Gbjch1C1J63fJWVQMs3
EbNBD33gY6p6zdwBCTRnrR6zvO0DtL+GSn4flkDqax2/TB19IDKbOZ0BJXBb
80xrsYIPxFJ7ux08K4FUL0893GrwhswGVfbgAAkU7Eo1f73uBRW6PdainyVQ
a6BDP83HEzYfXzWS7ZJAl2OLG04XPOHEJq3W4S8SuM5n9NlY2xPe5x9T0J2Q
QP3gsLO3eD2hkfERpceaBIr9sVlQeO8B3Z9dcmsFJTHxS/+Bjv0esGC0u2jj
Jok42f3tWKQ7dBXeR3YvSUxv8gwBR3co28sX13hdEsNtswKvoTsE1CkdJAVJ
Yt10QrnJHzdgUHT13nwgiXJOulW8Tm4gydK7nlApicovvtb7nb4K1u35lK00
BNxpMrNROn4ZUEbZOHAvAaclmA5p818G8bCG7APMBMxeFve5teUKM+RxjWRu
Aj7WEU+0qXYFv0LOMAcZAqanHr4zAK6QcP82w+6Z/3jPnx+iDVyg7ZQZu9JD
AspHGKyOBDvBeuS7Hv0sAtI+y5vZcnACiTaJJMenBJyU0B0GbScI0FvhSX5F
QIGNm0vKTE4grx8rtFlPwJ4MliczyZcg3qBVunaOgJ3El0fFyx3BwlAV9VWl
cOWiNnUhkwPciX1K6aghhV9mCaaKK/ZQ3MFUH6gjhZatLxn6BuyBwWjo5Ctj
KdRK1/h765k9VBv56bE5SWGF1ONQI017EDYpMeuPkUJaZ2+V5hA7mDQlXHWY
kMKOyrJnv3lsoTQ1KJIwKYW8/T+YXtDYQvDI8LOpGSl8G8AW7r90EYQdH3y9
siqFp+MUdKybL4KFN4WFDx0RNwYjf5D9L0Jr/KB6GImIWUsV3iU1NlD4bzRP
nj8RAyqflTr7nYcA9pnDrjeJaNz9z5qb6Xk4ZX7SRC6EiAt2BRWZB8/D5OhW
VNF9IvosalPemLcGoQVn6spHRJzK89Dic7SGWCaNhZYGIhqd0Sv9YmUF3rp/
6mdZpVH3XaY01aVz4BE2tZDIJY25R6kmvXXOgVv9AC/yS+OhmRYaBtlz4Eyu
dk+QkEbHzoKWtCULsFYM4icflUa3zVV+40ALOMnL6BVtLY2Km8Jda+nmwDUt
JKb4TBqfnLQUYFg1BXYCi8FQgTTe4X/CcGvQFFjsKf1Ci6Tx+hnDYtY6U2AY
+fZ5oFIa39E9y4iJNoWdjjz/4E/S2Ns9dWhGxhR+Vhzs7F6Wxmw32R9/nc9C
RYTWbd8TMpjoxVlYumEMO89ZBcLUZJC3OfF53YQxaLYNv0nUksHYWNnxuRZj
6NjntVhqKINNPXL2GWnGMBX/6MKKgwyyRYpk2ZGNgSdj/cS1KBmcXTGNOh9h
BP7F+RsuozLoacRkwn/IEGq7fBL9v8kg47qa3HMhQ6BdRcW7UzIYYJXabchg
CPFHvjjn/ZLBLh9xzsH6M5D/lrp/klYW2TRjpAokzsBgg3W5vYIsWo9MdiQt
GoDKILPX+duy+MhaLmo6Tw/Edj+7coXK4rba0pezEXrAIBFl9+9dWWyntQiZ
dNL77+8yGqs9kMXTH320A6T0wI+SXlEyVxb3uyhlXck7BW+IlItzbbJILxrO
q1KsC0rXV1wDuOXQcujLhwsj2iCQXmJ3WEAOUyqMPNXrtIGmzsNyQUQOB+bd
VbWfakM3w5LuRRk5/Nb6Mfb1VW3wzJwjapLl8NHo5nc2Cm0obvgxyWgvh9d0
vvK0yWiBPEe/3cOXckixdJZDNFkTToVvro6/lkNV3fYf+wM04dKmQDihUg4v
TzLri9lqwqNx24LiejlM5GMWKJbVBJbC2ZWmfjmMe+r81uODBiyf3L2zSkXC
V590dMx/q0PpdcIzA3MSXtJZ4gj2VYOOGZ1jD6xJePzkjlWUjRrMnb/c1m9L
wl/vDTvKddRAUrNo0f4KCU876Gbb86tBEouK8o0gEsbLJjwW+YDg99ygJbeA
hAz3LBxpORESBK5ZzRWRcLdYovjjLkBRTPy8YjkJf6p7yZX2Akz7fGF9V0vC
PeT6d8rBAJbqtpbdvSRcmBpx6BhRBd+ykDmeIRJq8uFecpkqxBNzb14Y/69/
wYZm7L4qtDLPZk/PkNCTu3Ky7oQqTAbtO6ywRMJJ0id1Kk5VoFpTaPJeI2F+
ot6Y7zwZhJyNz1VtknBVPeK6cCMZjg95z+7ukrBHV7ZpK5MM/wOhyjoS
     "]]}},
  AspectRatio->NCache[GoldenRatio^(-1), 0.6180339887498948],
  Axes->True,
  AxesLabel->{None, None},
  AxesOrigin->{0, 0},
  Method->{},
  PlotRange->{{-15, 15}, {0., 0.5914183141886896}},
  PlotRangeClipping->True,
  PlotRangePadding->{
    Scaled[0.02], 
    Scaled[0.02]}]], "Output",
 CellChangeTimes->{3.503830399609375*^9, 3.504110300796875*^9, 
  3.504194022328125*^9, 3.504255880578125*^9, 3.50426401321875*^9, 
  3.504264189765625*^9, 3.50426438690625*^9, 3.5042675145625*^9, 
  3.51583086740625*^9, 3.515831153453125*^9, 3.5572375766877213`*^9, 
  3.568986839802846*^9, 3.568988037490637*^9, 3.56898956496588*^9, 
  3.5689953449319057`*^9, 3.569056119234812*^9, 3.572689362384458*^9, 
  3.597943449425726*^9, 3.598000893910099*^9, 3.598692288374235*^9, 
  3.5987785313941936`*^9, 3.59880418018781*^9, 3.598864601685492*^9, 
  3.5988848239276257`*^9, 3.59895276786429*^9, 3.599038743163975*^9, 
  3.599129345604673*^9, 3.602149382673085*^9, 3.602668625887289*^9, 
  3.6027537495829697`*^9, 3.602769389239008*^9}]
}, Open  ]],

Cell[CellGroupData[{

Cell[BoxData[
 RowBox[{"vf1", "=", 
  RowBox[{"vff1", "[", 
   RowBox[{
    RowBox[{"-", "m`l2Stage"}], ",", "m`delay"}], "]"}]}]], "Input",
 CellChangeTimes->{{3.502905894921875*^9, 3.502905939609375*^9}, {
   3.5029069790625*^9, 3.502906998*^9}, {3.502985522921875*^9, 
   3.50298552671875*^9}, {3.502985919546875*^9, 3.502985921734375*^9}, {
   3.50298648071875*^9, 3.5029864870625*^9}, 3.502987773046875*^9, {
   3.503047595171875*^9, 3.503047614625*^9}, {3.503048086796875*^9, 
   3.5030480936875*^9}}],

Cell[BoxData[
 RowBox[{"Function", "[", 
  RowBox[{"q$", ",", 
   RowBox[{"eav7if", "[", 
    RowBox[{
     RowBox[{"-", "8.839215686274514`"}], ",", "q$", ",", 
     RowBox[{"-", "8.839215686274514`"}], ",", "3.6830065359477135`", ",", 
     "0.04216247105682406`", ",", "0.5120625158386006`", ",", 
     "1.2373374021090728`", ",", 
     TagBox[
      RowBox[{"InterpolatingFunction", "[", 
       RowBox[{
        RowBox[{"{", 
         RowBox[{"{", 
          RowBox[{
           RowBox[{"-", "15.600051307448298`"}], ",", "15.592434094895834`"}],
           "}"}], "}"}], ",", "\<\"<>\"\>"}], "]"}],
      False,
      Editable->False], ",", 
     RowBox[{"-", "15.592434094895834`"}], ",", "0.039150865981336616`", ",", 
     "1.204833746565553`"}], "]"}]}], "]"}]], "Output",
 CellChangeTimes->{
  3.50298453803125*^9, 3.502984606921875*^9, 3.50298534390625*^9, 
   3.502985478921875*^9, 3.502985527453125*^9, 3.50298592278125*^9, 
   3.50298636878125*^9, 3.50298641659375*^9, {3.502986488453125*^9, 
   3.502986512546875*^9}, 3.50298668740625*^9, 3.5029867766875*^9, 
   3.502987124640625*^9, 3.50298720703125*^9, 3.502987344546875*^9, 
   3.502987584296875*^9, 3.502987774453125*^9, 3.503047388859375*^9, {
   3.503047605671875*^9, 3.503047615890625*^9}, 3.50304802740625*^9, 
   3.503048064359375*^9, 3.503048094609375*^9, 3.503747606484375*^9, 
   3.503747713171875*^9, 3.503748000484375*^9, 3.50374830728125*^9, 
   3.5037662623125*^9, 3.503770722875*^9, 3.503830399828125*^9, 
   3.5041103010625*^9, 3.504194022640625*^9, 3.504255880875*^9, 
   3.504264013625*^9, 3.50426419015625*^9, 3.50426438728125*^9, 
   3.50426751478125*^9, 3.51583086771875*^9, 3.51583115375*^9, 
   3.557237585343207*^9, 3.568986839965341*^9, 3.56898804208984*^9, 
   3.568989565140374*^9, 3.568995345194109*^9, 3.569056119455377*^9, 
   3.572689362537696*^9, 3.597943453362369*^9, 3.598000894095413*^9, 
   3.598692288596918*^9, 3.598778531855497*^9, 3.5988041803650846`*^9, 
   3.59886460187529*^9, 3.598884824078309*^9, 3.5989527680850697`*^9, 
   3.599038743380157*^9, 3.5991293458060207`*^9, 3.602149382906879*^9, 
   3.602668626091893*^9, 3.602753749838813*^9, 3.602769389395042*^9}]
}, Open  ]],

Cell[CellGroupData[{

Cell[BoxData[
 RowBox[{"vf2", "=", 
  RowBox[{"vff2", "[", 
   RowBox[{
    RowBox[{"-", "m`l2Stage"}], ",", "m`delay"}], "]"}]}]], "Input",
 CellChangeTimes->{{3.502905894921875*^9, 3.502905939609375*^9}, {
   3.5029069790625*^9, 3.502906998*^9}, {3.502985522921875*^9, 
   3.50298552671875*^9}, {3.502985919546875*^9, 3.502985921734375*^9}, {
   3.50298648071875*^9, 3.5029864870625*^9}, 3.502987773046875*^9, {
   3.502987866734375*^9, 3.502987871515625*^9}}],

Cell[BoxData[
 RowBox[{"Function", "[", 
  RowBox[{"q$", ",", 
   RowBox[{"eav7if", "[", 
    RowBox[{
     RowBox[{"-", "8.839215686274514`"}], ",", "q$", ",", 
     RowBox[{"-", "8.839215686274514`"}], ",", "3.6830065359477135`", ",", 
     "0.04216247105682406`", ",", "0.5120625158386006`", ",", 
     "1.2373374021090728`", ",", 
     TagBox[
      RowBox[{"InterpolatingFunction", "[", 
       RowBox[{
        RowBox[{"{", 
         RowBox[{"{", 
          RowBox[{
           RowBox[{"-", "15.600051307448298`"}], ",", "15.592434094895834`"}],
           "}"}], "}"}], ",", "\<\"<>\"\>"}], "]"}],
      False,
      Editable->False], ",", 
     RowBox[{"-", "15.592434094895834`"}], ",", "0.039150865981336616`", ",", 
     "1.204833746565553`"}], "]"}]}], "]"}]], "Output",
 CellChangeTimes->{
  3.50298787278125*^9, 3.503047391234375*^9, {3.5030480676875*^9, 
   3.503048096140625*^9}, 3.503748331453125*^9, 3.503766263875*^9, 
   3.503770724515625*^9, 3.50383040003125*^9, 3.504110301359375*^9, 
   3.504194023125*^9, 3.50425588109375*^9, 3.504264014*^9, 
   3.50426419053125*^9, 3.504264387671875*^9, 3.504267514984375*^9, 
   3.515830868*^9, 3.515831154015625*^9, 3.557237586590135*^9, 
   3.568986840117968*^9, 3.568988045390896*^9, 3.56898956529041*^9, 
   3.568995345354237*^9, 3.56905611963227*^9, 3.572689362684256*^9, 
   3.597943454845788*^9, 3.5980008942477417`*^9, 3.598692288846552*^9, 
   3.598778532298716*^9, 3.598804180567503*^9, 3.598864602033884*^9, 
   3.5988848242271*^9, 3.598952768322406*^9, 3.599038743562495*^9, 
   3.59912934598005*^9, 3.602149383150744*^9, 3.60266862625276*^9, 
   3.602753750044729*^9, 3.602769389544423*^9}]
}, Open  ]],

Cell[CellGroupData[{

Cell[BoxData[
 RowBox[{"{", 
  RowBox[{
   RowBox[{"vf1", "[", "1", "]"}], ",", 
   RowBox[{"vf2", "[", "1", "]"}]}], "}"}]], "Input",
 CellChangeTimes->{{3.5029059631875*^9, 3.50290596821875*^9}, {
  3.502987903921875*^9, 3.502987907984375*^9}}],

Cell[BoxData[
 RowBox[{"{", 
  RowBox[{"0.7461547228313138`", ",", "0.7800428799622744`"}], 
  "}"}]], "Output",
 CellChangeTimes->CompressedData["
1:eJxTTMoPSmVkYGCwYwCBnxHOkq8cGRoKpkHo/ash9PcNENp1L5hmuPjNBcx/
sDkOTJ9QTwCL8yQkgfk3slLBfC3dNDBduywTLD55NZhmkNwCoRUFssDifxTA
NIONOoQ+GAGh5RZA5M8egdD330FouZ8QOpIrG0xza0BoCwcwzTAhAELrZXeA
xcO2dUDcM/+eFIgOjX8uBfZXz0swn2kDmzSIvy66H0QzPLPZAabVCq+B6YOZ
t8D0pXoIXTYDTDckyN8B85u8XhmC+I55IDrOtSTrScMrx+4tLNG+0185atmw
fQLRuVar1vsB6VvBOk2BQPpzyRe9fCD94XyYVey8V4782wRDOs69cpwrdyJ+
CZC2aJD58fX8K8dygy4RhQtAc55PnaUDpN09HKW9gHSfCsfvYCD9ZjKXRimQ
ZrD8pDQfSK+YZp9wGkhrqjxl6Lv2ylEv1KOr+/orx4iVB6W2Aun+nk179wBp
AM+c0q8=
  "]]
}, Open  ]],

Cell[CellGroupData[{

Cell[BoxData[
 RowBox[{"With", "[", 
  RowBox[{
   RowBox[{"{", 
    RowBox[{
     RowBox[{"a", "=", 
      RowBox[{"-", "m`l2Stage"}]}], ",", 
     RowBox[{"\[Alpha]", "=", "m`\[Alpha]"}], ",", 
     RowBox[{"\[Lambda]", "=", "m`\[Lambda]"}], ",", 
     RowBox[{"\[Sigma]", "=", "m`\[Sigma]"}], ",", 
     RowBox[{"\[Delta]", "=", "m`\[Delta]"}], ",", 
     RowBox[{"dValue", "=", "m`dValue"}], ",", 
     RowBox[{"l3Value", "=", "m`l3Value"}]}], "}"}], ",", 
   "\[IndentingNewLine]", 
   RowBox[{"Plot", "[", 
    RowBox[{
     RowBox[{"{", "\[IndentingNewLine]", 
      RowBox[{
       RowBox[{"vf1", "[", "q", "]"}], ",", 
       RowBox[{"vf2", "[", "q", "]"}], ",", "\[IndentingNewLine]", 
       RowBox[{"l2div2", "[", 
        RowBox[{
        "a", ",", "q", ",", "\[Alpha]", ",", "\[Lambda]", ",", "\[Sigma]", 
         ",", "\[Delta]", ",", "dValue", ",", "l3Value"}], "]"}]}], 
      "\[IndentingNewLine]", "}"}], ",", 
     RowBox[{"{", 
      RowBox[{"q", ",", "0", ",", "1"}], "}"}], ",", "\[IndentingNewLine]", 
     RowBox[{"PlotStyle", "\[Rule]", 
      RowBox[{"{", 
       RowBox[{"Red", ",", "Green", ",", "Black"}], "}"}]}]}], "]"}]}], 
  "\[IndentingNewLine]", "]"}]], "Input",
 CellChangeTimes->{{3.502906863171875*^9, 3.502906886015625*^9}, {
   3.5029069293125*^9, 3.502907001546875*^9}, {3.502985370390625*^9, 
   3.502985447375*^9}, {3.502985668828125*^9, 3.502985717*^9}, {
   3.50298575090625*^9, 3.50298581678125*^9}, {3.50298585375*^9, 
   3.50298585953125*^9}, {3.50298681575*^9, 3.502986824578125*^9}, {
   3.502987535015625*^9, 3.502987556171875*^9}, 3.502987714765625*^9, 
   3.50298780684375*^9, {3.5029879165625*^9, 3.50298791909375*^9}, {
   3.5030481408125*^9, 3.503048264890625*^9}, {3.503748383765625*^9, 
   3.503748397109375*^9}, {3.50376199684375*^9, 3.50376203025*^9}, {
   3.5037620765625*^9, 3.5037620766875*^9}}],

Cell[BoxData[
 GraphicsBox[{{{}, {}, 
    {RGBColor[1, 0, 0], LineBox[CompressedData["
1:eJwl13k8VN0bAHBrWSKS7UVKEiWppEKeVFKyZQmFUBEpWVKoLEmyxBuFtxJR
IXu2kChZw9y5syD7NvYxlaQsv3Pn99d8vp/nzDnnPs+5Z57Z5OxpfpGLg4ND
kZODg/g0vDiG1Yxb6QrTnur840qCVHHT8EjpMNjf+mYf4RC+d1sfSCeAoXok
20k9AUdKllOgosOXbRvbtPxZVgbMPTZhe3eO6CpZvmygXzjGtuBKiJ3BhnwY
GxFj2yozscVHqAhM1qxoEt5yambsc1QxhM/9321r169XO1QGNcFLbN9oOwBJ
P99DlnQ72wa1r4RbA6ogofUZ25LFor2cnB9BbTSHbSeH1/aZvTWw7eQOtksH
j3xt1/kEPeadewlXvZ71SUj4DD4WHuz4J/fnMrZTdTAU78OOdx+/Is69ox72
30lne07p4NrcKw0QK9TKHr8Y+3PthaZGsJ7XZce5Ft6KyGxphi6j8+y47K3w
82VuLTCSFcCOa644llrkfYVxvJBtzk+Gh2OmWkFlbN9+wl/DNNrqt7VD2Mxh
DcKHx0MLVh0mQQ81Xp2wfNzkQtYMCUYS7rHnr3YKyir6QYKP4ars8Q57xGwr
f5Ng10DVLsJLPG/46pZIcHSdy07Cz2ha5V+5MHA5Zb2DcJe/s2TvGgyi+KfY
lpKL9GNKYIC1ndxNeF228g8NwKDZyJgdNzM2Mz92AoP52nJlwrGzNwqtLTAI
GJBUJaz2SdDJ0QYDi4JANXb94l+IuNljsKtyhr3/Kxf31Hg5Y+BarrWH8Jp9
DZ4Brhi8SFFh5+Mt31n5ux4YsDZzs5/PsGumLcoLA4Vld/b48behdxL80Hpv
LNnzRdyWUHseiIEe6zd7/a2m2T2vgjEY9IhTIVy/UTcm7x4G+zwslAi7fMd0
yiIx6OAM2EyYt+7i1MdYDCTuP1IgnPF44WljAgazngGKhI+6xpzEkjE4XdLC
/v7Q/k1/O1MwkL99gj1/qEBJ9mA6Bot7yrYTrsnt5v+Zi0FmiBc738tmPG68
5Ris0YvdRvi5QpKU8AcMojd4sufT+bm9UeITBni1KHv97i8fb8g3YJCBlcgR
Dky02Kr8FQON2mRpwhVageEHaBjcp9DECf/ueTli2I/B8cBmdlwzpPmo3QQG
dH3xDYSvK35Pv/ITg89tcRsJr/91z8JvAYOhJ/vZ8xc3SHMHLWMQXDwpSdgi
ObfoPjcZfNqE1hH+7q7nHMdHhpiaEUHC/+pQRZOFyMCUquAlrC7sVpu2jgyX
pbAVaeT2vsVr2ZJkGC+69ofw1cK4je9kyRC1KXKBcI5leVCdEhmcLyb9JTw5
39dLVSdDk+vjJcKlrrGfDDXJUGVTyXYwXff1R20yFM+VLBI+aTDzQEOPDAcv
r5sjLFH2/ErWMTJIZKRNEh5QMj61wYgMqnZnBtjrPVnUiD9FhsnMdBrhG6ty
pPisydCrNNxC+LDf2cVbdmSw/BNSS1hoVKCf5USGvQJQQbjDquKziysZtmAL
ZYTTv7i9+eZBhr7jPKXs59srHWXmTQae4q53hA+8arz65QYZUr8vFBDmEb9p
rnWbDBdD+nLY+QnbqpkfSobOm/xvCP/3kyatGEGGqZb4ZMIXL4QvJcWg+WMC
IwirU/YOCMWTIdS7+zrhv0dG6kKT0PPG7nAmXP8uIXP+ORnkPUeMCf+7+Wi0
RzoZpMUDDhC2i//hOZBJhpCoICXCStzpFqfzyJDH/0GGMMvbfF/LOzIE9feK
EK4a5JQ59B7lP12Fl3C4eeFycTXK9+fBeSnkU58cB1XqUPyB2Rhh2d0i9SlN
ZCDJVFAJM9I+Zom1k+FLo2Ml4SJRz5gICor/7UskfDtkg9dSJxkW0v5cI3yc
1Wrp3UeGyIy9BoTFnG7vZwyTwd9KXIZwL0lV1m6CDOuvyU1LIvsWRA3pz5Gh
hX4okTBs1G6o+EOGNUo+PoQF4iayd3Lg8Muz1ogwZSX5YQYvDgtc3ZsIv/A8
4S0tiENevi9LAtm977fVQxEcZhp0KwhrmGYe4JbAYU6WGUB4pdpa7qYMDsYe
TCXCzWqrOac34vDivHOjOPLjlNJhJyUcqk9yOxF2FHZppG3HwaVOnbUe+dd0
XWyNJg5t3VkLYkR+GwSaTuniIO7TeoJwdOtm62w9HPrLIlcRtj6Ia8kb4MBh
Qo9Zh6yQG7ohwQgHrfBTqwhPy+7m4jfHAV+j5iGKXB49MHLbGge7b68qRYj7
aDGu6bsdDiZ7fs2uRTb2OJTr6oxDbub61YSluplx3a44TBqb/BRCHjz5wvfU
FRyUvK9/WIOcW2liU++NbMY6J4h8c/uytvZNHObXq3byIx95mitfcBsHs+5H
SnzIwoL23FvuonznPNZfhdwZsIaRHIHDM6Fdl3iI+3Sisln4IQ4GjabK3MT7
kmi62T0eh7LDxvGcyPuODgV+ScKh9JVm6IoLCThYfpSNKciWfvgicvNzgR23
0nEI8nt6cQE5wTDlHj0Th9NNtpJzyA7zu3p35+FQ9HN5momsnPFF8+E7HET9
mswmkVlmtrHj5TgIucbuGUGuWJpiHK3GYbPh+4M9yGHZwYdSP6P984pI4sgm
1uuT/zbisORd5VqPLMWTyTrdhkPB+LGOUuTBAm3DIhwHN+yJaAbyW/v2l0Kd
OKTajP+IQPYVOP/3Ui8OwvWFI27IumW/LOqGcODrPPTVAJnvQmSO/DgOKYq+
LAVkssgG3sAZHOQsu1L+XkTvv7t+6a4FHLQLWKWvkaPlEqReCFNAv9HBZuYC
yu/dXT3+ByjQcaV+3vk8CV6qf9lL1aXAJaMVtV3IHj02D9WPUqCEY8pixRnl
c18wMEwooPvvrwdPkZUm2tIsL1AgsLLal+KE9mvm4bIzlgLRun5lJo5ov0sr
1ZEJFFjefllfHnl1drzkaDIFEqYVFGfPofuKu7LxWQYFfCKtnB4h15bybxeo
oIDG7tWxPQ4kiDz//O7FjxT4blS3sQjZUmRXd00dBfjWLKreRx5zs4m50U4B
3kBW/h5kYbk3zOFhCvTM2W96Zk+CQ6fv9gyNU2A7j87VW8jesedaBmco8KFX
9o8tckaj9vuBHxSYvyureQCZxin1pv83BSZ4Z0VkkPm0fyb0LVHgP8mD6ziQ
tXxJob1cVOiZ31o7Zofyk5tzrWc1FTb8tsigIqeMRjh0r6HCHa5hvQZkkvxF
o2+iVDCWD5SvRuay1dPqkqBCoGnw1XxkjUdyyp0yVPjw8m16OrJLy4J4x0Yq
SAqNCKchJ/HQuOlbqFBpM5+Yhdx8sIhF3UYFmcN9ih+RF/0e9lF2UsHKqjV5
CFmtwL0V16CCT9PWTim0X8fxY5XkA1TQt43+7Ij8SGFzFqZLha31ifmfkevO
rjwhHaFCbRT3+BGUv18J38Laj1NBPN7qWReycluZd5sxFb7QSj0iUH3OrE5w
bDWnwpJO8aIxqmf0oWsmX62pELwfZraj+lf7G+m02FFBwi1vUAGdj9ki5W3N
TlQQ1K4O2IPOk8IUj1STCxX+Li3sPY/On+WWAd7Gy1Q4+4Fl0IzOZ7jDhx/1
16igYr/t3gniPkpMHvhynQoHLRte9l4iwQTpentdABWUNgja3HdH99ERtbef
wqjgeVzeS+AqCe7cEkiufYDmu7Bo3O9JgoKS0fCah1R4H/G4uMYL9SvKL5yr
k6jgrDsz4n8d9UdrRP6pyKFC0dmjXKq3UT1prIhCChrv6CWyHI2ez63EJVWR
Bgbn91w2zUXrH8qNENxGg6zIxufh+ej/gtSrbL+dNFC/8vhBdSGqb0PCjJEW
DSaett5RLyWBv6Kv34IpDapdLz2W+ojq27c73DyQBmau170VMZT/0m2ZH4Jp
cMbfOfUKjvLzUKFZOZwGNtsE+sqpqE/XWSe8EkcDig7PH6sulK//WI/fvqbB
rDbXs/tD6PfQa7xMIocGES9+qg6OkGDtiYHOkEIa0PY6quiPofMyT5KzqaLB
9xaLMyrTJNCzKnjFQ6aB2I4zLw3m0XlVzWzwpNPAwqgklusPOk/cqeNd3TQ4
uHkoqHMR1ftbouCxQRoUidt/aF9B9SiK3VHIoMH4j4DYMdT3S0TeN5WdpsGk
Qd7s0VUY+DgFed3/ToPMDeFuTH4M1EQ8S+yXaCCU+vZkjijqUxku9EYuOtzN
j1ksF8dgotphYQ8fHWxlyKX90hi8umJyUECMDuv6Vn5cV8BAtmXHl1JlOtRr
pg0f0UB9+sstjE1qdHCS4DtN2Y/6Un85/pg9dDjXlWV59SAGj5SFjM/r0oFP
t+p1+TEM+MOnKGst6RAV4mZ42haDX4feDl8KooOAYPLlhjsYVGVMPr0RRocB
z/dXle9iEMqnahH+gA5tHt+FIu5jIEzKqU2Pp4OujJqWXhwGSufyUnrf0KHq
2fG82DTUx98utLEkofnLk2IVPmNQ8r7sK2zqACNLS4s+DjL47q4rlvjcAb1+
LeWj/qgPy6uLwjZ1ATl/OCw9CIe/7pSnKgHfoKuYuj8+GN1TequXXSq7IX0V
i1sfvQcGLze5Fkr2wvHDX+e2+NLghtw5hQG7PhCb0ElscqGD6pSVIN24HyZt
NUKyLDtAbO0sX92ffoiyeRRWfroTeD4+zd/8bAB8dF30Iw264LJGZSf/yUF4
w6xVjjL6Bm9POKdW/xqEhr6n+o1G3TA3+Y/I6JMh6Nx+RLpRuwdKLAy4E44O
A8t0au28bi8EHb/3onh0GFQG076MqffBph7DjvR7I7A2dYuN4Np+0NoXliC9
exT0Ly/3vo/tB7sN7Quc+Cj0qtbUNa0egLnmmMFrIQxgWXDqsB4MoPvNwddc
cQxUlM1EA7gHQay35CVX3Rgc8NJfSQ0YBN7bIZYHvMbhoW1icN/fQeDIcsgf
XDcBjmK4Y5DvEHj/lx+z7tMEdDPlMM35IfiwPYJP9OokRDOD7aJvDIOoobdq
qPAUZJuIHTvCHIbuHSTcv2oKnp8QrRX1GoGCFFAcdpgGLt2e//QmRsA+X1NU
bnka+FeFPlzrNArB99JCurNnoLLqmtjcwCjkjsk9FTZiQv5g07z2GQZEPL/n
2GvCBCuHU6ut7BhwwXx6S94pJowK0CWuOjBAtqqqwNiaCdL0j3tTnRkQGXu2
PtqZCYlK9314LjPgkmYyS8CfCX10bubXQAYohK0/vvo1ExSj+kftnzNgef8t
IXomE250XP7l94IBndND5NdvmcBtMc8bl8aAOOt39scKmVDjJrzl0ysGrGwz
97lXhfZjpXVeKY8B3VhsCjfOhNBA076ZagaUh8+fx6lM4Mr7NLO6lgEJ2udU
0juYYCq3d3njZwacfKVWfLiXCcniUnIWDQyouNnaFDLOBGOFzjNl7Qx4smNv
7KkpJpBnj7uTMAZ4DT6z3MRkwnJtuf84zgBlI4++mp9MKG9LSpLpYAAPJyUj
bp4JXtr8mRpdDOgv0XZ3/IPyIRRQZtzNgCr39J3qS0w4aDdZ79LLgER5wbmV
FSaY6dnTgvoZ8D8tHAwl
      "]]}, 
    {RGBColor[0, 1, 0], LineBox[CompressedData["
1:eJwV0Hs41IkeBnBky+ase2cz0SSX1AohXXlr2Vg21n2drGwo93IdkjQyukm3
Ca2hUkpkVBi5FCcTrVV+roNxa9x+NPxqQ6g4c/74Pu/z+et9n6/WoaPO/jJS
UlKBkvt/2vmTLbXjbpZHfAgb2hECsla0YwPqZvCsfzi7XWLTm5mcEnVrxHN6
VX0lHtbQYTL0HHCyIMHzmsT2rwVPstVdES1s/umVxDqpmnlLdE/YxlvJSwcQ
+GLnm/GHnjcyhRf1LCT28Pv07Kq6HyobvpN9LjHfilZexzkMuT2ddjKBBIy1
LR5N0wNxZmP3kK3EcqKkXHe9MGinRTN7Je4zOmN1UT0K+2p+zqIFE2DfXF2r
eyAajBRuRJjEdooFu59zYsD+VWGkTmLeVNNWih6HQffDAZEhBNKKVPSd9E5C
6Uj8f4dCCdxa5ZhyXj0Z+vSgKplwAvGvM/julcmwBX0uWGJ31qCM9gEWGjMd
3Dol/tdMeGIVJwXzmoo+3AgCse3sWDH9HG7VZdgFRxFwutYT5KCXBnr98qur
Ygkw5Uo2nFNn46d4XhztFIFNNlfOPjnGRqlg+ckiiVtZR8eFDWy0zTjF7mVK
/rfMoNAw5joOsoQ2IUkE6r/eNWxvTUfr36E6r5Ml/R/Tt9JTb4DzOel05TkC
mX3HrcoWc5AZf0JhF5vAb563i99/uIsQJSr8ZiEBSui6MpeWB6+soxWeDwmk
eMv5u1jlYX/yYK5aEYES36M0HjsPyYMznqlcAgphFqz4bfegEyDef/oxgZdJ
3f9ZnnAfjj2b59PKCZg8VF6uIVeA8BVOCzQ+AfklppfN2mL8WM7LmuknoOs0
RdZdKIVq5Lq9KrQWMN7sQOZ0BeiWaxrcfFvwfalyv7R0DcRLXOFocQt4Iqum
5t0vsNv+1/ok+Va8CMpe4ynmIyHQd/ZjaCtm9CwUi0IbYOig8GVLSytk5guV
1ug2wi9PsI9n3QbzJR+eC7cJ+QZJPX+Xt6Ep2exN/aZmJFlei9pp1A765Xfz
D6YIcLb8WSP1tB3vPg30dxi34nOS6QV9yw5UN6z8y8myDdsTaUuFJR24O1HV
qJDWhpgrkzHhnR1Q0LxPDQ+3IzPI9FV2RCdSA8sO39LpRMYoP2ruWwFm9xQO
ByQKMKfBCFMtFSDKhF/677oucL/pWm3wWxcGuPwLLVo9MDfneSQqduNzUHvW
xuNCXJvICWt41Y0f9q5YPFzVC23fMQWN4z2wydU68vj7flAPqtYtWQrB0Dy4
/q3XAGbrMw2mFoQwELvJC/YPQvnjUFozrxeqiu/l+AuDsK7R9o9L6YNsTVax
NuctvKYrWvLt+xFsVtX9rb0IX3Pldwp0BlD486Fbz2dFiLVReOn+dQAz72hK
o+lD6Fv3yE/KfxBlLjbL2NbD2ON4aoNXxyASbVk3S0eH4VlpahKJt9Dqs+u6
wxoB4+OuCyfz32LntmS2usko3OYjVdLWiOC1tnleum0ULM55p84zIsw0XhQd
Y45hS7D4vu6iCJmy3lHOOiROHdO4HhQ6BNX+slwZPgnTtU/0jYRD+CaB6boj
fBxP+Z3MD87DkHrgXSxSmUBYQqOVY90wIv4svqjyYgJ0pYCYAosRPPvhrJxy
2DsYv5G64sYbgbJdhEGSghgV5rYv3DeMoncz0RZXLcbQdXN5x9xRPMqBzrD3
JMwUpUMSVo3h92JzZc3FSXw2eiZblTKGU6zbzN6CKYzSzQLE0iSKSM0shV8o
fHFV89kUTeJsNsun34HC+ZeVqZsZJPycJ3W5ThTmcmKeG8eR0KiufrTfg4K1
i86WbQkkzl86UJ96iELgfRMXaxaJAPMbH1bGUZCOTD178DqJ9clqtivuUfiD
RxTeKCOxuP3Ed4J8CrH7yhjZ5SS6J4da7xVS+MeUYXu7gsRlj5Lf9z2mkOie
Opf/jMTSJudIVjWF0+ubrj59SaK35VLOsjYKtYra3K4OEk9TPvm2dUj2JSo1
9ApIsHcd3HiniwLXo3Z4sJuEfZ5h6Y/9FBi5PobjfSQqY1//xRynEHI6emF+
hET65q2XnMQUlFba7lgcIxEu4rhqURS63jSfkJkgof9LyEDtNIVzZ+aU5adI
yEq33738iYL8tnRfxfckBst2BfksUOjJElWo/kOiOuiOkfFXCktqvWqrp0lk
0OVnlpYozEozozRmSfwPKuhNXA==
      "]]}, 
    {GrayLevel[0], LineBox[CompressedData["
1:eJxTTMoPSmViYGAQBWIQ7ZX64uKBl6F2ir37zKXSL9gvEPVv65JssYfxGzk2
q3dKToHzIyIXrv/wcQmcz/2/McZdbj2crxr47sXh7i1wfvk5S/sZX3bC+eJb
BO8xMu6H87c9cj5z3uYQnH8oa6505JsjcP5XNVv+tbnH4Xymn6sFpFVPwflm
/xO2Ba87A+efaTE5d0zrPJwvP+H1z5XvLsD5r7/fv3fV4BKcP+vLNUmVDgTf
4+PZkKL7CP78fM8iSe7LcP63t0f6D5gh+L9/PwiQsETwAZQNm5s=
      "]], LineBox[CompressedData["
1:eJwV0fs/1XcAx3G3HqhRauvmUg49SkVNF2R6h0Y6JOeoszbJrDqFKbEHkszl
qEQ0VupEF5dW0kmxEbVI29iar76n3E7HOcdxON8vPvEoqs2x9sPr8fwDXrbh
h3j7DPT09Hw/9L/J+Ws9T3vTUJYe2HQmkoLAg96wyJeGy6kJA3E0BU5lmk2B
P423VFmVZyyFYStnA1Mejfvzg8MG4ynUZiv7kwU0ksIMZuYeoxAQtalSGE5j
koRGyUQU5stInkxI46GLmWV6FgUV93Jc0Lc0UlLqWxxyKSSs0Lm7J9DQnzl/
aXwhhVKmvtX8DA1jp3alRQWF6POBdhH5NOLXSFqvSSi4bO5LelJIQ+Oac29N
NYXWoumOx0poNHv7iXY8oDC6fVeutpZG+q7GZRfaKGz8ZZzf3EdDl1F1aPFr
Cl3pn75MdJNioufspJNHO8ytrxO1WoqBU7wF/m3tyD5Ys/+K/Qs8iDRtlPY+
w/imCvWBlA4IMuxWRhlLEefcXD33cScGOLHGPMvn6L3dfLrdthseb5eU+/i8
wD8RUrHD0R5w3P6gWiI7sMLTWLe/XobJqcuR4uRO+F6zFVbNk6NosrslqbwL
8dZ7OMqQXjincgtv1ndj5dCOGR0BCggOV4wJ/+zBnJmvTJrfK+B1LnrW2jEZ
jH4VS+wuKcHxEhZvmyZH5Nr6LlOuCr/bPybxq3pR4Rd+5eG4CsfdTmjmLVfg
DbtwluZcHwpKfM3EdxWo4fsaFmxW46MbdT+W+SiRskV0uVqjRkqMz84OSgnb
l1s7S0T9qCOtIdu/UGGDS0bBAmcNdprqP9nOqhBi0/ZOn9ZgpD9oX0JcH960
5qgOpw5gcHewcKmpGoVGoXE8+0HIC2OuTuarMUdec82geRDiU5m2llb9mJac
GuwWo0X9JwGGjyT90LsRKlHNZvB8r5N1tpsGRy5KcmY3MeAFNhb2/q3BgxUn
TSyiWZwn3C+Pfj0Ai61HVqaZD6GDN8r/jBmAzJGiExuGkBi0RSI6Pog7xbBX
hw5j7pz7XuMmWuyWrLew1g0jKcvO6naeFt+LrqbKbo7Aq2ijYNiOQeWgtdjc
n2BabFwrv5LBySJRmHwbgfR0VGCdhMFe3vCS20EEZaV7pTZ3GVg1NNwJEBB8
/iJYrv2ZQVbuV79lhxNkuq0bS3nE4MD6C6PTEwmM9cYX3KIZcDI+3mJcTmCa
E3/Q6D0Dnesxs46fCLrLDo0c/JdB13Dfs/IKghsPhbFtOgZ5gnu7faoI/F4J
ki8asphazosVNRBk8V3PrjZjIWvPLTakCWYsfFcbsphFbebEN/RzApnzqEcT
h0WB+x6Hkk6CW1xt09IlLLhlTtVecgL/5K6/xhxY3E942pKqJchR1ClOrmFx
znFdbtAQQei7qn0j61jEqC4F2xICx9k3Gb4ri2X+Ub2PXhM89b742saDhZG+
tDRvgqA45IfEDLBQ1LhHhL0niP4uS6f1ZNEQUbJq9SQBzqSlB27+8G3RjDdT
UwTm14+a1Piw+A/HSkok
      "]]}, {}}, {{}, {}, {}, {}, {}}},
  AspectRatio->NCache[GoldenRatio^(-1), 0.6180339887498948],
  Axes->True,
  AxesLabel->{None, None},
  AxesOrigin->{0, 0.26},
  Method->{},
  PlotRange->{{0, 1}, {0.25565363363803456`, 0.8523812451942108}},
  PlotRangeClipping->True,
  PlotRangePadding->{
    Scaled[0.02], 
    Scaled[0.02]}]], "Output",
 CellChangeTimes->{{3.50304818540625*^9, 3.503048204734375*^9}, {
   3.503048235671875*^9, 3.503048265609375*^9}, 3.503748359875*^9, 
   3.503748400140625*^9, 3.5037620329375*^9, 3.5037620773125*^9, 
   3.50376626925*^9, 3.503770733125*^9, 3.50383040021875*^9, 
   3.50411030165625*^9, 3.50419402353125*^9, 3.504255881390625*^9, 
   3.504264014234375*^9, 3.5042641906875*^9, 3.504264387796875*^9, 
   3.50426751509375*^9, 3.515830868171875*^9, 3.51583115415625*^9, 
   3.5572375910487947`*^9, 3.568986840711104*^9, 3.5689880517416162`*^9, 
   3.568989565450821*^9, 3.5689953455282087`*^9, 3.569056119749137*^9, 
   3.572689362820075*^9, 3.597943460821876*^9, 3.59800089664115*^9, 
   3.598692289007522*^9, 3.5987785325806828`*^9, 3.598804180825884*^9, 
   3.598864602868894*^9, 3.598884824363612*^9, 3.598952768507168*^9, 
   3.599038743707014*^9, 3.599129346415083*^9, 3.602149383333935*^9, 
   3.6026686268219643`*^9, 3.602753751186647*^9, 3.602769389638822*^9}]
}, Open  ]],

Cell["\<\
Now it makes sense that the value is less than intrinsic value, because the \
worm has to grow two hours at the slow L2d rate before being able to \
exercise. \
\>", "Text",
 CellChangeTimes->{{3.50290761459375*^9, 3.50290766590625*^9}}]
}, Closed]]
}, Open  ]],

Cell[CellGroupData[{

Cell["Maximum and minimum value", "Section",
 CellChangeTimes->{{3.504194709515625*^9, 3.504194713296875*^9}}],

Cell[TextData[{
 Cell[BoxData[
  FormBox[
   RowBox[{"minValue", "[", 
    RowBox[{
    "q", ",", "a", ",", "\[Alpha]", ",", "\[Lambda]", ",", "\[Delta]", ",", 
     "delay", ",", 
     SubscriptBox["V", "d"], ",", 
     SubscriptBox["V", "L3"]}], "]"}], TraditionalForm]]],
 " is the value of the L2d at volatility zero."
}], "Text",
 CellChangeTimes->{{3.504194895078125*^9, 3.504194966421875*^9}}],

Cell[BoxData[
 RowBox[{
  RowBox[{"minValue", "[", 
   RowBox[{"q_", ",", 
    RowBox[{"a_:", "-", "m`l2Stage"}], ",", 
    RowBox[{"\[Alpha]_:", "m`\[Alpha]"}], ",", 
    RowBox[{"\[Lambda]_:", "m`\[Lambda]"}], ",", 
    RowBox[{"\[Delta]_:", "m`\[Delta]"}], ",", 
    RowBox[{"amin_:", "-", "m`l2Stage"}], ",", 
    RowBox[{"delay_:", "m`delay"}], ",", 
    RowBox[{"dValue_:", "m`dValue"}], ",", 
    RowBox[{"l3Value_:", "m`l3Value"}]}], "]"}], ":=", "\[IndentingNewLine]", 
  RowBox[{"If", "[", 
   RowBox[{
    RowBox[{"a", "\[GreaterEqual]", 
     RowBox[{"amin", "+", "delay"}]}], ",", "\[IndentingNewLine]", 
    RowBox[{"Max", "[", 
     RowBox[{
      RowBox[{"dValue", " ", 
       SuperscriptBox["\[ExponentialE]", 
        RowBox[{
         FractionBox["\[Lambda]", "\[Delta]"], "a"}]]}], ",", 
      RowBox[{"l3Value", " ", "q", "\[VeryThinSpace]", 
       SuperscriptBox["\[ExponentialE]", 
        RowBox[{"\[Lambda]", " ", "a"}]]}]}], "]"}], ",", 
    "\[IndentingNewLine]", 
    RowBox[{"Max", "[", 
     RowBox[{
      RowBox[{"dValue", " ", 
       SuperscriptBox["\[ExponentialE]", 
        RowBox[{
         FractionBox["\[Lambda]", "\[Delta]"], "a"}]]}], ",", 
      RowBox[{"l3Value", " ", "q", "\[VeryThinSpace]", 
       SuperscriptBox["\[ExponentialE]", 
        RowBox[{
         RowBox[{
          RowBox[{"-", 
           FractionBox["\[Lambda]", "\[Delta]"]}], "delay"}], "+", 
         RowBox[{"\[Lambda]", "(", 
          RowBox[{"a", "+", "delay"}], ")"}]}]]}]}], "]"}]}], 
   "\[IndentingNewLine]", "]"}]}]], "Input",
 CellChangeTimes->{{3.504194733078125*^9, 3.504194837296875*^9}, {
  3.504195129734375*^9, 3.5041951383125*^9}, {3.504195205453125*^9, 
  3.504195235921875*^9}, {3.504195361796875*^9, 3.504195442859375*^9}}],

Cell[TextData[{
 Cell[BoxData[
  FormBox[
   RowBox[{"minValue", "[", 
    RowBox[{
    "q", ",", "a", ",", "\[Alpha]", ",", "\[Lambda]", ",", "\[Delta]", ",", 
     "delay", ",", 
     SubscriptBox["V", "d"], ",", 
     SubscriptBox["V", "L3"]}], "]"}], TraditionalForm]]],
 " is the value of the L2d at infinite volatility."
}], "Text",
 CellChangeTimes->{{3.504194895078125*^9, 3.504194966421875*^9}, {
  3.504195830109375*^9, 3.50419583328125*^9}}],

Cell[BoxData[
 RowBox[{
  RowBox[{"maxValue", "[", 
   RowBox[{"q_", ",", 
    RowBox[{"a_:", "-", "m`l2Stage"}], ",", 
    RowBox[{"\[Alpha]_:", "m`\[Alpha]"}], ",", 
    RowBox[{"\[Lambda]_:", "m`\[Lambda]"}], ",", 
    RowBox[{"\[Delta]_:", "m`\[Delta]"}], ",", 
    RowBox[{"amin_:", "-", "m`l2Stage"}], ",", 
    RowBox[{"delay_:", "m`delay"}], ",", 
    RowBox[{"dValue_:", "m`dValue"}], ",", 
    RowBox[{"l3Value_:", "m`l3Value"}]}], "]"}], ":=", "\[IndentingNewLine]", 
  RowBox[{"If", "[", 
   RowBox[{
    RowBox[{"a", "\[GreaterEqual]", 
     RowBox[{"amin", "+", "delay"}]}], ",", "\[IndentingNewLine]", 
    RowBox[{
     RowBox[{"dValue", " ", 
      SuperscriptBox["\[ExponentialE]", 
       RowBox[{
        FractionBox["\[Lambda]", "\[Delta]"], "a"}]]}], "+", 
     RowBox[{"l3Value", " ", "q", "\[VeryThinSpace]", 
      SuperscriptBox["\[ExponentialE]", 
       RowBox[{"\[Lambda]", " ", "a"}]]}]}], ",", "\[IndentingNewLine]", 
    RowBox[{
     RowBox[{"dValue", " ", 
      SuperscriptBox["\[ExponentialE]", 
       RowBox[{
        FractionBox["\[Lambda]", "\[Delta]"], "a"}]]}], "+", 
     RowBox[{"l3Value", " ", "q", "\[VeryThinSpace]", 
      SuperscriptBox["\[ExponentialE]", 
       RowBox[{
        RowBox[{
         RowBox[{"-", 
          FractionBox["\[Lambda]", "\[Delta]"]}], "delay"}], "+", 
        RowBox[{"\[Lambda]", "(", 
         RowBox[{"a", "+", "delay"}], ")"}]}]]}]}]}], "\[IndentingNewLine]", 
   "]"}]}]], "Input",
 CellChangeTimes->{{3.504194733078125*^9, 3.504194837296875*^9}, {
  3.504195129734375*^9, 3.5041951383125*^9}, {3.504195205453125*^9, 
  3.504195235921875*^9}, {3.504195361796875*^9, 3.504195442859375*^9}, {
  3.5041958036875*^9, 3.5041958073125*^9}, {3.5041958394375*^9, 
  3.504195852578125*^9}}],

Cell[CellGroupData[{

Cell[BoxData[
 RowBox[{"Plot", "[", 
  RowBox[{
   RowBox[{"{", 
    RowBox[{
     RowBox[{"minValue", "[", "q", "]"}], ",", 
     RowBox[{"maxValue", "[", "q", "]"}], ",", 
     RowBox[{
      SuperscriptBox["\[ExponentialE]", 
       RowBox[{
        RowBox[{"-", "m`\[Lambda]"}], " ", "m`l2Stage"}]], "m`l3Value", " ", 
      "q"}]}], "}"}], ",", 
   RowBox[{"{", 
    RowBox[{"q", ",", "0", ",", "3"}], "}"}]}], "]"}]], "Input",
 CellChangeTimes->{{3.504200056796875*^9, 3.504200120859375*^9}, {
  3.50426177184375*^9, 3.504261799*^9}}],

Cell[BoxData[
 GraphicsBox[{{{}, {}, 
    {Hue[0.67, 0.6, 0.6], 
     LineBox[{{6.122448979591837*^-8, 0.2562928718927698}, {
      0.029443022414540495`, 0.2562928718927698}, {0.05888598360459119, 
      0.2562928718927698}, {0.12272507125637595`, 0.2562928718927698}, {
      0.1823336507104563, 0.2562928718927698}, {0.24077294645662814`, 
      0.2562928718927698}, {0.30416540747448334`, 0.2562928718927698}, {
      0.31895589567952104`, 0.2562928718927698}, {0.33374638388455874`, 
      0.2562928718927698}, {0.33744400593581814`, 0.2562928718927698}, {
      0.3411416279870776, 0.2562928718927698}, {0.34206603349989245`, 
      0.2562928718927698}, {0.3429904390127073, 0.2562928718927698}, {
      0.3429904390127073, 0.2562928718927698}}], LineBox[CompressedData["
1:eJwVynk41AkYwPH5IT/nRmme0ppE2uRp6RId+75o06HC5kqRW1JhNzc5og0j
R0myNFsMJSvJkSPJMSUa05jJujIhV7lvY7b94/t8/vludLxs7iJGoVBOfu9/
8Yl51kdFHlwtG0vP8WPD+C5tgVCVByUfShnTEWz4u0J2g7oOD0a/hmUbxrNB
/F1t6sUTPDinpljQ8ZANRb8xWpPO8iB1f1uRZgEbnNtDVpV68oBtySjzLWdD
/ZBunFgsDwxit79W4LAhRjr36p0GHqhPmfEOitigaEx3fYV86K9LWsqzaYGD
uRWgZcYHg0cye0ZcWsBfdmTtbQc+ZMRHeGv5tMCn90cb3SP4YGnl058b0wIF
1lI6CrV8qB8wY2eXt4CpR+S8nfFHyJFVfHhfhQMJ9IC4peNt4GF289itHg4o
cF0K99i2w2hHbFrQeS6oq3rmRjl2g+hwF3fZgw96nRcbDZJ6QMOr0uit3r/w
aiHMhHvvM+ir3qSpG3WC+0sWqyqiDwrrZqgCuU9w14mpvObcF2jM4ozIeffA
NuuemWWXQbB9y/QPnRRA1+TJZjwyDL4mr2lKZ3phonudDtXiK0it/hg4JuiD
hMeBblZWo0C7tk6D6fgFNq+UOu5/bwxemjMGw1kDUOwV9jg+cxzaXNScH5gM
AVcjmTRLmoBg3uDcQPEwbIr8sOXs3Um4E/vI6Ap8BX3T7l2Z96ZAd/hOR3v1
N+j0ivqFHjcNOtw+451KY1CobyNflzgDFIvgpfX8MaBaNrTlRM1CioRuFZU+
DiCgJNb8MQeXpSWZoTABd6nu8pv95yGigDMkTUxCRMb567s9FsA2umYf8/kk
/NWcWh/vtQhey/lf3AKmIORS8piKzxI0ND59cVt/GoYdtqy1cRTC5wZ+WuvI
NMQKhyS6XJdhr+tCq94/M/BixHj0h9MisN6JtHznWeBp6An2bqLgc4t0egJ1
Dtw1nbSTsyhoqjxtlcKfg1eWtkEGNALz5b2182PnYaf1UK4Sg8AjDwYdBk8s
gGfkIf6B9WKY4xbF0F2xCH+6Si0QyWJoEr5HarxkESpVHERDSuKoeaD/TXPA
EpQtR4tvjRfHpp9KU6t+FkLzM6MhuqIE5hVF17RMCKFO1bU+LkkCm1IurDZ/
tgzXSiwYPTIrsIj5u3evqwjOqHXY2dJX4IVt+9c0KVFwsVh7vRYpifY007mC
yxQMFh98dztUEif1Ry81sihI3aTvoEEhMTtbLtlPk0C/S5ZTMgEklj8qr8yL
JPBHXWfW5iASaVybGxBFYLXQO90whMQw4ewpTjSBMnT6wcBwEn813TUye4PA
jMe1twZvkPh+Ok/ZKIHA+oEdu1lpJPZihl9bOoFKTit9oypIlOeHbZcsJrBs
q8pRRhWJXpQNwtQSAu0mttIqq0nkaFaytMoIzAk/VD9VS2Jq8Ly9WQWB++6H
UJ2bSNyo5hOfXkOgY+dwsWEXibsvOg3veE8gmTUfY/fp+59ClNSxCczzJO0D
BSQuvsyMsOYQOLOoRhb2k1i9qmNdaCuBMcqnrTaOknis9NThN+0EagvctA6M
k/ikZ2L1mU4CublXRNaTJCrIJnZ/6yKQpp/ITJglsfVsk6+SgMDXlMygvHkS
9a5fMGR+JtCdlXeStUhiWoH0D3v7CJRLeKHeKyRxqY3Z9q6fwKdWrFmRiER7
8UNZ9gME/gcj3WTa
      "]]}, 
    {Hue[0.9060679774997897, 0.6, 0.6], LineBox[CompressedData["
1:eJwVyms0FGgYwPExr7yWWtXaOS1xKCZl2+kUbbI8z6qtWKXWcbfKtQkhqSah
UiQZYaxIblvCoTZUtrYprMuojZFLx+ZSE9UMMe63xmz74X9+X/6GPqG/+DMZ
DMbuz/3vzM8hOXtDw6zrGp9xdQ6KId5vjUkLew8kxOoPu4WL4flwfyCf7QX2
VkeOZkWLQV65LSmYHQIdFayYFeliiGWNr/Rkx8BAjreAVSOGZ412A47sZKAR
08Lluq0Qmn+8yYGdC7YGq7/SbGmFmqSkv3azb0MzL1I4v7kNFqmFU2ngE2io
0I0J3NYJtqe94+45N0J7ke1Rw5VdUHXSv6ewtRmko2JV/rtX0OUexAk/0QbD
dXbM+I+9sGwnP6AGX8L5EpOrvq9fw9J2/4rvPV6Burmx1I4rgdUGwSVxPn2w
NGhP/GLpW9jSc/jZj2lv4PqC0GrMYQBq5s7Yt2e/hVud7FL9jnfAfSISPY4d
AJvFnRtD8QNk+RbpfH3gPXgOlatfvSGF9a5vphb8pTC09EK65ppB6B13aEbb
QVAT/L614PIQjPV9s4Hl9BEy3aoyolnDkFIaedDFZQRuP51Bs4wRYGup7+Zl
y6HYvjqWxsjhftiZ0uS8UTDvZOAKHIV2YwHdlzYG8cl+GpaTo2B0rs3k16xx
0JbWcc4+GAOLvX1medkT8DbTMsoschx6wuKs+UmTwDvR0TG7fgIqLNyW1KdO
wa6ZoESJfAJYzo1dxXHT0FtkbN9zcxJAwkitjZiBqrJJs5/cpiCLxV3C5s3C
U8danlhnGmJzD10wD5yD62srmg63TENOc2ZDctg8/FmQe+w7wQxEhwjkeuGf
QCu0YJen4ywMepuscPNRgGlQo8k1tTm4pJCp9gYsQOwXMl+laA4eDu0c+dJd
CfmdnLKImHnoNN4i2WrEQMXMJV2XDZ+Au9aXIyhkYKawf8Bz9BPUOHuc+lFf
BafuHBBGFCpgk6usRLtABVN3dI38wV2A4HM7XlrpMlGucYyj0FdCQoD6nIqA
ielGazKqWpUg1PNWyrQJWshlpU9tGfhgIZ6sSyZ4acBRYHODgc2V22T8Zao4
Z2ppYq+mgvUGAQ1JaaqomXNrb1KACp6vcip4o7EIYwrLTztVq6Dnqm4vD/4i
1FJu8rxjyMT5+xxdU6qGRL4T0qOYGEWk//wWo4ZXNN/fu93BRJaRhbcxg6Id
T/Vf980ET4Q4T2icpLg/qlI1JYXgys1+IvYpirWF+8Sr0ghWK45cs4mmaNQy
kn1PQFCDz98eeZai1PDbTa8yCOaW1qVLL1I82njDm51DsOHDRnPRVYoJyzMe
PyohqO2rdTzuEcXyYh5PWkvwwTo9u4LHFLVfsLZH1RH0GlunL6ymeHz+rpZW
A8HiszsaJuoo/rBn9KZZE0HL/GiW33OK9eOHOk63EPTpGbxv00uxy9pjI6ub
IC2cTfR6/fnnziqKewiWBdP9kRKKealXmiz7CE7Nr6IV7yj69bcd8JYQTNRx
dzEcoThy0f5y2QeCHMlBU6tRivsqZe4gI9heckzpOk7xbncC+8UgQX2L1KKU
aYonOfXC6WGCfzPyTpXNUux29b2YKCfIFZU5iOYpWseqOOmNEVyc8nB1v4Ji
fmmewZ1xguUuommlkiLpsBqymST4H4B5RTI=
      "]]}, 
    {Hue[0.1421359549995791, 0.6, 0.6], LineBox[CompressedData["
1:eJwVxX8403kcAPCNL5+Ofj7KE+JClvRDz1VXuHm/TSm5Tj+eRlaTn40TWpEf
R0XcJdszlI5+cV0hXT23SZGSyqzUzuExdVEN1aj8mh+z2e7uj9fzsg+N2xlh
RKPRtv3n/yf9Yi9uj4v3bNzykSRTMZ7Z4Uud/2L8ANees/24El948aU3WsDg
QkddOIsh2QNDEu/cGEYsfK4aYJpJoiDDcnTRXkY6aFbf8tCJk6G5aWvfLoYQ
DF9E7mPiUxBXkvjUn3EJjOT02mFxETTk5t7bxrgJmcxazaC4AkxM+UQVXQ9Z
pkxWSVMt+B4LybrNboKe4jl9tb2P4U5yRNfVv+XQs/7ikG7jM3gZ9KMr/2gb
PJoNsuZzLTBvsyCyARXAt2jhUa1tMLc9Qrye8w/w63J2Re1QgOPimIqs0Dfg
WG6hTH74CjZ0HWz2yn8HEidmQ4K6Cxqmjn/ffr4HnjpuGZNXvwVevUz2IKMP
Kqa9xJ27lVAUVma9YP8HeDvp4HX3Uw+sDHw3ro9QAUoXjq281gfdo/5y9B0A
0WvuDivWBxh5Y7XacvdnII01rcU0FYgqUw4EBAxCh1zrNFLdD4w5M7YlnR+C
Qnuhfb3/J6iOP14pvDwM6T7rWA7mX6DdqYDsyB8BdtUKc235ICzJbHPeVzQK
y1Mu6KqqhsBt+5u1l8+rQeFSuFchGoau+CxPQe4YaA13RGu5IyB22zOrMW8c
1niGK15/NwqW7KaX5VkT0FOyYaR+phpASct7dGQS4AxtXNCphiJL3ixGkgZu
De2cWXZ7DDIuRf28LnoKCg+9GJ/KHIeL8l+lwngt5HNaR4vCJiAttmDIlq8D
j45nLx1hEgZCnBfuCZ2GoISBgo/mGjg93U91R+pBmFa4f1KlgdpPmwdnBxnA
/XoU3btmCjqcNijdl9Aw78Dq00kntcBbFuZacJWGOsGJpZr9Omhgc1K97OjY
3Tl1rmrVNKwJ7K+YX0rH9ly99b1ZeojJ9FEwbYyQFeHC13Xp4ZfIGVP0AiPc
J/cVO183wH3bEEP/fGP0aUk2avGmYY0+29hFaIzFzcoFyyppKJd49wvmUXhU
KxIvtaFj4+JIaW4+hddH7z62OUXHk3d2l74zM0Frvdrzj0E67nV4zeUITNCC
mejdyzVCbbWrzXJiir5Cc/FdqRH+ZKx6fjbdFNvLrM9mrDBGyyVuIU40gqqx
WPpIsTEejWWrzZIJurMVCj2dwkXfhssYqQQVvDztM2MKH04fusBKI8hP9fv6
nAmFZgLBxpQTBCtL6iNdv6LwUuWTM6pTBBcNlI0Fz6VQ+vGbdbJigoZjSRYN
dhTOD5uTmFVH8FGFlX+mB4U1LrZbSx8QDK5r4/szKeSOuNjdf0hQKxcU2gCF
5Sd8pOonBNeq6d0SFoUeJWmW4S8I/u7ZH9PrS2Fo10A1q5tgdlttzqZACslV
TQ73LUGH90duzgui8EYMCU5REqyfXNXaxaFwXOtAxO8JTthesUoMpjDHOijA
fpBgFO90+bVICl2VB5YzhwmapG56zudR2F6RYAgcJVgqMAx6RlNo55ZXJpog
+Ep8eL3iIIWPaZdTb2gIJjau5FyJo5Anu+Ev0xK06PyQHneIwpmiWsfeaYI3
+0t/8zhM4Z8BsgmDgaDfNEdKEij8FwH7SH8=
      "]]}, {}}, {{}, {}, {}, {}, {}}},
  AspectRatio->NCache[GoldenRatio^(-1), 0.6180339887498948],
  Axes->True,
  AxesLabel->{None, None},
  AxesOrigin->{0, 0},
  Method->{},
  PlotRange->{{0, 3}, {0., 2.5571437355826325`}},
  PlotRangeClipping->True,
  PlotRangePadding->{
    Scaled[0.02], 
    Scaled[0.02]}]], "Output",
 CellChangeTimes->{{3.50420008478125*^9, 3.504200121390625*^9}, 
   3.504255881578125*^9, {3.50426178796875*^9, 3.504261799703125*^9}, 
   3.504264014328125*^9, 3.50426419084375*^9, 3.504264387953125*^9, 
   3.504267515203125*^9, 3.51583086846875*^9, 3.51583115440625*^9, 
   3.5572376075527267`*^9, 3.568986840821644*^9, 3.5689880701303253`*^9, 
   3.568989565648909*^9, 3.568995345654257*^9, 3.569056119833645*^9, 
   3.5726893629598093`*^9, 3.597943475430222*^9, 3.598000896722546*^9, 
   3.5986922890895357`*^9, 3.5987785328037233`*^9, 3.598804180938308*^9, 
   3.5988646029531803`*^9, 3.598884824531427*^9, 3.598952768585731*^9, 
   3.5990387437995243`*^9, 3.599129346492877*^9, 3.602149383418839*^9, 
   3.602668626908168*^9, 3.602753751310525*^9, 3.6027693897309*^9}]
}, Open  ]]
}, Closed]],

Cell[CellGroupData[{

Cell["Minimum and maximum cutoff", "Section",
 CellChangeTimes->{{3.50297193240625*^9, 3.502971950640625*^9}}],

Cell[TextData[{
 "The value of the L2 is ",
 Cell[BoxData[
  FormBox[
   RowBox[{
    SubscriptBox["V", "L3"], "q", "\[VeryThinSpace]", 
    SuperscriptBox["\[ExponentialE]", 
     RowBox[{"\[Lambda]", "\[VeryThinSpace]", "a"}]]}], TraditionalForm]]],
 ". At zero volatility, the value of the L2d is ",
 Cell[BoxData[
  FormBox[
   RowBox[{"max", "(", 
    RowBox[{
     RowBox[{
      SubscriptBox["V", "d"], 
      SuperscriptBox["\[ExponentialE]", 
       RowBox[{
        FractionBox["\[Lambda]", "\[Delta]"], "a"}]]}], ",", 
     RowBox[{
      SubscriptBox["V", "L3"], "q", "\[VeryThinSpace]", 
      SuperscriptBox["\[ExponentialE]", 
       RowBox[{
        RowBox[{
         RowBox[{"-", 
          FractionBox["\[Lambda]", "\[Delta]"]}], "delay"}], "+", 
        RowBox[{"\[Lambda]", "(", 
         RowBox[{"a", "+", "delay"}], ")"}]}]]}]}], ")"}], TraditionalForm]]],
 ". Only can intersect the L2 value, so I get "
}], "Text",
 CellChangeTimes->{{3.502972006609375*^9, 3.502972219921875*^9}, 
   3.502972259625*^9, {3.502972314*^9, 3.502972339390625*^9}, {
   3.5029723994375*^9, 3.502972406890625*^9}}],

Cell[CellGroupData[{

Cell[BoxData[
 RowBox[{
  RowBox[{
   RowBox[{"Solve", "[", 
    RowBox[{
     RowBox[{
      RowBox[{"dValue", " ", 
       SuperscriptBox["\[ExponentialE]", 
        RowBox[{
         FractionBox["\[Lambda]", "\[Delta]"], "a"}]]}], "\[Equal]", 
      RowBox[{"l3Value", " ", "q", " ", 
       SuperscriptBox["\[ExponentialE]", 
        RowBox[{"\[Lambda]", "\[VeryThinSpace]", "a"}]]}]}], ",", "q"}], 
    "]"}], "\[LeftDoubleBracket]", "1", "\[RightDoubleBracket]"}], "//", 
  "Simplify"}]], "Input",
 CellChangeTimes->{{3.50297236434375*^9, 3.50297238303125*^9}, {
  3.502972424703125*^9, 3.50297246959375*^9}}],

Cell[BoxData[
 RowBox[{"{", 
  RowBox[{"q", "\[Rule]", 
   FractionBox[
    RowBox[{"dValue", " ", 
     SuperscriptBox["\[ExponentialE]", 
      RowBox[{"a", " ", 
       RowBox[{"(", 
        RowBox[{
         RowBox[{"-", "1"}], "+", 
         FractionBox["1", "\[Delta]"]}], ")"}], " ", "\[Lambda]"}]]}], 
    "l3Value"]}], "}"}]], "Output",
 CellChangeTimes->{{3.50297245946875*^9, 3.50297247040625*^9}, 
   3.503051963640625*^9, 3.503750004125*^9, 3.50376627440625*^9, 
   3.5037707383125*^9, 3.50383040028125*^9, 3.504110301765625*^9, 
   3.5041940236875*^9, 3.5042558816875*^9, 3.504264014359375*^9, 
   3.504264190890625*^9, 3.504264387984375*^9, 3.504267515234375*^9, 
   3.5158308685625*^9, 3.515831154453125*^9, 3.557237612372387*^9, 
   3.568986840919498*^9, 3.568988077588234*^9, 3.5689895657316017`*^9, 
   3.56899534571626*^9, 3.569056119913733*^9, 3.572689363037477*^9, 
   3.5979434833598957`*^9, 3.5980008975369663`*^9, 3.598692289167829*^9, 
   3.5987785330424013`*^9, 3.598804181009927*^9, 3.598864603116041*^9, 
   3.598884824614962*^9, 3.598952768689167*^9, 3.59903874389636*^9, 
   3.599129347024222*^9, 3.602149383524211*^9, 3.6026686271023397`*^9, 
   3.602753751768713*^9, 3.6027693897641783`*^9}]
}, Open  ]],

Cell[CellGroupData[{

Cell[BoxData[{
 RowBox[{
  RowBox[{
   RowBox[{"minCutoff", "[", 
    RowBox[{
     RowBox[{"a_:", "-", "m`l2Stage"}], ",", 
     RowBox[{"\[Alpha]_:", "m`\[Alpha]"}], ",", 
     RowBox[{"\[Lambda]_:", "m`\[Lambda]"}], ",", 
     RowBox[{"\[Delta]_:", "m`\[Delta]"}], ",", 
     RowBox[{"delay_:", "m`delay"}], ",", 
     RowBox[{"dValue_:", "m`dValue"}], ",", 
     RowBox[{"l3Value_:", "m`l3Value"}]}], "]"}], ":=", 
   RowBox[{"Evaluate", "[", "\[IndentingNewLine]", 
    RowBox[{
     RowBox[{"q", "/.", 
      RowBox[{
       RowBox[{"Solve", "[", 
        RowBox[{
         RowBox[{
          RowBox[{"dValue", " ", 
           SuperscriptBox["\[ExponentialE]", 
            RowBox[{
             FractionBox["\[Lambda]", "\[Delta]"], "a"}]]}], "\[Equal]", 
          RowBox[{"l3Value", " ", "q", " ", 
           SuperscriptBox["\[ExponentialE]", 
            RowBox[{"\[Lambda]", "\[VeryThinSpace]", "a"}]]}]}], ",", "q"}], 
        "]"}], "\[LeftDoubleBracket]", "1", "\[RightDoubleBracket]"}]}], "//",
      "Simplify"}], "\[IndentingNewLine]", "]"}]}], 
  ";"}], "\[IndentingNewLine]", 
 RowBox[{"{", 
  RowBox[{
   RowBox[{"minCutoff", "[", 
    RowBox[{
    "a", ",", "\[Alpha]", ",", "\[Lambda]", ",", "\[Delta]", ",", "delay", 
     ",", "dValue", ",", "l3Value"}], "]"}], ",", 
   RowBox[{"minCutoff", "[", "]"}]}], "}"}]}], "Input",
 CellChangeTimes->{{3.502972493203125*^9, 3.50297265625*^9}, {
  3.502972747015625*^9, 3.502972761609375*^9}}],

Cell[BoxData[
 RowBox[{"{", 
  RowBox[{
   FractionBox[
    RowBox[{"dValue", " ", 
     SuperscriptBox["\[ExponentialE]", 
      RowBox[{"a", " ", 
       RowBox[{"(", 
        RowBox[{
         RowBox[{"-", "1"}], "+", 
         FractionBox["1", "\[Delta]"]}], ")"}], " ", "\[Lambda]"}]]}], 
    "l3Value"], ",", "0.30067867882746285`"}], "}"}]], "Output",
 CellChangeTimes->{{3.502972613296875*^9, 3.5029726566875*^9}, {
   3.502972757453125*^9, 3.502972761921875*^9}, 3.50305196475*^9, 
   3.50375000678125*^9, 3.50376627546875*^9, 3.50377073940625*^9, 
   3.5038304003125*^9, 3.504110301828125*^9, 3.50419402375*^9, 
   3.50425588175*^9, 3.504264014390625*^9, 3.504264190921875*^9, 
   3.504264388015625*^9, 3.504267515265625*^9, 3.515830868609375*^9, 
   3.5158311545*^9, 3.557237613390729*^9, 3.568986840947228*^9, 
   3.5689880792699966`*^9, 3.568989565770755*^9, 3.5689953457475863`*^9, 
   3.56905611992356*^9, 3.572689363062294*^9, 3.597943484826733*^9, 
   3.598000897549189*^9, 3.598692289181464*^9, 3.598778533061668*^9, 
   3.5988041810522003`*^9, 3.5988646031262693`*^9, 3.598884824637753*^9, 
   3.598952768701537*^9, 3.599038743909317*^9, 3.599129347054315*^9, 
   3.602149383535375*^9, 3.602668627113627*^9, 3.602753751785501*^9, 
   3.602769389813054*^9}]
}, Open  ]],

Cell[TextData[{
 "At infinite volatility, the value of the L2d is ",
 Cell[BoxData[
  FormBox[
   RowBox[{
    RowBox[{
     SubscriptBox["V", "d"], 
     SuperscriptBox["\[ExponentialE]", 
      RowBox[{
       FractionBox["\[Lambda]", "\[Delta]"], "a"}]]}], "+", 
    RowBox[{
     SubscriptBox["V", "L3"], "q", "\[VeryThinSpace]", 
     SuperscriptBox["\[ExponentialE]", 
      RowBox[{
       RowBox[{
        RowBox[{"-", 
         FractionBox["\[Lambda]", "\[Delta]"]}], "delay"}], "+", 
       RowBox[{"\[Lambda]", "(", 
        RowBox[{"a", "+", "delay"}], ")"}]}]]}]}], TraditionalForm]]],
 ". "
}], "Text",
 CellChangeTimes->{{3.502972006609375*^9, 3.502972219921875*^9}, {
  3.502972259625*^9, 3.502972266015625*^9}, {3.502972412015625*^9, 
  3.502972413015625*^9}}],

Cell[CellGroupData[{

Cell[BoxData[
 RowBox[{
  RowBox[{
   RowBox[{"Solve", "[", 
    RowBox[{
     RowBox[{
      RowBox[{
       RowBox[{"dValue", " ", 
        SuperscriptBox["\[ExponentialE]", 
         RowBox[{
          FractionBox["\[Lambda]", "\[Delta]"], "a"}]]}], "+", 
       RowBox[{"l3Value", " ", "q", " ", 
        SuperscriptBox["\[ExponentialE]", 
         RowBox[{
          RowBox[{
           RowBox[{"-", 
            FractionBox["\[Lambda]", "\[Delta]"]}], "delay"}], "+", 
          RowBox[{"\[Lambda]", "(", 
           RowBox[{"a", "+", "delay"}], ")"}]}]]}]}], "\[Equal]", 
      RowBox[{"l3Value", " ", "q", " ", 
       SuperscriptBox["\[ExponentialE]", 
        RowBox[{"\[Lambda]", "\[VeryThinSpace]", "a"}]]}]}], ",", "q"}], 
    "]"}], "\[LeftDoubleBracket]", "1", "\[RightDoubleBracket]"}], "//", 
  "Simplify"}]], "Input",
 CellChangeTimes->{{3.50297236434375*^9, 3.50297238303125*^9}, {
   3.502972424703125*^9, 3.50297246959375*^9}, 3.502972733859375*^9, {
   3.50297277146875*^9, 3.502972789390625*^9}}],

Cell[BoxData[
 RowBox[{"{", 
  RowBox[{"q", "\[Rule]", 
   FractionBox[
    RowBox[{"dValue", " ", 
     SuperscriptBox["\[ExponentialE]", 
      FractionBox[
       RowBox[{
        RowBox[{"(", 
         RowBox[{"a", "+", "delay"}], ")"}], " ", "\[Lambda]"}], 
       "\[Delta]"]]}], 
    RowBox[{
     RowBox[{"(", 
      RowBox[{
       RowBox[{"-", 
        SuperscriptBox["\[ExponentialE]", 
         RowBox[{
          RowBox[{"(", 
           RowBox[{"a", "+", "delay"}], ")"}], " ", "\[Lambda]"}]]}], "+", 
       SuperscriptBox["\[ExponentialE]", 
        RowBox[{
         RowBox[{"(", 
          RowBox[{"a", "+", 
           FractionBox["delay", "\[Delta]"]}], ")"}], " ", "\[Lambda]"}]]}], 
      ")"}], " ", "l3Value"}]]}], "}"}]], "Output",
 CellChangeTimes->{{3.50297245946875*^9, 3.50297247040625*^9}, 
   3.502972800609375*^9, 3.503051971875*^9, 3.50375001496875*^9, 
   3.50376627865625*^9, 3.5037707429375*^9, 3.50383040040625*^9, 
   3.50411030196875*^9, 3.504194023890625*^9, 3.504255881875*^9, 
   3.504264014453125*^9, 3.504264191*^9, 3.504264388078125*^9, 
   3.50426751534375*^9, 3.51583086878125*^9, 3.51583115459375*^9, 
   3.557237617078953*^9, 3.568986841010626*^9, 3.5689880828855753`*^9, 
   3.568989565828155*^9, 3.5689953458149633`*^9, 3.569056119981399*^9, 
   3.5726893631221027`*^9, 3.59794348803885*^9, 3.598000897608185*^9, 
   3.598692289255135*^9, 3.598778533197176*^9, 3.598804181126614*^9, 
   3.598864603183702*^9, 3.598884824713088*^9, 3.5989527687720423`*^9, 
   3.599038743977571*^9, 3.5991293471131163`*^9, 3.6021493836301126`*^9, 
   3.602668627193982*^9, 3.6027537518818817`*^9, 3.602769389886842*^9}]
}, Open  ]],

Cell[CellGroupData[{

Cell[BoxData[{
 RowBox[{
  RowBox[{
   RowBox[{"maxCutoff", "[", 
    RowBox[{
     RowBox[{"a_:", "-", "m`l2Stage"}], ",", 
     RowBox[{"\[Alpha]_:", "m`\[Alpha]"}], ",", 
     RowBox[{"\[Lambda]_:", "m`\[Lambda]"}], ",", 
     RowBox[{"\[Delta]_:", "m`\[Delta]"}], ",", 
     RowBox[{"delay_:", "m`delay"}], ",", 
     RowBox[{"dValue_:", "m`dValue"}], ",", 
     RowBox[{"l3Value_:", "m`l3Value"}]}], "]"}], ":=", 
   RowBox[{"Evaluate", "[", "\[IndentingNewLine]", 
    RowBox[{
     RowBox[{"q", "/.", 
      RowBox[{
       RowBox[{"Solve", "[", 
        RowBox[{
         RowBox[{
          RowBox[{
           RowBox[{"dValue", " ", 
            SuperscriptBox["\[ExponentialE]", 
             RowBox[{
              FractionBox["\[Lambda]", "\[Delta]"], "a"}]]}], "+", 
           RowBox[{"l3Value", " ", "q", " ", 
            SuperscriptBox["\[ExponentialE]", 
             RowBox[{
              RowBox[{
               RowBox[{"-", 
                FractionBox["\[Lambda]", "\[Delta]"]}], "delay"}], "+", 
              RowBox[{"\[Lambda]", "(", 
               RowBox[{"a", "+", "delay"}], ")"}]}]]}]}], "\[Equal]", 
          RowBox[{"l3Value", " ", "q", " ", 
           SuperscriptBox["\[ExponentialE]", 
            RowBox[{"\[Lambda]", "\[VeryThinSpace]", "a"}]]}]}], ",", "q"}], 
        "]"}], "\[LeftDoubleBracket]", "1", "\[RightDoubleBracket]"}]}], "//",
      "Simplify"}], "\[IndentingNewLine]", "]"}]}], 
  ";"}], "\[IndentingNewLine]", 
 RowBox[{"{", 
  RowBox[{
   RowBox[{"maxCutoff", "[", 
    RowBox[{
    "a", ",", "\[Alpha]", ",", "\[Lambda]", ",", "\[Delta]", ",", "delay", 
     ",", "dValue", ",", "l3Value"}], "]"}], ",", 
   RowBox[{"maxCutoff", "[", "]"}]}], "}"}]}], "Input",
 CellChangeTimes->{{3.502972493203125*^9, 3.50297265625*^9}, {
  3.502972816546875*^9, 3.50297287721875*^9}}],

Cell[BoxData[
 RowBox[{"{", 
  RowBox[{
   FractionBox[
    RowBox[{"dValue", " ", 
     SuperscriptBox["\[ExponentialE]", 
      FractionBox[
       RowBox[{
        RowBox[{"(", 
         RowBox[{"a", "+", "delay"}], ")"}], " ", "\[Lambda]"}], 
       "\[Delta]"]]}], 
    RowBox[{
     RowBox[{"(", 
      RowBox[{
       RowBox[{"-", 
        SuperscriptBox["\[ExponentialE]", 
         RowBox[{
          RowBox[{"(", 
           RowBox[{"a", "+", "delay"}], ")"}], " ", "\[Lambda]"}]]}], "+", 
       SuperscriptBox["\[ExponentialE]", 
        RowBox[{
         RowBox[{"(", 
          RowBox[{"a", "+", 
           FractionBox["delay", "\[Delta]"]}], ")"}], " ", "\[Lambda]"}]]}], 
      ")"}], " ", "l3Value"}]], ",", "2.4126975796569683`"}], "}"}]], "Output",
 CellChangeTimes->{{3.502972613296875*^9, 3.5029726566875*^9}, {
   3.502972837421875*^9, 3.50297289084375*^9}, 3.503051973828125*^9, 
   3.503750016796875*^9, 3.50376628015625*^9, 3.5037707440625*^9, 
   3.503830400484375*^9, 3.5041103020625*^9, 3.504194023953125*^9, 
   3.5042558819375*^9, 3.504264014484375*^9, 3.50426419103125*^9, 
   3.504264388109375*^9, 3.504267515375*^9, 3.515830868859375*^9, 
   3.51583115465625*^9, 3.5572376186284*^9, 3.568986841043051*^9, 
   3.568988085491791*^9, 3.5689895658575287`*^9, 3.568995345853858*^9, 
   3.569056119997856*^9, 3.572689363145979*^9, 3.59794349008027*^9, 
   3.598000897621818*^9, 3.598692289277577*^9, 3.5987785332221212`*^9, 
   3.598804181154131*^9, 3.5988646031976*^9, 3.598884824736785*^9, 
   3.598952768791616*^9, 3.599038743996641*^9, 3.599129347128901*^9, 
   3.6021493836502647`*^9, 3.602668627210279*^9, 3.602753751934794*^9, 
   3.602769389928772*^9}]
}, Open  ]]
}, Closed]],

Cell[CellGroupData[{

Cell["Gadget", "Section",
 CellChangeTimes->{{3.502908214234375*^9, 3.502908215078125*^9}}],

Cell[CellGroupData[{

Cell[BoxData[
 RowBox[{"Module", "[", 
  RowBox[{
   RowBox[{"{", 
    RowBox[{"eavff", ",", "evf", ",", "avf", ",", "ep", ",", "ap", ",", 
     RowBox[{"\[Sigma]v", "=", "Null"}], ",", 
     RowBox[{"delayv", "=", "Null"}], ",", 
     RowBox[{"av", "=", "Null"}], ",", "a", ",", "\[Sigma]", ",", "delay", 
     ",", 
     RowBox[{"\[Alpha]", "=", "m`\[Alpha]"}], ",", 
     RowBox[{"\[Lambda]", "=", "m`\[Lambda]"}], ",", 
     RowBox[{"dValue", "=", "m`dauerValue"}], ",", 
     RowBox[{"l3Value", "=", "m`l3Value"}], ",", 
     RowBox[{"\[Delta]", "=", "m`\[Delta]"}], ",", 
     RowBox[{"amin", "=", 
      RowBox[{"-", "m`l2Stage"}]}], ",", 
     RowBox[{"amax", "=", "m`l2Stage"}], ",", 
     RowBox[{"qmax", "=", "2"}], ",", 
     RowBox[{"vmax", "=", "3"}], ",", 
     RowBox[{"ar", "=", "1"}], ",", "qp"}], "}"}], ",", "\[IndentingNewLine]", 
   RowBox[{
    RowBox[{"qp", "=", 
     RowBox[{"Plot", "[", 
      RowBox[{
       RowBox[{"Evaluate", "[", 
        RowBox[{"l3Value", 
         RowBox[{
         "{", "\[IndentingNewLine]", "q", "\[IndentingNewLine]", "}"}]}], 
        "]"}], ",", "\[IndentingNewLine]", 
       RowBox[{"{", 
        RowBox[{"q", ",", "0", ",", "qmax"}], "}"}], ",", 
       RowBox[{"PlotRange", "\[Rule]", 
        RowBox[{"{", 
         RowBox[{"0", ",", "vmax"}], "}"}]}], ",", "\[IndentingNewLine]", 
       RowBox[{"AspectRatio", "\[Rule]", "ar"}], ",", "\[IndentingNewLine]", 
       RowBox[{"PlotStyle", "\[Rule]", 
        RowBox[{"{", "Green", "}"}]}]}], "]"}]}], ";", "\[IndentingNewLine]", 
    RowBox[{"Manipulate", "[", "\[IndentingNewLine]", 
     RowBox[{
      RowBox[{"Module", "[", 
       RowBox[{
        RowBox[{"{", 
         RowBox[{"eavf", ",", "eap"}], "}"}], ",", "\[IndentingNewLine]", 
        RowBox[{
         RowBox[{"If", "[", 
          RowBox[{
           RowBox[{"\[Sigma]", "=!=", "\[Sigma]v"}], ",", 
           "\[IndentingNewLine]", 
           RowBox[{
            RowBox[{"eavff", "=", 
             RowBox[{"eav7ff", "[", 
              RowBox[{
              "\[Alpha]", ",", "\[Lambda]", ",", "\[Sigma]", ",", "\[Delta]", 
               ",", "dValue", ",", "l3Value"}], "]"}]}], ";", 
            "\[IndentingNewLine]", 
            RowBox[{"evf", "=", 
             RowBox[{"eavff", "[", 
              RowBox[{"a", ",", "amax"}], "]"}]}], ";", "\[IndentingNewLine]", 
            RowBox[{"avf", "=", 
             RowBox[{"eavff", "[", 
              RowBox[{"a", ",", "0"}], "]"}]}], ";", "\[IndentingNewLine]", 
            RowBox[{"ep", "=", 
             RowBox[{"Plot", "[", 
              RowBox[{
               RowBox[{"Evaluate", "[", 
                RowBox[{"l3Value", 
                 RowBox[{"{", "\[IndentingNewLine]", 
                  RowBox[{
                   RowBox[{"evf", "[", "q", "]"}], "/", 
                   RowBox[{"l2div2", "[", 
                    RowBox[{
                    "a", ",", "1", ",", "\[Alpha]", ",", "\[Lambda]", ",", 
                    "\[Sigma]", ",", "\[Delta]", ",", "dValue", ",", 
                    "l3Value"}], "]"}]}], "\[IndentingNewLine]", "}"}]}], 
                "]"}], ",", "\[IndentingNewLine]", 
               RowBox[{"{", 
                RowBox[{"q", ",", "0", ",", "qmax"}], "}"}], ",", 
               RowBox[{"PlotRange", "\[Rule]", 
                RowBox[{"{", 
                 RowBox[{"0", ",", "vmax"}], "}"}]}], ",", 
               "\[IndentingNewLine]", 
               RowBox[{"AspectRatio", "\[Rule]", "ar"}], ",", 
               "\[IndentingNewLine]", 
               RowBox[{"PlotStyle", "\[Rule]", 
                RowBox[{"{", 
                 RowBox[{"Directive", "[", 
                  RowBox[{"Thick", ",", "Red"}], "]"}], "}"}]}]}], "]"}]}], 
            ";", "\[IndentingNewLine]", 
            RowBox[{"ap", "=", 
             RowBox[{"Plot", "[", 
              RowBox[{
               RowBox[{"Evaluate", "[", 
                RowBox[{"l3Value", 
                 RowBox[{"{", "\[IndentingNewLine]", 
                  RowBox[{
                   RowBox[{"avf", "[", "q", "]"}], "/", 
                   RowBox[{"l2div2", "[", 
                    RowBox[{
                    "a", ",", "1", ",", "\[Alpha]", ",", "\[Lambda]", ",", 
                    "\[Sigma]", ",", "\[Delta]", ",", "dValue", ",", 
                    "l3Value"}], "]"}]}], "\[IndentingNewLine]", "}"}]}], 
                "]"}], ",", "\[IndentingNewLine]", 
               RowBox[{"{", 
                RowBox[{"q", ",", "0", ",", "qmax"}], "}"}], ",", 
               RowBox[{"PlotRange", "\[Rule]", 
                RowBox[{"{", 
                 RowBox[{"0", ",", "vmax"}], "}"}]}], ",", 
               "\[IndentingNewLine]", 
               RowBox[{"AspectRatio", "\[Rule]", "ar"}], ",", 
               "\[IndentingNewLine]", 
               RowBox[{"PlotStyle", "\[Rule]", 
                RowBox[{"{", 
                 RowBox[{"Directive", "[", 
                  RowBox[{"Thick", ",", "Black"}], "]"}], "}"}]}]}], "]"}]}], 
            ";", "\[IndentingNewLine]", 
            RowBox[{"\[Sigma]v", "=", "\[Sigma]"}], ";"}]}], 
          "\[IndentingNewLine]", "]"}], ";", "\[IndentingNewLine]", 
         RowBox[{"If", "[", 
          RowBox[{
           RowBox[{"a", "=!=", "av"}], ",", "\[IndentingNewLine]", 
           RowBox[{
            RowBox[{"evf", "=", 
             RowBox[{"eavff", "[", 
              RowBox[{"a", ",", "amax"}], "]"}]}], ";", "\[IndentingNewLine]", 
            RowBox[{"avf", "=", 
             RowBox[{"eavff", "[", 
              RowBox[{"a", ",", "0"}], "]"}]}], ";", "\[IndentingNewLine]", 
            RowBox[{"ep", "=", 
             RowBox[{"Plot", "[", 
              RowBox[{
               RowBox[{"Evaluate", "[", 
                RowBox[{"l3Value", 
                 RowBox[{"{", "\[IndentingNewLine]", 
                  RowBox[{
                   RowBox[{"evf", "[", "q", "]"}], "/", 
                   RowBox[{"l2div2", "[", 
                    RowBox[{
                    "a", ",", "1", ",", "\[Alpha]", ",", "\[Lambda]", ",", 
                    "\[Sigma]", ",", "\[Delta]", ",", "dValue", ",", 
                    "l3Value"}], "]"}]}], "\[IndentingNewLine]", "}"}]}], 
                "]"}], ",", "\[IndentingNewLine]", 
               RowBox[{"{", 
                RowBox[{"q", ",", "0", ",", "qmax"}], "}"}], ",", 
               RowBox[{"PlotRange", "\[Rule]", 
                RowBox[{"{", 
                 RowBox[{"0", ",", "vmax"}], "}"}]}], ",", 
               "\[IndentingNewLine]", 
               RowBox[{"AspectRatio", "\[Rule]", "ar"}], ",", 
               "\[IndentingNewLine]", 
               RowBox[{"PlotStyle", "\[Rule]", 
                RowBox[{"{", 
                 RowBox[{"Directive", "[", 
                  RowBox[{"Thick", ",", "Red"}], "]"}], "}"}]}]}], "]"}]}], 
            ";", "\[IndentingNewLine]", 
            RowBox[{"ap", "=", 
             RowBox[{"Plot", "[", 
              RowBox[{
               RowBox[{"Evaluate", "[", 
                RowBox[{"l3Value", 
                 RowBox[{"{", "\[IndentingNewLine]", 
                  RowBox[{
                   RowBox[{"avf", "[", "q", "]"}], "/", 
                   RowBox[{"l2div2", "[", 
                    RowBox[{
                    "a", ",", "1", ",", "\[Alpha]", ",", "\[Lambda]", ",", 
                    "\[Sigma]", ",", "\[Delta]", ",", "dValue", ",", 
                    "l3Value"}], "]"}]}], "\[IndentingNewLine]", "}"}]}], 
                "]"}], ",", "\[IndentingNewLine]", 
               RowBox[{"{", 
                RowBox[{"q", ",", "0", ",", "qmax"}], "}"}], ",", 
               RowBox[{"PlotRange", "\[Rule]", 
                RowBox[{"{", 
                 RowBox[{"0", ",", "vmax"}], "}"}]}], ",", 
               "\[IndentingNewLine]", 
               RowBox[{"AspectRatio", "\[Rule]", "ar"}], ",", 
               "\[IndentingNewLine]", 
               RowBox[{"PlotStyle", "\[Rule]", 
                RowBox[{"{", 
                 RowBox[{"Directive", "[", 
                  RowBox[{"Thick", ",", "Black"}], "]"}], "}"}]}]}], "]"}]}], 
            ";", "\[IndentingNewLine]", 
            RowBox[{"av", "=", "a"}], ";"}]}], "\[IndentingNewLine]", "]"}], 
         ";", "\[IndentingNewLine]", 
         RowBox[{"eavf", "=", 
          RowBox[{"eavff", "[", 
           RowBox[{"a", ",", "delay"}], "]"}]}], ";", "\[IndentingNewLine]", 
         RowBox[{"eap", "=", 
          RowBox[{"Plot", "[", 
           RowBox[{
            RowBox[{"Evaluate", "[", 
             RowBox[{"l3Value", 
              RowBox[{"{", "\[IndentingNewLine]", 
               RowBox[{
                RowBox[{"eavf", "[", "q", "]"}], "/", 
                RowBox[{"l2div2", "[", 
                 RowBox[{
                 "a", ",", "1", ",", "\[Alpha]", ",", "\[Lambda]", ",", 
                  "\[Sigma]", ",", "\[Delta]", ",", "dValue", ",", 
                  "l3Value"}], "]"}]}], "\[IndentingNewLine]", "}"}]}], "]"}],
             ",", "\[IndentingNewLine]", 
            RowBox[{"{", 
             RowBox[{"q", ",", "0", ",", "qmax"}], "}"}], ",", 
            RowBox[{"PlotRange", "\[Rule]", 
             RowBox[{"{", 
              RowBox[{"0", ",", "vmax"}], "}"}]}], ",", "\[IndentingNewLine]", 
            RowBox[{"AspectRatio", "\[Rule]", "ar"}], ",", 
            "\[IndentingNewLine]", 
            RowBox[{"PlotStyle", "\[Rule]", 
             RowBox[{"{", 
              RowBox[{"Directive", "[", 
               RowBox[{"Thick", ",", "Blue"}], "]"}], "}"}]}]}], "]"}]}], ";",
          "\[IndentingNewLine]", 
         RowBox[{"Show", "[", 
          RowBox[{"ep", ",", "ap", ",", "eap", ",", "qp"}], "]"}]}]}], 
       "\[IndentingNewLine]", "]"}], ",", "\[IndentingNewLine]", 
      RowBox[{"{", 
       RowBox[{
        RowBox[{"{", 
         RowBox[{"a", ",", "amin", ",", "\"\<a\>\""}], "}"}], ",", "amin", 
        ",", "0", ",", 
        RowBox[{"Appearance", "\[Rule]", "\"\<Labeled\>\""}]}], "}"}], ",", 
      "\[IndentingNewLine]", 
      RowBox[{"{", 
       RowBox[{
        RowBox[{"{", 
         RowBox[{"\[Sigma]", ",", "0.1", ",", "\"\<\[Sigma]\>\""}], "}"}], 
        ",", "0", ",", "1", ",", 
        RowBox[{"Appearance", "\[Rule]", "\"\<Labeled\>\""}], ",", 
        RowBox[{"ContinuousAction", "\[Rule]", "False"}]}], "}"}], ",", 
      "\[IndentingNewLine]", 
      RowBox[{"{", 
       RowBox[{
        RowBox[{"{", 
         RowBox[{"delay", ",", "m`delay", ",", "\"\<delay\>\""}], "}"}], ",", 
        "0", ",", "amax", ",", 
        RowBox[{"Appearance", "\[Rule]", "\"\<Labeled\>\""}]}], "}"}]}], 
     "\[IndentingNewLine]", "]"}]}]}], "\[IndentingNewLine]", "]"}]], "Input",
 CellChangeTimes->{{3.46627208053125*^9, 3.466272172640625*^9}, {
   3.4663349111875*^9, 3.4663351216875*^9}, {3.46633518915625*^9, 
   3.4663352760625*^9}, {3.466335475953125*^9, 3.466335489140625*^9}, {
   3.46633558759375*^9, 3.4663355876875*^9}, {3.466335757734375*^9, 
   3.466335774234375*^9}, {3.466335806875*^9, 3.4663358096875*^9}, {
   3.466335851859375*^9, 3.46633586825*^9}, {3.4663359264375*^9, 
   3.466336060234375*^9}, {3.4663366140625*^9, 3.466336619734375*^9}, {
   3.46633668878125*^9, 3.4663366925625*^9}, {3.466337046484375*^9, 
   3.466337066609375*^9}, {3.466337810375*^9, 3.466337920828125*^9}, {
   3.466338716125*^9, 3.466338723875*^9}, {3.466338768203125*^9, 
   3.4663388039375*^9}, {3.46633929728125*^9, 3.466339297609375*^9}, {
   3.4663393466875*^9, 3.46633934721875*^9}, {3.466339648203125*^9, 
   3.4663396865625*^9}, {3.4663488075625*^9, 3.46634890759375*^9}, {
   3.466348941671875*^9, 3.46634904203125*^9}, {3.4663492271875*^9, 
   3.466349241421875*^9}, {3.466349351625*^9, 3.466349361015625*^9}, {
   3.466435881046875*^9, 3.466435893*^9}, {3.466435955140625*^9, 
   3.46643598071875*^9}, {3.466436056078125*^9, 3.466436077421875*^9}, {
   3.466436175078125*^9, 3.466436195421875*^9}, {3.466940633109375*^9, 
   3.466940654953125*^9}, {3.466943996640625*^9, 3.466944086390625*^9}, {
   3.46694413034375*^9, 3.466944176625*^9}, {3.466944288828125*^9, 
   3.466944304296875*^9}, 3.466944336140625*^9, {3.466944375890625*^9, 
   3.466944412859375*^9}, {3.466944823171875*^9, 3.4669448243125*^9}, {
   3.467030685890625*^9, 3.46703070446875*^9}, {3.467030743875*^9, 
   3.46703108571875*^9}, {3.46703115671875*^9, 3.467031157421875*^9}, {
   3.467113168328125*^9, 3.46711318790625*^9}, {3.46711324390625*^9, 
   3.46711327390625*^9}, {3.46711373234375*^9, 3.467113901125*^9}, {
   3.467113933796875*^9, 3.467114020296875*^9}, {3.4671149880625*^9, 
   3.467115030203125*^9}, {3.4671154484375*^9, 3.467115488234375*^9}, {
   3.50290824828125*^9, 3.502908650859375*^9}, {3.502908686515625*^9, 
   3.5029086910625*^9}, {3.50290965715625*^9, 3.502909660734375*^9}, {
   3.502909710734375*^9, 3.502909714828125*^9}, {3.502909745125*^9, 
   3.502909900265625*^9}, {3.50290999096875*^9, 3.50291010025*^9}, {
   3.50291019503125*^9, 3.502910238109375*^9}, {3.502910353234375*^9, 
   3.502910365609375*^9}, {3.502910440125*^9, 3.50291044071875*^9}, {
   3.50291050725*^9, 3.502910507640625*^9}, 3.5029105754375*^9, {
   3.502910834515625*^9, 3.502910853203125*^9}, {3.5029110490625*^9, 
   3.502911065859375*^9}, {3.502911155921875*^9, 3.50291115640625*^9}, {
   3.502965082421875*^9, 3.502965134875*^9}, {3.502970812578125*^9, 
   3.50297081509375*^9}, {3.50374888021875*^9, 3.503748932578125*^9}}],

Cell[BoxData[
 TagBox[
  StyleBox[
   DynamicModuleBox[{$CellContext`a$1526$$ = -8.839215686274514, \
$CellContext`delay$1526$$ = 
    3.6830065359477135`, $CellContext`\[Sigma]$1526$$ = 0.1, Typeset`show$$ = 
    True, Typeset`bookmarkList$$ = {}, Typeset`bookmarkMode$$ = "Menu", 
    Typeset`animator$$, Typeset`animvar$$ = 1, Typeset`name$$ = 
    "\"untitled\"", Typeset`specs$$ = {{{
       Hold[$CellContext`a$1526$$], -8.839215686274514, 
       "a"}, -8.839215686274514, 0}, {{
       Hold[$CellContext`\[Sigma]$1526$$], 0.1, "\[Sigma]"}, 0, 1}, {{
       Hold[$CellContext`delay$1526$$], 3.6830065359477135`, "delay"}, 0, 
      8.839215686274514}}, Typeset`size$$ = {413., {209., 215.}}, 
    Typeset`update$$ = 0, Typeset`initDone$$, Typeset`skipInitDone$$ = 
    True, $CellContext`a$1526$1543$$ = 0, $CellContext`\[Sigma]$1526$1548$$ = 
    0, $CellContext`delay$1526$1549$$ = 0}, 
    DynamicBox[Manipulate`ManipulateBoxes[
     1, StandardForm, 
      "Variables" :> {$CellContext`a$1526$$ = -8.839215686274514, \
$CellContext`delay$1526$$ = 3.6830065359477135`, $CellContext`\[Sigma]$1526$$ = 
        0.1}, "ControllerVariables" :> {
        Hold[$CellContext`a$1526$$, $CellContext`a$1526$1543$$, 0], 
        Hold[$CellContext`\[Sigma]$1526$$, $CellContext`\[Sigma]$1526$1548$$, 
         0], 
        Hold[$CellContext`delay$1526$$, $CellContext`delay$1526$1549$$, 0]}, 
      "OtherVariables" :> {
       Typeset`show$$, Typeset`bookmarkList$$, Typeset`bookmarkMode$$, 
        Typeset`animator$$, Typeset`animvar$$, Typeset`name$$, 
        Typeset`specs$$, Typeset`size$$, Typeset`update$$, Typeset`initDone$$,
         Typeset`skipInitDone$$}, "Body" :> 
      Module[{amer`eavf$, amer`eap$}, 
        If[$CellContext`\[Sigma]$1526$$ =!= amer`\[Sigma]v$1526, 
          amer`eavff$1526 = 
           amer`eav7ff[$CellContext`\[Alpha]$1526, \
$CellContext`\[Lambda]$1526, $CellContext`\[Sigma]$1526$$, $CellContext`\
\[Delta]$1526, $CellContext`dValue$1526, $CellContext`l3Value$1526]; 
          amer`evf$1526 = 
           amer`eavff$1526[$CellContext`a$1526$$, amer`amax$1526]; 
          amer`avf$1526 = amer`eavff$1526[$CellContext`a$1526$$, 0]; 
          amer`ep$1526 = Plot[
             
             Evaluate[$CellContext`l3Value$1526 {
               amer`evf$1526[amer`q]/
                amer`l2div2[$CellContext`a$1526$$, 
                 1, $CellContext`\[Alpha]$1526, $CellContext`\[Lambda]$1526, \
$CellContext`\[Sigma]$1526$$, $CellContext`\[Delta]$1526, \
$CellContext`dValue$1526, $CellContext`l3Value$1526]}], {
             amer`q, 0, amer`qmax$1526}, PlotRange -> {0, amer`vmax$1526}, 
             AspectRatio -> amer`ar$1526, PlotStyle -> {
               Directive[Thick, Red]}]; amer`ap$1526 = Plot[
             
             Evaluate[$CellContext`l3Value$1526 {
               amer`avf$1526[amer`q]/
                amer`l2div2[$CellContext`a$1526$$, 
                 1, $CellContext`\[Alpha]$1526, $CellContext`\[Lambda]$1526, \
$CellContext`\[Sigma]$1526$$, $CellContext`\[Delta]$1526, \
$CellContext`dValue$1526, $CellContext`l3Value$1526]}], {
             amer`q, 0, amer`qmax$1526}, PlotRange -> {0, amer`vmax$1526}, 
             AspectRatio -> amer`ar$1526, PlotStyle -> {
               Directive[Thick, Black]}]; 
          amer`\[Sigma]v$1526 = $CellContext`\[Sigma]$1526$$; Null]; 
        If[$CellContext`a$1526$$ =!= amer`av$1526, 
          amer`evf$1526 = 
           amer`eavff$1526[$CellContext`a$1526$$, amer`amax$1526]; 
          amer`avf$1526 = amer`eavff$1526[$CellContext`a$1526$$, 0]; 
          amer`ep$1526 = Plot[
             
             Evaluate[$CellContext`l3Value$1526 {
               amer`evf$1526[amer`q]/
                amer`l2div2[$CellContext`a$1526$$, 
                 1, $CellContext`\[Alpha]$1526, $CellContext`\[Lambda]$1526, \
$CellContext`\[Sigma]$1526$$, $CellContext`\[Delta]$1526, \
$CellContext`dValue$1526, $CellContext`l3Value$1526]}], {
             amer`q, 0, amer`qmax$1526}, PlotRange -> {0, amer`vmax$1526}, 
             AspectRatio -> amer`ar$1526, PlotStyle -> {
               Directive[Thick, Red]}]; amer`ap$1526 = Plot[
             
             Evaluate[$CellContext`l3Value$1526 {
               amer`avf$1526[amer`q]/
                amer`l2div2[$CellContext`a$1526$$, 
                 1, $CellContext`\[Alpha]$1526, $CellContext`\[Lambda]$1526, \
$CellContext`\[Sigma]$1526$$, $CellContext`\[Delta]$1526, \
$CellContext`dValue$1526, $CellContext`l3Value$1526]}], {
             amer`q, 0, amer`qmax$1526}, PlotRange -> {0, amer`vmax$1526}, 
             AspectRatio -> amer`ar$1526, PlotStyle -> {
               Directive[Thick, Black]}]; 
          amer`av$1526 = $CellContext`a$1526$$; Null]; 
        amer`eavf$ = 
         amer`eavff$1526[$CellContext`a$1526$$, $CellContext`delay$1526$$]; 
        amer`eap$ = Plot[
           
           Evaluate[$CellContext`l3Value$1526 {
             amer`eavf$[amer`q]/
              amer`l2div2[$CellContext`a$1526$$, 
               1, $CellContext`\[Alpha]$1526, $CellContext`\[Lambda]$1526, \
$CellContext`\[Sigma]$1526$$, $CellContext`\[Delta]$1526, \
$CellContext`dValue$1526, $CellContext`l3Value$1526]}], {
           amer`q, 0, amer`qmax$1526}, PlotRange -> {0, amer`vmax$1526}, 
           AspectRatio -> amer`ar$1526, PlotStyle -> {
             Directive[Thick, Blue]}]; 
        Show[amer`ep$1526, amer`ap$1526, amer`eap$, amer`qp$1526]], 
      "Specifications" :> {{{$CellContext`a$1526$$, -8.839215686274514, 
          "a"}, -8.839215686274514, 0, Appearance -> 
         "Labeled"}, {{$CellContext`\[Sigma]$1526$$, 0.1, "\[Sigma]"}, 0, 1, 
         Appearance -> "Labeled", ContinuousAction -> 
         False}, {{$CellContext`delay$1526$$, 3.6830065359477135`, "delay"}, 
         0, 8.839215686274514, Appearance -> "Labeled"}}, "Options" :> {}, 
      "DefaultOptions" :> {}],
     ImageSizeCache->{466., {297., 303.}},
     SingleEvaluation->True],
    Deinitialization:>None,
    DynamicModuleValues:>{},
    SynchronousInitialization->True,
    UnsavedVariables:>{Typeset`initDone$$},
    UntrackedVariables:>{Typeset`size$$}], "Manipulate",
   Deployed->True,
   StripOnInput->False],
  Manipulate`InterpretManipulate[1]]], "Output",
 CellChangeTimes->{
  3.502908713515625*^9, 3.502909366609375*^9, {3.502910107546875*^9, 
   3.502910114875*^9}, 3.502910219921875*^9, 3.502910262515625*^9, 
   3.502910315703125*^9, 3.50291036675*^9, 3.502910441921875*^9, 
   3.502910595453125*^9, 3.5029109035*^9, 3.5029110900625*^9, 
   3.50296207928125*^9, 3.5029650545*^9, 3.50296513965625*^9, 
   3.50296960046875*^9, 3.502973026671875*^9, 3.50297583084375*^9, 
   3.502977394609375*^9, 3.502987941921875*^9, 3.5030483258125*^9, 
   3.503748952234375*^9, 3.503770804953125*^9, 3.5038304005625*^9, 
   3.50411030240625*^9, 3.5041940245*^9, 3.504255882265625*^9, 
   3.504264191078125*^9, 3.5042643881875*^9, 3.5042675154375*^9, 
   3.515830868984375*^9, 3.515831154765625*^9, 3.557237624385453*^9, 
   3.568986843776104*^9, 3.568988091795639*^9, 3.568989566011112*^9, 
   3.568995345968275*^9, 3.5690561220140333`*^9, 3.572689365481681*^9, 
   3.5979434982521048`*^9, 3.5980009039074163`*^9, 3.598692291286787*^9, 
   3.5987785357588663`*^9, 3.598804181304739*^9, 3.5988646081299353`*^9, 
   3.598884824925634*^9, 3.598952770889863*^9, 3.599038746186976*^9, 
   3.5991293527981567`*^9, 3.602149385652215*^9, 3.6026686299861193`*^9, 
   3.602753757350951*^9, 3.602769390004999*^9}]
}, Open  ]]
}, Closed]],

Cell[CellGroupData[{

Cell["Korean flag plot", "Section",
 CellChangeTimes->{{3.502634051828125*^9, 3.502634054984375*^9}}],

Cell[BoxData[
 RowBox[{
  RowBox[{"acutoff", "[", 
   RowBox[{"a_", ",", 
    RowBox[{"\[Alpha]_", "?", "NumberQ"}], ",", 
    RowBox[{"\[Lambda]_", "?", "NumberQ"}], ",", 
    RowBox[{"\[Sigma]_", "?", "NumberQ"}], ",", 
    RowBox[{"\[Delta]_", "?", "NumberQ"}], ",", 
    RowBox[{"delay_", "?", "NumberQ"}], ",", 
    RowBox[{"dValue_", "?", "NumberQ"}], ",", 
    RowBox[{"l3Value_", "?", "NumberQ"}], ",", 
    RowBox[{"qmax_:", "Null"}], ",", 
    RowBox[{"r_:", "Null"}]}], "]"}], ":=", "\[IndentingNewLine]", 
  RowBox[{"Module", "[", 
   RowBox[{
    RowBox[{"{", 
     RowBox[{"l2dvff", ",", "l2dvf", ",", "l2vf", ",", "q"}], "}"}], ",", 
    "\[IndentingNewLine]", 
    RowBox[{
     RowBox[{"l2dvff", "=", 
      RowBox[{"eav7ff", "[", 
       RowBox[{
       "\[Alpha]", ",", "\[Lambda]", ",", "\[Sigma]", ",", "\[Delta]", ",", 
        "dValue", ",", "l3Value", ",", "a", ",", "qmax", ",", "r"}], "]"}]}], 
     ";", "\[IndentingNewLine]", 
     RowBox[{"l2dvf", "=", 
      RowBox[{"l2dvff", "[", 
       RowBox[{"a", ",", "delay"}], "]"}]}], ";", "\[IndentingNewLine]", 
     RowBox[{"l2vf", "=", 
      RowBox[{"Function", "[", 
       RowBox[{"q", ",", 
        RowBox[{
         SuperscriptBox["\[ExponentialE]", 
          RowBox[{"\[Lambda]", " ", "a"}]], " ", "l3Value", " ", "q"}]}], 
       "]"}]}], ";", "\[IndentingNewLine]", 
     RowBox[{"q", "/.", 
      RowBox[{"FindRoot", "[", 
       RowBox[{
        RowBox[{
         RowBox[{"l2vf", "[", "q", "]"}], "\[Equal]", 
         RowBox[{"l2dvf", "[", "q", "]"}]}], ",", 
        RowBox[{"{", 
         RowBox[{"q", ",", "dValue"}], "}"}]}], "]"}]}]}]}], 
   "\[IndentingNewLine]", "]"}]}]], "Input",
 CellChangeTimes->{{3.502635751578125*^9, 3.5026359631875*^9}, {
   3.502636027234375*^9, 3.502636101578125*^9}, {3.502969206*^9, 
   3.502969228546875*^9}, {3.502969263625*^9, 3.502969311234375*^9}, 
   3.502970468359375*^9, {3.502971277171875*^9, 3.50297129603125*^9}, {
   3.502971326609375*^9, 3.502971351015625*^9}, 3.502971439640625*^9}],

Cell[CellGroupData[{

Cell[BoxData[
 RowBox[{"Quiet", "[", "\[IndentingNewLine]", 
  RowBox[{
   RowBox[{
    RowBox[{
     RowBox[{"acutoff", "[", 
      RowBox[{
       RowBox[{"-", "m`l2Stage"}], ",", "m`\[Alpha]", ",", "m`\[Lambda]hat", 
       ",", "#", ",", "m`\[Delta]", ",", "m`delay", ",", "m`dValue", ",", 
       "m`l3Value"}], "]"}], "&"}], "/@", 
    RowBox[{"{", 
     RowBox[{
     "0.0001", ",", "0.001", ",", "0.1", ",", "0.3", ",", "1", ",", "10"}], 
     "}"}]}], ",", "\[IndentingNewLine]", 
   RowBox[{"InterpolatingFunction", "::", "\"\<dmval\>\""}]}], 
  "\[IndentingNewLine]", "]"}]], "Input",
 CellChangeTimes->{{3.502636108421875*^9, 3.502636163328125*^9}, {
   3.5027122555*^9, 3.502712275796875*^9}, {3.50296935296875*^9, 
   3.502969383796875*^9}, 3.5029704664375*^9, {3.5029709414375*^9, 
   3.502970944421875*^9}, {3.50297151328125*^9, 3.502971513796875*^9}, {
   3.568988705922641*^9, 3.56898871851392*^9}}],

Cell[BoxData[
 RowBox[{"{", 
  RowBox[{
  "0.3006786596409602`", ",", "0.30067674244582693`", ",", 
   "0.5688051358785601`", ",", "1.3808180289812084`", ",", 
   "2.3096279207832304`", ",", "2.4126975795724164`"}], "}"}]], "Output",
 CellChangeTimes->{{3.502636142859375*^9, 3.502636163921875*^9}, 
   3.502638359203125*^9, {3.50263879896875*^9, 3.5026388160625*^9}, {
   3.502638976515625*^9, 3.502638982234375*^9}, {3.50263906271875*^9, 
   3.50263907928125*^9}, 3.50263935446875*^9, 3.502699819046875*^9, 
   3.502703065546875*^9, 3.502712278296875*^9, 3.50272095296875*^9, 
   3.502721407703125*^9, 3.502723351703125*^9, 3.50279866946875*^9, 
   3.502799925203125*^9, 3.502800076703125*^9, 3.502801155953125*^9, 
   3.502801835734375*^9, 3.502969385046875*^9, 3.50296962384375*^9, 
   3.502970506671875*^9, 3.502970967953125*^9, 3.502971407953125*^9, 
   3.502971466265625*^9, 3.50297179053125*^9, 3.502972994375*^9, 
   3.503052019140625*^9, 3.503750115984375*^9, 3.50377133346875*^9, 
   3.503830471703125*^9, 3.504110373765625*^9, 3.50419409621875*^9, 
   3.504255952671875*^9, 3.504267585671875*^9, 3.515830932125*^9, 
   3.515831216859375*^9, 3.557237666640996*^9, 3.568988148908824*^9, 
   3.56898875740945*^9, 3.5689896066419907`*^9, 3.5689953898707123`*^9, 
   3.569056162841929*^9, 3.57268940376901*^9, 3.597943599637917*^9, 
   3.59800094532542*^9, 3.5986923494527063`*^9, 3.598778607987714*^9, 
   3.5988042264103403`*^9, 3.598864649535927*^9, 3.598884861993741*^9, 
   3.59895281878201*^9, 3.59903878946977*^9, 3.5991293962235403`*^9, 
   3.602149436792591*^9, 3.602668677337311*^9, 3.602753802603002*^9, 
   3.60276943046902*^9}]
}, Open  ]],

Cell[CellGroupData[{

Cell[BoxData[
 RowBox[{"{", 
  RowBox[{
   RowBox[{"minCutoff", "[", "]"}], ",", 
   RowBox[{"maxCutoff", "[", "]"}]}], "}"}]], "Input",
 CellChangeTimes->{{3.503771337140625*^9, 3.503771349671875*^9}}],

Cell[BoxData[
 RowBox[{"{", 
  RowBox[{"0.30067867882746285`", ",", "2.4126975796569683`"}], 
  "}"}]], "Output",
 CellChangeTimes->{3.50377135*^9, 3.50383047178125*^9, 3.50411037384375*^9, 
  3.504194096328125*^9, 3.504255952765625*^9, 3.50426758571875*^9, 
  3.51583093221875*^9, 3.515831216953125*^9, 3.557237666770606*^9, 
  3.568988167526845*^9, 3.568988763310318*^9, 3.568989606745481*^9, 
  3.568995389999329*^9, 3.569056162862915*^9, 3.572689403845551*^9, 
  3.597943883519609*^9, 3.598000945352751*^9, 3.598692349476418*^9, 
  3.598778608019733*^9, 3.598804226521221*^9, 3.598864649556052*^9, 
  3.5988848620814877`*^9, 3.598952818802799*^9, 3.599038789493*^9, 
  3.599129396247048*^9, 3.602149436812481*^9, 3.6026686773637047`*^9, 
  3.602753802622856*^9, 3.602769430560596*^9}]
}, Open  ]],

Cell["Hurray!", "Text",
 CellChangeTimes->{{3.503771355390625*^9, 3.503771356640625*^9}}],

Cell["This will be slow...", "Text",
 CellChangeTimes->{{3.5029696308125*^9, 3.50296963475*^9}}],

Cell[CellGroupData[{

Cell[BoxData[
 RowBox[{"Quiet", "[", "\[IndentingNewLine]", 
  RowBox[{
   RowBox[{"Timing", "[", 
    RowBox[{"acf1", "=", 
     RowBox[{"FunctionInterpolation", "[", 
      RowBox[{
       RowBox[{"acutoff", "[", 
        RowBox[{
         RowBox[{"-", "m`l2Stage"}], ",", "m`\[Alpha]", ",", "m`\[Lambda]hat",
          ",", "\[Sigma]", ",", "m`\[Delta]", ",", "m`delay", ",", "m`dValue",
          ",", "m`l3Value"}], "]"}], ",", 
       RowBox[{"{", 
        RowBox[{"\[Sigma]", ",", "0.001", ",", "10"}], "}"}], ",", 
       "\[IndentingNewLine]", 
       RowBox[{"PrecisionGoal", "\[Rule]", "\[Infinity]"}], ",", 
       RowBox[{"AccuracyGoal", "\[Rule]", "4"}], ",", "\[IndentingNewLine]", 
       RowBox[{"MaxRecursion", "\[Rule]", "6"}]}], "]"}]}], 
    "\[IndentingNewLine]", "]"}], ",", "\[IndentingNewLine]", 
   RowBox[{"{", 
    RowBox[{
     RowBox[{"FindRoot", "::", "\"\<lstol\>\""}], ",", 
     RowBox[{"InterpolatingFunction", "::", "\"\<dmval\>\""}], ",", 
     StyleBox[
      RowBox[{"FunctionInterpolation", "::", "ncvb"}], "MessageName"]}], 
    "}"}]}], "]"}]], "Input",
 CellChangeTimes->{{3.50263641640625*^9, 3.502636483390625*^9}, {
   3.502636572765625*^9, 3.502636679078125*^9}, {3.502638717203125*^9, 
   3.502638733671875*^9}, {3.50263877109375*^9, 3.50263878521875*^9}, {
   3.50263883746875*^9, 3.5026388430625*^9}, {3.50263909496875*^9, 
   3.502639180453125*^9}, {3.502712299046875*^9, 3.5027123174375*^9}, {
   3.502969644484375*^9, 3.502969658546875*^9}, {3.502969996125*^9, 
   3.502969997109375*^9}, {3.502970067203125*^9, 3.50297006728125*^9}, {
   3.50297044840625*^9, 3.502970476421875*^9}, {3.502970866734375*^9, 
   3.502970867265625*^9}, 3.502970910453125*^9, 3.50297148125*^9, {
   3.502971828375*^9, 3.5029718284375*^9}, {3.502972948515625*^9, 
   3.502972948625*^9}, {3.503053385015625*^9, 3.503053440546875*^9}, {
   3.50383134434375*^9, 3.50383134940625*^9}, {3.5038322705625*^9, 
   3.503832270625*^9}, {3.568988479942079*^9, 3.568988487163587*^9}, {
   3.568990182506864*^9, 3.5689901832646017`*^9}, {3.568990229422988*^9, 
   3.5689902321653433`*^9}, {3.56899271986659*^9, 3.568992721989257*^9}}],

Cell[BoxData[
 RowBox[{"{", 
  RowBox[{"475.26982199999997646955307573080062866211`8.69754015224309", ",", 
   TagBox[
    RowBox[{"InterpolatingFunction", "[", 
     RowBox[{
      RowBox[{"{", 
       RowBox[{"{", 
        RowBox[{"0.001`", ",", "10.`"}], "}"}], "}"}], ",", "\<\"<>\"\>"}], 
     "]"}],
    False,
    Editable->False]}], "}"}]], "Output",
 CellChangeTimes->{3.5689902190218267`*^9, 3.5689907159335423`*^9, 
  3.568993261387849*^9, 3.568995911792657*^9, 3.5690566449579153`*^9, 
  3.572689883663475*^9, 3.597944368539961*^9, 3.5980014419735537`*^9, 
  3.598692922473027*^9, 3.5987792917946787`*^9, 3.5988047844347258`*^9, 
  3.598865159907868*^9, 3.5988853252060003`*^9, 3.598953304755501*^9, 
  3.599039298725397*^9, 3.5991299302834377`*^9, 3.602150031629068*^9, 
  3.602669195414997*^9, 3.602754392469912*^9, 3.6027699068151693`*^9}]
}, Open  ]],

Cell[CellGroupData[{

Cell[BoxData[
 RowBox[{"Module", "[", "\[IndentingNewLine]", 
  RowBox[{
   RowBox[{"{", 
    RowBox[{
     RowBox[{"\[Sigma]min", "=", "0.01"}], ",", 
     RowBox[{"\[Sigma]max", "=", "1."}], ",", 
     RowBox[{"vmin", "=", 
      RowBox[{"minCutoff", "[", "]"}]}], ",", "vmid", ",", 
     RowBox[{"vmax", "=", 
      RowBox[{"maxCutoff", "[", "]"}]}], ",", "\[Sigma]", ",", "\[Sigma]mid", 
     ",", "l\[Sigma]left", ",", "l\[Sigma]right", ",", "\[Sigma]left", ",", 
     "\[Sigma]right", ",", "vleft", ",", "vright", ",", "diag"}], "}"}], ",", 
   "\[IndentingNewLine]", 
   RowBox[{"(*", " ", 
    RowBox[{
     RowBox[{"vmid", "=", 
      FractionBox[
       RowBox[{"vmin", "+", "vmax"}], "2"]}], ";"}], " ", "*)"}], 
   "\[IndentingNewLine]", 
   RowBox[{
    RowBox[{
     RowBox[{"diag", "[", "\[Sigma]_", "]"}], ":=", 
     RowBox[{"Interpolation", "[", 
      RowBox[{
       RowBox[{"{", 
        RowBox[{
         RowBox[{"{", 
          RowBox[{"\[Sigma]min", ",", "vmax"}], "}"}], ",", 
         RowBox[{"{", 
          RowBox[{"\[Sigma]max", ",", "vmin"}], "}"}]}], "}"}], ",", 
       "\[Sigma]", ",", 
       RowBox[{"InterpolationOrder", "\[Rule]", "1"}]}], "]"}]}], ";", 
    "\[IndentingNewLine]", 
    RowBox[{"\[Sigma]mid", "=", 
     RowBox[{"\[Sigma]", "/.", 
      RowBox[{"FindRoot", "[", 
       RowBox[{
        RowBox[{
         RowBox[{"acf1", "[", "\[Sigma]", "]"}], "\[Equal]", 
         RowBox[{"diag", "[", "\[Sigma]", "]"}]}], ",", 
        RowBox[{"{", 
         RowBox[{"\[Sigma]", ",", 
          FractionBox[
           RowBox[{"\[Sigma]min", "+", "\[Sigma]max"}], "2"]}], "}"}]}], 
       "]"}]}]}], ";", 
    RowBox[{"(*", " ", 
     RowBox[{
      RowBox[{"l\[Sigma]left", "=", 
       FractionBox[
        RowBox[{
         RowBox[{"Log", "[", "\[Sigma]min", "]"}], "+", 
         RowBox[{"Log", "[", "\[Sigma]mid", "]"}]}], "2"]}], ";"}], " ", 
     "*)"}], "\[IndentingNewLine]", 
    RowBox[{"(*", " ", 
     RowBox[{
      RowBox[{"l\[Sigma]right", "=", 
       FractionBox[
        RowBox[{
         RowBox[{"Log", "[", "\[Sigma]mid", "]"}], "+", 
         RowBox[{"Log", "[", "\[Sigma]max", "]"}]}], "2"]}], ";"}], " ", 
     "*)"}], "\[IndentingNewLine]", 
    RowBox[{"\[Sigma]left", "=", 
     FractionBox[
      RowBox[{"\[Sigma]min", "+", "\[Sigma]mid"}], "2"]}], ";", 
    "\[IndentingNewLine]", 
    RowBox[{"\[Sigma]right", "=", 
     FractionBox[
      RowBox[{"\[Sigma]mid", "+", "\[Sigma]max"}], "2"]}], ";", 
    RowBox[{"(*", " ", 
     RowBox[{
      RowBox[{
       RowBox[{"{", 
        RowBox[{"vleft", ",", "vright"}], "}"}], "=", 
       RowBox[{
        RowBox[{
         RowBox[{"acf1", "[", 
          SuperscriptBox["\[ExponentialE]", "#"], "]"}], "&"}], "/@", 
        RowBox[{"{", 
         RowBox[{"l\[Sigma]left", ",", "l\[Sigma]right"}], "}"}]}]}], ";"}], 
     " ", "*)"}], "\[IndentingNewLine]", 
    RowBox[{
     RowBox[{"{", 
      RowBox[{"vleft", ",", "vright"}], "}"}], "=", 
     RowBox[{"diag", "/@", 
      RowBox[{"{", 
       RowBox[{"\[Sigma]left", ",", "\[Sigma]right"}], "}"}]}]}], ";", 
    "\[IndentingNewLine]", 
    RowBox[{"Quiet", "[", "\[IndentingNewLine]", 
     RowBox[{
      RowBox[{"Plot", "[", 
       RowBox[{
        RowBox[{"{", 
         RowBox[{
          RowBox[{"acf1", "[", "\[Sigma]", "]"}], ",", 
          RowBox[{"acf1", "[", "\[Sigma]", "]"}]}], "}"}], ",", 
        RowBox[{"{", 
         RowBox[{"\[Sigma]", ",", "\[Sigma]min", ",", "\[Sigma]max"}], "}"}], 
        ",", "\[IndentingNewLine]", 
        RowBox[{"PlotRange", "\[Rule]", 
         RowBox[{"{", 
          RowBox[{"vmin", ",", "vmax"}], "}"}]}], ",", "\[IndentingNewLine]", 
        RowBox[{"PlotStyle", "\[Rule]", 
         RowBox[{"Directive", "[", "Transparent", "]"}]}], ",", 
        "\[IndentingNewLine]", 
        RowBox[{"Filling", "\[Rule]", 
         RowBox[{"{", 
          RowBox[{
           RowBox[{"1", "\[Rule]", 
            RowBox[{"{", 
             RowBox[{"Bottom", ",", "Blue"}], "}"}]}], ",", 
           RowBox[{"2", "\[Rule]", 
            RowBox[{"{", 
             RowBox[{"Top", ",", "Red"}], "}"}]}]}], "}"}]}], ",", 
        "\[IndentingNewLine]", 
        RowBox[{"Epilog", "\[Rule]", 
         RowBox[{"{", "\[IndentingNewLine]", 
          RowBox[{
           RowBox[{"Style", "[", 
            RowBox[{
             RowBox[{"Text", "[", 
              RowBox[{"\"\<L2\>\"", ",", 
               RowBox[{"{", 
                RowBox[{"\[Sigma]left", ",", "vleft"}], "}"}]}], "]"}], ",", 
             "48", ",", "Bold", ",", "Black", ",", 
             RowBox[{"FontFamily", "\[Rule]", "\"\<Helvetica\>\""}]}], "]"}], 
           ",", "\[IndentingNewLine]", 
           RowBox[{"Style", "[", 
            RowBox[{
             RowBox[{"Text", "[", 
              RowBox[{"\"\<L2d\>\"", ",", 
               RowBox[{"{", 
                RowBox[{"\[Sigma]right", ",", "vright"}], "}"}]}], "]"}], ",",
              "48", ",", "Bold", ",", "Yellow", ",", 
             RowBox[{"FontFamily", "\[Rule]", "\"\<Helvetica\>\""}]}], 
            "]"}]}], "\[IndentingNewLine]", "}"}]}], ",", 
        "\[IndentingNewLine]", 
        RowBox[{"ImageSize", "\[Rule]", "400"}], ",", "\[IndentingNewLine]", 
        RowBox[{"AspectRatio", "\[Rule]", "1"}], ",", "\[IndentingNewLine]", 
        RowBox[{"Frame", "\[Rule]", "True"}], ",", "\[IndentingNewLine]", 
        RowBox[{"FrameLabel", "\[Rule]", 
         RowBox[{"{", "\[IndentingNewLine]", 
          RowBox[{
           RowBox[{"Style", "[", 
            RowBox[{"\"\<volatility\>\"", ",", "Bold", ",", "Medium", ",", 
             RowBox[{"FontFamily", "\[Rule]", "\"\<Helvetica\>\""}]}], "]"}], 
           ",", "\[IndentingNewLine]", 
           RowBox[{"Style", "[", 
            RowBox[{"\"\<quality\>\"", ",", "Bold", ",", "Medium", ",", 
             RowBox[{"FontFamily", "\[Rule]", "\"\<Helvetica\>\""}]}], 
            "]"}]}], "}"}]}]}], "]"}], ",", "\[IndentingNewLine]", 
      RowBox[{"InterpolatingFunction", "::", "\"\<dmval\>\""}]}], "]"}]}]}], 
  "\[IndentingNewLine]", "]"}]], "Input",
 CellChangeTimes->{{3.5026361720625*^9, 3.502636196203125*^9}, {
   3.50263624440625*^9, 3.50263634159375*^9}, {3.502636511796875*^9, 
   3.5026365615*^9}, {3.5026368246875*^9, 3.502636824796875*^9}, {
   3.502636870015625*^9, 3.50263692021875*^9}, {3.502637057421875*^9, 
   3.502637064390625*^9}, {3.502637110140625*^9, 3.50263723309375*^9}, {
   3.5026372854375*^9, 3.5026373065*^9}, {3.502637345125*^9, 
   3.5026374984375*^9}, {3.502637556703125*^9, 3.502637640453125*^9}, {
   3.50263767621875*^9, 3.5026378626875*^9}, {3.502638220890625*^9, 
   3.502638220984375*^9}, {3.5026382814375*^9, 3.502638316828125*^9}, {
   3.502712371921875*^9, 3.5027123945*^9}, {3.5027138635*^9, 
   3.502713863578125*^9}, {3.50280120853125*^9, 3.502801230671875*^9}, {
   3.502801261703125*^9, 3.502801423234375*^9}, {3.50297036525*^9, 
   3.502970365859375*^9}, {3.50297042225*^9, 3.502970438578125*^9}, {
   3.50297050553125*^9, 3.5029705085*^9}, 3.502971820484375*^9, {
   3.502972935125*^9, 3.502972935890625*^9}, {3.5030525364375*^9, 
   3.5030526225625*^9}, {3.503052657875*^9, 3.50305267796875*^9}, {
   3.503052730984375*^9, 3.503052883328125*^9}, {3.50305293478125*^9, 
   3.503052940734375*^9}, {3.50305299728125*^9, 3.50305306809375*^9}, {
   3.503053176265625*^9, 3.503053217125*^9}, {3.503053274515625*^9, 
   3.503053358421875*^9}, 3.503054843453125*^9, {3.503054885*^9, 
   3.503055005625*^9}, {3.503750405640625*^9, 3.503750433390625*^9}, {
   3.503830452921875*^9, 3.5038305729375*^9}, {3.50383062221875*^9, 
   3.5038306491875*^9}, {3.503830728984375*^9, 3.503830760421875*^9}, {
   3.504111443515625*^9, 3.504111460515625*^9}}],

Cell[BoxData[
 GraphicsBox[GraphicsComplexBox[CompressedData["
1:eJztlf1XjAkbx2fu2SUZil6edqUldiO2KKm89L233VpFSCv2EdlebItmEKMa
KpmZXrDJE1JmKJLpbcWqFA+jMmlTdM9r0Q6jVKpbFhHVzvOD54fnL3h+6Ifr
XOc65zrX+ZzrXNf5TA/hrgknGAyGxhD/yTdM9EP6WAGMLFjBZAIFzx43d+EM
CfwFtKnL90pEWXF3GLdKURcfUNlUrkHN3SFG4ZtSRC3xHPLufAjS9ovJSR1l
cJ6ZappE6dDw8qRH4jfX0eZU6ewj0eOR+s35+LO3MHLs8zfD/h0I2uVXcW9t
NdZlJ9cn+HQhIOsBzRuuRU6/4q7WsQd8txrLn2Lq8OGah8kxTR8Kj4X80TL7
DxzbyHU6Sr0AO5TLPV50D9VyaXfaP14iSqfIXjvpPuK5SLX2+QthvXLvWT8/
gCp0vq1a+Aocl12/TLnQDGvji3+OO/sa+za8XKMaobBQxzt8u/YNvJelNHoE
KJFs2SKNVA9g9g61TJ6mwsqjuqXmdW9hynvPt3qmRre89fDtqncwKVcVp9hp
cc/L0iL1yCAmq5Iu3E5sQdXCrvYxQe/RXLVqvlTdimV5L2x/t/mAgoeNzpcs
HsHdaBe5p/4DRK0zhuI4bRAy7EW86CHEWszz4Fz6E/u6WrLGmw7D4pA0+VOe
DmyrDA0jexjcwTyl6/THEOe96r5hN4LAsXGbBm89RnPlrPAvc0cAlqx+GucJ
1hcGL5ZPZJCiEBOGjZUe5XMfB731ZpA/BrvvLCzTI37ZE6JyL4N0WN5Yezrk
KRZqTZQTpQwyTeERaMNqRz9HljhMMciVssrfeGfbYeTrKF30nkGaiHN6nJZ3
IKYuy+m+LZPcaBkWHt/dgXcn/LNsvZhkcVy6zPHkM6TNLQhs+JlJpgiyftzh
1omn7vpiIxGTrO4tqUxSdUKm/yqyOIdJjng5jBCJXdh7v/b3jBtMUr44JX6i
bTe0NQc67iuZZPq0Vfr9Td0YJ86c+kMfk7wWMc20JuY5SqL/dW7wE4LkrLwX
nWXVg6rEhjelVgT55Yz2GkVNDzzZ/DuSuQQZcVyz4kx4LxaFTl/+YilBjtum
FpOsPriyReb1fgRZ5PhNs1dJH8aearyn3kiQrekiz1Y/GgKjgX/WbyNIs7l2
r0dGaIyf/HT9d7EEabrI4jR/XgYq+LyFq50U8JULRVt455Gu9vHPUagwvNbF
fd7TEoS2yownl7dgoE2V3XuBxv5oV7V9FEH2ycZk90b+iurGU1Z2DRTKbNLT
zWtywCd2dbkQKri5Nv8gDi6CE+F6cEapFr9UOHDDYmmUW+gvHuQS5Gyz/K0M
+1OwSzc/7lCqQBs3ll8xKx/tB/y+3X9dDeGn8XU8isbF9g7vWzyCVHXubojY
nYLmrRPEzbkUttdbnny+9Sw4CX+lXsxRQpV/9knA1EJsX7etlnTWwjavRfNF
GI0KR3q5NJIgT3+1ieVRfALs3PY0GUeBjCmMA2lNeXCoX69leKvh8dLeyekG
jehcxa2B3QQp8GtYcO1KOhJ/c/2a/YFCgxW1qaqLRl7m4T2CaIL0/TAn/MKA
CGavTa1LjlI4Ql5xLtl3BpK2deL8KCVm6pJmO+4rgJ7WJ0x6rUFc9qUjQ+tp
lKRc3VK5nSADL11resg5jitsbsCdVQpw+2+z3tvmwd3LWChlq5HVyXhmcpnG
v1e5aycZeDzUdsz1e45CkjmhwFdPYZaJ1OxUG43qbeGduXsJMkR5w3lO/yFM
CdtanF9GYYftkPTRKxrTXXV0WAxBfiJKmu91TYgF/tVMMplChCWv7LP7EtgN
89lLNiqxYt/7htNzCrC7WCdao9Kg6MSUiO0BNOyn3xR6Gnid9zxzKWrKQJJt
5dIWUoGgoJm1lxrOYwrzpBH/hQp1+m2yuCIaG3aK+RLDfbi4FTauLEpDr5Hi
pkBNIdDYvG+slkbKap/K+QZe6+DPGPWXUzGrIpOXVERBMjVCsIKmwRK/Vbwy
7NfT7lgTZ9AwTxd1R2Hg1/lePWn+uRCsrUZrnQQU1h5Q722KkcC6cHHPnDVK
bPa9KglgFSCzcfyv4+QafGfurzy3msbONZkxYwz8ueuGO80SMpBm/Ph5srsC
1CRl3qGc8yiP5wsOPlFh8085DmVSGg9uel8OM/BPHtIssJmQBqI9Ul33gEJf
ks8GqGic6/l23DvDPb6b8f2WU2apEM6WpZ/Jp+CSLe4/2EOj1FFVfN3Arz0v
X3JhgIZXYqn+tIG/QBoU4jpEI23z15lsw/+N+mnUT6N+GvXTqJ9G/fT/6KeP
/1hvExe6wI/1X1/9b10lN77r70HhY//H+m+chZR2
   "], {{{}, 
     {RGBColor[0, 0, 1], EdgeForm[None], 
      GraphicsGroupBox[
       PolygonBox[{{1, 215, 216, 50, 106, 93, 105, 81, 92, 104, 70, 79, 90, 
        102, 61, 68, 77, 88, 100, 54, 58, 65, 74, 85, 97, 49, 48, 47, 46, 45, 
        44, 43, 42, 41, 40, 39, 38, 37, 36, 35, 34, 33, 32, 31, 30, 29, 28, 
        27, 26, 25, 24, 23, 22, 21, 20, 19, 18, 17, 16, 15, 14, 13, 12, 11, 
        10, 9, 8, 7, 6, 5, 4, 53, 57, 64, 73, 84, 96, 3, 60, 67, 76, 87, 99, 
        52, 56, 63, 72, 83, 95, 2, 59, 66, 75, 86, 98, 51, 69, 78, 89, 101, 
        55, 80, 91, 103, 62, 71, 82, 94}}]]}, 
     {RGBColor[1, 0, 0], EdgeForm[None], 
      GraphicsGroupBox[
       PolygonBox[{{156, 213, 214, 107, 200, 188, 177, 168, 209, 197, 186, 
        161, 207, 195, 184, 175, 157, 204, 192, 181, 172, 165, 108, 201, 189, 
        178, 169, 162, 158, 205, 193, 182, 173, 166, 109, 202, 190, 179, 170, 
        163, 159, 110, 111, 112, 113, 114, 115, 116, 117, 118, 119, 120, 121, 
        122, 123, 124, 125, 126, 127, 128, 129, 130, 131, 132, 133, 134, 135, 
        136, 137, 138, 139, 140, 141, 142, 143, 144, 145, 146, 147, 148, 149, 
        150, 151, 152, 153, 154, 155, 203, 191, 180, 171, 164, 160, 206, 194, 
        183, 174, 167, 208, 196, 185, 176, 210, 198, 187, 211, 199, 
        212}}]]}, {}, {}, {}, {}, {}, {}, {}}, {{}, {}, 
     {GrayLevel[0], Opacity[0], 
      LineBox[{1, 94, 82, 71, 62, 103, 91, 80, 55, 101, 89, 78, 69, 51, 98, 
       86, 75, 66, 59, 2, 95, 83, 72, 63, 56, 52, 99, 87, 76, 67, 60, 3, 96, 
       84, 73, 64, 57, 53, 4, 5, 6, 7, 8, 9, 10, 11, 12, 13, 14, 15, 16, 17, 
       18, 19, 20, 21, 22, 23, 24, 25, 26, 27, 28, 29, 30, 31, 32, 33, 34, 35,
        36, 37, 38, 39, 40, 41, 42, 43, 44, 45, 46, 47, 48, 49, 97, 85, 74, 
       65, 58, 54, 100, 88, 77, 68, 61, 102, 90, 79, 70, 104, 92, 81, 105, 93,
        106, 50}]}, 
     {GrayLevel[0], Opacity[0], 
      LineBox[{107, 200, 188, 177, 168, 209, 197, 186, 161, 207, 195, 184, 
       175, 157, 204, 192, 181, 172, 165, 108, 201, 189, 178, 169, 162, 158, 
       205, 193, 182, 173, 166, 109, 202, 190, 179, 170, 163, 159, 110, 111, 
       112, 113, 114, 115, 116, 117, 118, 119, 120, 121, 122, 123, 124, 125, 
       126, 127, 128, 129, 130, 131, 132, 133, 134, 135, 136, 137, 138, 139, 
       140, 141, 142, 143, 144, 145, 146, 147, 148, 149, 150, 151, 152, 153, 
       154, 155, 203, 191, 180, 171, 164, 160, 206, 194, 183, 174, 167, 208, 
       196, 185, 176, 210, 198, 187, 211, 199, 212, 156}]}}}],
  AspectRatio->1,
  Axes->True,
  AxesOrigin->{0, 0.30000000000000004`},
  Epilog->{
    StyleBox[
     InsetBox[
      FormBox["\"L2\"", TraditionalForm], {0.1947354396638634, 
      2.0185917814517884`}], 48, Bold, 
     GrayLevel[0], FontFamily -> "Helvetica", StripOnInput -> False], 
    StyleBox[
     InsetBox[
      FormBox["\"L2d\"", TraditionalForm], {0.6897354396638634, 
      0.9625823310370356}], 48, Bold, 
     RGBColor[1, 1, 0], FontFamily -> "Helvetica", StripOnInput -> False]},
  Frame->True,
  FrameLabel->{
    FormBox[
     StyleBox[
     "\"volatility\"", Bold, Medium, FontFamily -> "Helvetica", StripOnInput -> 
      False], TraditionalForm], 
    FormBox[
     StyleBox[
     "\"quality\"", Bold, Medium, FontFamily -> "Helvetica", StripOnInput -> 
      False], TraditionalForm]},
  ImageSize->400,
  Method->{"AxesInFront" -> True},
  PlotRange->{{0.01, 1.}, {0.30067867882746285`, 2.4126975796569683`}},
  PlotRangeClipping->True,
  PlotRangePadding->{
    Scaled[0.02], Automatic}]], "Output",
 CellChangeTimes->{
  3.5029717906875*^9, 3.5029718209375*^9, 3.5029721455*^9, 
   3.50297293734375*^9, 3.503052471703125*^9, {3.50305260475*^9, 
   3.503052623078125*^9}, {3.50305265834375*^9, 3.503052678375*^9}, {
   3.503052731640625*^9, 3.503052754234375*^9}, {3.503052864875*^9, 
   3.50305288596875*^9}, 3.50305294190625*^9, 3.503053001171875*^9, 
   3.503053046828125*^9, 3.503053090109375*^9, 3.503053219828125*^9, {
   3.503053334640625*^9, 3.5030533598125*^9}, {3.503054831109375*^9, 
   3.503054844359375*^9}, 3.5030549675625*^9, 3.50305500634375*^9, 
   3.503751439890625*^9, 3.503772224546875*^9, 3.503831305390625*^9, 
   3.503834087734375*^9, 3.504111262078125*^9, {3.50411144559375*^9, 
   3.5041114609375*^9}, 3.504194977375*^9, 3.5042568246875*^9, 3.504268471*^9,
    3.515831963375*^9, 3.5572381125664177`*^9, 3.5689892779464493`*^9, 
   3.568990080336918*^9, 3.5689959120567427`*^9, 3.569056645066394*^9, 
   3.572689883808065*^9, 3.5979444763008757`*^9, 3.5980014423975353`*^9, 
   3.598692922569749*^9, 3.598779291902184*^9, 3.598804784588682*^9, 
   3.5988651600307283`*^9, 3.598885325432526*^9, 3.598953304849411*^9, 
   3.599039299206339*^9, 3.5991299304019623`*^9, 3.602150031812598*^9, 
   3.602669195550318*^9, 3.602754392646028*^9, 3.602769906938477*^9}]
}, Open  ]],

Cell[TextData[{
 "With ",
 Cell[BoxData[
  FormBox[
   RowBox[{"\[Alpha]", "=", 
    FormBox["0.057",
     TraditionalForm]}], TraditionalForm]]],
 ", the modal L2 takes 9.6 h to reach the molt, and the L2d 32.8 h. A \
volatility of 0.2 therefore means that the SD of ",
 Cell[BoxData[
  FormBox[
   RowBox[{"log", "\[VeryThinSpace]", "q"}], TraditionalForm]]],
 " is ",
 Cell[BoxData[
  FormBox["0.59", TraditionalForm]]],
 ", which corresponds to a factor of ",
 Cell[BoxData[
  FormBox["1.8", TraditionalForm]]],
 ", which is quite plausible. Suppose I said the maximum plausible ",
 Cell[BoxData[
  FormBox[
   RowBox[{
    SubscriptBox["\[Sigma]", 
     RowBox[{"log", "\[VeryThinSpace]", "q"}]], "=", 
    SuperscriptBox["10", "6"]}], TraditionalForm]]],
 ". That would be a volatility of ",
 Cell[BoxData[
  FormBox[
   RowBox[{"\[Sigma]", "=", 
    FormBox[
     FormBox["4.65",
      TraditionalForm],
     TraditionalForm]}], TraditionalForm]]],
 ", which is pretty close to saturating:"
}], "Text",
 CellChangeTimes->{{3.502639849*^9, 3.502640023625*^9}, {3.502640070796875*^9,
   3.502640172328125*^9}, {3.5026402189375*^9, 3.502640278515625*^9}, {
  3.5026403463125*^9, 3.502640352171875*^9}, {3.502640531390625*^9, 
  3.5026405479375*^9}, {3.5027124176875*^9, 3.5027124769375*^9}, {
  3.50271269053125*^9, 3.502712901625*^9}, {3.502713529859375*^9, 
  3.50271369825*^9}, {3.503844546765625*^9, 3.50384457496875*^9}, {
  3.5038446089375*^9, 3.503844656453125*^9}, {3.50384469396875*^9, 
  3.5038447098125*^9}, {3.504111291171875*^9, 3.50411142253125*^9}}],

Cell[CellGroupData[{

Cell[BoxData[
 RowBox[{"acf1", "/@", 
  RowBox[{"{", 
   RowBox[{"0.01", ",", "0.2", ",", 
    FormBox["0.6486926092715758`",
     TraditionalForm], ",", "10"}], "}"}]}]], "Input",
 CellChangeTimes->{{3.502713713984375*^9, 3.5027137588125*^9}, 
   3.502970509703125*^9, {3.503844716921875*^9, 3.5038447179375*^9}}],

Cell[BoxData[
 RowBox[{"{", 
  RowBox[{
  "0.3047028314734845`", ",", "1.0009942010760509`", ",", 
   "2.0951971284334836`", ",", "2.4126975795724164`"}], "}"}]], "Output",
 CellChangeTimes->{3.557238131381393*^9, 3.5689892841071873`*^9, 
  3.568990080361916*^9, 3.5689959120983143`*^9, 3.569056645182575*^9, 
  3.572689883837797*^9, 3.5979444808914623`*^9, 3.598001442404986*^9, 
  3.598692922577796*^9, 3.598779291911303*^9, 3.598804784599902*^9, 
  3.5988651600398417`*^9, 3.598885325466198*^9, 3.59895330485677*^9, 
  3.599039299214221*^9, 3.599129930409425*^9, 3.602150031821033*^9, 
  3.602669195557448*^9, 3.602754392658691*^9, 3.6027699069627323`*^9}]
}, Open  ]],

Cell[CellGroupData[{

Cell[BoxData[
 FractionBox[
  RowBox[{
   RowBox[{"acf1", "[", "0.01", "]"}], "+", 
   RowBox[{"acf1", "[", "10", "]"}]}], "2"]], "Input",
 CellChangeTimes->{{3.50297051025*^9, 3.502970510703125*^9}}],

Cell[BoxData["1.3587002055229505`"], "Output",
 CellChangeTimes->CompressedData["
1:eJxTTMoPSmVkYGBQZwCB23VPJV45MjQY/H4Bpn8YvwTTP9VegWiGJz38kiC+
21wILVcpAKYdDiWB6St/wDTDy6JkMG00D0KvUXsgBaJFPF6B6AZ9RXZpEP/I
5X4wrbdlB4huEHt+DUw/nHYHLJ53+ZXhK0c79cnrnjS8ciyQ2NfjN/2Vo9IP
7g8gei83y8lAIH2Db1lBPpC22lJdHTvvlaO/XtyVjnOvHJep+C5ZAqQvrAly
/3b+leOs7NpihQuvHM+8EX6mA6T3NDAmegFplY/rLUOA9KXp0tmlQLqAMz1j
PpA+5Oe78jSQftnwK7Dv2ivHs8xFF7uvv3LkyhDN3gqkHxnE/9sDpAG+MJTw

  "]]
}, Open  ]],

Cell[CellGroupData[{

Cell[BoxData[
 RowBox[{"FindRoot", "[", 
  RowBox[{
   RowBox[{
    RowBox[{"acf1", "[", "\[Sigma]", "]"}], "\[Equal]", 
    FractionBox[
     RowBox[{
      RowBox[{"acf1", "[", "0.01", "]"}], "+", 
      RowBox[{"acf1", "[", "10", "]"}]}], "2"]}], ",", 
   RowBox[{"{", 
    RowBox[{"\[Sigma]", ",", "0.2"}], "}"}]}], "]"}]], "Input",
 CellChangeTimes->{{3.502713777828125*^9, 3.502713821046875*^9}, {
  3.50297051159375*^9, 3.50297051284375*^9}}],

Cell[BoxData[
 RowBox[{"{", 
  RowBox[{"\[Sigma]", "\[Rule]", "0.2934482720720716`"}], "}"}]], "Output",
 CellChangeTimes->CompressedData["
1:eJxTTMoPSmVkYGBQZwCBndVPJV45MjQY/X4Bohl+Gr8E83+pvQLT3L38kiBx
97kQWr5SAEwnH0oC0Q1X/4BphldFyWC+0TwwzXBG7YEUiC/q8QpMGyiyS4PE
j17uB9P6W3aAafHn18D0o2l3wHT+5VeGrxyf7dmz7knDK8fzCu96/Ka/cvRI
5PkAossVWE8GAunOgGUF+UBaOaOmOnbeK8ctrtOvdJx75fg/xnfJEiD96nmQ
+7fzrxzl19UWK1x45SixXeSZDpA228iY6AWk+V5tsAwB0oLHpbNLgfQuy/SM
+UC6bKbvytNAOuDYr8C+a68cLxgVXey+/srR7Ypo9lYg/X5O/L89QBoAY/CU
pQ==
  "]]
}, Open  ]],

Cell[TextData[{
 "Here's the same function, but plotted against ",
 Cell[BoxData[
  FormBox[
   SuperscriptBox["\[ExponentialE]", 
    RowBox[{
     SuperscriptBox["\[Sigma]", "2"], "T"}]], TraditionalForm]]],
 "."
}], "Text",
 CellChangeTimes->{{3.50384477296875*^9, 3.50384481784375*^9}}],

Cell[CellGroupData[{

Cell[BoxData[
 RowBox[{"Simplify", "[", "\[IndentingNewLine]", 
  RowBox[{
   RowBox[{"Solve", "[", 
    RowBox[{
     RowBox[{"x", "\[Equal]", 
      SuperscriptBox["\[ExponentialE]", 
       RowBox[{"\[Sigma]", 
        SqrtBox["T"]}]]}], ",", "\[Sigma]", ",", "Reals"}], "]"}], ",", 
   "\[IndentingNewLine]", 
   RowBox[{
    RowBox[{"T", ">", "0"}], "&&", 
    RowBox[{"x", ">", "0"}]}]}], "\[IndentingNewLine]", "]"}]], "Input",
 CellChangeTimes->{{3.50383612409375*^9, 3.503836145671875*^9}, {
  3.5041102395625*^9, 3.50411024290625*^9}, {3.568989348688427*^9, 
  3.5689893886345377`*^9}, {3.568989425824657*^9, 3.568989435200717*^9}}],

Cell[BoxData[
 RowBox[{"{", 
  RowBox[{"{", 
   RowBox[{"\[Sigma]", "\[Rule]", 
    FractionBox[
     RowBox[{"Log", "[", "x", "]"}], 
     SqrtBox["T"]]}], "}"}], "}"}]], "Output",
 CellChangeTimes->{3.503836146171875*^9, 3.5041102464375*^9, 
  3.5041112621875*^9, 3.50419497759375*^9, 3.5042568248125*^9, 
  3.50426847140625*^9, 3.51583196359375*^9, 3.557238139163533*^9, 
  3.568989293153245*^9, 3.568989351275889*^9, 3.568989389790515*^9, 
  3.568989435795465*^9, 3.568990080553226*^9, 3.568995912439114*^9, 
  3.5690566455294933`*^9, 3.572689884146349*^9, 3.597944489589571*^9, 
  3.598001442734891*^9, 3.598692922887637*^9, 3.598779292255015*^9, 
  3.598804785001302*^9, 3.598865160394402*^9, 3.598885325776787*^9, 
  3.598953305200213*^9, 3.59903929953689*^9, 3.599129930764082*^9, 
  3.60215003295481*^9, 3.602669195842832*^9, 3.602754392986332*^9, 
  3.602769907227517*^9}]
}, Open  ]],

Cell[CellGroupData[{

Cell[BoxData["m`\[Alpha]"], "Input",
 CellChangeTimes->{{3.5989690438288794`*^9, 3.598969045283128*^9}}],

Cell[BoxData["0.05692944039628129`"], "Output",
 CellChangeTimes->{3.598969046101942*^9, 3.5990392995465527`*^9, 
  3.59912993077479*^9, 3.6021500329936047`*^9, 3.602669195853253*^9, 
  3.6027543930026007`*^9, 3.602769907239645*^9}]
}, Open  ]],

Cell[CellGroupData[{

Cell[BoxData[
 RowBox[{"Module", "[", "\[IndentingNewLine]", 
  RowBox[{
   RowBox[{"{", 
    RowBox[{
     RowBox[{"\[Sigma]min", "=", "0.01"}], ",", "\[Sigma]max", ",", 
     RowBox[{"vmin", "=", 
      RowBox[{"Floor", "[", 
       RowBox[{
        RowBox[{
         RowBox[{"minCutoff", "[", "]"}], "-", "0.05"}], ",", "0.1"}], 
       "]"}]}], ",", "vmid", ",", 
     RowBox[{"vmax", "=", 
      RowBox[{"Ceiling", "[", 
       RowBox[{
        RowBox[{
         RowBox[{"maxCutoff", "[", "]"}], "+", "0.05"}], ",", "0.1"}], 
       "]"}]}], ",", 
     RowBox[{"T", "=", 
      RowBox[{"2", "m`l2dStage"}]}], ",", "lx", ",", "x", ",", "xmin", ",", 
     "xmid", ",", 
     RowBox[{"xmax", "=", 
      RowBox[{"1.0", "\[Times]", 
       SuperscriptBox["10.", "3"]}]}], ",", "xleft", ",", "xright", ",", 
     "\[Sigma]", ",", "\[Sigma]mid", ",", "l\[Sigma]left", ",", 
     "l\[Sigma]right", ",", "\[Sigma]left", ",", "\[Sigma]right", ",", 
     "vleft", ",", "vright", ",", "diag", ",", "\[Sigma]2x", ",", 
     "x2\[Sigma]"}], "}"}], ",", "\[IndentingNewLine]", 
   RowBox[{
    RowBox[{
     RowBox[{"\[Sigma]2x", "[", "\[Sigma]_", "]"}], ":=", 
     RowBox[{
      SuperscriptBox["\[ExponentialE]", 
       RowBox[{"\[Sigma]", 
        SqrtBox["T"]}]], "-", "1"}]}], ";", "\[IndentingNewLine]", 
    RowBox[{
     RowBox[{"x2\[Sigma]", "[", "x_", "]"}], ":=", 
     FractionBox[
      RowBox[{"Log", "[", 
       RowBox[{"x", "+", "1"}], "]"}], 
      SqrtBox["T"]]}], ";", "\[IndentingNewLine]", 
    RowBox[{"\[Sigma]max", "=", 
     RowBox[{"x2\[Sigma]", "[", "xmax", "]"}]}], ";", "\[IndentingNewLine]", 
    RowBox[{"(*", " ", 
     RowBox[{
      RowBox[{"vmid", "=", 
       FractionBox[
        RowBox[{"vmin", "+", "vmax"}], "2"]}], ";"}], " ", "*)"}], 
    "\[IndentingNewLine]", 
    RowBox[{
     RowBox[{"diag", "[", "lx_", "]"}], ":=", 
     RowBox[{"Interpolation", "[", 
      RowBox[{
       RowBox[{"{", 
        RowBox[{
         RowBox[{"{", 
          RowBox[{
           RowBox[{"Log", "[", "xmin", "]"}], ",", "vmax"}], "}"}], ",", 
         RowBox[{"{", 
          RowBox[{
           RowBox[{"Log", "[", "xmax", "]"}], ",", "vmin"}], "}"}]}], "}"}], 
       ",", "lx", ",", 
       RowBox[{"InterpolationOrder", "\[Rule]", "1"}]}], "]"}]}], ";", 
    "\[IndentingNewLine]", 
    RowBox[{"xmin", "=", 
     RowBox[{"\[Sigma]2x", "[", "\[Sigma]min", "]"}]}], ";", 
    "\[IndentingNewLine]", 
    RowBox[{"xmid", "=", 
     RowBox[{
      SuperscriptBox["\[ExponentialE]", "lx"], "/.", 
      RowBox[{"FindRoot", "[", 
       RowBox[{
        RowBox[{
         RowBox[{"acf1", "[", 
          RowBox[{"x2\[Sigma]", "[", 
           SuperscriptBox["\[ExponentialE]", "lx"], "]"}], "]"}], "\[Equal]", 
         RowBox[{"diag", "[", "lx", "]"}]}], ",", 
        RowBox[{"{", 
         RowBox[{"lx", ",", 
          RowBox[{"Log", "[", 
           SqrtBox[
            RowBox[{"xmin", " ", "xmax"}]], "]"}]}], "}"}]}], "]"}]}]}], ";", 
    "\[IndentingNewLine]", 
    RowBox[{"(*", " ", 
     RowBox[{
      RowBox[{"l\[Sigma]left", "=", 
       FractionBox[
        RowBox[{
         RowBox[{"Log", "[", "\[Sigma]min", "]"}], "+", 
         RowBox[{"Log", "[", "\[Sigma]mid", "]"}]}], "2"]}], ";"}], " ", 
     "*)"}], "\[IndentingNewLine]", 
    RowBox[{"(*", " ", 
     RowBox[{
      RowBox[{"l\[Sigma]right", "=", 
       FractionBox[
        RowBox[{
         RowBox[{"Log", "[", "\[Sigma]mid", "]"}], "+", 
         RowBox[{"Log", "[", "\[Sigma]max", "]"}]}], "2"]}], ";"}], " ", 
     "*)"}], "\[IndentingNewLine]", 
    RowBox[{"xleft", "=", 
     SqrtBox[
      RowBox[{"xmin", " ", "xmid"}]]}], ";", "\[IndentingNewLine]", 
    RowBox[{"xright", "=", 
     SqrtBox[
      RowBox[{"xmid", " ", "xmax"}]]}], ";", 
    RowBox[{"(*", " ", 
     RowBox[{
      RowBox[{
       RowBox[{"{", 
        RowBox[{"vleft", ",", "vright"}], "}"}], "=", 
       RowBox[{
        RowBox[{
         RowBox[{"acf1", "[", 
          SuperscriptBox["\[ExponentialE]", "#"], "]"}], "&"}], "/@", 
        RowBox[{"{", 
         RowBox[{"l\[Sigma]left", ",", "l\[Sigma]right"}], "}"}]}]}], ";"}], 
     " ", "*)"}], "\[IndentingNewLine]", 
    RowBox[{
     RowBox[{"{", 
      RowBox[{"vleft", ",", "vright"}], "}"}], "=", 
     RowBox[{"diag", "/@", 
      RowBox[{"{", 
       RowBox[{
        RowBox[{"Log", "[", "xleft", "]"}], ",", 
        RowBox[{"Log", "[", "xright", "]"}]}], "}"}]}]}], ";", 
    "\[IndentingNewLine]", 
    RowBox[{"Quiet", "[", "\[IndentingNewLine]", 
     RowBox[{
      RowBox[{"LogLinearPlot", "[", 
       RowBox[{
        RowBox[{"{", 
         RowBox[{
          RowBox[{"acf1", "[", 
           RowBox[{"x2\[Sigma]", "[", "x", "]"}], "]"}], ",", 
          RowBox[{"acf1", "[", 
           RowBox[{"x2\[Sigma]", "[", "x", "]"}], "]"}]}], "}"}], ",", 
        RowBox[{"{", 
         RowBox[{"x", ",", "xmin", ",", "xmax"}], "}"}], ",", 
        "\[IndentingNewLine]", 
        RowBox[{"PlotRange", "\[Rule]", 
         RowBox[{"{", 
          RowBox[{"vmin", ",", "vmax"}], "}"}]}], ",", "\[IndentingNewLine]", 
        RowBox[{"PlotStyle", "\[Rule]", 
         RowBox[{"Directive", "[", "Transparent", "]"}]}], ",", 
        "\[IndentingNewLine]", 
        RowBox[{"Filling", "\[Rule]", 
         RowBox[{"{", 
          RowBox[{
           RowBox[{"1", "\[Rule]", 
            RowBox[{"{", 
             RowBox[{"Bottom", ",", "Blue"}], "}"}]}], ",", 
           RowBox[{"2", "\[Rule]", 
            RowBox[{"{", 
             RowBox[{"Top", ",", "Red"}], "}"}]}]}], "}"}]}], ",", 
        "\[IndentingNewLine]", 
        RowBox[{"Epilog", "\[Rule]", 
         RowBox[{"{", "\[IndentingNewLine]", 
          RowBox[{
           RowBox[{"Style", "[", 
            RowBox[{
             RowBox[{"Text", "[", 
              RowBox[{"\"\<L2\>\"", ",", 
               RowBox[{"{", 
                RowBox[{
                 RowBox[{"Log", "[", "xleft", "]"}], ",", "vleft"}], "}"}]}], 
              "]"}], ",", "48", ",", "Bold", ",", "Black", ",", 
             RowBox[{"FontFamily", "\[Rule]", "\"\<Helvetica\>\""}]}], "]"}], 
           ",", "\[IndentingNewLine]", 
           RowBox[{"Style", "[", 
            RowBox[{
             RowBox[{"Text", "[", 
              RowBox[{"\"\<L2d\>\"", ",", 
               RowBox[{"{", 
                RowBox[{
                 RowBox[{"Log", "[", "xright", "]"}], ",", "vright"}], 
                "}"}]}], "]"}], ",", "48", ",", "Bold", ",", "Yellow", ",", 
             RowBox[{"FontFamily", "\[Rule]", "\"\<Helvetica\>\""}]}], 
            "]"}]}], "\[IndentingNewLine]", "}"}]}], ",", 
        "\[IndentingNewLine]", 
        RowBox[{"ImageSize", "\[Rule]", "400"}], ",", "\[IndentingNewLine]", 
        RowBox[{"AspectRatio", "\[Rule]", "1"}], ",", "\[IndentingNewLine]", 
        RowBox[{"Frame", "\[Rule]", "True"}], ",", "\[IndentingNewLine]", 
        RowBox[{"FrameStyle", "\[Rule]", 
         RowBox[{"Directive", "[", 
          RowBox[{"Bold", ",", "Black", ",", 
           RowBox[{"FontSize", "\[Rule]", "12"}], ",", 
           RowBox[{"FontFamily", "\[Rule]", "\"\<Helvetica\>\""}]}], "]"}]}], 
        ",", "\[IndentingNewLine]", 
        RowBox[{"FrameLabel", "\[Rule]", 
         RowBox[{"{", "\[IndentingNewLine]", 
          RowBox[{
           RowBox[{"Style", "[", 
            RowBox[{"\"\<uncertainty\>\"", ",", "Bold", ",", "Medium", ",", 
             RowBox[{"FontFamily", "\[Rule]", "\"\<Helvetica\>\""}]}], "]"}], 
           " ", 
           RowBox[{"(*", " ", 
            RowBox[{"uncertainty", " ", "=", " ", 
             RowBox[{
              RowBox[{"exp", 
               RowBox[{"(", 
                RowBox[{"\[Sigma]", 
                 SqrtBox[
                  RowBox[{"T", "/", "\[Alpha]"}]]}], ")"}]}], "-", "1"}]}], 
            " ", "*)"}], ",", "\[IndentingNewLine]", 
           RowBox[{"Style", "[", 
            RowBox[{
            "\"\<predicted environment quality\>\"", ",", "Bold", ",", 
             "Medium", ",", 
             RowBox[{"FontFamily", "\[Rule]", "\"\<Helvetica\>\""}]}], 
            "]"}]}], "}"}]}]}], "]"}], ",", "\[IndentingNewLine]", 
      RowBox[{"InterpolatingFunction", "::", "\"\<dmval\>\""}]}], "]"}]}]}], 
  "\[IndentingNewLine]", "]"}]], "Input",
 CellChangeTimes->{{3.5026361720625*^9, 3.502636196203125*^9}, {
   3.50263624440625*^9, 3.50263634159375*^9}, {3.502636511796875*^9, 
   3.5026365615*^9}, {3.5026368246875*^9, 3.502636824796875*^9}, {
   3.502636870015625*^9, 3.50263692021875*^9}, {3.502637057421875*^9, 
   3.502637064390625*^9}, {3.502637110140625*^9, 3.50263723309375*^9}, {
   3.5026372854375*^9, 3.5026373065*^9}, {3.502637345125*^9, 
   3.5026374984375*^9}, {3.502637556703125*^9, 3.502637640453125*^9}, {
   3.50263767621875*^9, 3.5026378626875*^9}, {3.502638220890625*^9, 
   3.502638220984375*^9}, {3.5026382814375*^9, 3.502638316828125*^9}, {
   3.502712371921875*^9, 3.5027123945*^9}, {3.5027138635*^9, 
   3.502713863578125*^9}, {3.50280120853125*^9, 3.502801230671875*^9}, {
   3.502801261703125*^9, 3.502801423234375*^9}, {3.50297036525*^9, 
   3.502970365859375*^9}, {3.50297042225*^9, 3.502970438578125*^9}, {
   3.50297050553125*^9, 3.5029705085*^9}, 3.502971820484375*^9, {
   3.502972935125*^9, 3.502972935890625*^9}, {3.5030525364375*^9, 
   3.5030526225625*^9}, {3.503052657875*^9, 3.50305267796875*^9}, {
   3.503052730984375*^9, 3.503052883328125*^9}, {3.50305293478125*^9, 
   3.503052940734375*^9}, {3.50305299728125*^9, 3.50305306809375*^9}, {
   3.503053176265625*^9, 3.503053217125*^9}, {3.503053274515625*^9, 
   3.503053358421875*^9}, 3.503054843453125*^9, {3.503054885*^9, 
   3.503055005625*^9}, {3.503750405640625*^9, 3.503750433390625*^9}, {
   3.503830452921875*^9, 3.5038305729375*^9}, {3.50383062221875*^9, 
   3.5038306491875*^9}, {3.503830728984375*^9, 3.503830760421875*^9}, {
   3.503835975015625*^9, 3.50383611028125*^9}, {3.503836160265625*^9, 
   3.5038362165*^9}, {3.5038417335*^9, 3.50384195390625*^9}, {
   3.5038419860625*^9, 3.50384206609375*^9}, {3.503842104921875*^9, 
   3.503842150140625*^9}, {3.503842202015625*^9, 3.503842273265625*^9}, {
   3.503842444625*^9, 3.503842539609375*^9}, {3.503842573359375*^9, 
   3.50384260321875*^9}, {3.503842661*^9, 3.5038426636875*^9}, 
   3.503842731703125*^9, 3.503842764546875*^9, {3.50384285840625*^9, 
   3.503842865578125*^9}, 3.503842941234375*^9, {3.50384297290625*^9, 
   3.50384297334375*^9}, {3.503843021890625*^9, 3.50384306209375*^9}, {
   3.503843104515625*^9, 3.503843163640625*^9}, {3.503843227296875*^9, 
   3.50384326690625*^9}, {3.504110258546875*^9, 3.5041102730625*^9}, {
   3.5041114763125*^9, 3.504111510734375*^9}, {3.598967413436138*^9, 
   3.598967416002242*^9}, {3.598967817828191*^9, 3.598967837382586*^9}, {
   3.598967893691318*^9, 3.598967958359664*^9}, {3.598968109835786*^9, 
   3.5989681530754747`*^9}, {3.598968994501931*^9, 3.598969008890564*^9}, {
   3.598969213913865*^9, 3.5989692255222054`*^9}, {3.598969289866411*^9, 
   3.598969369728259*^9}, {3.5989697994247837`*^9, 3.598969822884295*^9}, {
   3.59896986305158*^9, 3.598969868481803*^9}, {3.5989699382505693`*^9, 
   3.598969943970434*^9}, {3.598970003665184*^9, 3.598970056285626*^9}}],

Cell[BoxData[
 GraphicsBox[GraphicsComplexBox[CompressedData["
1:eJztl+s31Wkbx/fe9pZjkbM9UwxT6EBRKprrdqghUyinKElENMgpKqWiRCRR
g1QmdHBsSHS6fyVKg+T323s7n3MKOZPjs+dZa54Xz9/genOva637xbXWZ63r
+n6Unb33ujJoNFoEnUb75x0+O5dqkC5IvE15bI5CSZBQOp9T9iOLqLL6af2b
2ySYmL2uPxggQCi9N3ihXE6CRpcBTaaXTjxXt0ndzaQg/HvjmjgXGrHK93OP
uTUFA+uODBqencOyAXfU91VToGqSeDLVcxrHO+1J3e/NgchAQ6QqN4mVmcE3
Ihy40J6gKKNdM4qD/56MzrnJg5j4c43nS4ewgqjSDVuFOqjZk1vWO9CHlezf
aVlvaAAt7eBi8zed2MNYPbTnURN8GTG4kuzWhFdSzbI/WLSCavXBFLUd1Tim
4PfsO9vb4dPjgkHO0jysnPGCM2fVCUwrL4v9kW9B74KSnWV3F3x7fii52ZwL
vmtq1zkW9MJONw3nD/ptcG4J76hYeD88+/B60o7TDd83fxo7/PIbhHpufXhs
bgDicxNzwWMYJka6+v+wGoEsWrJIMHsUtsGF70NJ49D6FrtvIcZAPStWSvjR
FHz3SdWaQxPQx1w7ODs1A0t8JeAodxJsz27j5kksAF3CgXtB7zscExDff1yM
jna83MjNC5mGa9uNVns9YSA5w0FPyWczICqkPWu+jYkk5Mn4oxWz4GNy7MnK
ThZqN8svXdE8Bw4SEU7ql5agwUNCTSer5yHF3UlWSkwY+a+wun3+9gJ82Hwu
q+8vESS4UqjTdQMNmSTYmv65XQxledWHT16koT2n5VtvEOLoXvDeB+UVNLSd
t9LWz2UZ4mVWCqyToqO3h308FAIl0AO5LwZ+u+mobrm/gs8uSeRfliBUFk5H
7KvU34USy9ELmuztgAI6UjJVP61ILkf63vfStjbRkaJBquJ4uhQymKK59TEZ
COiBr7CHNNr6ZNCPtoqB7GZ/t6AjGbQwLeRevoOBdPTsWw9JyiLOqLHI/sMM
pGd43y+HkkXq6Zw/fg5iIN2wZZN+D+WQl4uJtUQMAznG1Iaoe8mjyz8NV7nd
YyCTxgT6rKYCatVMZF7PY6BVroEBOxiKyHzrV9AlGEizML//bJki0hDlbLSt
ZKDlyVuvRqayUZWBY79/PQOFmoNaWBuLUGBdFTWKJiHr6V3jOFMmUSk1ebYt
j4Ri+dDft+YyCGeL7XhjJwm13stukqvohEeFMeu8OgVnYpfez1dZwKyyiHWR
0RQI6c1vHBmbwa1LtYvyFThg2zLQ4PxmCsuZtqosaeTA5ks5jzP9x3HoaZmo
iwNc2CJTGVRvNoL1MzmzBWa1MKnHw4H6gzjugU2Ov3Q90A2kidu8bvw0RX9D
2IFGsJQVxzHP2/CzSO4PiVItENZmLuXM5WK9KamABb02uPcw8CVTh426TOZ7
5SkG2uK24ouzkSDha3O+IugSCc0escFZ+Uzi8enDn+0ySKBtXJlmtlyAYEqK
58hwSaBnqpmNXaYTXZ+TolRkKSgxcJnznFjAp1kHunV8KDhVkBebVDyLfdnW
n+JHKXh9o0T9ws3vOCnpvVnIfQ44nQ0a794xgefNPArLU7kQzRktE1w2ioN8
zxmiQR5EbvTUf9XxDRf/qfliOq4O+t4fNipx7sWMd2YupW8bgFA10v+2vQOH
ivxR7GDfDDp9JlXzK+rxcw17K5uSVnDXTKAM5hTRI9XgFaXVDPRB18kz/RyL
UDlg2ZYZT8IpWu6yoBYB4naPWc6JlyT4LrRuXv0bgzhWpUNeHyUhR2ei9a9S
GnH8J5WmsF8o0GkpMpmxmMetkmesL2RTcPONGcdUawYfcbK06zDkwJCGfIxR
/yQ+oKmsv0OBC2IxnYe8749hHxopJQw86LDK0MiJGMaRm9BSy9xaqFO2S3vv
wUZvHXaY7OMxkPRotNFef0FCTlRJwewiCSdLheKLe5iETFqLtk8qCWmvvTBl
JEAYro0RD/pEwk2Tp+lhRXQiX6I0RFicAu3oX2U6NWlE/lHPYyed+fMOX8GD
7Dn86MfdvsltFAz/nlMtSZ/GlkYafh0RHAg41aR4KWcCJ88vrF8I4ULRpiWD
t31G8QCpaIXf8KDvpv32PIchTCvcl7LXug4co4TCbdT6cIixbsaS4AaYWtN8
6u5CB5a3yywToTfDVa/SNbtLGrBkkEqF6JVWqPBNc2ptU0RVsryTkp8YKK3k
U3l8Hovo7llW0R5LgpTDao1waSbRXHN07eVCEmSvau3NC2EQwkHp7kVfSTCq
uaBnNEEjllsHq1ZoU1D7rCPA9vk8rqmeTl6fQoH5vCrzTtwMfn7uB+WudRxQ
ZQlsIm2msPBZ7kORaQ4oR5qGi4uN4zq/lqTLMjxY+rTY0rhvGOv+kdJSfKYW
9F3dtI6as5FWRqJeMYeBAptN5NUvsZE+z2VVdy0DMYpLR8qvChL2wi+83pwn
4d2IsTISYBFrRLQeSN4lYSJMdnfiAQEiYM1zNeMKEpxuzdRUVNOJhLJaxj0h
Cg4YxSnp7aIRdUjY5LMDBbHXJrjyu+dw+S5adFstBSINKmn7N0/jw886V8yd
5kDo1LV1nPYJPLV2nWDScS5Ufomlu6eOYvH7IwHCWTx4KTMglhg7hB1iGtds
1a0D+YGGn5Wi+nBCGhU1YNXAv0Nrkk46deKPIYUqOpwmKMq7aO+f0Igv2wlm
uR9vhbPSWRmalCL66HZZY1MVA8VdWRIsVs4iZjdXN4pf488fceSZqCaT0HSI
+5qZT4L73toW/5sM4vnCd4uv3SQsVS53j1pKJ9zUZFQS11OgoRp8lfVtHpP0
yK6dCRRk3b7O/lAygxOO+M/nq3DgF98gIfbVKbzpsXFGex8H1grN3jqAxvEW
b8sYGzoPVFyNXJexR/Df4haZLJdaGBT0DnxqwEZ2S6obe/n7SC3UwjEoiI1M
9xAzP/J5vNM3qKm7wUYenxc+5tQx0HTy4Y+sREHCJi67eoGfVzyEO9wuSrAI
US3D7O4UEla6992YcRcgkje//pD3kYTS13d6hxrpRNWb+XE/QQp87uhmHLWl
EZmi1aJX7fj7qTmrPdt1Ds8/UJ6Mpyi4db05es5iGs8bl8ndD+BAuG5v4ezs
BE5ZQH2CLlyofWUdVVk8iu9k+RRYpPLgZ+tCf/HMIeyaUZm0Ra0OxlN2TIS9
7MMyuSW6kkYN4Hyi5lFHbCe+1ag6dwY3QdXn9uHL8414Vkr6hq5jK9h8yTW1
rVRE63VXu5Tx78+V4/ctTDgs4kZPjfbqGBIE79Ln9+gziZ7svHvGf5EQuylr
Fe9PBhHi3xsi1kWCn8nxc7mKdKLyt49YeC0F++pLbh0QXsD6j/N1j1ynoP7r
r6sPNs7g/ibZ7OwVHPiopj3yOmMKf4tiH/Ps4MCGX62Vw+zHseO6SKfDk1xY
v13om7/2CJ6Y/2Ws2rYW3vN8FZq2sdFAv/TN83w+NEsr+r0TbLTNaxdZxN9f
KeI7AujRbMQt3Kluxufz1XO75l9JbPTlQ6/ocv79DIzWLFS5K0i43e+quMvn
9Up6o+jPciziZf7U/D4+r4L9Vs/WegsQu5e7FPXw82XQ3qExRgediNMOl3Fi
UTBtJnJs9iCNeFmSXNtvQ4GNYIT71Ik5vNaVKvKtoaC5/8UFc8dp3Df59rcz
vhwQ4iWclhCZxL6dL9VKD3GhSX2LBa1sFL+wnvk0m8yD+rGkh78WDWHddCu1
d0p14BJ4ylGX04fD2J/Xam5rANOa9CcKjzpx1N/NHjkFTWDvHPdKUrsJBw2/
V15t2wpvKzewv5YrIo/xttoYPi+m4wn9ow0s4pYRs7qAnw/2P7ZIHTJkElPx
nlFxT0hQXS27S+gRg0jM5s6u+ELCqsZXkW+U6ISNpHfMOw0K3Dcd+zFCdgF/
YWQfCrhGwQkplewHPTP44fVXapo/cEAiTKJbomAK7wtd6C1s4UBBF73rlts4
dk11ifYe4YL2o778BzCCj9jkt2PLWtAhxvp8dNlIIu35b7v5vI5v5dZoe7FR
ustKxUt8XiITZTsTrrBRbjBNR4HPy84K03beYiNLuSsnW/n92YsvDq64w0bl
iusijPj8Fv1g0Q8W/WDRDxb9YNEPFv1g0Q8W/WDRDxb9YNEP/vWDf/MQ7b/F
/J8v/H+flPhPlcO////t/wN6YRXT
   "], {{{}, 
     {RGBColor[0, 0, 1], EdgeForm[None], 
      GraphicsGroupBox[PolygonBox[CompressedData["
1:eJwt0udXDwAYBeCfPZMZQgPZygoZlVnIyooIJYSGUmRnFVkhsrMjIhUh8/jD
PJ3jw3Pf+/2+kZn5qXkdA4FAB/7+v+Wigmn6H17ym0pe8IuDXOI5P0mjgIs8
4weJrGI3p7hLM1OZQgzRTGYSE5nAeMYxljFEMZpRjCSSCMIJYwTDGUYoQxnC
YEIYxEAG0J9+9CWYPiSwkmxOUkMTQcSTwi5OcIeP9GY+K8jiOLdppBfzWE4m
x6jmAz3ZRD4VPOU7c1nGTo5yi/f0YCN57bvwhDbmkMwOSrlJA93ZQC4XqOUb
cSSxnSPc4B3dWM8BzvOYr8xmKRkcpoq3dGUd+znHI74wiyVso4Tr1NOFVPZx
loe0MpPFbKWYa7yhM2vJ4QwP+Ewsi0jnEFd5TSfWsJcy7vOJGSxkC0VcoY72
X1/NHk5zjxams4DNFHKZV/wDrsdNbg==
        "]]]}, 
     {RGBColor[1, 0, 0], EdgeForm[None], 
      GraphicsGroupBox[PolygonBox[CompressedData["
1:eJwl0udXj2EAx+HfL1v2yJbK3jPKKKuBQpSMkqIIZSZkZP1jRkJGiEJW9koh
Ilzn9OI6n/v5Puc5537xROQWpxWFBAKBIJf4xnkPF7jovEtTmc0wOvDdfkS3
sIQJ9A22f1+oq5nDcDryw16qWSxlIv24bN+ta4hmBJ1osR/VbJYxif5cse/R
tcxlJJ35aT+mW1nOZAZQYd+racwjnC78sh/XHBKYwkCu2ot0HTGMoiut9jLd
RiJTCaPSXqzriSWCbvy2n9BckpjGIK7Z92k684mkO3/sJzWPZKYzmOv2/ZrB
AqIIpc1+SrezghkM4Yb9gG5gIaPpwV97FQedM1nEGHryz36TQ84biWMsvYLt
P8UtOaybiGccvQly27s7VHOXe9ynhgc8pJY6HvGYJ9TzlGc85wUvaeAVr3nD
W97xng985BOf+UIjX2mimRJ32sxixtOHEE6zg5XMZCjl5LOKWZyhgBTOspNz
/AckCFvz
        "]]]}, {}, {}, {}, {}, {}, {}, {}}, {{}, {}, 
     {GrayLevel[0], Opacity[0], 
      LineBox[{1, 167, 140, 114, 89, 65, 51, 181, 154, 128, 103, 79, 2, 168, 
       141, 115, 90, 66, 52, 182, 155, 129, 104, 80, 3, 169, 142, 116, 91, 67,
        53, 183, 156, 130, 105, 81, 4, 170, 143, 117, 92, 68, 54, 184, 157, 
       131, 106, 82, 5, 171, 144, 118, 93, 69, 55, 185, 158, 132, 107, 83, 6, 
       172, 145, 119, 94, 70, 56, 186, 159, 133, 108, 84, 7, 173, 146, 120, 
       95, 71, 57, 187, 160, 134, 109, 85, 8, 174, 147, 121, 96, 72, 58, 188, 
       161, 135, 110, 86, 9, 175, 148, 122, 97, 73, 59, 189, 162, 136, 111, 
       87, 10, 176, 149, 123, 98, 74, 60, 11, 177, 150, 124, 99, 75, 61, 12, 
       178, 151, 125, 100, 76, 62, 13, 179, 152, 126, 101, 77, 63, 14, 15, 16,
        17, 18, 19, 20, 21, 22, 23, 24, 25, 26, 27, 28, 29, 30, 31, 32, 33, 
       34, 35, 36, 37, 38, 39, 40, 41, 42, 43, 44, 45, 46, 47, 48, 49, 180, 
       153, 127, 102, 78, 64, 190, 163, 137, 112, 88, 191, 164, 138, 113, 192,
        165, 139, 193, 166, 194, 50}]}, 
     {GrayLevel[0], Opacity[0], LineBox[CompressedData["
1:eJwV0vdXT3EAx+FvSER2pcyQLTMUKTMrI1sRIbJa9qb+sohkZGRGREqRSGbC
0w/PeX/u655zz73n3JjsvPSjQYFAoJSr5LpYwyyG0JVv+kmbySIm0J9r+kG7
lniG0o3v+im7g8VMZABl+iG7jtkMI5gf+mm7kyVMYiDX9cN2PXMYTnd+6mds
FkuZzCBu6EdsOnMZQQi/9LN2F8uYQjjleufHbyCBkfTgt37O7iaVOCK4qefZ
jSQSQ0/a9fM2m+VMJZIKPd9uYh6jCOWPfsHuYQXTGMwtvcBuZj6j6UWHftHu
ZSXTieK2Xmi3kMQYevNXv0OR81YWEEsY//S7HHPeRjJj6dP5E1BpjtvtpDCO
vgRxz737POAhVTziMU94yjOeU80LXlLDK15TyxveUsc76mngPY008YGPNPOJ
Fj7zhVa+csI7ZbCQ8fSjC5fYxypmEM1lcljNTK6wnzSKOUAJbZ77H0HTWuI=

       "]]}}}],
  AspectRatio->1,
  Axes->True,
  AxesOrigin->{-2.8306917895761274`, 0.2},
  CoordinatesToolOptions:>{"DisplayFunction" -> ({
      Exp[
       Part[#, 1]], 
      Part[#, 2]}& ), "CopiedValueFunction" -> ({
      Exp[
       Part[#, 1]], 
      Part[#, 2]}& )},
  Epilog->{
    StyleBox[
     InsetBox[
      FormBox["\"L2\"", TraditionalForm], {-0.5915403380599472, 
      1.9711632868946056`}], 48, Bold, 
     GrayLevel[0], FontFamily -> "Helvetica", StripOnInput -> False], 
    StyleBox[
     InsetBox[
      FormBox["\"L2d\"", TraditionalForm], {4.277683196219185, 
      0.8211632868946057}], 48, Bold, 
     RGBColor[1, 1, 0], FontFamily -> "Helvetica", StripOnInput -> False]},
  Frame->True,
  FrameLabel->{
    FormBox[
     StyleBox[
     "\"uncertainty\"", Bold, Medium, FontFamily -> "Helvetica", StripOnInput -> 
      False], TraditionalForm], 
    FormBox[
     StyleBox[
     "\"predicted environment quality\"", Bold, Medium, FontFamily -> 
      "Helvetica", StripOnInput -> False], TraditionalForm]},
  FrameStyle->Directive[Bold, 
    GrayLevel[0], FontSize -> 12, FontFamily -> "Helvetica"],
  FrameTicks->{{Automatic, Automatic}, {{{-2.3025850929940455`, 
       FormBox["0.1`", TraditionalForm]}, {0., 
       FormBox["1", TraditionalForm]}, {2.302585092994046, 
       FormBox["10", TraditionalForm]}, {4.605170185988092, 
       FormBox["100", TraditionalForm]}, {6.907755278982137, 
       FormBox["1000", TraditionalForm]}, {-1.6094379124341003`, 
       FormBox["\"\"", TraditionalForm], {0.00375, 0.}, {
        Thickness[0.001]}}, {-1.203972804325936, 
       FormBox["\"\"", TraditionalForm], {0.00375, 0.}, {
        Thickness[0.001]}}, {-0.916290731874155, 
       FormBox["\"\"", TraditionalForm], {0.00375, 0.}, {
        Thickness[0.001]}}, {-0.6931471805599453, 
       FormBox["\"\"", TraditionalForm], {0.00375, 0.}, {
        Thickness[0.001]}}, {-0.5108256237659905, 
       FormBox["\"\"", TraditionalForm], {0.00375, 0.}, {
        Thickness[0.001]}}, {-0.35667494393873245`, 
       FormBox["\"\"", TraditionalForm], {0.00375, 0.}, {
        Thickness[0.001]}}, {-0.2231435513142097, 
       FormBox["\"\"", TraditionalForm], {0.00375, 0.}, {
        Thickness[0.001]}}, {-0.10536051565782616`, 
       FormBox["\"\"", TraditionalForm], {0.00375, 0.}, {
        Thickness[0.001]}}, {0.6931471805599453, 
       FormBox["\"\"", TraditionalForm], {0.00375, 0.}, {
        Thickness[0.001]}}, {1.0986122886681098`, 
       FormBox["\"\"", TraditionalForm], {0.00375, 0.}, {
        Thickness[0.001]}}, {1.3862943611198906`, 
       FormBox["\"\"", TraditionalForm], {0.00375, 0.}, {
        Thickness[0.001]}}, {1.6094379124341003`, 
       FormBox["\"\"", TraditionalForm], {0.00375, 0.}, {
        Thickness[0.001]}}, {1.791759469228055, 
       FormBox["\"\"", TraditionalForm], {0.00375, 0.}, {
        Thickness[0.001]}}, {1.9459101490553132`, 
       FormBox["\"\"", TraditionalForm], {0.00375, 0.}, {
        Thickness[0.001]}}, {2.0794415416798357`, 
       FormBox["\"\"", TraditionalForm], {0.00375, 0.}, {
        Thickness[0.001]}}, {2.1972245773362196`, 
       FormBox["\"\"", TraditionalForm], {0.00375, 0.}, {
        Thickness[0.001]}}, {2.995732273553991, 
       FormBox["\"\"", TraditionalForm], {0.00375, 0.}, {
        Thickness[0.001]}}, {3.4011973816621555`, 
       FormBox["\"\"", TraditionalForm], {0.00375, 0.}, {
        Thickness[0.001]}}, {3.6888794541139363`, 
       FormBox["\"\"", TraditionalForm], {0.00375, 0.}, {
        Thickness[0.001]}}, {3.912023005428146, 
       FormBox["\"\"", TraditionalForm], {0.00375, 0.}, {
        Thickness[0.001]}}, {4.0943445622221, 
       FormBox["\"\"", TraditionalForm], {0.00375, 0.}, {
        Thickness[0.001]}}, {4.248495242049359, 
       FormBox["\"\"", TraditionalForm], {0.00375, 0.}, {
        Thickness[0.001]}}, {4.382026634673881, 
       FormBox["\"\"", TraditionalForm], {0.00375, 0.}, {
        Thickness[0.001]}}, {4.499809670330265, 
       FormBox["\"\"", TraditionalForm], {0.00375, 0.}, {
        Thickness[0.001]}}, {5.298317366548036, 
       FormBox["\"\"", TraditionalForm], {0.00375, 0.}, {
        Thickness[0.001]}}, {5.703782474656201, 
       FormBox["\"\"", TraditionalForm], {0.00375, 0.}, {
        Thickness[0.001]}}, {5.991464547107982, 
       FormBox["\"\"", TraditionalForm], {0.00375, 0.}, {
        Thickness[0.001]}}, {6.214608098422191, 
       FormBox["\"\"", TraditionalForm], {0.00375, 0.}, {
        Thickness[0.001]}}, {6.396929655216146, 
       FormBox["\"\"", TraditionalForm], {0.00375, 0.}, {
        Thickness[0.001]}}, {6.551080335043404, 
       FormBox["\"\"", TraditionalForm], {0.00375, 0.}, {
        Thickness[0.001]}}, {6.684611727667927, 
       FormBox["\"\"", TraditionalForm], {0.00375, 0.}, {
        Thickness[0.001]}}, {6.802394763324311, 
       FormBox["\"\"", TraditionalForm], {0.00375, 0.}, {
        Thickness[0.001]}}}, {{-2.3025850929940455`, 
       FormBox["\"\"", TraditionalForm]}, {0., 
       FormBox["\"\"", TraditionalForm]}, {2.302585092994046, 
       FormBox["\"\"", TraditionalForm]}, {4.605170185988092, 
       FormBox["\"\"", TraditionalForm]}, {6.907755278982137, 
       FormBox["\"\"", TraditionalForm]}, {-1.6094379124341003`, 
       FormBox["\"\"", TraditionalForm], {0.00375, 0.}, {
        Thickness[0.001]}}, {-1.203972804325936, 
       FormBox["\"\"", TraditionalForm], {0.00375, 0.}, {
        Thickness[0.001]}}, {-0.916290731874155, 
       FormBox["\"\"", TraditionalForm], {0.00375, 0.}, {
        Thickness[0.001]}}, {-0.6931471805599453, 
       FormBox["\"\"", TraditionalForm], {0.00375, 0.}, {
        Thickness[0.001]}}, {-0.5108256237659905, 
       FormBox["\"\"", TraditionalForm], {0.00375, 0.}, {
        Thickness[0.001]}}, {-0.35667494393873245`, 
       FormBox["\"\"", TraditionalForm], {0.00375, 0.}, {
        Thickness[0.001]}}, {-0.2231435513142097, 
       FormBox["\"\"", TraditionalForm], {0.00375, 0.}, {
        Thickness[0.001]}}, {-0.10536051565782616`, 
       FormBox["\"\"", TraditionalForm], {0.00375, 0.}, {
        Thickness[0.001]}}, {0.6931471805599453, 
       FormBox["\"\"", TraditionalForm], {0.00375, 0.}, {
        Thickness[0.001]}}, {1.0986122886681098`, 
       FormBox["\"\"", TraditionalForm], {0.00375, 0.}, {
        Thickness[0.001]}}, {1.3862943611198906`, 
       FormBox["\"\"", TraditionalForm], {0.00375, 0.}, {
        Thickness[0.001]}}, {1.6094379124341003`, 
       FormBox["\"\"", TraditionalForm], {0.00375, 0.}, {
        Thickness[0.001]}}, {1.791759469228055, 
       FormBox["\"\"", TraditionalForm], {0.00375, 0.}, {
        Thickness[0.001]}}, {1.9459101490553132`, 
       FormBox["\"\"", TraditionalForm], {0.00375, 0.}, {
        Thickness[0.001]}}, {2.0794415416798357`, 
       FormBox["\"\"", TraditionalForm], {0.00375, 0.}, {
        Thickness[0.001]}}, {2.1972245773362196`, 
       FormBox["\"\"", TraditionalForm], {0.00375, 0.}, {
        Thickness[0.001]}}, {2.995732273553991, 
       FormBox["\"\"", TraditionalForm], {0.00375, 0.}, {
        Thickness[0.001]}}, {3.4011973816621555`, 
       FormBox["\"\"", TraditionalForm], {0.00375, 0.}, {
        Thickness[0.001]}}, {3.6888794541139363`, 
       FormBox["\"\"", TraditionalForm], {0.00375, 0.}, {
        Thickness[0.001]}}, {3.912023005428146, 
       FormBox["\"\"", TraditionalForm], {0.00375, 0.}, {
        Thickness[0.001]}}, {4.0943445622221, 
       FormBox["\"\"", TraditionalForm], {0.00375, 0.}, {
        Thickness[0.001]}}, {4.248495242049359, 
       FormBox["\"\"", TraditionalForm], {0.00375, 0.}, {
        Thickness[0.001]}}, {4.382026634673881, 
       FormBox["\"\"", TraditionalForm], {0.00375, 0.}, {
        Thickness[0.001]}}, {4.499809670330265, 
       FormBox["\"\"", TraditionalForm], {0.00375, 0.}, {
        Thickness[0.001]}}, {5.298317366548036, 
       FormBox["\"\"", TraditionalForm], {0.00375, 0.}, {
        Thickness[0.001]}}, {5.703782474656201, 
       FormBox["\"\"", TraditionalForm], {0.00375, 0.}, {
        Thickness[0.001]}}, {5.991464547107982, 
       FormBox["\"\"", TraditionalForm], {0.00375, 0.}, {
        Thickness[0.001]}}, {6.214608098422191, 
       FormBox["\"\"", TraditionalForm], {0.00375, 0.}, {
        Thickness[0.001]}}, {6.396929655216146, 
       FormBox["\"\"", TraditionalForm], {0.00375, 0.}, {
        Thickness[0.001]}}, {6.551080335043404, 
       FormBox["\"\"", TraditionalForm], {0.00375, 0.}, {
        Thickness[0.001]}}, {6.684611727667927, 
       FormBox["\"\"", TraditionalForm], {0.00375, 0.}, {
        Thickness[0.001]}}, {6.802394763324311, 
       FormBox["\"\"", TraditionalForm], {0.00375, 0.}, {
        Thickness[0.001]}}}}},
  GridLines->{None, None},
  ImageSize->400,
  Method->{"AxesInFront" -> True},
  PlotRange->{{-2.8306917895761274`, 6.907755278982137}, {0.2, 2.5}},
  PlotRangeClipping->True,
  PlotRangePadding->{
    Scaled[0.02], {None, None}},
  Ticks->{{{-2.3025850929940455`, 
      FormBox["0.1`", TraditionalForm]}, {0., 
      FormBox["1", TraditionalForm]}, {2.302585092994046, 
      FormBox["10", TraditionalForm]}, {4.605170185988092, 
      FormBox["100", TraditionalForm]}, {6.907755278982137, 
      FormBox["1000", TraditionalForm]}, {-1.6094379124341003`, 
      FormBox["\"\"", TraditionalForm], {0.00375, 0.}, {
       Thickness[0.001]}}, {-1.203972804325936, 
      FormBox["\"\"", TraditionalForm], {0.00375, 0.}, {
       Thickness[0.001]}}, {-0.916290731874155, 
      FormBox["\"\"", TraditionalForm], {0.00375, 0.}, {
       Thickness[0.001]}}, {-0.6931471805599453, 
      FormBox["\"\"", TraditionalForm], {0.00375, 0.}, {
       Thickness[0.001]}}, {-0.5108256237659905, 
      FormBox["\"\"", TraditionalForm], {0.00375, 0.}, {
       Thickness[0.001]}}, {-0.35667494393873245`, 
      FormBox["\"\"", TraditionalForm], {0.00375, 0.}, {
       Thickness[0.001]}}, {-0.2231435513142097, 
      FormBox["\"\"", TraditionalForm], {0.00375, 0.}, {
       Thickness[0.001]}}, {-0.10536051565782616`, 
      FormBox["\"\"", TraditionalForm], {0.00375, 0.}, {
       Thickness[0.001]}}, {0.6931471805599453, 
      FormBox["\"\"", TraditionalForm], {0.00375, 0.}, {
       Thickness[0.001]}}, {1.0986122886681098`, 
      FormBox["\"\"", TraditionalForm], {0.00375, 0.}, {
       Thickness[0.001]}}, {1.3862943611198906`, 
      FormBox["\"\"", TraditionalForm], {0.00375, 0.}, {
       Thickness[0.001]}}, {1.6094379124341003`, 
      FormBox["\"\"", TraditionalForm], {0.00375, 0.}, {
       Thickness[0.001]}}, {1.791759469228055, 
      FormBox["\"\"", TraditionalForm], {0.00375, 0.}, {
       Thickness[0.001]}}, {1.9459101490553132`, 
      FormBox["\"\"", TraditionalForm], {0.00375, 0.}, {
       Thickness[0.001]}}, {2.0794415416798357`, 
      FormBox["\"\"", TraditionalForm], {0.00375, 0.}, {
       Thickness[0.001]}}, {2.1972245773362196`, 
      FormBox["\"\"", TraditionalForm], {0.00375, 0.}, {
       Thickness[0.001]}}, {2.995732273553991, 
      FormBox["\"\"", TraditionalForm], {0.00375, 0.}, {
       Thickness[0.001]}}, {3.4011973816621555`, 
      FormBox["\"\"", TraditionalForm], {0.00375, 0.}, {
       Thickness[0.001]}}, {3.6888794541139363`, 
      FormBox["\"\"", TraditionalForm], {0.00375, 0.}, {
       Thickness[0.001]}}, {3.912023005428146, 
      FormBox["\"\"", TraditionalForm], {0.00375, 0.}, {
       Thickness[0.001]}}, {4.0943445622221, 
      FormBox["\"\"", TraditionalForm], {0.00375, 0.}, {
       Thickness[0.001]}}, {4.248495242049359, 
      FormBox["\"\"", TraditionalForm], {0.00375, 0.}, {
       Thickness[0.001]}}, {4.382026634673881, 
      FormBox["\"\"", TraditionalForm], {0.00375, 0.}, {
       Thickness[0.001]}}, {4.499809670330265, 
      FormBox["\"\"", TraditionalForm], {0.00375, 0.}, {
       Thickness[0.001]}}, {5.298317366548036, 
      FormBox["\"\"", TraditionalForm], {0.00375, 0.}, {
       Thickness[0.001]}}, {5.703782474656201, 
      FormBox["\"\"", TraditionalForm], {0.00375, 0.}, {
       Thickness[0.001]}}, {5.991464547107982, 
      FormBox["\"\"", TraditionalForm], {0.00375, 0.}, {
       Thickness[0.001]}}, {6.214608098422191, 
      FormBox["\"\"", TraditionalForm], {0.00375, 0.}, {
       Thickness[0.001]}}, {6.396929655216146, 
      FormBox["\"\"", TraditionalForm], {0.00375, 0.}, {
       Thickness[0.001]}}, {6.551080335043404, 
      FormBox["\"\"", TraditionalForm], {0.00375, 0.}, {
       Thickness[0.001]}}, {6.684611727667927, 
      FormBox["\"\"", TraditionalForm], {0.00375, 0.}, {
       Thickness[0.001]}}, {6.802394763324311, 
      FormBox["\"\"", TraditionalForm], {0.00375, 0.}, {
       Thickness[0.001]}}}, Automatic}]], "Output",
 CellChangeTimes->{
  3.5038420410625*^9, 3.50384211184375*^9, 3.503842151140625*^9, 
   3.503842243265625*^9, 3.50384227378125*^9, 3.5038426323125*^9, 
   3.50384266525*^9, 3.503842867328125*^9, 3.503842944703125*^9, 
   3.503843064390625*^9, 3.503843121703125*^9, 3.5038431646875*^9, {
   3.503843251140625*^9, 3.50384326771875*^9}, 3.50411126234375*^9, {
   3.504111479375*^9, 3.5041115111875*^9}, 3.504194977734375*^9, 
   3.504256824953125*^9, 3.50426847153125*^9, 3.51583196378125*^9, 
   3.55723814075115*^9, 3.568989321586439*^9, 3.5689894453374567`*^9, 
   3.56899008061795*^9, 3.568995912530417*^9, 3.5690566456083803`*^9, 
   3.5726898842127857`*^9, 3.597944492005397*^9, 3.5980014428100977`*^9, 
   3.5986929229638033`*^9, 3.5987792923641367`*^9, 3.598804785081327*^9, 
   3.5988651604674263`*^9, 3.59888532584383*^9, 3.5989533052733727`*^9, {
   3.598967872989458*^9, 3.59896795896071*^9}, {3.5989681197162123`*^9, 
   3.598968153684778*^9}, 3.59896901136954*^9, 3.598969226633477*^9, 
   3.598969371941146*^9, {3.5989698014229*^9, 3.598969823282267*^9}, 
   3.598969869102132*^9, {3.598970014652184*^9, 3.598970057206521*^9}, 
   3.599039299633589*^9, 3.59912993085797*^9, 3.602150033100028*^9, 
   3.602669195936967*^9, 3.6027543931446238`*^9, 3.602769907315214*^9}]
}, Open  ]]
}, Closed]],

Cell[CellGroupData[{

Cell["Value plot", "Section",
 CellChangeTimes->{{3.504261888609375*^9, 3.50426188996875*^9}}],

Cell[CellGroupData[{

Cell[BoxData[
 RowBox[{"Module", "[", 
  RowBox[{
   RowBox[{"{", 
    RowBox[{"q", ",", "\[Sigma]", ",", 
     RowBox[{"T", "=", 
      RowBox[{"2", "m`l2dStage"}]}], ",", 
     RowBox[{"e\[Sigma]sTs", "=", 
      RowBox[{"{", 
       RowBox[{"0.5", ",", "2"}], "}"}]}], ",", "\[Sigma]s", ",", 
     RowBox[{"is", "=", "400"}], ",", "pfs", ",", "ps", ",", 
     RowBox[{"lfs", "=", "10"}], ",", 
     RowBox[{"qmax", "=", "1"}], ",", 
     RowBox[{"vmax", "=", "1"}], ",", 
     RowBox[{"ar", "=", "1"}], ",", "vffs", ",", "vfs", ",", 
     "\[IndentingNewLine]", "dLabelPos", ",", "l2LabelPos", ",", "u1LabelPos",
      ",", "uiLabelPos", ",", "uLabelPoss", ",", "\[IndentingNewLine]", 
     RowBox[{"\[Alpha]", "=", "m`\[Alpha]"}], ",", 
     RowBox[{"\[Lambda]", "=", "m`\[Lambda]"}], ",", 
     RowBox[{"\[Delta]", "=", "m`\[Delta]"}], ",", 
     RowBox[{"delay", "=", "m`delay"}], ",", 
     RowBox[{"dValue", "=", "m`dValue"}], ",", 
     RowBox[{"l3Value", "=", "m`l3Value"}], ",", 
     RowBox[{"amin", "=", 
      RowBox[{"-", "m`l2Stage"}]}]}], "}"}], ",", "\[IndentingNewLine]", 
   RowBox[{
    RowBox[{"\[Sigma]s", "=", 
     RowBox[{
      RowBox[{"Log", "[", 
       RowBox[{"e\[Sigma]sTs", "+", "1"}], "]"}], "/", 
      SqrtBox["T"]}]}], ";", "\[IndentingNewLine]", 
    RowBox[{"vffs", "=", 
     RowBox[{
      RowBox[{
       RowBox[{"eav7ff", "[", 
        RowBox[{
        "\[Alpha]", ",", "\[Lambda]", ",", "#", ",", "\[Delta]", ",", 
         "dValue", ",", "l3Value", ",", "amin"}], "]"}], "&"}], "/@", 
      "\[Sigma]s"}]}], ";", "\[IndentingNewLine]", 
    RowBox[{"vfs", "=", 
     RowBox[{
      RowBox[{
       RowBox[{
        RowBox[{"#", "[", 
         RowBox[{"amin", ",", "delay"}], "]"}], "[", "q", "]"}], "&"}], "/@", 
      "vffs"}]}], ";", "\[IndentingNewLine]", 
    RowBox[{"dLabelPos", "=", 
     RowBox[{"{", 
      RowBox[{
       RowBox[{"0.75", " ", "qmax"}], ",", 
       RowBox[{
        SuperscriptBox["\[ExponentialE]", 
         RowBox[{
          FractionBox["\[Lambda]", "\[Delta]"], "amin"}]], "dValue"}]}], 
      "}"}]}], ";", "\[IndentingNewLine]", 
    RowBox[{"l2LabelPos", "=", 
     RowBox[{"With", "[", 
      RowBox[{
       RowBox[{"{", 
        RowBox[{"q", "=", 
         RowBox[{"0.15", "qmax"}]}], "}"}], ",", 
       RowBox[{"{", 
        RowBox[{"q", ",", 
         RowBox[{
          SuperscriptBox["\[ExponentialE]", 
           RowBox[{"\[Lambda]", " ", "amin"}]], "l3Value", " ", "q"}]}], 
        "}"}]}], "]"}]}], ";", "\[IndentingNewLine]", 
    RowBox[{"u1LabelPos", "=", 
     RowBox[{"With", "[", 
      RowBox[{
       RowBox[{"{", 
        RowBox[{"q", "=", 
         RowBox[{"0.5", "qmax"}]}], "}"}], ",", 
       RowBox[{"{", 
        RowBox[{"q", ",", 
         RowBox[{"minValue", "[", 
          RowBox[{
          "q", ",", "amin", ",", "\[Alpha]", ",", "\[Lambda]", ",", 
           "\[Delta]", ",", "amin", ",", "delay", ",", "dValue", ",", 
           "l3Value"}], "]"}]}], "}"}]}], "]"}]}], ";", "\[IndentingNewLine]", 
    RowBox[{"uiLabelPos", "=", 
     RowBox[{"With", "[", 
      RowBox[{
       RowBox[{"{", 
        RowBox[{"q", "=", 
         RowBox[{"0.4", "qmax"}]}], "}"}], ",", 
       RowBox[{"{", 
        RowBox[{"q", ",", 
         RowBox[{"maxValue", "[", 
          RowBox[{
          "q", ",", "amin", ",", "\[Alpha]", ",", "\[Lambda]", ",", 
           "\[Delta]", ",", "amin", ",", "delay", ",", "dValue", ",", 
           "l3Value"}], "]"}]}], "}"}]}], "]"}]}], ";", "\[IndentingNewLine]", 
    RowBox[{"uLabelPoss", "=", 
     RowBox[{"With", "[", 
      RowBox[{
       RowBox[{"{", 
        RowBox[{"q", "=", 
         RowBox[{"0.4", "qmax"}]}], "}"}], ",", "\[IndentingNewLine]", 
       RowBox[{
        RowBox[{
         RowBox[{"{", 
          RowBox[{"q", ",", 
           RowBox[{
            RowBox[{"#", "[", 
             RowBox[{"amin", ",", "delay"}], "]"}], "[", "q", "]"}]}], "}"}], 
         "&"}], "/@", "vffs"}]}], "\[IndentingNewLine]", "]"}]}], ";", 
    "\[IndentingNewLine]", 
    RowBox[{"pfs", "=", 
     RowBox[{
      RowBox[{"{", " ", 
       RowBox[{"(*", " ", 
        RowBox[{"functions", " ", "to", " ", "plot"}], " ", "*)"}], 
       "\[IndentingNewLine]", 
       RowBox[{
        RowBox[{
         SuperscriptBox["\[ExponentialE]", 
          RowBox[{"\[Lambda]", " ", "amin"}]], "l3Value", " ", "q"}], ",", 
        " ", 
        RowBox[{"(*", " ", "L2", " ", "*)"}], "\[IndentingNewLine]", 
        RowBox[{
         SuperscriptBox["\[ExponentialE]", 
          RowBox[{
           FractionBox["\[Lambda]", "\[Delta]"], "amin"}]], "dValue"}], ",", 
        " ", 
        RowBox[{"(*", " ", 
         RowBox[{"dauer", "-", 
          RowBox[{"commited", " ", "L2d"}]}], " ", "*)"}], 
        "\[IndentingNewLine]", 
        RowBox[{"minValue", "[", 
         RowBox[{
         "q", ",", "amin", ",", "\[Alpha]", ",", "\[Lambda]", ",", "\[Delta]",
           ",", "amin", ",", "delay", ",", "dValue", ",", "l3Value"}], "]"}], 
        ",", " ", 
        RowBox[{"(*", " ", 
         RowBox[{"0", " ", "volatility"}], " ", "*)"}], "\[IndentingNewLine]", 
        RowBox[{"maxValue", "[", 
         RowBox[{
         "q", ",", "amin", ",", "\[Alpha]", ",", "\[Lambda]", ",", "\[Delta]",
           ",", "amin", ",", "delay", ",", "dValue", ",", "l3Value"}], 
         "]"}]}], " ", 
       RowBox[{"(*", " ", 
        RowBox[{"infinite", " ", "volatility"}], " ", "*)"}], 
       "\[IndentingNewLine]", "}"}], "~", "Join", "~", "\[IndentingNewLine]", 
      "vfs"}]}], ";", "\[IndentingNewLine]", 
    RowBox[{"ps", "=", 
     RowBox[{
      RowBox[{"{", " ", 
       RowBox[{"(*", " ", "PlotStyles", " ", "*)"}], "\[IndentingNewLine]", 
       RowBox[{
        RowBox[{"Directive", "[", 
         RowBox[{
          RowBox[{"Darker", "[", 
           RowBox[{"Green", ",", "0.5"}], "]"}], ",", 
          RowBox[{"AbsoluteThickness", "[", "2", "]"}]}], "]"}], ",", 
        RowBox[{"Directive", "[", 
         RowBox[{"Gray", ",", 
          RowBox[{"AbsoluteThickness", "[", "5", "]"}], ",", "Dashed"}], 
         "]"}], ",", "\[IndentingNewLine]", 
        RowBox[{"Directive", "[", 
         RowBox[{"Black", ",", 
          RowBox[{"AbsoluteThickness", "[", "2", "]"}]}], "]"}], ",", 
        "\[IndentingNewLine]", 
        RowBox[{"Directive", "[", 
         RowBox[{"Black", ",", 
          RowBox[{"AbsoluteThickness", "[", "2", "]"}]}], "]"}]}], "}"}], "~",
       "Join", "~", "\[IndentingNewLine]", 
      RowBox[{"ConstantArray", "[", 
       RowBox[{
        RowBox[{"Directive", "[", 
         RowBox[{"Black", ",", 
          RowBox[{"AbsoluteThickness", "[", "1", "]"}]}], "]"}], ",", 
        RowBox[{"Length", "[", "\[Sigma]s", "]"}]}], "]"}]}]}], ";", 
    "\[IndentingNewLine]", 
    RowBox[{"Plot", "[", "\[IndentingNewLine]", 
     RowBox[{
      RowBox[{"Evaluate", "[", "pfs", "]"}], ",", 
      RowBox[{"{", 
       RowBox[{"q", ",", "0", ",", "qmax"}], "}"}], ",", 
      "\[IndentingNewLine]", 
      RowBox[{"PlotStyle", "\[Rule]", "ps"}], ",", "\[IndentingNewLine]", 
      RowBox[{"Epilog", "\[Rule]", 
       RowBox[{
        RowBox[{"{", "\[IndentingNewLine]", 
         RowBox[{
          RowBox[{"Style", "[", 
           RowBox[{
            RowBox[{"Text", "[", 
             RowBox[{"\"\<dauer\>\"", ",", "dLabelPos", ",", 
              RowBox[{"{", 
               RowBox[{"0", ",", "1"}], "}"}]}], "]"}], ",", "Bold", ",", 
            "Gray", ",", 
            RowBox[{"FontSize", "\[Rule]", "12"}], ",", 
            RowBox[{"FontFamily", "\[Rule]", "\"\<Helvetica\>\""}]}], "]"}], 
          ",", "\[IndentingNewLine]", 
          RowBox[{"Style", "[", 
           RowBox[{
            RowBox[{"Text", "[", 
             RowBox[{"\"\<L2\>\"", ",", "l2LabelPos", ",", 
              RowBox[{"{", 
               RowBox[{"0", ",", 
                RowBox[{"-", "1"}]}], "}"}]}], "]"}], ",", "Bold", ",", 
            RowBox[{"Darker", "[", 
             RowBox[{"Green", ",", "0.5"}], "]"}], ",", 
            RowBox[{"FontSize", "\[Rule]", "12"}], ",", 
            RowBox[{"FontFamily", "\[Rule]", "\"\<Helvetica\>\""}]}], "]"}], 
          ",", "\[IndentingNewLine]", 
          RowBox[{"Style", "[", 
           RowBox[{
            RowBox[{"Text", "[", 
             RowBox[{"\"\<0\>\"", ",", "u1LabelPos", ",", 
              RowBox[{"{", 
               RowBox[{
                RowBox[{"-", "1"}], ",", "1"}], "}"}]}], "]"}], ",", "Bold", 
            ",", "Black", ",", 
            RowBox[{"FontSize", "\[Rule]", "lfs"}], ",", 
            RowBox[{"FontFamily", "\[Rule]", "\"\<Helvetica\>\""}]}], "]"}], 
          ",", "\[IndentingNewLine]", 
          RowBox[{"Style", "[", 
           RowBox[{
            RowBox[{"Text", "[", 
             RowBox[{"\"\<\[Infinity]\>\"", ",", "uiLabelPos", ",", 
              RowBox[{"{", 
               RowBox[{"1", ",", 
                RowBox[{"-", "1"}]}], "}"}]}], "]"}], ",", "Bold", ",", 
            "Black", ",", 
            RowBox[{"FontSize", "\[Rule]", "lfs"}], ",", 
            RowBox[{"FontFamily", "\[Rule]", "\"\<Helvetica\>\""}]}], "]"}]}],
          "\[IndentingNewLine]", "}"}], "~", "Join", "~", 
        "\[IndentingNewLine]", 
        RowBox[{"(", 
         RowBox[{
          RowBox[{
           RowBox[{"Style", "[", 
            RowBox[{
             RowBox[{"Text", "[", 
              RowBox[{
               RowBox[{"\"\<\>\"", "<>", 
                RowBox[{"ToString", "[", "#1", "]"}]}], ",", "#2", ",", 
               RowBox[{"{", 
                RowBox[{"1", ",", 
                 RowBox[{"-", "1"}]}], "}"}]}], "]"}], ",", "Bold", ",", 
             "Black", ",", 
             RowBox[{"FontSize", "\[Rule]", "lfs"}], ",", 
             RowBox[{"FontFamily", "\[Rule]", "\"\<Helvetica\>\""}]}], "]"}], 
           "&"}], "@@@", 
          RowBox[{"Transpose", "[", 
           RowBox[{"{", 
            RowBox[{"e\[Sigma]sTs", ",", "uLabelPoss"}], "}"}], "]"}]}], 
         ")"}]}]}], ",", "\[IndentingNewLine]", 
      RowBox[{"Frame", "\[Rule]", 
       RowBox[{"{", 
        RowBox[{
         RowBox[{"{", 
          RowBox[{"True", ",", "False"}], "}"}], ",", 
         RowBox[{"{", 
          RowBox[{"True", ",", "False"}], "}"}]}], "}"}]}], ",", 
      "\[IndentingNewLine]", 
      RowBox[{"FrameStyle", "\[Rule]", 
       RowBox[{"Directive", "[", 
        RowBox[{"Bold", ",", "Black", ",", 
         RowBox[{"FontSize", "\[Rule]", "12"}], ",", 
         RowBox[{"FontFamily", "\[Rule]", "\"\<Helvetica\>\""}]}], "]"}]}], 
      ",", "\[IndentingNewLine]", 
      RowBox[{"FrameLabel", "\[Rule]", 
       RowBox[{"{", 
        RowBox[{
        "\"\<predicted environment quality\>\"", ",", 
         "\"\<value (dauers)\>\""}], "}"}]}], ",", "\[IndentingNewLine]", 
      RowBox[{"PlotRange", "\[Rule]", 
       RowBox[{"{", 
        RowBox[{
         RowBox[{"{", 
          RowBox[{"0", ",", "qmax"}], "}"}], ",", 
         RowBox[{"{", 
          RowBox[{"0", ",", "vmax"}], "}"}]}], "}"}]}], ",", 
      "\[IndentingNewLine]", 
      RowBox[{"ImageSize", "\[Rule]", "is"}], ",", 
      RowBox[{"AspectRatio", "\[Rule]", "ar"}]}], "\[IndentingNewLine]", 
     "]"}]}]}], "\[IndentingNewLine]", "]"}]], "Input",
 CellChangeTimes->{{3.50426206825*^9, 3.504262142015625*^9}, {
   3.504262175125*^9, 3.504262301125*^9}, {3.50426234134375*^9, 
   3.504262398515625*^9}, {3.50426242959375*^9, 3.504262536984375*^9}, {
   3.50426261021875*^9, 3.50426278121875*^9}, {3.50426281165625*^9, 
   3.504262862890625*^9}, {3.50426294490625*^9, 3.504263254984375*^9}, {
   3.504263285515625*^9, 3.504263442390625*^9}, {3.50426351071875*^9, 
   3.504263513484375*^9}, {3.504263591828125*^9, 3.5042636085625*^9}, {
   3.504263831890625*^9, 3.50426384034375*^9}, {3.504263931609375*^9, 
   3.50426393225*^9}, {3.504264070796875*^9, 3.504264075828125*^9}, 
   3.50426432240625*^9, {3.50426451146875*^9, 3.504264511609375*^9}, {
   3.504264559890625*^9, 3.504264579796875*^9}, {3.50426461115625*^9, 
   3.504264617953125*^9}, {3.504264648921875*^9, 3.5042646499375*^9}, {
   3.50426471571875*^9, 3.50426471628125*^9}, {3.50426475434375*^9, 
   3.50426493728125*^9}, {3.504264986015625*^9, 3.504265200953125*^9}, 
   3.504265271578125*^9, {3.504265468859375*^9, 3.504265592640625*^9}, {
   3.504265666765625*^9, 3.504265679671875*^9}, {3.50426573984375*^9, 
   3.504265818484375*^9}, {3.504265874171875*^9, 3.504265960359375*^9}, {
   3.504266011875*^9, 3.504266033359375*^9}, {3.50426610359375*^9, 
   3.504266150546875*^9}, {3.504266181984375*^9, 3.504266182109375*^9}, {
   3.504266220640625*^9, 3.50426622203125*^9}, {3.5042674160625*^9, 
   3.50426742728125*^9}, {3.598969461518939*^9, 3.5989694702025223`*^9}, {
   3.598969550983137*^9, 3.598969551382702*^9}, {3.5990567718370953`*^9, 
   3.599056773617035*^9}}],

Cell[BoxData[
 GraphicsBox[{{{}, {}, 
    {RGBColor[0., 0.5, 0.], AbsoluteThickness[2], LineBox[CompressedData["
1:eJwV0fk/lAkAx3HnYpWSLa8h7Axqu9RKyhbfRVG5MqOmNkktKaREK0qaMpIo
tdZOOSJHISaFzVGELqsc404zjMHM8+CJlyMVtv3h83r/AR/64RNMbwU5OTnn
b/3vTm9pU5Vst1UHd5tydj7TSslW56SIZoYT0ZJuK8bPWH+Hl/yYthV94TwO
jWENh7ftj1Jobkg9Myb4juEKttfU05s0L3w9bRA+Qz+ED2sv28bRgpE7Xtz0
iR6ItMUuUTG0SCiYyZ+bpHPAUX28/AotAfmCZa4T9BvYuy+d/3E0E/n7BG2+
XelQn+O42+vzYRJaGeUclQtj1xFpzdUi8MK0HFiXChHyzgK88VLka7l5lhmU
QLtIUygvXwlera/5/uNlKBHb1jdsqcatXRo6G7UrUe2bortvqBb+L/5JzG59
jolllgvyj79CSIDggvOnGihM5y3UNa7DPG7xqNaOlzCf8yxhFdQj9p6C7R+n
XqM+0uzdy5UNWJVu8mAivg4G8eR0zkgj2Kr05Jsf6kFOiYSt65px/Ox5/3qF
BmQS5XUa1wRQMWnq1cxrhIbePUoiacHgFSbNsaEJm50GWfe/tCLtyENCWtGM
2GPFR9KM2vDUT+15i6gZk7/mSY5GtIMdabjaX6UFwaa1RUtqOjDICFJh6rZC
VFB7tYneBctPxtl2dm344tuStCLsPRgWrxvf+LVjlbXK7JHybszM3fFLCu+A
/V26T6G2ECkzXW/OZnciRO8go9ddBFOOAy+3vAurh3artzv1gH0yb8zn3/fQ
WvBRtfZzD2wSAxaajXVDqTKJb5jcC4aNT6qzshB+ZuWdag5ivDKqoULWipC3
43Das0kxzltcHtBe2YMJUmfhQGIfEjLs5yc96kExy14xYasE83JK/8qy60XE
du6dogEJIgLt9rQ39oL+YWdHBrcfpVSd+669YvyyMTKBZjqAPWryL3aRYrjr
N0zLCwYw0u/qfSa4DxN1ceKTnEFID7j5LFeTgKfkEcw0kkLIC0yf+VMCLWHx
XYVaKZKuRNF1l/ZDOZzjZhEoQ/liJ8Uqfj/kcjz44kUEWr1M9GItBnDqNj9u
UTUBpstznujdAJ6uilbVDCDxN+XwW9ihQWjuPLX6osYQ2pmjrC3EILrXNApC
K4YQ6rqdzz0vxcNUGEk8hrFEq8xmUlWGA3xzTb3ZYZyNMVxaEC/DBW46pzt3
BDYpVuxhQwL5Ur0kDUcKykHBdax8AtEpXE+hM4WWq/4upXwCXsxh4wJXClmZ
Xi36jwgsrah46MSmsK3NTSgrIRBzff/L2MMUoiw2jEVUEThqfmv0+1AKKnKT
tAcCAozIH7arZFNQiws5pvSZwOymc/Pb71Poyjoxcuwrgc7hvubsPAo5z3yC
GmYJxLMfH7ArpLDjIzv8tiKJuZXMIG4FhRjWphvr5pPobrqeqiigoK4z/cT9
RxJPoqZ+F7RS6DYdtaxmkEjYfHBFRgeFBw6y6uXGJByyTIpshBQcwzvrx1aQ
KDvz9g1HRiGup7Qnej2JxDUbrrsOUfCYLvQe2UAiUJzsRqcorFmUS7A2kfjJ
0V9UNU7hre3tcX1LEkryLZnxUxRS3W+GRoJET/FmX8/PFAJOx8zKrElU+Gas
XTdDAdcuXnLZ+u2bgfrE3BwFjXthqsV2JP4D9px6kQ==
      "]]}, 
    {GrayLevel[0.5], AbsoluteThickness[5], Dashing[{Small, Small}], 
     LineBox[CompressedData["
1:eJxTTMoPSmViYGAwBWIQ7ZX64uKBl6F2ir37zKXSL9gvEPVv65JssYfxGzk2
q3dKToHzIyIXrv/wcQmcz/2/McZdbj2crxr47sXh7i1wfvk5S/sZX3bC+eJb
BO8xMu6H87c9cj5z3uYQnH8oa6505JsjcP5XNVv+tbnH4Xymn6sFpFVPwflm
/xO2Ba87A+efaTE5d0zrPJwvP+H1z5XvLsD5r7/fv3fV4BKcv+TV7lN8fZfh
fD7Z5e+fPLkC51v7Pg9e8fsqnN+TuTVtgco1OP+bw+onGfXX4fwSoyNbxA7f
gPPvrzvSfVHxFpz/O+vKbM2q23C+tiP7v7Tdd+B890WK6RvF7yHCTzZe6WHM
fThf500o93XfB3C+MP8HjiO/EHyW/bPXK895COdnm+y+yen9CM5f7Zm0YN83
BP/raymBZ9Mew/lbg92Zp7g8gfPrPVrnb3mG4Cve9bqxuPUpnG9l3jJF0ugZ
nB8jd/4n42UE/+up3kcFjc/h/BkscSVBKi8Q7r+3dRHTEQSftbYxxLLwJZzP
sDJu/SOhV3B+0az1vUKHEPy92h0cgnmv4XxBryKdJr43cP4d3QuXK/cg+Bvm
2as8iXsL58euNxOU/YfgN7QubLyz6h2cv/aF7Gw+n/dwvlKLiAf7MgR/ujz3
1///EXwADSeCBA==
      "]]}, 
    {GrayLevel[0], AbsoluteThickness[2], LineBox[CompressedData["
1:eJxTTMoPSmViYGCQAWIQ7ZX64uKBl6F2ir37zKXSL9gvEPVv65JssYfxGzk2
q3dKToHzIyIXrv/wcQmcz/2/McZdbj2crxr47sXh7i1wfvk5S/sZX3bC+eJb
BO8xMu6H87c9cj5z3uYQnH8oa6505JsjcP5XNVv+tbnH4Xymn6sFpFVPwflm
/xO2Ba87A+efaTE5d0zrPJwvP+H1z5XvLsD5r7/fv3fV4BKcv+TV7lN8fZfh
fD7Z5e+fPLkC5+ttyDp72eQqnO/rrLf6UAuCf4dHQGrXGgQ/59rHjo1XEPwL
HqtS1t9D8E12JzmsfYHgp32x01vzFsGfoSsts/oTgn8q7Tvnqu+4+QCy+dFm

      "]], LineBox[CompressedData["
1:eJwVxX04FHYAB/DDLYzlbbEpa942eYk8TcXyjTxTXipG9SxvWZlhedk97DQP
elzzumOMkJfiZFlOjSzd2kRkz9RxnPN2uMPP+4+evFXY9sfn+RgGR3pfVGQw
GPjP/+/t50/cUhBj16mIjdxwIYK0M0VV28Q42tTpciJSiNYUF36lphg5P2aL
HscKkfl1Q0i5iRhWB3SXajhCzBy5k6pmLsZ5rvLy/TQhXN/j3Y61FiOXrK01
Zwmh2J634GEvxnrBIEPysxBsE1bs+kkxnqyVazKrhAgZsb3qfVkMvyYLG782
IZx863jMbjEyDjtFqit3YeVIzXhoYh+mjkbMR6R2gWXbWq/bIkHNoSXeIrsb
I7WtGV2GAwi9F32lIlGE12E9xXviB/HxC43cn5J6YOGkvBnycAgL+sOBLlG9
cL1p+NVdPSlq23inTFlixBkEGo35jSDuXMnG05A+WM75qvV5jsKp8Z602kcC
HY1FldZXo9iW3yJvPN0P5p/FfOPrY+j2V+KluQ4gfP/DflV3Ga5VO6anewyi
5nhw+aMVGYKbCiraPYawPKuvOZkvh23Dbna7wzAaPndVynMZx4ZtRcyKoxSJ
xzhl9ZPjeFboazZlMwLDYTdJBWcCXXJtVTWNUdgfSMl733YSBwVr3AfcUfh9
8HxdQTQJY9UVVofyGJb/zpJFJRNk6C3NLqaN4RozgOVtMoXYIqVmtpIMOtKG
m4qtU5AzTOvK42V4KyHZ51D0NDrNXPaNvJaB8UsAX6Y9A/sn8ZqJLDliivhZ
2o9nYGrMT7ZbleMPi1QVrUuzyLnwQj0zbhxabjGWV7bPIUnfc8WZjmPISihi
C+Ywn8OL1oqeQF0pTMYD5jGcsMPdaWYC/nw7LYPNeZz0zHPUOD+JJM6N5KHb
Czgs1Wx9OTaJO1MGxds9KPjyylsOXxCklnCCpCcobKOMGn38CC54z5vWelE0
vClr+yaAYJdAUOd5hkKwo3iiLJggnXuuLTOYosM1x5gZThBqV7j0NptCXpNQ
9s9lAqOUd48pV1HosU4X+JcQbB78/p2+aooiRk9VbBlB/7y8u6qGwiDL6z73
BkH2md/8P7tLYVzl0dvMI9gy9/6WI6DYJ3HW+aiWYKiLW6okonD71Jq78Ijg
96urX4p6KZ49/bVUuZkgzyFwT4WEwsvXvPbDFgJ33t56ZynF2Uumnd7tBE3f
dXYkT1NcLN+p1vicIN/qE67XHMWUZaG+sIsgWnbdx5BShD/QNZ8WEZh5RIz8
9ZIiulvr+E4JAVOhpzJ7lWI5gHt2/wDBaINDWNArCvaseqjnEIEgrMLaZoPi
TVx6XIiUoGC32vLWFkUiU+WHxFGCfwFLNwrw
      "]]}, 
    {GrayLevel[0], AbsoluteThickness[2], LineBox[CompressedData["
1:eJwdjnswFHgAx5FCrkXltCJD68oiqk3P6+vS0HleyjmvzSkqd+HK1KUuqV3X
VXruNd5UruN22GKZCz3O7nSNQbuWLK1du9a27OOH8ziauLrvzGc+f31mvq5J
6ZHJZiYmJoEf+OjgZK34+XDUzuiQFXscD4tgHuCYoaAyYJRvdOlLFWFjWX5x
HXU32McjpgrSRAhp76ktoe5HbUFuBfWkCNGHpp/coh7CEu2ECZUtQr/PzwF5
1EwIWOLHDvdFKLePyL1MZWHd08ue9goRcizr1vxC5WDh+vcU22gxvom5yxsd
q0B1Qf8MI64T1vM58UGreIjX6cudwiVw32vUCq7wQTF3POu/owunOrYif+Ix
Gst2nbm9sxsOfDu5qekzpNEK/ap8XqNBFdD2akcLnLwM9kZGD1pSS1bG6IVo
m03wSN8kxeRnn9tUH/sbF2vf/1tL64XZDNd2pXsrGIZ8vfvaPvjNJzbsq2mD
wfZgcZzjG7SxGB0v6K9Q+S74fLuFDC43dDNVRhGYR9ddSrPqh25aIe/27YTT
c//Qzpl+VIw0tVKuSSApCGckz8lBcf6dqNVdyNuW9RVjToGrR+tTymmvsSYp
dfnBkwOY8ueqj2T3gHXk11uC6QFkbhDyPxVIkTLYk8bOUEJRI7widu2D0GVF
P/MfJd6ldhV5ZL1BBQ4nvz6hgucXFnMpTTJYdrWH8HQqBN1zPfzIQQ6txwZh
2bFBnHI+4KaMVyB0orpwTDMIL32UdU/YANbf23JFmaDGMptRS+HsADh2fy0Z
lqth/qyIt7pYiazJROPe6CF8x2jqtQpRQVY4l9jZOwTul0nlT6dUaFnNNYzG
aDCpc7TV3BkE3TVdmiHWoH5f0ALObjVsBnyjLPe9RfYedhlfo8aPyxb7mra9
hWt/sPQ+ewhJ9HFa/i4ttm1mcagbNHhpJuUGCrSIX/VqxlSiAT+i+8bX24cx
2Zqnysh5CyemyOLck2HkmzMzI2laLFKqZIs2j2CZvP6emVCLzCDzNu+aESz8
KWf/1h+GwUxfHfa9jw4mVUyeaukIWq1jvT6p1OF4IS9vacsIGo5eKxHQ9Xji
ecnSLk0HN654LZWrh13wca8LFD1sv/VaKnIzQOYtkpxu1uOclJVXWmHAw1LQ
1EwD0oQTKR3ORiTw/Oyc5wwYuH0itphjxHn23RzZH0Z00EYVOfYE1VrnIkoo
gT+dJXiZR3CphJ0oDydoaTCVKK8THIo0uNfsJQgMyFbN3iRwam5+GBZNEBqf
Zep9h+Dy9bgXV5MIYq9l4GYpwRG/grHFpwkyx+ObYngEbqzleyweEFQ2bqob
ERHMbTm7pKeSgB5U17JAQtBrGOx8wCWokfh2OnUT3IiuSwh8RMDXe46F9xLM
0yNPsJs//Fnl5lOnJJCJr5d+7PouULhnxgn+zJ0+KPnQMW2uNnImCDjbD3jc
lxKoiqxaq6cIQn5bx98lJ9DyzYcVswT2gYFerkMEJv9vFP8Bz/Y6MA==
      "]]}, 
    {GrayLevel[0], AbsoluteThickness[1], LineBox[CompressedData["
1:eJwV0Hk4lAsbBnBpOXNSijppFPPJ0saQCqdO3YorS1K2KEKWikQqlVQax0ih
5ZhEFFmiLGObnEILUqcz8doa68wY26vwlkIr5/3+eK77+v11X/ej4RVk7ysv
JycXSt//09qXbHg26LR5TfxzC9WDBGaYqR6VMNdhJ8PJaBnttamJKSVMc0iT
LdPZtHuXanFO6dgibOvxkk20t78RFd9mOoL3ZW27LW2tWLWsKdYeHMsPe7mf
9g9r75v7ddyRE5xncZK2s89E5V9MH6TxOkIyaNeYqZZVpxwA+23Sx3LaBpqb
Cj+z/DCUNpbQQpshi0jfrRMIjdFArTmHCHTpXzSLY56AY91yVS5tXuriZ9qu
IdBcIbyTRdt63oM/nqSchKad21Qt7YcjwvUUKxRbtfZvnuNH4Eq+8go7nfMo
eMQ3TKOd9tvOqMvMSBwYjxe/8ycQ9uZmze7HkejOTDdVOUxgN1cqr+nKRfTN
Ektz2nPGgsPLU6LArYBZGu3TzbzTQ6xLCDeMLPIIIGAX3+5vq3MFU1bFK74f
IcBhlCy/xOTBTdonSAkmsMrienTxUR4mvhrFS2k3coMGO17ywCpWm619jP7f
dN1c9skb8ExOfM6nXfszk93cmIAxq9GtwuN0/6eE9azYJGgG3P3xv5MEErvO
mAkm7yBsAfXn+jACW5buyRQ7pcJ65IdfDO13e41nMvJTwT9b2dpNW30o1Dtf
Lw06DhO2184SCPIz0pbrTMMtseqNT+cIKPvwc7JM0uGyysS86QIBlz13+R8+
ZkIqf8ptLIoA1eE4O101C3q2xlOOFwlEuTN8HcyyEFnEVBbQLvEOUn3Iy0Li
o6KLJ6MJKAZu4oYZ30P6pZ0Fk5cIvIho2zvrXDZOxXkKNeMIGOYpzVrKeIAf
XzsjnsUTUJjiuFmo87HgxKElSKf3+Tm7627jY1FhzPUy2lrNup5KgXxssnQL
NMggsPm+yLujkg/BApmrZiaBR/cTBGXsQhzWvz5T8R6BYYehiu11hXCcJYwd
v0/AKefmv8fnFiNiiZ7pwmIC2nYjZHVMKWK+JF/gVBNQDbfYcPBuKfRW9khY
NQTm56fFzC4rhUysUvaE9jeGA9tOVgoNS8c3P18QIJ6VHRebCGBrdTCJ84rA
GQPO5Jc+AZhrRotT3xCom7dwIdu0DJSFv4JRK4FTdb8j8fMjMBH5XDhCQKVU
STxt2lMErDO3na/egIcyM2H9H1Wo9s19/smlAVX+t5fsGaqBT9DZwNpbDRjT
2TQv/8hLhLEfVMRLGiD/NXf+Eu3XaHP2T7ls2AijKc+HDgVC+LjMfb04uhHC
yHV1tavqIVJiRL7qaQTr2vuv9+lehXZZqMmuJryfkIhbDBrxr1pSyOfKJmS+
K3+teKUJgvq4PIfNzVBUy6Z6e5vxzWnHzMEXzYj1ExxI03oLY6WX/iKbFoyb
5vYeChfh/O7DObvIFpwwrCldVN0K1wJjST3nLSQFNTENGu3Q2/BB/NNAhO/+
zckrz3SgjuFbltAnwuotv0weKO/EjguKK71utMIiXeNgkYoY21bbR511bcMp
NY9l3W4SFHoobpBb0g7dIScF0Q4pPoTW7fTqbMeCeR8YNd+kqO5T1+0q6cCM
p8l8zZRuJIfqyxdzOnF4XXnbr9tlUOnRYdj4diHXyivtybgMnL9cU4ssxRh7
rzq/P6EH0bseeTSwJBA4WEznmffie/5m74mZUoRbclNL+3vR/bfaY9sQKTS6
rFszuH1YVxnd7t4jxQbjSB7TsB8BztO6Cly74aZe/3VaUz9MPrPPZAu7MfY6
TnaUM4CWB5IEoYUMiTPcT9hrkbAdV9RxKZdhgViQLl9D4qPXq86Fej2YeY7j
+HvwIHLqXpsN5PRA7r47X6b8Do3b8qpES3tx7BY/TrnqHTQeO4W23upF5epo
hlLgewS2O+p3L+qDkvUx3QjFIQQYKexqvdyHTj2iKbRiCKvW3vogYvSj8A60
et2HkZ2omFR0vh/7+EZKapPDcHibXOk32o8L3LuczgcjMEy2GdQ5OoB8Ui1Z
0YaCY8mfy7P6BhB9m+sptqWwZkCiXjwwAB/7Ye0COwpWdYuZTwcHsLSionCH
MwWvQeaituEBXL7qWhvrRaFv7zbDueMDOGSU9HF2KIV0f9fRkFkklkUutPzl
HoX1VSqXrZaTmDQ5O1eUQ8FeXa5j90oSbcM9jfdyKYyMZrB9VpO45lyyb1sR
hexJpvi8PompVfbHuRUUROEZ+0qNSXQ2XL0zvYlCnrGVmGVJ4u+oCe+mFgoR
uUF79axJ8DZ6rMxopfAxb0vbBhsS27PYpVvFFF6G9IqddpF4fPrNP5xBCuLv
v86OdSGRoLf+qt0QBeWy4OSkvSSCZSmOGhQF6ZZz+tluJFbYBEiefaZADYV5
VHmSmDGtOfPaBAVTjSPf671ISAUb/T2/UTDfMZnU5UOiwj9D3+Anheow9sb3
B0jcZCmMTU1RqC37If5yiMR/KKzOiw==
      "]]}, 
    {GrayLevel[0], AbsoluteThickness[1], LineBox[CompressedData["
1:eJwVkHs0lAkAxb12Q63Qy5BmFUKFFdqSvbs7SklqKK31KJRKiiSklqZMWyiq
KZJXHqWEykhCtUwpq/UxGA3GGOP1Db7awrF2xto/7rnn/v6495xrFBDqfkBF
SUkpYFb/u8uBoeZXw7t/uGQmctY/SECNoR/WQ7NFk/zBp5ezeW12WkYZzQm1
euq0C4cISJcas6JM3RC6iz3P5zCBbe8FTzJpu3C7Y95+x2ACxkmGBTN0L8Rb
6QhXHiHwr0tgqr+pH2b6WKr6IQT27J+suUbbD5HG+dc6xwjwGPoVdRlBuB5o
tmhxKAHrFY6PvtAPw/nGeX96GAF1yblcT9NjoEz4vyOcQLfV74zLtAgsPR8p
LIkkwMnWe2XifRK+dnpe/CgCLvMfbHyREYl6yQnl6WgCT8ca7Sj6KSzvK3D3
OE3gSrGuGdM0Fmp90mUmZwnkLNpxIYEWj0dnNu/YmEDg9PtUnufzeFw9MDFw
MZGAJ1usssKbDXnp17GCJALzxo/HVWVcwBmnXFZMMoHoVk70CP0SJu4972rn
EGBeFwa7mV7B2jlmWpJsAiz1spWXaBx41Iaup1UQsHC+evFJGAfsFNfIZ88I
tLBDhzvrOShU+8na6/nsf6qriywjb+D6DoVmdg2BN/J8y9aWmyiWV4858Gb3
P9+0oyfdgnJlmWdFM4G07hhGuSILT0KEbdmjBH7xulP68VM+Dth4O1aZNWPu
DMvHeVkp4tRoHtycZpgwx4bqErmIqZs6a/BtC6L+Wo+0L5U47nEkdlNZC5Zw
dUTKyi8hP5duUM/g46mE0di0sRZujNOG5oN81AZnGniN8CB20bDNutyKcVPH
+cVH68F0TWRWrGmDylSRtoFJA64tiirWFrfBfmbfU4+SxlnuLM9IaEdjvO1f
byyaEHaC5rHZTgB6imzq/hgBf6f4ayp/CyCb7BG1WbdArzJgcG1BB/LJqgat
K3x0WgktkoI/QMvwHiWVtuKdu8bf31kJkXS4PCjHuB3nrjIClIeFmPixSHoo
TgCNzy9b5NxORNjwuIvrOrCbtFmWeLILPSW8xGYjIbziOkcDtnRjOrj1tnlM
J8o2RdjE0ERY9dMcRVBVF57ZOLBdRCI45xodfLxEhBXW9b4x5T2IMty7vNen
B7ZNPXsUEGP1yO65gu1iJNLi3k3mibFg/kd13j9i1N+aYK7R6YXay9ulKzJ6
kT6TUFIb1YsjtlUfNLZJsNoiNjV3sBdFWwNyXkxIIA+n+yz3lGBcpq89cLMP
YVk1urwaCco9nFU5TlJoDwlMayz7ELeFnc0dkOLP9uaOyrQ+GHW7dOSx+/GV
zatAmrIUG9bFc2g2A/C4t6ikK1wKn2VNU8r8AfzaWkid7JZivOGyJIw1CGaC
78dYZj/S1Pwi3I2H0H9yZ/jmF/1YICrPVeENISVO3uhmPoCvfmPtWn98GPkR
x7RbMgegdN+vVKJL4m25+B2lOYjw9NLLurUkDMmm19dme2tWXVTXOSbD5Kal
6UcnBqHjEr76nNYIJvI039YGDqFrDcE/VT2CeI3AVfeEQ3iUBWOp3ygeOhnW
jG8dhm+pvY6hYhSfwxKfeFcM4yz7DqvrwRiM6jQkXpYkiocMb2u5UkjLGuEX
ZpK4mMneJ3KjMKg1FpKeTWK/+6hJCZOCwEuhmXSHxNLq6kfb91BIebvFM7SA
REKy95ukAArj9BBz+2ISh+xvfdI8RSFuet0fvGoSy+MXbplzl4JOpcvj/k4S
iu/PfCMopMAdSCMF3SQ+jPa13C2isMS1y6yhh0TKnjLfzY8pGHPALekjMWPh
foJdTUEi9/86Wkaiqzk5S5VPwaQgKHXuNIlnFyYD+W0UlOY/oCv+JcFx2Gue
10HBwaD94UcFiW0FltyfRRRUp6RtbSoyPI9+/441TOHEYH1AjqYMN9fYJTNH
KBSe3aB7fZ4MxyUZu4woCod+S37D1pLBzDWk59UXCvnsbscjujKoKbfmp0xS
KFBtU/JbKIO43CF43z8UrBuK3u5cLEN1cJ6VtZyC2gL/Gww9GVLpc8dnZihM
L/kSZK8vw3+GhB2J
      "]]}, {}}, {{}, {}, {}, {}, {}, {}, {}, {}}},
  AspectRatio->1,
  Axes->True,
  AxesOrigin->{0, 0},
  Epilog->{
    StyleBox[
     InsetBox[
      FormBox["\"dauer\"", TraditionalForm], {0.75, 0.2562928718927698}, {0, 
      1}], Bold, 
     GrayLevel[0.5], FontSize -> 12, FontFamily -> "Helvetica", StripOnInput -> 
     False], 
    StyleBox[
     InsetBox[
      FormBox["\"L2\"", TraditionalForm], {0.15, 0.12785718938846202`}, {
      0, -1}], Bold, 
     RGBColor[0., 0.5, 0.], FontSize -> 12, FontFamily -> "Helvetica", 
     StripOnInput -> False], 
    StyleBox[
     InsetBox[
      FormBox["\"0\"", TraditionalForm], {0.5, 0.3730772875310834}, {-1, 1}], 
     Bold, 
     GrayLevel[0], FontSize -> 10, FontFamily -> "Helvetica", StripOnInput -> 
     False], 
    StyleBox[
     InsetBox[
      FormBox["\"\[Infinity]\"", TraditionalForm], {0.4, 
      0.5547547019176364}, {1, -1}], Bold, 
     GrayLevel[0], FontSize -> 10, FontFamily -> "Helvetica", StripOnInput -> 
     False], 
    StyleBox[
     InsetBox[
      FormBox["\"0.5\"", TraditionalForm], {0.4, 0.3581470779235129}, {
      1, -1}], Bold, 
     GrayLevel[0], FontSize -> 10, FontFamily -> "Helvetica", StripOnInput -> 
     False], 
    StyleBox[
     InsetBox[
      FormBox["\"2\"", TraditionalForm], {0.4, 0.45252902610004725`}, {
      1, -1}], Bold, 
     GrayLevel[0], FontSize -> 10, FontFamily -> "Helvetica", StripOnInput -> 
     False]},
  Frame->{{True, False}, {True, False}},
  FrameLabel->{
    FormBox["\"predicted environment quality\"", TraditionalForm], 
    FormBox["\"value (dauers)\"", TraditionalForm]},
  FrameStyle->Directive[Bold, 
    GrayLevel[0], FontSize -> 12, FontFamily -> "Helvetica"],
  ImageSize->400,
  Method->{},
  PlotRange->{{0, 1}, {0, 1}},
  PlotRangeClipping->True,
  PlotRangePadding->{Automatic, Automatic}]], "Output",
 CellChangeTimes->{
  3.504264477265625*^9, {3.504264569546875*^9, 3.504264586796875*^9}, 
   3.504264657890625*^9, 3.5042648168125*^9, {3.504264916359375*^9, 
   3.504264944328125*^9}, 3.504265214609375*^9, 3.504265278484375*^9, 
   3.50426555446875*^9, 3.50426560040625*^9, 3.5042656968125*^9, 
   3.504265754171875*^9, 3.50426583084375*^9, 3.504265981203125*^9, {
   3.504266020296875*^9, 3.504266040828125*^9}, 3.50426611115625*^9, {
   3.504266160546875*^9, 3.504266189796875*^9}, 3.50426622990625*^9, 
   3.5042674351875*^9, 3.5042684790625*^9, 3.515831970765625*^9, 
   3.557238152592464*^9, 3.568989461610613*^9, 3.568990085059168*^9, 
   3.568995917758115*^9, 3.569056650050044*^9, 3.572689888579721*^9, 
   3.597944511918833*^9, 3.598001447057097*^9, 3.598692927713603*^9, 
   3.598779299027822*^9, 3.598804790563673*^9, 3.598865164947542*^9, 
   3.5988853303688107`*^9, 3.598953309675206*^9, 3.598969574614499*^9, 
   3.599039304218116*^9, 3.599056781578101*^9, 3.599129935742029*^9, 
   3.602150039098527*^9, 3.602669200238369*^9, 3.6027544022806253`*^9, 
   3.6027699117197723`*^9},ImageCache->GraphicsData["CompressedBitmap", "\<\
eJzdvQmYU0UWPxqFZgdx3xX3vd33td2X0bg7Oq3jMva4jNrjOu24YFS0FZeI
SlQwosaFRjEsRoRWaFEboQUbNSotBDSoEYNGJTLBqX/96p5Tt276Vm43znv/
7718Xzf0za2qc06dOnW2OnXyRddfdulVF11/+SUXDTnu2ovqL7v8kuuGHHvN
tfJRjzVCoTV+kT/5ISH8X4RC/Et9fsUv+sPn/2PUPz1EsVAQ+XxBFEsi9BI9
KxXxLC8KxVJoCD8r5EQ2mxHZXCEUcbp4Rv3TU/4qiFiNGls0tuW5l7ZojXpU
09hKvVTpZ/gJNzaLknw6tHNv8bDzStTtrT1W67SKtuneOpoadG+hULVIZkve
3np7eouli0LiIXK5nMjli6H+NGIhl5WoZUUmmwdAPZky+ZzIZDIiVyiF+jFw
snmmo0N0yJ9MrsCvyueiIAlZLBbVX13s1QLAEHpczGfVQPiRr2+qCVQUOTkT
HR1yNvLFgT4w9NLYl0QeHWeyspEQ6bhLxDV1u6KiiGQCaiefFfMOkJJKg3z6
X1ODkhWNNPM10VYP7as8tA/X14sa+Z81FYf2EuFIUn4rnHdqnXdqY+09eLB8
u2isrVYvO02qRKimQbTmSg53S2BaYnXyTXzXX4TD1cQFtaIN/RbbRC1xRqzd
GSjf3iTC8oHTpp+obUwpouBTzKTwHfVRI1oLgmHoETh8z/Lhq6xYDPB0k07U
Oc3CMSKGJEd7zO2qKJjSxY6Eu3Cibc7jPh7yhWNtVnKKvEhG1NwTzJuJhkSb
KHWeAQZDJDzdCtEeLwfWnd3auNOumI57pwEc0poAaZ1h15ZUT0pguj6sz8yE
nLUkV08hLSLhkCZMqDosams0kajLtGiodhmvOlwrqkPeMbItUQe8jURtQ0TU
VjtfV9cnJbe7jBRXjFROcAvzKCZJizr9vEFkhLjdXCG9PDRkIVbtcrye0bDG
iZae5LBSRjSE3Kbh2jC166HID1nX0VRPz9ZSgNVUm0OFHUANBKW4lZzSgoWq
wZGsrfuVS9xhhZg7VnVNRKR/VrC4i7s2bIyjYeGvLaD0DMSsv+6Nd4NQjd/K
Ud0RpQaJ5kiNMVS96OA1jG0rbHKLh9Jr6jkqieaGareLmjCgdyDaWNQ1dfj0
5Ne7H9SeETthgSVUTCdorMGKcLVhA5v6FIRyF8cOe6bMkXwuO8lFyXu44v2a
GlqyPaiLomiq4ynuJ1EwicrDZEVEU6lORCL1LJ+jCpUyTvOHkoboaYIpcs0R
hsZp6kB/q7mcBnqXkxRTOfVWXiTqePrqZI9+62lfg+7VoolZJNsq4rGYiMUS
ol3u21EmUC33XRBN9TWe+SrHsp22XKdfB53WRm7TIEnm5Yuihwf+ECwkJ9fv
Qn+lwBXF4lwU24Gf3kUbW3Ka5+JBq2k/zKQWv3VxZldziupFutR5WfgtldVZ
Ti0sDGoaFenx6WhOSDJIUjS1SvJ3f+wia3cbGRugi14p26y3B6YM8z22mBK9
U2u+U2jVbRpSBGhHwlkaaztrwGc5BUDpYlMb0qs7RCB0Wk/lqnjBmcPeotAW
NQSt33IaILLNEUOA14na2lpRV1cvGhoaRL38NzmvRUNfG087zTaQzFXGceWr
iREKxzWXQkBLpVT+lDohDbJIUBy69e0KJFq3LQPFmeGtgxFLFwwoK6+lbIrs
l+p6EWukNrUJmqourKeexlxUC8knzuM95CbeaJui/+FyMqSt1Lzq6hxq1Nc3
KGrU1TWWS9sujZ3n5dTTOxwrw4O0/OxEF61HFstGUJuXwwWbiJpwvWiM1Olp
XJ3VpPegbIrkWbWIxBpJdZJEz4vb7ItJKg28mHKan7wzBauZVZB8a1QDC/Wj
VuqwteFq3igb323TCpMkAa+lQmvUmKvOa6ktSlpaTdRFhwy/rGOJduJkCYlW
Ml1AQhUh6VkOSc+uoLWJaGw11rsBYycZAdWF5WmkRRSzTe6SyFVeSZLK7kqK
aWiaMiXn8abuGi1fSVZeEx4pVSx/J1ZuKtFKqiXlak0pVmqljHeV8NUZWE1X
SK8jQ0okWUqsLVL11Tb5Yl2popQTLYmolHV1Iiz1YGcb2aD7i8iQjfqZ3Pwz
sv/Gar1MPIuov6dH2AKpjrwoZFpEvTYntPqgLZT6WFK0traLnNake4hIqkON
nE42aAspmflZW59O3zlRkFqS27f/OpIcou2Thqa0fCFn9FMn7Y2SaDXWWrZk
avV+sPTrKiy8kmR3mneN7hiqZMbQ7/QrBZFs8OqupUxSY4LVB4XeWM62lURt
DtCULhTatPZS09AksvC7wReid4uI7NncPepFi3yplG/TBnMnfpEwJtOYbcPY
DjeKDrnztyfqjaWirAhNuRbla8m5CqaSJF0Zu9OsMbVdmQ/0EiJTKEodMspW
WtdXU1EkobHLOQ1HHF9Uvj3udLNhFxdUZ9YSwjWfqxua1cCtjR5R79XzegjD
gQtHl7Nq2K6tMVRF5dxwDEF+r7ohSTZLXJn2oVAfd6UYfOCAr9yF3BTuBHII
G66LrgzRwxD+IuR6uVQ72ou8beVmR20Ha+WxRZthytVGlOJncBS4fu0aVtxr
yqihHGMarGhrXlONnzkeAgeEfho4aYlisvKtmGDGtLEl69vcn0pe7F1sGPsB
JtQGFsL3WSZZX0Vr3+obKmsmwSJq9FYgTW1xN3SHEkpj1GAn0toICf3bZMEN
1dylGuul0tggEi0tIlZPHCsVy1gqTa3kO9EG9U6ytU3ElbnLfFAQLfEGvS7R
LpJoUbugs91tJXLtTaKOwK8ON0jz1xUbjmDvELEGKK8R0Zwp6u2uqbFO91td
Uyuiyk6UFGuJi7AWyNWiPhIXTrMgWPoEweJ4kHeo1JX6ZCUI9fXS+ogmRDIe
cT2b9VGRzjugJCVZ6+vrRH202fV3dySVtQJStuR+Fi1SdYXOHmvOBJBZbiyp
qOHK31jCVCea2tkLUBTNsi1giiaaJDlZEteIhniLHj/THNNwN8UaXBW6qU3k
OppFQ22NJk1zphBinVbk0y5rqO/rRVNbtstjW6bMkexrqy5MctdGEiIFZUeS
L5rsMLhU/p3KeIbFs8ZkB4G6uSRTzDNUbX2jaO4gJbbTwip6psAPzBnjGkWd
RK1OTm0H07HUIaKYWjm2bMdyfar6p59gu77k0TXxQGr/zc2iubkVe3Nf9XpP
HR2CfJQtB6jHvWy9bElyJ9veKjtqFm2ZfKivlkhOrKhQKIZ29e/daT7QhxTC
7NLhOG/T0DAHzWZaS51M60Kr1p6lGsPo6dhjtdoEB9HjstZb0GOsnCgHAhpb
D/DvxI6Fp7XCoqxpJyy0jk6y3R+LXHtKOaviSRW+0Vh4WwdgUdaJxsIc0oJF
WdNyLFR8NZsV2VxeR5cyHWmR7ugQ+ZLQMUzva8xL+WyHSKfTIpMrhv7CPapw
JwKkOUEeHvO9+53x1eOAkPcf+f/2GvC8CgDjJ5svMcPnMk6YtkMughN8np1F
zYu5rPw7K5tnRKEkzqzUa0/5lAPAGRDveJ+O9auFHAWmVWj5LJ9XHSEX2o6+
whZAylmI/WORJO+0pr3Jhl9WxGqrtfpTXRcnx7MIHU190jtGn33M99wYolR/
2hE0qtZqjhsDFKGj1O/+hl7vWkJ6Y/ZGeLWpq4eoVUreMVZse9mwZa9LRypS
NnqNiLfljrHi2teOq4JZ6urxeq2ZIvxMO2roWPV7gBss8Lg3rXPhNxVrOLO8
rfqnit31WsK53preFBgvX+IlkWpwPTpmKK860nI0d+u8pr9yY3S9lQ8GHzfX
o0Y5MEyltqaRFVEROpKQN91BiNK6DhCK2XkFIk942uvjPnq1ETd11aoyCKpF
c7ZEfLk62KsIlpvJUF0D34nbPtoaOo553icO081JWtNkgfVFrsX1MDYrNsmJ
KPvLGlKqt3RLSiSTSdECPc6w2uoS6U7MLO0WosSgrrwr8h2tqu9kqlVhlE1F
NCFqoaYWKAnJSTg6ipafYc3xYpbqThPTWdkX8EWh52RKdvOzSEXknIVrJV1q
a2tl9+78gaPgK2DIV4MqBjg1kZSzuUkeq9dz2EZ9b7AaVIEngPkhIhzFEnPM
wSqlMThSYh0Li3R7Ej2Soq/rDjZkj1a8yG/Qg951daYa0cIqrfFMEpSI0bV3
q2hhtUZdJxXMimR7PnQM9WNGqF2XihsIxQSY+S7RMoeG6TE4cjVwVs4LWoSR
ZtfcMaNf3cHZ6befmjk3RaFRu7nL3PPO5Pcsn/yqboxYNuF+vvVyB3LnCTci
wdmUXmFS5/VB3v5uL5pwSg7Sk16faCNloq9nh480s43nDTc6m0Af0UZwV0fI
4WUQL8ebQvdQNldQqLpBtGXz8PIZyUPt3UKZ01s8AURpE0YjddpBEqYEG7x5
TFcn3D5k2YSnef1XN3bGvsaLfbHcZMQn1+w74V15tzdhL4oZEatzt754uqj7
MSfcklagJxy5VSx6m7Il0RH3zOLR3Ua5hznhWkmD7tFOqTJHdgNdMzE07ggN
w29YSxKeFT/rJHdlqG6J8ZhXjJuBfCKPKUhcnadr77qiEm6URhGJRCDCnZdL
rj4mNyR30l1RbYh191mNnHSHHL3dpROOimSszjOLPONdxx+mpbt91NRHRayx
QUWvo4lmvMdddgV15ks3T7NaRJulhZpOabQbUpmjCRNQKIs4ay4jkjolxcGk
qhvDlk1+JskGE9scRZFgHaquCfqxO0lGoh+nmHQ0cXvlEXcnqQvvupPvTh4S
1By43ZUtbRhj8t2ET8CnlKqcG12RYj+kk2ndMK/rB3c1IN1nt2hgKl7yO+eT
FfHGiGiQjJDqKHSLBswFZhKv4/wvuSHnaJs2l12Lxhelnt0YutzuM2JU1fVx
kUo0uAHRJHsu2R/t1a5AuWRzk7v7OSkpniUb9C7vdm48RW7usTjSdTUcUS3S
WLj2ER0JNy8j0pQy9gql1zh6gzfgaaydo7uJfQ963+UZqCDNItkYNqB08w1r
VoMC7jJGmC8hUnEXlrDh9DiSIZJGRV1XmKILMHiYAsjm2I40dqNqsn+E3rW0
vDTeq0t0aFCP6uJ7vLPm3dQKY1ydiav7K2WaOr9noF5Fs19uf5Nc18uqi2ia
G777HgXmVgNNw+WgFQiE3vk95k4kLNSxd5+0zl62sdbAUGoeaTK3YyLk20SD
kbGr3FOtOX2EA5EfSvlnNqp1I0Cuyy7gPaZ5JmUk62BZhSOiNVs8lr7OtsTc
IJXCKyLaC6IP9+HEOYk51c5MCq4Vkd70NY5t1JrZ4tW1UCqO6Sb8hY6UDrjx
KLHmjuOJI/Qqdditq1SkOdmIeilz7/ZhDLV79zPx+cKccnUUS4Kdx6VCXj3K
F0raeWw+01GVYkEUnERH/R4c6eq9fEE7mVX0JZ/3DmM+LmCjPd5npH70rOjE
bpSD/0R+T45copXRx6ctuZc3VP8M6o7v1nnkOGh5fbm+WeH44T9wut9A/bN2
d52FFdyBPTQIeqxZzljr8/RV8kQN9PFElYK8S84ws81huubgYOHfFceFSTY9
Rpdt6m4YyxggNA2/+ttHq2zQdcdSUz5ksW7juiI0NKR+/tz0Z8noxcHElfia
53PdP/Bsvf9xf/+3nv3fwsMRPB7+DrL0usbfphXnDLnghwVi+0e2x5IeiiV9
4KgDRe4XxXH6AOP/18n5/1u2CLYBmS26btv11EP+sOIHcUT8COaMrR7eSnya
+1S9FPaB7myfZ2f9gfcIW2ffCrRv9Bm4bplvVeaI4j+r/iMuHH+hXgtr3bOW
mPqlkxNyyv/bGAcr9a7PvrLW3sNnKEb/7pa7xRpD11CbQc87eoon5zzpvOSk
JZBSYtVS2aq0aKJVPiPzVvTyxy+LPnf20VvR9VOuF7//93f1kkNyUg69qlpn
nUypar18RuKs09avWsUG922gRzr1xVPFr/9R6QniTWekap/mrP8uWr5I7PLY
Lrr53k/sLZYWlqqXptibM2l++u0nceyzx+rmmz2wmZj3zTz10hv25qzEl34v
icsmXqabD7h7gJj0+ST1UsrevC+h8OB7D4o1hyqGFj3uQJpl1HnpdXvbfjR0
8rOk6H93fz30lZOvFKt+X6VemmRv3p+af7j0Q7HpA5vq5ic8f4Io/OYw70R7
c06e+vqnr8UeI/fQzXd7fDex+MfF6qUJ9uYDqfkvK38RJ79wsm6+0f0biQ++
VkqdSNqbD6Lm4MT6VL1u3veuvuKVT19RL71mbz6YyP74B48rcqMpllfjzEbn
pfH2tmvT0G8seEMMGjZID31J8hIlmfB5xd58HWo+/7v5YsuHttTNj3zmSLG8
uFy9NM7efF1q/u3P34r9n9pfN99xxI7iy/yX6qUme/P1qPmK/6wQZ758pm6+
XuN6YubimeqlsUZz1ZrNhP/+97+iYVqDbtT7zt4i0Z5QjV62j7khEfvpD58W
VZEq3Xzo20Odl16yt92Ihn570dti7XvX1m3/8spfxG+l39RLL9ibb0zNP1/2
udg2uq1ufsjoQ8T3v36vXkrYm29CzZf9ukwc+vShuvk20W3EZ99/pl563t58
U2q+ctVKUftKrW4ORN5a+JZ66Tl7882JbpHpEd0U9Bv94WjnpWftbbegoV9o
f0FNE7f/19R/qWnE5xl78y2p+btL3hXr37e+bg6WAevgE7c3H0LNwZA7PbqT
br7fk/spxsXnaXvzrag5lsNRY47Szbd4cAu1bPAZbW++NTWHSP5b8m+6+cBh
A0VqgeOvH2Vvzg7m+2bep7dcyIjHPnjMeekpe1t2Xb366aui31399NDXpK7R
m+YT9ubbU/PZ2dli4+Eb6+Z/SvxJ/LzyZ/VSzN58B2q+5Mclovrxat0c4vmr
n75SL420N9+RmkP4n/j8ibr5JsM3EW1LHXPmcXvznag5tp6rXr9KN8fW9Fpa
CWPxmL35LkT2EbNGaJGMHXH4u8Odlx61t92Vhp78xWQ1yzz03yf+XXEBPo/Y
m+9GzT/69iOx+YOb6+bHPHuM+LH4o3opam9eTc2hbOzzxD66+c6P7qyUEnwe
Npqr1rtTIyg4p710mm4EBej9r95XjR6yj7kHNcdavuHNG3RzaGovzVcCVTxo
b74XEfuptqeUOsn7310z7nJeesDedm8aetqX08Tgewbrof86/q9K0uFzv735
PtQcJsrWD2+tmx8eP1xZMvjcZ2++LzWH7XvQqIN08+0e2U58sewL9VKjvfl+
1Bx7x7njztXN17l3HTEjM0O9dK+9+QFEt9veuk037RXpJcbMG+O8dI+97YE0
9HMfPafacPt/N/9bi+S77c0PouYtmRaPa+icpnPgGlIv3WVvfjA1Jz+Cbn7A
UweI7375Tr10p735IdQ8vyIPW1M3H/LQEPFJ7hP1UsTe/FBqDv3ootcu0s1h
ub3ZoZR7cYe9+eFE9mEtwzxW0BNznnBeGmpvewQN3fRJk9IOeejrplynRfJt
9uY11HzW17PEhvdvqJuHXwwr3RWfW+3N96dnhYVxbhqqIrO1dvIU0TDM++z0
ZLNuq37f3JW+Y536rh7/logN9z7rfdcGYu43c7vRd5XRd41ILsyI7LcZ+WZG
/u4tcitKIjvH1U1CI6Pi45+Wi7rX/qZNc5hBEz+f6I7ZEDRmT2PMsGhbSSZj
P9E60dWgQsPqJDh58dD7D2mzCf8+/P7DqzXKCuHYcb1FNp0QYR5F/tRPbxMT
PpuAXUwjdcWkK9jAcvq9sdvD9aHhxMqMiI1yt+r4kqKaI2mQ6eGOf+54Nsic
fm8whlOjWQZxDGsYakXRMq1RRMZGFNXUZ1W7qKVB66Y7oYhsISv2jO3J4xqW
nDPu9d1G0wzlRocTVcdQysSKNg1BOMWFNRyL8JQXTvG1CLsPgU68HF/jzmkq
LiLREBG4l4gucJNM8YFYuPaNa5kOkBrjPhnn0uHa1YSih8gvcJdqD/27XnQ4
1roOqY+cPdKzL9/zzj1dH3pBVC/Z1hXa9ZOZE9UEwE91NCJalxXZfzGlY4rH
mr34tYu1NVsfPKhYVRDZZVn5k4OPsje9KlYWRGFlURRXlrS74uPvPlbbBo9U
80yN2lbwucY+0qnUHJuVafjuMGIH0fGDE6u+2t78NGqOrfLssWfr5jB831n8
jnrpKnvz06k5Nuqbp92sm8O2ev4jZQOKf9ibn0nzGp8b9+z9t799u/PSlfa2
Z9HQ0xdNV2oKtz1v3HnaBL7c3vxsal5uAh88+mBtAl9mb34ONYcJfNjTh+nm
UN3S3zty4+/25n+m5lAMz3/1fN0cimPzQmevq7M3P4/odueMO/XGDxN4VNso
56VL7W3/QkO/OP9FjwPzxjdv1PrWJfbmtdT8vSXveUzg0186XZvAFzvNLcHx
dXx6PZ96XZhf6LGM931yX/HNz9+oly5yenXcJgO6FWduj9Xq8+Nu+QldCdOE
5AKCBAbO0WOO1pDAyG7/1snaudCBxHF0D+x2SDodr3WPs1frGKsvOH8lcGCu
XTrhUg0OzLnXv1BeUOG880ei1sjSMAsZJtuzolhkr3VRJ86YkF1EPHj/u/d7
XLSPznrUeekCE6yuRbl1zka7N8srkmhFeMjPH38xNRmfHu9xLVz9+tXa21tb
BkkXYuG8PZRyupInETSmK0Ko6MtF9OKc7ByPb+KkxEnaN/EX+/i26LhOm5Z4
tyXcardurNRLhr8RGPBn7D5ydw0G/s8+jvM6T0hXw7K51iaV1NsYc49y69qI
PmFZButSAguUAEUYLFAKFMPn3HKwuh4W7GjioFq9TrfUaZ0VwKojsMAgYBQG
CwwERsLHEdHdjd+5Ry+kLKhrFPHGWjeZr84tuOa31i+jPspdPXKFOS+dY4LU
jQBbqYNT5nV6WsxIwfSD5XKiEGSM6TqCDGLXkbMDdzXGVsqZVWzwE0Yelt+a
voKaQN5C7vLgkMfseHJUhy7E2HRCk1+M7UoaCXsM9hoeCXsQ9iJ8znBG8tsM
/0HNsfFhA+Tm2BixQeJzur35VdQc2+5NU2/SzbEtY3vG5zR782uIX+SurwMI
0AakVuC8dKq9bT0NDWXD9FZBGWFv1Sn25v+k5lB1TG8VVCGpEr2tZ2CVKCz7
Vnz77TKxYpWW3yuWL3MerXTzH6ESL1++XKxYsYqeoflKsVw2z2a/FcsKKyuo
sdcSPNDcoMExPNDspIbnRIOlpr1yiRgfHSqGDqWfYSPFqOgw5/8jp4sVcsDW
xPA18UCu+aFDh4uxY0fp11MLHf1meXqaGDZ0qPNabzFyzCj86XllWXq6iMpv
e6h3eomR41tpXa4Q00Y6745MLaygYV5HKEGXhU7LKEHXlTrvVPpadWigNGz4
cBe2XmLo8JRYtjClv46OSYjEKMKwpyTAWKHiDisXAlxuNXz4MJdG8meitARX
LpnufN1X0WVkdLj7ypg5cqJdOKITF4QqYHYD8a3U8jVW0P6lFRByAtobYTTd
/ajpzkKUJpwYxUNKvH5YMJHeGS7SDtnFgolR51k0JdSjwnwgpp4l5ixT7yyZ
PsbBZKBCbP5YwmT4eLGMYMzOnS5SqZRIzUxLlugyZjfSpMD0McNLMI3kIn+D
+Hrlkmka8PkFwWVqXEAk7MtduIcOHSZ5bKwYO8r4HhO/IGV243xWLtDtJi74
zmWNYVExatQoMXLkSDEGPJBIyL/HiyUru4zcTYQczEKYh4wczEZpPqYIuRWa
24ZJQ1pw3Zs5iWEe4FcuWyimjQcQI8XwYcR5A1zcdC9RsWCFi9tIE7eRTrM1
RXTkSLkOh2t6RSU/uHgNH5+uhNe/CC9Yy7CaGS9Y09Kqfp0X2vK5eoRhY6aJ
b+UI2bkTHcA3dwBf4QA4bNgwMXE+eGmVB+9ClxAriIUpYuKhI8X85dBhl4vp
o7ifibIfhVzIGbuHGJNqFen0QhAuVMHyayBM4FWAd4ERhdfh4+8+fp2azB+v
VzYkhCPE1LQ4o1bR2hkanUZsONEgOw22wmTDgirGLjGktj3EeEWdFSI1nEVk
D3MZkzrri8XNhAW8MPDGMBbw0kzpmDJZfY0Y8UqRnpbQgnnk+Oli2tiohwfF
qmVi5nhXeGORJCbOFN86+5/8eq4UlqPEqDFYKDxXWTFRCvxRoxJiDr9YWCJS
Y6I0H/3EsOgYMXMBy5KVYs7EhHq/Nb1ATBsznOe+wlTdon5XiXvfudfj2R85
e2QoRQRYRS8vSY00sTJjJarTW8WIESMQJXhgmLhq6FXiyqFXqp9b77019Ib6
rqd44J47nT4i94joiBE343H/zuChTBFQfIym7J///Ke47bbb1F8Cv7fCL7Mh
675rrLGGWHPNNfEjQe/Ro8dw0bNnTzmy/K/qGi9ce+21/r08Sb3069dP/OUv
f3HH27L8TUe/XUf06tULA6iu+/TpIzbYYAOxzTbbiF133VXsvPPOYvvtt1d/
b7nllmKzzTYTG220kVhvvfXE4MGDRf/+/UXv3r0Bq6NW91Og49GAAQPEOuus
o17ffPPNVRfobo899hD777//9eLggw+WcB544IFiww03VI2ZAvIbceutt7qw
b14OOxH54osvFoMGDdK1RQDSGWecIY4++mgFLsOyyy67qOdyUpSuMjTUX/z7
3/9Wk3LppZeK8847T4TDYXHUUUcBNvX+FltsIdZee21Fe+6/qqpKrLvuumKr
rbZSeBxxxBGq3V//+ldVUktOsNRUHcUA44G0rMSDBhjPHx+H/LNnzxZTp04V
hxxyCNeYxMxcf/316qu3335b3H333eLYY49VlAc4oBXYUX4XGoy35IyiC+xa
Dz30kPjXv/4lLrroInHCCScokEFrMBCGA0NtuummYr/99lPgAjy0GTdunHj/
/ffPVN31Ek9PelocHDlY7DN0H/Vz7dPXilkfzBpIX7/yyiuKRxhROSHiwQcf
FPh6M/zyINrLXLxKnR8u1TCJCV/+cdpppyntlj8rV65U+sUll1yi5gPzCZoD
wZ9//tmxhQeL//znP6qKz5tvvimeeOIJcdNNNymcqqurRd++fdWooOW2226r
aHHNNdeIxx57TLz11lviu+++CxNwiJwgb49F5XHPHYe8PifXrLf47bffxOWX
X65xBSWvu+46jO4gtZ1dUHF0QlJWMSf3MWTIEDFr1iw+FwlEJk+erHhqrbXW
UgsZJaOB2O+//+7kI62lKPfVV1+pGmCoNQWBcPLJJ6uZYEGx/vrri8MPP1xc
ccUVCtcZM2aIZcuW0XGVXipas1dsL43sro/tKjLLM5wZN3bsWDWZDChWBgof
47OtHU9O+4SNiYni5uBWyRd87w5ICUY75ZRT1FdgREzaJ598QrlHg9Q7H330
kXjhhRfUej311FPFdtttp9Y1uoSoOuaYY8SNN94oXnzxRfHZZ5+BRnxqCnEg
RFkZP0RfZ309i/EDu+y9994aQHDXa685aSbb2PFjz9vDDz/sWeBA5IcffuAw
IO4LikajeoR99tlHPPLII+L777+n9KSBqiT73LlzxfPPPy9uuOEGJbcgX/A+
FvhBBx0krrzySqWOtrW1YS3ocDJCTIhAM3KIMTV90sSZ/Fg2V111lUeugufx
HG8oXIbYsWRfxAcffKDEHWMJsfjee+/1JSw//vhjRX3MHmbx9NNPF2+88QbY
k9Kg+oslS5aomisQU2AIdIGuQLx9991X/OMf/xDPPfec+OKLL3ScPjY75glf
DWsZJpneAenVV19Vkp5BAmUXLlwYhBFPzI8//qgkAzeHVLjvvvsUyIyWZCIx
ZcoUceaZZyq0sEYheZcuXUo5Uv2xktQ7cPb96U9/UqsN/WHTO/7448Xtt9+u
FrJcBzp3ApkKyFjgSUMmg9TOmCMXLVqkhDGDhvWPNYLPlnbM+lLzRx99VIlH
bn7iiScCyv6ElBRz4t5771U7MZCGpIVklchS6lU/RUesJOxm2JqhEEDI7bbb
bkqM4Luvv/76ABoRiRtmJA6JHVJnZiaELMOmYjIh+BnrWjPhZnbEOOAH3ofg
ZsSghrzzzjsDCDHIwmnTpomzzjpLz9Zdd90lvv32W0oK66dAkXwrGhsb1Wxh
saMr8PYFF1wgnnrqKYgPTg5CjBCJLWaMcMEPC5gFwc6YZwZor732EgsWLAjC
h2fip59+Euecc46HBWEJgQU5rRmzBWAxW1gp2APkNrEb4QOc29vblVz/85//
rBYgusL+fu6554rRo0dDWO9FvSFoiTwfxgf5Py2ZFsZn8eLFarrNPfyll5wk
sE3t+DCs2IDAKdz8uOOOg/wbZMzPpEmT1KoAM4HFn332WSXOdicOBuM9/fTT
SmeFyohugPrf//53tRFh3+KMN/SHnCfTI/LcR8+tRRCWSiUlTeVQmuvQDaSt
5rqN7Fjxapw3b55Hsdlkk03E9OnTB9PXn3/+ubj66qsVrbAR3XLLLVgaexJC
kIzYIrAp4xUgvueee6o9DhuxhJLSBquQ/OUJ6t721m0hHgYihPcE/Oy+++5q
6AAk1iLaSxVJqbfcHLoBJBYWPQ+BdyA7dtxxR8WKZ599tnj33Xf3IkxATyyd
O++8U6mb6AKSCcIRU/bNN9/QMuscYkaG3G+l35jPoLFI5VZDAyMBmx8+G9qR
4YR5LFJW5vADfV0uck6Ih94LcoPUUFbAN6tWrdqb8IBCAqbGcseE8YxAs5Do
KpJwBisSAZEQyHggUTD3S45ZTPaqLDyTxaCgrlixwmWx9ewI6RT++fPFTjvt
pBEC50uNjlP05Y6o1E3ogBBqUM4LhcI+hBDWAfbnO+64Q+ELtQiI/e1vf1Pr
TYpZnRCMxMjy6PunuU+ZBbBn8waGHxh/n376aRAe6xKX/fLLL4qs3ByQwNoF
SRkZ7JeQysAR7AO9WaoGTj5lH6UvQc+BcIYsAWtAoEPPl1v2ttQLPO4XvHqB
Jw1g2pfTGA9cEQmVlwGBFjVmjLrIU6xrx4MDwvF4XBGbm8PAk3s+n3mA8oRX
sBtioUDQfvjhh/sTClhHTU1NSoZBQcFeBFvt8ccfxyLZhlb7XTPu8ngqnmp7
KsTncsFYMH1h/DNjwRL49ddfXcYabCCi8NiA4JO6s7JdGXwwg1RRNqCBsT4A
Dxgf/0rbh/JRHbMDJgY2eQg6zGBNTY0S7VJl5YR6ZAabqRDIHJZsyOTHLkzW
vPoBb0MQlkNdRv4NiY2wfGDTm+bVzTffDKpoHKEvY8ODFIL2CPNTshnjgTUx
c+ZMpVSC0zBNwBX7oRQAW1IvSJA2T4ohgfrX//zKeMjZEkceeaQGBEIHPeCz
lh0PPiwCbRb8y80PPfRQbA0c/vvyyy/VsgabY4OBWJOsdSChAOUTZin2LDha
sPtjVaBXyWKbUy9IDEeCOKOAxPGlhaXMSegFgsHkJOgQYFLNSQPsuPDJFdhU
MKIZF0D0+uuv87EaqCmYIvA7+AaatBRRBxEu2DsgW+CCYIfR+eefr1hRQsjn
WxCqRK4844Ic+o++/YjlPhwfG2+8sYZhhx12UHZhAAqbElth40fpcZOtYLRg
C2Y8UIr7/vvvVzhAN4T2LvnlYOoCGiuWNraXcmuVKYVgb92EOk/iyeQvJq9t
UAqcyFBg9uGpwMfHt8VI8HRD8x44cKBuDttQik9mOYgmrFXos3gNwMkRDyH4
y61R/Iu/5XPi2irxwHsPeNJTRswaQTtvD7WsYADJVae5CasQZNPc1MeOBZ8m
gpKMPZexgBI9YcIETULJLhDXmGCsOViscuEcSlhAvgExtjbhD4B+hG2GFxcO
iphnGXGQZNXvq3gWWlpatK6MH5gVUoQHwb8lPQMfQESaFg1cLxCfpgTA6nv5
5ZfVysH6xVqWKi4jgq8hbUFCfA3nIDhOTqgWdDgwg4MzjAgO1BR+KzAiUigr
RxYjAsMPxgA+ve2IsCAHM2MXNp070vzkBYn5hpEDCQsRij1Izt1hBD8Gf+CB
B5TGiJ0CgMAsx4rizRK5NOaxTpwnWvLjEpOjYN+4/tUeSqOEea45qqcdET6j
BWEKDwAjAikzfvx4PvoGC52VVmgorpOhF0xI9Qychr0CGp3sjhUWZOLg3JSZ
iTM7O5t1N6iMmDceeOutt1Ze2gC4t6FnWLAwH0xOwt/soNmMEICk9Eegt/KT
jhgxQnEZpgEGv5TNyo5kPoGfCIfHzMSdVz99lbH44YcflFBjLMCNEAz49LBj
wcfUJKU7+WIkCbcwgIe+D+Ah9gE8H6cA/aBAYSFjFcJnLBFam5o+9sFjnoO1
9828T6uSYD0041EhB9hnvIYdaNaF/dwscj1sSSNDibEBDcUAuyq2Cexl2Fak
Gc56Aw4HmjlAODwotwUmdmtrq9LjeWD8H8/sIO9AzyBfIGdMboEcYk/KFj6w
Y8+VqBLsvZVwhUyCNoIxDjvsMNaetM2Lw5FmHhEOTy4vLmcEQGQQmxHAJMjJ
+K8dAT7TJ4W8x2OCTUAKlCHGMoUIQoeXXXYZDEXt6cROjygNNkwsMnhRpcHB
zgccB8WxUDMh6cu8XsVgZtNNC2aXTL/KDvLO1BJ+S+yy3BLbqtyFtyKQJ06c
qLCA4MXChRnMIEM+gk2ggEObQBRGmiZ84r387DSSoN5d8i6DDCkCRHlgSBm5
Wkp2kHehZ5hiaDamXQoWZdfHljQChC8cizAWYO/AXSJhZvDBVVBKEa/DjGAV
zJs3r7/RGseAGXzkb7zQ/gIbg5DgkOQMPvYPSHpIpZV2HPgMJQQYlExuDuEm
lVDeuLB1Ih4AxRkzAreLHLHGgA09wDXALgL5d3+atNEfjvacIL9j+h16w8Lu
abpPsalJovxmB5lDWlJF0avKcGvwFgWjDmYjljvWAIghTZ0j6Wv4mSDZQWmE
6OCjkFiyVxfnvM2D6zgHLq1gZhYoL6ZvFMqNVHKKdqh3p2cAC6q7zYnBFMeO
hF0GWyS0cNBJyiMGH8sE/A8+QnCGrBku7IZT7jjtzuDjFPyyX5cxs0CBhBbE
4ENwQdEEs/xqx2FP6h1yA4uMm4OhP/30023oa5jNcKxiDWJFwesoScugQyuG
9wc7GOiGLUhKFj7RghQ5nPMvS5FjfoHybno9odxLlfsXO9TsjV26dKlyLXBL
kO6ZZ57hc+OQstBFsMHAESM3WV3yH65j8A+sbLgFEVSRdgqHa5ACh8oGDDIY
5+1FbzPIEKXQrXlgTKc0rgYQrLjaNKvukcmHvjbQUFjsbbANfDvlLgr4gIRW
cKrgmFNWOIQvRPv06dM1FpBH8IpgRcA5ikmQQplLng99e6jGAKv16Q+fplXq
ODRhx5oMA1GLXYyXTCHd5L3YwLn8Y4l9Ztjvj/2T3c/swJg/f/52BBg0BwhD
1nnl0tU4QfbCHQo+g2AinDhciDIXZqIbymBIJueZgeur3LUpdxQOWpk3FtZH
Y6KBEuBrEx2hCmjxYWXMBUtE9mfIEbcntBBIOOmkkxRaoC20hnK04IwHWpAY
Ei0uuYOSH2aK21ljz8L2xmjB+WM6OMG2ksbORKMUNOVl10SdnE8uDe3UNFts
x4yPrmI7gD/bNEzhf2M3B88cXO6IcIAbIa1g+JooQj6XociBbNSgQHEURpFq
UDBDQsaA/xlFEBEuPDitdLFjqu6qDw9wqUUn874Cnnzmu9wFgu1Pct8OhB70
cNAZ4GM1yMVYET0pMjgfATUyUDqG0UNJGakGsktUyiUliHhgeFeljOD64Fxl
mO900Sc2nMNDFTDj4+gQwggY8QAQqbFYjEtRQNzA9capR3BySIy40DIjh1UH
MY69gySRynu7JHmJPgaLvDfU3EFLZlA4uSFjeXQ4wd944w3OxVz9iTuYnkEh
wRZkMihifxDkeIPXIHbde+65RxkjMKsh9PekPor5rMq8yOWLFMYGYzl3fmWy
6rykI2YGKEMBmaswULDYoCyTSYnaRJ56JI9/8Lgzy2up0bH3MxngIsMWBOrr
eu18YCKTdE4vOIs0VIEIfGofljYmkLsnr8uOhDtCA3D1YHHCenn//fepuwGi
Le467vDTQFVPC+1x51mtc24LNXDD5vWf+owbZWz0UUjCP4l9Exk4EGtAEOWe
+t7Vl9kE1aDoXD+xiROkMj26gPKrr1r1/QoNsQTqdpNMTlcQyYcRSYAz7HXu
EZrno48+uhNBDLcG2AQTgWwFGKGOlr+OUdk7LKJxvlDduclbF+lVp+VyIkLd
hyMx97bH6kZsh7y3gBOxoUM2gPPgGpr11Swcm9ZLBwW2qFiB3okRhUQ0kjEA
WV9+7AbwhjsNOARGmFfgk8ONxYIZMp1CwJ6dQswwiHpBEEFlRkIBpPlORB2u
iMpV4PliX1WOulRU8iZfKOKCadGIiyEjTXSukA90qatgWJeAKYccBoglhPmf
H/88zrUzYfaM7akKmLmE6au0Gzj8zMV0wzVXKld6R0dWlQz+yk4MNmUQc+Vc
GfzAtStNw52JBojwQd2F/gQBI0cld0FvTQM+u5SmI1luNdneqlgx6hw7nxxu
HVbvNHUUQ2wuIV6LaCKUrCOPPlIcfPfBmiVQ8Q2V3/AmbxYwXcyUMey4ixcv
/tqOLKvifn6ohx9+mG1xLFPo2xBpMIcRC5HMsi2tbPMkHBej54tBJM7uZRZ5
fUlYuKFRTj9X3lcVzQfSa3AzI+CCedvhSKkt/9PZGeFWTn6WZActfNngCAYZ
pl0ymawws0dTS9gZ5f4ruSPzzEJ3gVkLswCOeuR2bmuZWb7jwJ3ZXu7NPvpH
3co3mLqQirjj1+3VU6xxsNwObnIOzz3w3gP6wBw8AFhYIWMtYxWwnztjR5Kz
72bNmuVxdkHitra2cpUm2MwXXnihUpeQOicXB/l0XSQjdOSTS93iUhR9iaG6
wDwsWvIlsPK6NHeQIODCjTaTSnxfOfJx8ueWkKqsWPq9xHMH54fp/oY7UGq9
FdA6lmCDcYbMKW6JeUQKKwxWxg0xSqjb8HyAisj5G0Lt3ftqakU8EdV2SlLf
kNJbH5Ouqa1XuzDu1q2LJNVuuw69g039hsgNYs1+cn4Gyz7OCqnqkz/99pMO
ISCpptw3/uqrry6yY3k8tYTaYHrNsBzkEt2VEETQBeomSIioGTJ5tqDucJaw
JeqtB1+fcC9x4LOW7gUgxnZhnPFmB8dnX30mNjx2Q9lEvrtFSGx909bIUmVO
BR2gO5jdIPGR/egdDrJc8hZSP9oQFc3tGahNa9PjLhy8P4HgmTNnjp93jkkD
hRQeEriw8JrkNB09ymczKus0kyuE3PL5JbVhQHyvqX73QPV6PSwrqijzdczD
x4jQTnLYNaSavHcfMXH2RB32eu01ndOGH8iNDoxlYN/Le2EX7nyONon2DOXr
/U8uE/U7cX0isSwUDaR0cPdYHkhIxNJh8mGnR747mA8uNUltMmR6K6UMxWND
F8r2G8mfqpA45x/nQK/TLA81Gd4GHgO70dixYxeYdOihkOl0rQWuLU80i45c
kRIP/1f3bfrR5E8EL7wgPk5HzgzDDCKnFlISPkIpNbVd9+ScJ0WP21GnQTYd
EBJrbbAWPKO8MCCqkWNjLgxkHXDI4DOHJAwzbIy2lqRobFA3uWuq8FXLwq1U
+//QtZN+x89PpiEhUeFc5Dbk5awmMsG6B8djx0QcVdrkpFn0VnWdVc5tg2x6
qLR8qnqI/fbfD/uT5hr48s3oBNywUuMmEukKvfkO0RRxL+tRt07xBR7/29sX
/Q6an0IIwWWKwBmDAeUMiVXwgLETHdsgAumgEwwv2C/ymaNa9lGl81DlW9n8
9dLq3W99pe0g+ea7775jdc4vAiI5LG0uJufweK6jTSSlKVJXU23eC5cumpzz
P72v0G9RcYWfcs8szghItJhb4B+AhwZesAMOOABaib62CFUBURmfvSGbXbWZ
2H6n7dVOh/Q7N8LtRFuQjmA60BGo4mjLx2VCp9NVVj3VLlzfGBetHTmYBX19
6PQHr/lz62/wGRc/J/Bbb721O1EHucDwyIMf4AyEyDmC4EIaMW6SYOqsc886
4po7rlE7D2yR5uZmbQsgtdyM4yBpTip5HqI4OxILA1z1mGrrwAY8wFhT/4ur
7/y45XRqB3YwPcqQtXCrYz0xUZBSBk0KnjC4G7HlHK6+c1Kxb33rVk868mNv
P6ZYAX0hFiaJyhs5FF+EXnk4dPnss8/ON+nSV11f3ZxqFUu/XywyWUcq5Dta
RBz3yidSoqPAef//2yvi/ITwmQQ53HBmdiQy5L755humEegAVxz4CXbriy++
SIzTTzw771lPhvMtzbeoMCcMRCxD+CyLrMU7MQb4z80YA8LZnAY5zyEW710d
yYie7Uy6yd27avXNlH3o9x+7PM2Pjbi6FlzdCJhyE5iqU6dO3YOoA6MOujw2
e+RztLW1aQ4qr8iJJYYYMSQ4fJ7w3L7++uvMQcgcKg96SZt1nslBZbd7hyMi
Wl+ja5qYF7ZxpbU/eLOYH2nOpgEwbbD1zBUGAxcucqYPbBW4evAdXA5SXpOv
rH+nkqN8dQkUSjjzsQPCJpOrTJsNiLEhgZXHBOM+/fTTc00i9XONkOoGkc5l
SK44yh1boZJYfBBlNa7w8qML1zTD/Pr41vek7pAECqmJvQcpLzhl6HhUB6h8
bhS8ZZIYd3YoZQkLC11Dv5bt2KBBuAQKkrmwoFdy8G5OGXnI/V0dQZJKWunM
NSSGW5RfrQbXt/Vn0WGUlvG71uRcwjudTivEGG9yujPeWP04jwCNDBuV3Ek0
3nRzh8bbuLlDCSDE0bDrwDqV9GNuwDFJM64HP2d7e3sZuiV9pUiNqKtjJ0qd
1In5/xGoHlv5oHYesTp8zGBfHgi7KLI/oDcwfvB1wS0AtkXYDb7dQ+k7v2s6
1jTaIZsDSwQKIE6jcWYOInw4PsjjQqg++eSTs00EeyhdgS9ONNVO1vCH+GDG
ZeyQiG+6wCHEvvrqKy4EjRgiNgQYbkhBkVqqrvlruQGE8UIKFBxpsNUw79h4
OU0QDIuDJ2b4BOdZOL7X6iDIq6yYwRV21aK6pkb+VUO/qwWZMSG/qeOKen7+
7EmTJu1NUMJlBB8WtjdyP+pzfZaLRxhBIIE8JOjP8DTJBaonDqYLgjU8KgX2
CC9eWXlp1uZL9km6gNgPqifyp0z2gzkN9uOZAotCvwGLQLvHTsSIZJZn/K5A
4T0FugvMUXAubEuEGTnR0C+ON3LkyPcdRELORYFxR00J9TG26LYKzHchc9DL
L3scy1DbpbTnuYHVz5sHVggcbhxftFzLwroDTD9oK/iZMGGCmZ6KcJwZicC5
KA7bzfSgRWafgVZNxTXFpfBg3psuZOjRyWRyH0IL2QhQKfAYGTjYLzkgbLku
hqurQaBj4vmgJxLqeKagzJrROKgXkglMlIqiLalK30iU8LuHVDqTKOdnReli
egb3AtI+TAUTp0nZc8xcCOMJBhU2N6R4IT3kIPrO7y4bLsOLbCk4eLCWcL7O
PMiGmBoEKiMGXUvS7R2vjCg53jarx21rH+y4aCDyJU2/MfzoUnPhCUOOP/RU
ltByM9cTZrlkhycMMgJ+Q/SOXqWVpk8FgRnhZq2qqtI0xTKknNfQdAdBP++W
tsarUUPO8W/7CUEuPwg1DMMzgnAZS6T3JSghqmEHYSNAGhJUEj4MjGCQmbBO
1wDxxCGxCJwIjoQiDMLzxKEmQnmo64MPPijHyzCgq4yV1pK3s2UdPYM7GGxo
siXYlN3ELEkwDXLfVMIfSoLUtTWCiPMh3scIUnlrrsGGBHhIcvippOrBuPnV
QZCM/3YZbtphlpTw4XeVSDY1iUS0QWucuMreb+4uo5HKfcCQLFLC8NxBfYAD
EMwJ7oG2vD81tVyixAlZ8Moioomm8BHhTDvjh0VsBrOAq/yerhUzKwxy6E3i
4YcGF1KEMId85w4h96X8349gQcIjti0o9NAMcMqR85wslzlxzgTSEDCpMM1k
j4xBeY0D7PKSI6d5MSh0NJNy3wDzwA+DK+gZZB2Er+kYwq7MjiEWF1jXyK8B
PBDCkydP1nXz/S6W4lKnkLGI2EPXQtAULho+8AuZgNk12Q2yA+rKm53lRG2n
9RTWNrPfeuI6jog+m8eSyWPKkwSGYcsMDCHnVE+S5dorRg52NKYf0w5HHgDn
88PYBM2wFIS9FPpTyuVEm6+cqLQjc4FJRLyh2fII5PLkWYHvDF9Dd2Lm49xB
y31cjBckC9YK+BaGqVyZGi8UOAAD8KjYneUu/Ua5jMiKZDyuNuQq3pbjSZEx
50uhdTW1wCYL66PcQ8kpviwamBHhVUBuDiwuRqs8v57uCWObF4kq0PuBFoxU
9zSBE/CB0sRoQfRDqcKUVriWjituwoNoHkqGyShNR54L8BgifWz9g8f4bhh4
T5CKyEDT7WS8lpGjjI0WyrjkN54GJE6ZfmMULJBqrVMozXWAFLOiuSku97+o
iMo9MCqnIJ0vbeODCRf/xN7n4/Pjy2BgsLNIQwIbwql8SY7lyjS+9g89I3yO
VQEnGjZkPsyBbssLGEhzg270Y3Uo35bgHcb1D7VkNQ5+q+VaegZLHY4cm5+O
xQG7BjGbgGjq1KlaCPpd6taP5gmHHtEGMz979mzmK7+iBliN4L0J5WvGrejr
yoLKRsf1RD+cXjJPM0MVl9zCs4aNnfdTcDmUPZ41y21zPGtIKoJ+CMChC0GM
8KyVFzmAVS+t+6SJl+G4kqulLZd1IgM1MZErtIsG3mdbfffZG2ig8kPO5CHb
lZq0uVkk2h8YjrXpblhxhRsXKiEkJQSAa2pab83j6YXCAq8MCDtrli7MBFcC
tmkGjKoivFZGAfJNhcLO/YFMAQhDDsDG2wt+FLiRnkEkwxI22Rfp3ewN24n4
rT3uRgdC4VoRluK7RhK5Lt4eMsU75AcUMLCr1DU0GSy3//UzGAnDghtwEgea
MVccAyj4jocHs8GBB1Z/1UsQnUwthWo0mRIRGKXhuMh0pHTQv9GfJbiwJzyO
ZpYxuck4KREu5TpW8yJJVTScU8Vg/nM+D/5FSh6f0rBcX9if2AAmOGQTfH3v
vfces0F5MQZsmkuXLn2lbIEbkdQ1eZnXxUWKY/DI7Sr6Gz1c5hNmG2KEPBI5
zxhtOJXcrIk60Zwt0uWlVUqlxHRj2jH9mBf28/ldu8jkgpoGMmHOcbAPASU+
0eZXxkHaIXSnp4775dt1yqnDmFFCukYk0wU/K/Zmg+8RMTadahBHfJqbs8qh
cMR1gAS5VkIjDtUCyx2WILZRqZbr+bbcGcnzjfNZ0HBgKEn6Matj0zCrP4CT
EASC14NuFGV7BIk0aSkl2tPO7QuFonuw1kT4FgIITjbz1DdGlrvjdjQy51fn
6b7sJiqMX5/MkFh2XF+I5GHCoNlK3UbfoWe55JLnGmoQfMJACEl05lzjRJIZ
AoCWIIeqcBnqrdQSewgUFG4JZ8fjjz/OiYJtjQ4OEbKO+e+axlYy3XoqBQtq
J5a83GoZHculmwOoFeo5YPqwkcvlypggu9V06sMLLweocDXrbfQM2gHiFKav
DXlC7GvbilDKtzRS77UiGmsU4Wot1EJ8bBgmFmL7oAZ2TvjWuW6U5TZQ5mjo
k7wkWQxziTF0C8WZkYNfFaF/bHYVbo8dSiPD42aeFQfR58yZwzIJPJeKhA0Z
1kPURpv5/gjyFVcpDzWQAnKw/wAhn0G03FU6kCYN9hpkLOIicqvlScNJSrOq
BGybJUuWJMzl1lMUCzgXlhEZqWzmCsVtfTC9gzqECw7Jgtwh9NJHHnmEpZHK
gFMnGUpUscFR8rDFw/CQYo7DyX63pw7k9W/smLBvoDDz4VoUTYI1yhDASpU7
DN2yy1pvri0p6sPVHu2muqZOJFrtPrKIwa9UtVRPl1G2VLsxwVCI82DdI6MC
J4R5uiz3u/J0sWaEoynSOGQ2rFR/lO7y5cwhMw2zNwFZE0lpntrSB8G7CDhL
idJDCC/4S+BbggXF8RpOPLJcPMsTBx8USAFLEJoX1g9PXHm9UTgBpFQeY+JV
hSuBnEWfaBbpTE6K/pL+rlQqinwuI1qSTl5tTbTVV8G/m0a0lChlPGHdcNgG
PlEEShhPyw25g2j+gAsEIJLSpMnAKFpKjj7joOgwp7RYEoKSp/rwZJYy6iRH
LF3wnbh7qH9LTVJGCMYiBCuWDXJmEaPjm28td/by9of4InqD6MEJDcw5B6eC
ao3STcuOyqaCxNiv+fwZ4icdbc2iKeHU2k82t4lcUbh8XBTknNcpxibq91I3
lkKlh9KEQOfA19ACxo0bx1hbrhpei1rBJwIuh1hcsGABT2N5BVKKAhCeLGIK
6WTnJFMpAOKtKqHLV8Q4F89WLlLKswknDs7ygWvhCIP/g9NoH2l9pNMdyGvR
d8jqg7YL3RrLF33y0X5LBVK67LqyUY1jM06NAr81dz+NYClSyvFv6L44XAXg
gDAEBBcXtFzOzJOFVFqoUsi8X7x4MXNnUBHSJ0zcTMMaCUKtUicsSSAki7Ym
tBHAhrXCcDhBZylSyohxcgKSGhDvwhk3RsxybTQjBqkBmmAyJEcyF1qKkHrw
6ek5EFYUtKwcf3xTrRedshl7gHixvFoppAdXK2XsYP3xwWh4uuVWqOtoWG61
ZnaEMYKZBlPgIAwMR2ZHS13SmBdFN6uhGudcGMVSvo24VFouuZIfig/ROOWO
Pypgehj1hOwRmAzYkaW2wohZbt5m7RrFHaGIwHwbP34882NQeVK64VzNUUEk
6muQzCDCtWFHhvRSiei1YW8asiUg8TBBaillehhNAZYCnArYOoC6lGW6cIvl
fvDB1BSrC0YamAKnoGEW8exZSpcygrbQeeV0lChxZaXCpowXTBLkVMGeh4EB
YcJGvd/F5XwaBFFOkAt7iJx7xsdSvfRRA5+iaJaGSSSCWE1jY6N81tgYEQ2R
mMpw95uiEdS5xe13OIGEs6qG6ODZsVyhzrMDkxpRTixLGK2wPPsREEE1TOm+
es6uLRWy1kRUP1/DowShpcTp4YbgQPItIERBI/APF2G1XPDOswT3LIQsnFTS
mOJZspQyJXS6kTLqx32PETUqFTw93IAPGwKs66amJsbKcu88G7AwIsDX2PHB
z/B+6PRD/+qmzioPdTfxc0sf/EbSSJZCqDxrkFVY9VA9YO0hlMwH9lGCBGV/
dY74veuIGZkZ6xBVkMkDRkYOhzTVTG6sVPj0ARPHLudt+i24GMFpKZZ6BKGI
MCTUPixyhO0wD+wXu+2t2zzZ3mPmjQkxfpgjyFBQT2okzJWWyqjlaHUt39IP
rSeIMyvVUOXpg0zHlgeFAq57+O54+p776DlPpjYKbcv3GT2kqAA1eJ4kQzBn
+hVMldrOcC96fyC/8ikGz7+0Ks8asn7ZS4cIPA4Ccdm38ixr1EMvloqMGZwr
UH3BnNJ8Y8bkOqqmr9Sso9poorh6GZajCEBLqdUaAhAl1OBEgjWeSqUYLSRH
m5dxoWz9d798xz4jLCzAD3kCuKVloeWJpa4qofRHcipHEzdWKr3KcwZKwlzE
nMELjcxvri+IC7hwqQAjh8sGPsl9si6RBLEnAI2NWiLDeFlKrd7rxatzHlhP
nQdG+ZZ+qMVpEEtBVp4t2KPQ/mDijx49mhFC/jJufTDzl9/seHNdogXEHbZB
7CfgXwQG+xIQQTVY7y7jxNXIAnuGecq/TGsNQQkVFtlfWOWIysDJyoV2hrUM
8yQwx2bH6MCU428Gv4HJ29vbebosNVnL8VmN7K8x9CyobCuzIpIZYBqDYUBq
+NW48vjYj8eqfCKeOVy+8vt/f+eZg+MTFjvMGM63MWtI+NRqvatcdKx+Cthz
NJKlrOuRNAE4cACNHH56qeQyarO+nqUux2HUcGnOLyt/4WmDFwSWF5QAudOb
/FipgqvjEu5OBtjzBI+lpuuRRGqQk3VG+J2kAAlxxTckMOMeI0YF9xtlC1lG
Bf4NbBmgkVTdmQMttVzLMOhCBliCngVVd2Upgfp1cEth8IkTJzIWyFnG1VNm
zvLcb+auRwTAngR7BuoXJACsbeY1S0HXoZ2FQ3dTv16kEfzu35EzxrMDEQbR
BXEOtwFuYdGVEH9fJS6fdLknaXni5xPXJ2ogtQ+KEbR6aSPw7FjKvd5WLh+6
n/X1Eo0AtjBPjVNF2KMILrh2IA4hy6UhxhXuHnr/IZ2mjH8ffv9hOv3oOOfA
m+BReOhdQW4tA3truTjoarbXy9QiqEisn/iG0oZMNJ6hCZ9N8GQpXzHpCswa
zxCMK5bg0rJjjCx1YZ3w6+okTjUxOP5lY48iTOAZAwbABBhBreCylUhHRo0a
xuT4546Hk5snCPIaeZKQxajHYsprS81YJ3z+hxKnxtEIltqyRxOZYe2D2YCu
ZD5GyZKAvIHRCroxXAdSJ2ZsLOVkG8rZrfuJUq/Qs6CysywaEERAphRr53BH
DCEokYF8ygunlGcgM27YEuAJBDPIlckXdVWqNXuTieAfypgaTzBaStPyrIFZ
IboQ3ZXiizFDUvK1b1zrSUoe98k4vpXDVNARfkZQhqfOUpL2xjLMVj8T6jXm
LP8KtkcTjFAxWS3l/O8h9N3I2SM9jrR73rlHh3Yh6aDNgf30rXHWmrU3eNH6
A/lMjiLRV+7YrSIRi4lEqo3PscJ7JeVqVDRG46I9V9LLOagcLm8GnEQOR9a4
ceN4lqd0TPFkNePCXans8yzDyEFvYH04iiCp+hATV6qBe13ZKv0D2U6Ojthf
lDJJTVe1YVY3iJZWilXVNIqW5rj6DhWJWHRb6uwyf2CHQR4oX8qAVMgtqenH
333suSMO9ylLs45ZBNoEVFJsv1KyM4tYius6iad/JAeKqZBNNSgsuQpFG+f4
SQpklBFYEI3y75p4e4hPhVvq9h5DVEByOEKB0B5whgTzxxdf4EI5XJPNVIDF
3vFDB1MBPQNFrLtRo0YxFSz1ep204m5nQzHqTkgojJJnAi7rZAMFE2pVmVxV
IwlbAVKF+HR4UNVf3pHxHvQ1kAakklOqaYDqEeVJ2e8sfmdDagp7AgFsTDt2
Zlz5xksEywdlXc0lwlV/r3Go4Zd/8xw1V/FzKePDjU0irpK7qkWirUM0N4Z1
aDbW6Uy8v9dOqj084Tgshc2W1Q/42Pi+FmCDy+zNvO3nP3p+I5pwuMVhhSES
M3XqVJ5wlFjwKQN8dZkUMEz7rjqZnqeBwddtqSbRlGwWmUKJw+z5jjZlnrdn
Cjp+Y6kafCz1xEoKEhrmzZvHVxDE58Y9+dy3v3073bLjyAmcwsI+Ak0VeTtc
KLw8UEClgq8qQ73gh3plLX8KPQuqFczSDM5MmPLYkbEjQHfnaS2/4O68cefB
483TCjmJRYpQ1yeffMLs61cAgWsEX2kiiCWd01WEVIHPRJOcmKTjEOihpq3S
McypDOf06X7HinnucI4RGxg2spkzZzJ25fnaB48+GPnajB0Mb+TLYIWOGDGC
mdZSIvgKEzHJeLlmXam0KVPawQf4adQhgkLl/rtYLHYszQ+sDWghoCIi+bD/
N6OmSLUuv+cu/X16YwIC2wpEE7IOJHsz71mqAF9uYtDXDaWHzhTJTzqk5uhM
RK69WaRaO1RdT78tp5me2UoBswPvGAISgSM4BeDVlGuSUUMW9fmvnq9RQ9yv
eWEzowb/NZYitulJkyYx61Wo7Bv6u4NfT8Iv09yoX3PqyZak/ujsDUgdA35+
isXbBKClyi9PGxYBEjH4JhtpUelbbu6ccaf2GkJ4jGobpe+lglmLJD+0w3TD
auCJ86/L+1VdmdDIl1deqlJlpdqMvH7JkiFOUC6rBtiHOViKzoy0OGF1ZvPF
Xj6kmE5wYaX4VPc9jnpCgh0OPUDGjR07lmf4xfkveuok3PjmjWAanmG462G8
oaVcy0wDv7oFkydPvtSkQT/NvDUNCZHU2iIcWQWRpDqoutLJoO6UAlSPSrkW
xD14MzWzV/1KCs0wlkSlgr+808JvBoEJBROplkil5Luq3lvynif7+vSXTkf2
NbMPkvyQ9GYa+lz62LdS7w03KO38EpN+PXVFoHC8Q/JBMxfwSkqFKZPQAUdH
JK7d3cKBpvWttrPacLVrSTd1aLr51YV7h+nwnrdeMDkxmeegS8JVR04spt7C
/ELPNYL7Prmv+ObnbzahVggEY4FBHEsllXnOUuj3Yi/PlbQFVyPizSltZocj
cUSlHaK15rnTinUFB/nUFSy5Nb90sbmSaOYSfU5hIj/2m0kjWqoOH0esA2UW
3AnFB2EB3IvAV9XhysKjxxztSSZv/7ad6QYZAZMG7oLXXnuNUbTUDL7IpFuV
GUQU4VirVFNr9MoyQx66rF4XKg+ykHePdUW41Kpoa3QpVrCs2PcIA0vtYiYZ
sq9xhgH6AIrIQkHnS/H8Lkh8/YvXN6Gm8CLBiIScx6JE7JbNj6B6xE79E30m
rZRtEfWS2WrjabXUao1mkaS7nLpfl7CvTi/ARMRaMiKfaRUNrLCZBFQ0epdw
t1RDZrJBDiJ/EX5AZB2gGjLT5f537/dUw3h01qMk+3qq0BnWPPS4uXPnMptZ
yhsTlXRWMV0hkC+UKCTcncqDPQxKGA7QVm7jL6xaie6VyigzUZD9hzwDqH8I
d0BlYV4anx7vyZ+/+vWr4admmmH/4MsVuVs26ixVkZ0yQJylXMq2iea2nM6W
KqRbRGvWvE+ga8UJuaRzW4yXXVjE4lFlBTU0xkWbdrJ46fQBAVvuiqZCzMfT
/EP1ZhtMCnimzpzsHE8W/kmJk5CFz1yDMCA4DTJNCnVeZEGllM8jCvUkpnC2
sGhLhhkq1xZXimNzTpBzomvFCdmdk291D/i0U0GWdDImIlJfbWxK+5VSm80Y
+1dlPp4mDCYd2A1sBjcGDE+++hUXVe4+cndNLPxfPmNimZJcimpeYpaCy0Qj
h/UHuHUEw3UiGm8Sza1toj2dVhXQ2ttaRaopJuppaUn1oYtVClnMiXyLq1nU
xkRLKqonrrqxteJCnEOMWakoM3MZTjPArICJJAUZEw4XZIKzmHDgOMl5mxJ0
pjxHTjD0dl6DljLNToE4vf/QnR6ksfP+52bQM98FlS50vadawdACqzFAYH1I
EFtc8cxgCCchJs2hDaSTcG1uRD0hn5hOkFtSfm1G1GUZDueHlOG8Grl+s+mP
Nus3O8UVjTKwUjMCN9WGRU11taiuRtJwnSppLeUW+3QsFQx1NfJih4jW1XhE
QEO8VZTKKGlSaC51banRfAKhiVO+eARPhLQU2SUkdzPPSQW522mrEJsEDGQI
QDgVTSluKdlMVNmIoTUqErIoLxacZ8USSykvPvNoZfi55bnOMk879hk+2glR
iYJoPO1StfEcV4DqI1UgnnZTs9Y3fVlrLjtVRn2dnO3U0lL1mOkPrwI0EHgW
pk2bxlBKndVz4yd0WqnbMpRQWOHThkdk0qRJulhoQOnj0+3gzqeBLWWITyDK
winHqcvoGYnBXK5b2ifKTjFPFEg7htkGKwcuDkwYusBaZPJaqhJXgPdjYodK
ZYKZxljK8HrACyJNcIYX1UhglTK8sFal1bo5tYJdjxYQr/Pnz2dQLYWCT7OD
+im1tBTqZdLCJQTJwo4YRPO4ajMU0Zum3uRJ939x/osMKgwm+ObBZ1K9N6MD
ler1nmKHOU0DW8rnnkgDw2MCAQkukVsvh9VGtY3Szmb4j+6ccSeFG3qqEAyo
gLNRuVyOyWqpnlsBxM+IAyqVsWXaQjqD97CNIpkRlQiZts0Lmz3J+nDmrVy1
[truncated: 142,788 more chars]
