# Supplementary material for: A Model of the Effect of Uncertainty on the C elegans L2/L2d Decision
Source: PLoS One. 2014 Jul 16;9(7):e100580. doi: 10.1371/journal.pone.0100580 (PMC4100763; doi:10.1371/journal.pone.0100580)
Supplement: Dataset S1 — Calculations. Calculations were done in Wolfram Mathematica. This dataset contains Mathematica notebooks that carry out the calculations and explain them in detail. There are two principle notebooks, amer_model_v6.nb and calculations_v2.nb. Files init_v3.m, init_v3.nb, itoCalculus_v6.m, itoCalculus_v6.nb, and Shreve.m contain supporting code necessary for amer_model_v6.nb and calculations_v2.nb to evaluate. PDF printouts of the two main notebooks are also provided so that they can be read without Mathematica. (ZIP) [file pone.0100580.s001.zip › calcs/calculations_v2.nb]

(* Content-type: application/mathematica *)

(*** Wolfram Notebook File ***)
(* http://www.wolfram.com/nb *)

(* CreatedBy='Mathematica 7.0' *)

(*CacheID: 234*)
(* Internal cache information:
NotebookFileLineBreakTest
NotebookFileLineBreakTest
NotebookDataPosition[       145,          7]
NotebookDataLength[    476402,      11377]
NotebookOptionsPosition[    448497,      10522]
NotebookOutlinePosition[    451919,      10594]
CellTagsIndexPosition[    451876,      10591]
WindowFrame->Normal*)

(* Beginning of Notebook Content *)
Notebook[{

Cell[CellGroupData[{
Cell["Setup", "Section",
 CellChangeTimes->{{3.50271550021875*^9, 3.5027155013125*^9}}],

Cell[CellGroupData[{

Cell[BoxData[
 RowBox[{"{", 
  RowBox[{
   RowBox[{"NotebookFileName", "[", "]"}], ",", 
   RowBox[{"DateString", "[", "]"}]}], "}"}]], "Input",
 CellChangeTimes->{{3.5967085519872828`*^9, 3.596708565732703*^9}}],

Cell[BoxData[
 RowBox[{"{", 
  RowBox[{"\<\"/Volumes/leon Home/papers/return/calcs/calculations_v2.nb\"\>",
    ",", "\<\"Mon 24 Mar 2014 07:52:56\"\>"}], "}"}]], "Output",
 CellChangeTimes->{
  3.557236544185343*^9, 3.557236595670722*^9, 3.5572368614465*^9, 
   3.5689868296761103`*^9, 3.568986861198485*^9, 3.568987124298809*^9, 
   3.568987155384288*^9, 3.568987933099957*^9, 3.568987988394658*^9, 
   3.568989556864409*^9, 3.568995334408444*^9, 3.5690561107879887`*^9, 
   3.572689354271161*^9, {3.5967085580907373`*^9, 3.5967085666998367`*^9}, 
   3.597494570876596*^9, 3.5976880808685226`*^9, 3.5977424196262207`*^9, 
   3.597832279738999*^9, 3.597927325119246*^9, 3.602769162428396*^9, 
   3.603875483174137*^9, 3.603961068670862*^9, 3.604044927500721*^9, 
   3.6046507764292107`*^9}]
}, Open  ]],

Cell[CellGroupData[{

Cell[BoxData[
 RowBox[{"Get", "[", 
  RowBox[{"FileNameJoin", "[", 
   RowBox[{"{", 
    RowBox[{
     RowBox[{"FileNameDrop", "[", 
      RowBox[{"NotebookFileName", "[", "]"}], "]"}], ",", 
     "\"\<init_v3.m\>\""}], "}"}], "]"}], "]"}]], "Input",
 CellChangeTimes->{{3.557236426505452*^9, 3.557236538365259*^9}, {
  3.568987149540566*^9, 3.5689871496581306`*^9}}],

Cell[BoxData[
 RowBox[{
  StyleBox[
   RowBox[{"AddInputAlias", "::", "badnb"}], "MessageName"], 
  RowBox[{
  ":", " "}], "\<\"The second argument of \
\[NoBreak]\\!\\(AddInputAlias[\\(\\(\\(\\(\\\"itoi\\\" \[Rule] \
\\*TemplateBox[List[RowBox[List[SubsuperscriptBox[\\\"\\\\[Integral]\\\", \
\\\"\\\\[Placeholder]\\\", \\\"\\\\[Placeholder]\\\"], \
RowBox[List[\\\"\\\\[Placeholder]\\\", \\\" \\\", \
\\\"\\\\[DoubleStruckD]\\\", \\\"\\\\[VeryThinSpace]\\\", \
RowBox[Skeleton[1]]]]]]], \\\"NotationTemplateTag\\\"]\\)\\), \
$Failed\\)\\)]\\)\[NoBreak] is not a notebook object. \\!\\(\\*ButtonBox[\\\"\
\[RightSkeleton]\\\", ButtonStyle->\\\"Link\\\", ButtonFrame->None, \
ButtonData:>\\\"paclet:Notation/ref/AddInputAlias\\\", ButtonNote -> \
\\\"Notation`AddInputAlias::badnb\\\"]\\)\"\>"}]], "Message", "MSG",
 CellChangeTimes->{3.603875484955166*^9, 3.603961070321917*^9, 
  3.604044928967134*^9, 3.6046507776700974`*^9}],

Cell[BoxData[
 RowBox[{
  StyleBox[
   RowBox[{"Options", "::", "optnf"}], "MessageName"], 
  RowBox[{
  ":", " "}], "\<\"\[NoBreak]\\!\\(InputAliases\\)\[NoBreak] is not a known \
option for \[NoBreak]\\!\\($Failed\\)\[NoBreak]. \\!\\(\\*ButtonBox[\\\"\
\[RightSkeleton]\\\", ButtonStyle->\\\"Link\\\", ButtonFrame->None, \
ButtonData:>\\\"paclet:ref/message/Options/optnf\\\", ButtonNote -> \
\\\"Options::optnf\\\"]\\)\"\>"}]], "Message", "MSG",
 CellChangeTimes->{3.603875484955166*^9, 3.603961070321917*^9, 
  3.604044928967134*^9, 3.604650777868589*^9}],

Cell[BoxData[
 RowBox[{
  StyleBox[
   RowBox[{"Part", "::", "partw"}], "MessageName"], 
  RowBox[{
  ":", " "}], "\<\"Part \[NoBreak]\\!\\(1\\)\[NoBreak] of \
\[NoBreak]\\!\\({}\\)\[NoBreak] does not exist. \\!\\(\\*ButtonBox[\\\"\
\[RightSkeleton]\\\", ButtonStyle->\\\"Link\\\", ButtonFrame->None, \
ButtonData:>\\\"paclet:ref/message/General/partw\\\", ButtonNote -> \
\\\"Part::partw\\\"]\\)\"\>"}]], "Message", "MSG",
 CellChangeTimes->{3.603875484955166*^9, 3.603961070321917*^9, 
  3.604044928967134*^9, 3.6046507779474382`*^9}],

Cell[BoxData[
 RowBox[{
  StyleBox[
   RowBox[{"Join", "::", "heads"}], "MessageName"], 
  RowBox[{
  ":", " "}], "\<\"Heads \[NoBreak]\\!\\(Part\\)\[NoBreak] and \
\[NoBreak]\\!\\(List\\)\[NoBreak] at positions \[NoBreak]\\!\\(1\\)\[NoBreak] \
and \[NoBreak]\\!\\(2\\)\[NoBreak] are expected to be the same. \
\\!\\(\\*ButtonBox[\\\"\[RightSkeleton]\\\", ButtonStyle->\\\"Link\\\", \
ButtonFrame->None, ButtonData:>\\\"paclet:ref/message/General/heads\\\", \
ButtonNote -> \\\"Join::heads\\\"]\\)\"\>"}]], "Message", "MSG",
 CellChangeTimes->{3.603875484955166*^9, 3.603961070321917*^9, 
  3.604044928967134*^9, 3.604650778027424*^9}],

Cell[BoxData[
 RowBox[{
  StyleBox[
   RowBox[{"SetOptions", "::", "optnf"}], "MessageName"], 
  RowBox[{
  ":", " "}], "\<\"\[NoBreak]\\!\\(InputAliases\\)\[NoBreak] is not a known \
option for \[NoBreak]\\!\\($Failed\\)\[NoBreak]. \\!\\(\\*ButtonBox[\\\"\
\[RightSkeleton]\\\", ButtonStyle->\\\"Link\\\", ButtonFrame->None, \
ButtonData:>\\\"paclet:ref/message/SetOptions/optnf\\\", ButtonNote -> \
\\\"SetOptions::optnf\\\"]\\)\"\>"}]], "Message", "MSG",
 CellChangeTimes->{3.603875484955166*^9, 3.603961070321917*^9, 
  3.604044928967134*^9, 3.604650778060936*^9}],

Cell[BoxData[
 RowBox[{
  StyleBox[
   RowBox[{"Options", "::", "optnf"}], "MessageName"], 
  RowBox[{
  ":", " "}], "\<\"\[NoBreak]\\!\\(InputAliases\\)\[NoBreak] is not a known \
option for \[NoBreak]\\!\\($Failed\\)\[NoBreak]. \\!\\(\\*ButtonBox[\\\"\
\[RightSkeleton]\\\", ButtonStyle->\\\"Link\\\", ButtonFrame->None, \
ButtonData:>\\\"paclet:ref/message/Options/optnf\\\", ButtonNote -> \
\\\"Options::optnf\\\"]\\)\"\>"}]], "Message", "MSG",
 CellChangeTimes->{3.603875484955166*^9, 3.603961070321917*^9, 
  3.604044928967134*^9, 3.604650778128787*^9}],

Cell[BoxData[
 RowBox[{
  StyleBox[
   RowBox[{"Part", "::", "partw"}], "MessageName"], 
  RowBox[{
  ":", " "}], "\<\"Part \[NoBreak]\\!\\(1\\)\[NoBreak] of \
\[NoBreak]\\!\\({}\\)\[NoBreak] does not exist. \\!\\(\\*ButtonBox[\\\"\
\[RightSkeleton]\\\", ButtonStyle->\\\"Link\\\", ButtonFrame->None, \
ButtonData:>\\\"paclet:ref/message/General/partw\\\", ButtonNote -> \
\\\"Part::partw\\\"]\\)\"\>"}]], "Message", "MSG",
 CellChangeTimes->{3.603875484955166*^9, 3.603961070321917*^9, 
  3.604044928967134*^9, 3.604650778194586*^9}],

Cell[BoxData[
 RowBox[{
  StyleBox[
   RowBox[{"Join", "::", "heads"}], "MessageName"], 
  RowBox[{
  ":", " "}], "\<\"Heads \[NoBreak]\\!\\(Part\\)\[NoBreak] and \
\[NoBreak]\\!\\(List\\)\[NoBreak] at positions \[NoBreak]\\!\\(1\\)\[NoBreak] \
and \[NoBreak]\\!\\(2\\)\[NoBreak] are expected to be the same. \
\\!\\(\\*ButtonBox[\\\"\[RightSkeleton]\\\", ButtonStyle->\\\"Link\\\", \
ButtonFrame->None, ButtonData:>\\\"paclet:ref/message/General/heads\\\", \
ButtonNote -> \\\"Join::heads\\\"]\\)\"\>"}]], "Message", "MSG",
 CellChangeTimes->{3.603875484955166*^9, 3.603961070321917*^9, 
  3.604044928967134*^9, 3.604650778263496*^9}],

Cell[BoxData[
 RowBox[{
  StyleBox[
   RowBox[{"SetOptions", "::", "optnf"}], "MessageName"], 
  RowBox[{
  ":", " "}], "\<\"\[NoBreak]\\!\\(InputAliases\\)\[NoBreak] is not a known \
option for \[NoBreak]\\!\\($Failed\\)\[NoBreak]. \\!\\(\\*ButtonBox[\\\"\
\[RightSkeleton]\\\", ButtonStyle->\\\"Link\\\", ButtonFrame->None, \
ButtonData:>\\\"paclet:ref/message/SetOptions/optnf\\\", ButtonNote -> \
\\\"SetOptions::optnf\\\"]\\)\"\>"}]], "Message", "MSG",
 CellChangeTimes->{3.603875484955166*^9, 3.603961070321917*^9, 
  3.604044928967134*^9, 3.6046507782965927`*^9}],

Cell[BoxData[
 RowBox[{
  StyleBox[
   RowBox[{"Options", "::", "optnf"}], "MessageName"], 
  RowBox[{
  ":", " "}], "\<\"\[NoBreak]\\!\\(InputAliases\\)\[NoBreak] is not a known \
option for \[NoBreak]\\!\\($Failed\\)\[NoBreak]. \\!\\(\\*ButtonBox[\\\"\
\[RightSkeleton]\\\", ButtonStyle->\\\"Link\\\", ButtonFrame->None, \
ButtonData:>\\\"paclet:ref/message/Options/optnf\\\", ButtonNote -> \
\\\"Options::optnf\\\"]\\)\"\>"}]], "Message", "MSG",
 CellChangeTimes->{3.603875484955166*^9, 3.603961070321917*^9, 
  3.604044928967134*^9, 3.604650778383395*^9}],

Cell[BoxData[
 RowBox[{
  StyleBox[
   RowBox[{"General", "::", "stop"}], "MessageName"], 
  RowBox[{
  ":", " "}], "\<\"Further output of \[NoBreak]\\!\\(\\*StyleBox[\\(Options \
:: optnf\\), \\\"MessageName\\\"]\\)\[NoBreak] will be suppressed during this \
calculation. \\!\\(\\*ButtonBox[\\\"\[RightSkeleton]\\\", \
ButtonStyle->\\\"Link\\\", ButtonFrame->None, \
ButtonData:>\\\"paclet:ref/message/General/stop\\\", ButtonNote -> \
\\\"General::stop\\\"]\\)\"\>"}]], "Message", "MSG",
 CellChangeTimes->{3.603875484955166*^9, 3.603961070321917*^9, 
  3.604044928967134*^9, 3.6046507784141283`*^9}],

Cell[BoxData[
 RowBox[{
  StyleBox[
   RowBox[{"Part", "::", "partw"}], "MessageName"], 
  RowBox[{
  ":", " "}], "\<\"Part \[NoBreak]\\!\\(1\\)\[NoBreak] of \
\[NoBreak]\\!\\({}\\)\[NoBreak] does not exist. \\!\\(\\*ButtonBox[\\\"\
\[RightSkeleton]\\\", ButtonStyle->\\\"Link\\\", ButtonFrame->None, \
ButtonData:>\\\"paclet:ref/message/General/partw\\\", ButtonNote -> \
\\\"Part::partw\\\"]\\)\"\>"}]], "Message", "MSG",
 CellChangeTimes->{3.603875484955166*^9, 3.603961070321917*^9, 
  3.604044928967134*^9, 3.6046507784802513`*^9}],

Cell[BoxData[
 RowBox[{
  StyleBox[
   RowBox[{"General", "::", "stop"}], "MessageName"], 
  RowBox[{
  ":", " "}], "\<\"Further output of \[NoBreak]\\!\\(\\*StyleBox[\\(Part :: \
partw\\), \\\"MessageName\\\"]\\)\[NoBreak] will be suppressed during this \
calculation. \\!\\(\\*ButtonBox[\\\"\[RightSkeleton]\\\", \
ButtonStyle->\\\"Link\\\", ButtonFrame->None, \
ButtonData:>\\\"paclet:ref/message/General/stop\\\", ButtonNote -> \
\\\"General::stop\\\"]\\)\"\>"}]], "Message", "MSG",
 CellChangeTimes->{3.603875484955166*^9, 3.603961070321917*^9, 
  3.604044928967134*^9, 3.604650778510462*^9}],

Cell[BoxData[
 RowBox[{
  StyleBox[
   RowBox[{"Join", "::", "heads"}], "MessageName"], 
  RowBox[{
  ":", " "}], "\<\"Heads \[NoBreak]\\!\\(Part\\)\[NoBreak] and \
\[NoBreak]\\!\\(List\\)\[NoBreak] at positions \[NoBreak]\\!\\(1\\)\[NoBreak] \
and \[NoBreak]\\!\\(2\\)\[NoBreak] are expected to be the same. \
\\!\\(\\*ButtonBox[\\\"\[RightSkeleton]\\\", ButtonStyle->\\\"Link\\\", \
ButtonFrame->None, ButtonData:>\\\"paclet:ref/message/General/heads\\\", \
ButtonNote -> \\\"Join::heads\\\"]\\)\"\>"}]], "Message", "MSG",
 CellChangeTimes->{3.603875484955166*^9, 3.603961070321917*^9, 
  3.604044928967134*^9, 3.604650778574861*^9}],

Cell[BoxData[
 RowBox[{
  StyleBox[
   RowBox[{"General", "::", "stop"}], "MessageName"], 
  RowBox[{
  ":", " "}], "\<\"Further output of \[NoBreak]\\!\\(\\*StyleBox[\\(Join :: \
heads\\), \\\"MessageName\\\"]\\)\[NoBreak] will be suppressed during this \
calculation. \\!\\(\\*ButtonBox[\\\"\[RightSkeleton]\\\", \
ButtonStyle->\\\"Link\\\", ButtonFrame->None, \
ButtonData:>\\\"paclet:ref/message/General/stop\\\", ButtonNote -> \
\\\"General::stop\\\"]\\)\"\>"}]], "Message", "MSG",
 CellChangeTimes->{3.603875484955166*^9, 3.603961070321917*^9, 
  3.604044928967134*^9, 3.6046507786082773`*^9}],

Cell[BoxData[
 RowBox[{
  StyleBox[
   RowBox[{"SetOptions", "::", "optnf"}], "MessageName"], 
  RowBox[{
  ":", " "}], "\<\"\[NoBreak]\\!\\(InputAliases\\)\[NoBreak] is not a known \
option for \[NoBreak]\\!\\($Failed\\)\[NoBreak]. \\!\\(\\*ButtonBox[\\\"\
\[RightSkeleton]\\\", ButtonStyle->\\\"Link\\\", ButtonFrame->None, \
ButtonData:>\\\"paclet:ref/message/SetOptions/optnf\\\", ButtonNote -> \
\\\"SetOptions::optnf\\\"]\\)\"\>"}]], "Message", "MSG",
 CellChangeTimes->{3.603875484955166*^9, 3.603961070321917*^9, 
  3.604044928967134*^9, 3.604650778635124*^9}],

Cell[BoxData[
 RowBox[{
  StyleBox[
   RowBox[{"General", "::", "stop"}], "MessageName"], 
  RowBox[{
  ":", " "}], "\<\"Further output of \
\[NoBreak]\\!\\(\\*StyleBox[\\(SetOptions :: optnf\\), \
\\\"MessageName\\\"]\\)\[NoBreak] will be suppressed during this calculation. \
\\!\\(\\*ButtonBox[\\\"\[RightSkeleton]\\\", ButtonStyle->\\\"Link\\\", \
ButtonFrame->None, ButtonData:>\\\"paclet:ref/message/General/stop\\\", \
ButtonNote -> \\\"General::stop\\\"]\\)\"\>"}]], "Message", "MSG",
 CellChangeTimes->{3.603875484955166*^9, 3.603961070321917*^9, 
  3.604044928967134*^9, 3.604650778663041*^9}]
}, Open  ]],

Cell[CellGroupData[{

Cell[BoxData["rWT"], "Input",
 CellChangeTimes->{{3.502366432296875*^9, 3.502366432859375*^9}}],

Cell[BoxData[
 RowBox[{"{", 
  RowBox[{
   RowBox[{"broodSize", "\[Rule]", "327"}], ",", 
   RowBox[{"cutterSpermRate", "\[Rule]", "23.6`"}], ",", 
   RowBox[{"dauerDelay", "\[Rule]", "20.925490196078435`"}], ",", 
   RowBox[{"dauerFormation", "\[Rule]", "15.87450980392157`"}], ",", 
   RowBox[{"dauerRecovery", "\[Rule]", "14.521568627450982`"}], ",", 
   RowBox[{"dauerStage", "\[Rule]", "30.39607843137255`"}], ",", 
   RowBox[{"dauerValue", "\[Rule]", "1.`"}], ",", 
   RowBox[{"delay", "\[Rule]", "3.6830065359477135`"}], ",", 
   RowBox[{"hatchTime", "\[Rule]", "17.67843137254902`"}], ",", 
   RowBox[{"l1Molt", "\[Rule]", "32.2`"}], ",", 
   RowBox[{"l1Stage", "\[Rule]", "14.521568627450982`"}], ",", 
   RowBox[{"l1Value", "\[Rule]", "0.21929159978313392`"}], ",", 
   RowBox[{"l2dDelay", "\[Rule]", "7.576470588235296`"}], ",", 
   RowBox[{"l2dStage", "\[Rule]", "16.41568627450981`"}], ",", 
   RowBox[{"l2Molt", "\[Rule]", "41.03921568627452`"}], ",", 
   RowBox[{"l2Stage", "\[Rule]", "8.839215686274514`"}], ",", 
   RowBox[{"l2Value", "\[Rule]", "0.8523812625897468`"}], ",", 
   RowBox[{"l3Molt", "\[Rule]", "50.50980392156863`"}], ",", 
   RowBox[{"l3Stage", "\[Rule]", "9.470588235294116`"}], ",", 
   RowBox[{"l3Value", "\[Rule]", "1.2373374021090728`"}], ",", 
   RowBox[{"l4Molt", "\[Rule]", "62.505882352941185`"}], ",", 
   RowBox[{"l4Stage", "\[Rule]", "11.996078431372553`"}], ",", 
   RowBox[{"l4Value", "\[Rule]", "1.8446051005752664`"}], ",", 
   RowBox[{"layTime", "\[Rule]", "3.788235294117648`"}], ",", 
   RowBox[{"minL2dDelay", "\[Rule]", "3.1568627450980395`"}], ",", 
   RowBox[{"minL2dStage", "\[Rule]", "11.996078431372553`"}], ",", 
   RowBox[{"newDauerValue", "\[Rule]", "0.5120625158386006`"}], ",", 
   RowBox[{"progenyRate", "\[Rule]", "5.3`"}], ",", 
   RowBox[{"progenyStart", "\[Rule]", "64.4`"}], ",", 
   RowBox[{"spermRate", "\[Rule]", "66.15384615384615`"}], ",", 
   RowBox[{"yaValue", "\[Rule]", "3.058882112828678`"}], ",", 
   RowBox[{"\[Lambda]cutter", "\[Rule]", "0.02749086943476955`"}], ",", 
   RowBox[{"\[Lambda]growth", "\[Rule]", "0.06373440715401482`"}], ",", 
   RowBox[{"\[Lambda]hat", "\[Rule]", "0.04216247105682406`"}], ",", 
   RowBox[{"\[Lambda]max", "\[Rule]", "0.06750865260094747`"}], ",", 
   RowBox[{"\[Lambda]t3", "\[Rule]", "0.0655342652407138`"}]}], 
  "}"}]], "Output",
 CellChangeTimes->{{3.5023664333125*^9, 3.502366458890625*^9}, 
   3.502382254453125*^9, 3.502441504171875*^9, {3.502614108953125*^9, 
   3.50261412525*^9}, 3.50261417778125*^9, {3.502715531515625*^9, 
   3.502715542875*^9}, 3.515830800609375*^9, 3.596708522393956*^9, 
   3.59670858899828*^9, 3.5974945755903397`*^9, 3.5976880833413553`*^9, 
   3.597742424905937*^9, 3.597832281000972*^9, 3.597927329389174*^9, 
   3.6027691633916597`*^9, 3.6038754873781567`*^9, 3.603961071760894*^9, 
   3.6040449305542583`*^9, 3.604650779009717*^9}]
}, Open  ]]
}, Closed]],

Cell[CellGroupData[{

Cell["\<\
Developmental timing, parameter estimation\
\>", "Section",
 CellChangeTimes->{{3.50166876071875*^9, 3.5016687636875*^9}, {
  3.5989745938461018`*^9, 3.5989745979299517`*^9}}],

Cell[CellGroupData[{

Cell["Population growth", "Subsection",
 CellChangeTimes->{{3.41399107865625*^9, 3.413991083828125*^9}, {
  3.413991135890625*^9, 3.41399117759375*^9}}],

Cell["\<\
From Hodgkin and Barnes: At 20C, an egg takes 64.4 hours to mature to the \
point at which it produces its first egg. Thereafter it produces 5.3/hour \
until the sperm supply runs out. It has 327 sperm. \
\>", "Text",
 CellChangeTimes->{{3.41390278490625*^9, 3.413902804515625*^9}, {
  3.413904555578125*^9, 3.413904660515625*^9}, {3.41397221575*^9, 
  3.4139722945*^9}, {3.413972962796875*^9, 3.413972977265625*^9}, {
  3.41397317803125*^9, 3.41397318628125*^9}, {3.41397342590625*^9, 
  3.41397343725*^9}, {3.501670115421875*^9, 3.501670128375*^9}, {
  3.502362167890625*^9, 3.50236217540625*^9}}],

Cell[CellGroupData[{

Cell[BoxData[
 RowBox[{"prWT", "=", 
  RowBox[{"{", 
   RowBox[{
    RowBox[{"progenyStart", "\[Rule]", "64.4"}], ",", 
    RowBox[{"progenyRate", "\[Rule]", "5.3"}], ",", 
    RowBox[{"broodSize", "\[Rule]", "327"}]}], "}"}]}]], "Input",
 CellChangeTimes->{{3.4139726336875*^9, 3.41397266275*^9}, 
   3.414007177765625*^9, {3.41407913415625*^9, 3.4140791408125*^9}, {
   3.501670135140625*^9, 3.501670143421875*^9}}],

Cell[BoxData[
 RowBox[{"{", 
  RowBox[{
   RowBox[{"progenyStart", "\[Rule]", "64.4`"}], ",", 
   RowBox[{"progenyRate", "\[Rule]", "5.3`"}], ",", 
   RowBox[{"broodSize", "\[Rule]", "327"}]}], "}"}]], "Output",
 CellChangeTimes->CompressedData["
1:eJxTTMoPSmVkYGAwZwCBJ9cW5b90ZGjYt2ItmH59HEwz3DsP4W88sw5M/ynZ
DBY/swJC+20E0w0uE8+C+dNWnAfz9069AOZfPgihxb5B6JdXroFpw8dguuHA
HwjNH/wJTLufZyoA0VLzZUA0Q+MifTA/9cFzsVdA+kjXKzAdOgNMM6yPegem
d1SD6QaJoG9g2m8vhFY4CaYZrj6D8Ou8bMRB/NB7KWC6ZOshEN1Qf/4JmDYs
fgEWz9D5AqZjLcB0w9UoCP9dEI8EiF/2hB9MKzU7g2iG5xMg9N2gZ2BxEadX
hq8c+477h+qeeeXIs/9HHIh2e/FZde3ZV44c8jmLuM+9cqyaK6etBqRzrRS5
g4D0swbdkgYgfac7d+Ge60B9LW8u37j5yrHi4c+5TLdeOa4+HzRBG0jzrEpI
Dr79yhEAYbLNHA==
  "]]
}, Open  ]],

Cell[CellGroupData[{

Cell[BoxData[
 RowBox[{"rWT", "=", "prWT"}]], "Input",
 CellChangeTimes->{{3.414007180796875*^9, 3.41400718428125*^9}}],

Cell[BoxData[
 RowBox[{"{", 
  RowBox[{
   RowBox[{"progenyStart", "\[Rule]", "64.4`"}], ",", 
   RowBox[{"progenyRate", "\[Rule]", "5.3`"}], ",", 
   RowBox[{"broodSize", "\[Rule]", "327"}]}], "}"}]], "Output",
 CellChangeTimes->{3.501670358328125*^9, 3.501675608125*^9, 
  3.5016757146875*^9, 3.5016834135*^9, 3.501683677828125*^9, 
  3.501699728796875*^9, 3.501700586546875*^9, 3.501700681046875*^9, 
  3.501700918671875*^9, 3.50184302803125*^9, 3.501926130734375*^9, 
  3.50211831571875*^9, 3.5021881560625*^9, 3.5021956095625*^9, 
  3.502219619328125*^9, 3.502219716109375*^9, 3.502219992140625*^9, 
  3.502269079546875*^9, 3.502276388265625*^9, 3.502382105140625*^9, 
  3.502382215296875*^9, 3.502715542921875*^9, 3.51583080065625*^9, 
  3.596708522527936*^9, 3.596708600973546*^9, 3.5974945756555233`*^9, 
  3.597688083406858*^9, 3.597742424989587*^9, 3.597832281066136*^9, 
  3.597927329458912*^9, 3.602769163462822*^9, 3.603875487401538*^9, 
  3.603961071814335*^9, 3.604044930620059*^9, 3.604650779028079*^9}]
}, Open  ]],

Cell["\<\
Present value in eggs of an egg at time 0 with discount rate \[Lambda]:\
\>", "Text",
 CellChangeTimes->{{3.501671037109375*^9, 3.50167109496875*^9}, {
  3.501671140546875*^9, 3.501671141546875*^9}}],

Cell[CellGroupData[{

Cell[BoxData[{
 RowBox[{
  RowBox[{"Clear", "[", "pv1", "]"}], ";"}], "\[IndentingNewLine]", 
 RowBox[{
  RowBox[{
   RowBox[{"pv1", "[", 
    RowBox[{"\[Lambda]_", ",", 
     RowBox[{"progenyStart_:", "64.4"}], ",", 
     RowBox[{"progenyRate_:", "5.3"}], ",", 
     RowBox[{"broodSize_:", "327"}]}], "]"}], ":=", "\[IndentingNewLine]", 
   RowBox[{"Evaluate", "[", "\[IndentingNewLine]", 
    RowBox[{
     SubsuperscriptBox["\[Integral]", "progenyStart", 
      RowBox[{"progenyStart", "+", 
       RowBox[{"broodSize", "/", "progenyRate"}]}]], 
     RowBox[{
      SuperscriptBox["\[ExponentialE]", 
       RowBox[{
        RowBox[{"-", "\[Lambda]"}], " ", "t"}]], "progenyRate", 
      RowBox[{"\[DifferentialD]", "t"}]}]}], "\[IndentingNewLine]", "]"}]}], 
  ";"}], "\[IndentingNewLine]", 
 RowBox[{
  RowBox[{
   RowBox[{"pv1", "[", 
    RowBox[{"0", ",", 
     RowBox[{"progenyStart_:", "64.4"}], ",", 
     RowBox[{"progenyRate_:", "5.3"}], ",", 
     RowBox[{"broodSize_:", "327"}]}], "]"}], ":=", "\[IndentingNewLine]", 
   RowBox[{"Evaluate", "[", "\[IndentingNewLine]", 
    RowBox[{
     SubsuperscriptBox["\[Integral]", "progenyStart", 
      RowBox[{"progenyStart", "+", 
       RowBox[{"broodSize", "/", "progenyRate"}]}]], 
     RowBox[{
      RowBox[{"(", 
       RowBox[{
        RowBox[{
         SuperscriptBox["\[ExponentialE]", 
          RowBox[{
           RowBox[{"-", "\[Lambda]"}], " ", "t"}]], "progenyRate"}], "/.", 
        RowBox[{"\[Lambda]", "\[Rule]", "0"}]}], ")"}], 
      RowBox[{"\[DifferentialD]", "t"}]}]}], "\[IndentingNewLine]", "]"}]}], 
  ";"}], "\[IndentingNewLine]", 
 RowBox[{"{", 
  RowBox[{
   RowBox[{"pv1", "[", "\[Lambda]", "]"}], ",", 
   RowBox[{"pv1", "[", "0", "]"}]}], "}"}]}], "Input",
 CellChangeTimes->{{3.501670238890625*^9, 3.501670442125*^9}, {
  3.5016704801875*^9, 3.501670578609375*^9}, {3.5016706154375*^9, 
  3.501670639609375*^9}, {3.501670688734375*^9, 3.50167070959375*^9}, {
  3.501670914875*^9, 3.50167100959375*^9}}],

Cell[BoxData[
 RowBox[{"{", 
  RowBox[{
   FractionBox[
    RowBox[{"5.3`", " ", 
     SuperscriptBox["\[ExponentialE]", 
      RowBox[{
       RowBox[{"-", "126.09811320754719`"}], " ", "\[Lambda]"}]], " ", 
     RowBox[{"(", 
      RowBox[{
       RowBox[{"-", "1"}], "+", 
       SuperscriptBox["\[ExponentialE]", 
        RowBox[{"61.69811320754717`", " ", "\[Lambda]"}]]}], ")"}]}], 
    "\[Lambda]"], ",", "327"}], "}"}]], "Output",
 CellChangeTimes->{
  3.50167071059375*^9, {3.50167099653125*^9, 3.50167100996875*^9}, 
   3.50167561059375*^9, 3.50167571528125*^9, 3.501683414140625*^9, 
   3.50168367840625*^9, 3.501699729453125*^9, 3.50170058715625*^9, 
   3.501700681703125*^9, 3.501700919328125*^9, 3.50184303015625*^9, 
   3.501926133375*^9, 3.502118316171875*^9, 3.502188158703125*^9, 
   3.50219561021875*^9, 3.50221962484375*^9, 3.502219719390625*^9, 
   3.502219994125*^9, 3.50226908140625*^9, 3.502276390328125*^9, 
   3.50238210584375*^9, 3.502382215859375*^9, 3.502715543609375*^9, 
   3.51583080284375*^9, 3.5967085237946377`*^9, 3.596708605317418*^9, 
   3.5974945787613564`*^9, 3.597688086093339*^9, 3.597742443017309*^9, 
   3.597832282146899*^9, 3.5979273328024273`*^9, 3.602769166402646*^9, 
   3.603875490827301*^9, 3.603961074550755*^9, 3.6040449358329287`*^9, 
   3.604650782908387*^9}]
}, Open  ]],

Cell["Internal rate of return:", "Text",
 CellChangeTimes->{{3.50167111009375*^9, 3.5016711221875*^9}}],

Cell[CellGroupData[{

Cell[BoxData[
 RowBox[{"FindRoot", "[", 
  RowBox[{
   RowBox[{"1", "\[Equal]", 
    RowBox[{"pv1", "[", "\[Lambda]max", "]"}]}], ",", 
   RowBox[{"{", 
    RowBox[{"\[Lambda]max", ",", "0.05"}], "}"}]}], "]"}]], "Input",
 CellChangeTimes->{{3.50167073*^9, 3.50167078265625*^9}}],

Cell[BoxData[
 RowBox[{"{", 
  RowBox[{"\[Lambda]max", "\[Rule]", "0.06750865260094746`"}], 
  "}"}]], "Output",
 CellChangeTimes->{{3.501670761671875*^9, 3.501670784671875*^9}, 
   3.501671014390625*^9, 3.501675613046875*^9, 3.501675715421875*^9, 
   3.501683414171875*^9, 3.5016836784375*^9, 3.501699729484375*^9, 
   3.5017005871875*^9, 3.50170068175*^9, 3.501700919375*^9, 
   3.50184303065625*^9, 3.50192613390625*^9, 3.502118316609375*^9, 
   3.5021881591875*^9, 3.5021956103125*^9, 3.502219626296875*^9, 
   3.502219724859375*^9, 3.50221999721875*^9, 3.50226908190625*^9, 
   3.502276392046875*^9, 3.502382105921875*^9, 3.502382215890625*^9, 
   3.502715544015625*^9, 3.515830803046875*^9, 3.596708524080118*^9, 
   3.596708610430893*^9, 3.597494579632409*^9, 3.597688086523385*^9, 
   3.597742444013665*^9, 3.5978322822992983`*^9, 3.597927333296307*^9, 
   3.602769166548646*^9, 3.603875491218872*^9, 3.6039610752599792`*^9, 
   3.604044936104617*^9, 3.604650783175012*^9}]
}, Open  ]],

Cell[CellGroupData[{

Cell[BoxData[
 RowBox[{"rWT", "=", 
  RowBox[{"Union", "[", 
   RowBox[{"rWT", ",", 
    RowBox[{"FindRoot", "[", 
     RowBox[{
      RowBox[{"1", "\[Equal]", 
       RowBox[{"pv1", "[", "\[Lambda]max", "]"}]}], ",", 
      RowBox[{"{", 
       RowBox[{"\[Lambda]max", ",", "0.05"}], "}"}]}], "]"}]}], 
   "]"}]}]], "Input",
 CellChangeTimes->{{3.501670819859375*^9, 3.50167083390625*^9}}],

Cell[BoxData[
 RowBox[{"{", 
  RowBox[{
   RowBox[{"broodSize", "\[Rule]", "327"}], ",", 
   RowBox[{"progenyRate", "\[Rule]", "5.3`"}], ",", 
   RowBox[{"progenyStart", "\[Rule]", "64.4`"}], ",", 
   RowBox[{"\[Lambda]max", "\[Rule]", "0.06750865260094746`"}]}], 
  "}"}]], "Output",
 CellChangeTimes->{{3.5016708356875*^9, 3.501670841078125*^9}, 
   3.501671016265625*^9, 3.501675614234375*^9, 3.5016757154375*^9, 
   3.5016834141875*^9, 3.50168367846875*^9, 3.501699729515625*^9, 
   3.50170058721875*^9, 3.501700681765625*^9, 3.501700919390625*^9, 
   3.5018430306875*^9, 3.501926133953125*^9, 3.50211831665625*^9, 
   3.502188159203125*^9, 3.502195610328125*^9, 3.502219626546875*^9, 
   3.502219744*^9, 3.502219998484375*^9, 3.502269081984375*^9, 
   3.502276393171875*^9, 3.50238210603125*^9, 3.502382215921875*^9, 
   3.50271554403125*^9, 3.515830803078125*^9, 3.596708524112125*^9, 
   3.5967086123802347`*^9, 3.597494579665698*^9, 3.5976880865600967`*^9, 
   3.5977424440563583`*^9, 3.5978322823353567`*^9, 3.5979273333263187`*^9, 
   3.6027691665792093`*^9, 3.603875491231292*^9, 3.603961075266676*^9, 
   3.60404493611163*^9, 3.604650783186309*^9}]
}, Open  ]],

Cell[CellGroupData[{

Cell[BoxData[
 RowBox[{
  RowBox[{
   RowBox[{"Log", "[", "2", "]"}], "/", "\[Lambda]max"}], "/.", 
  "rWT"}]], "Input",
 CellChangeTimes->{{3.50220745784375*^9, 3.502207465140625*^9}}],

Cell[BoxData["10.267530958693985`"], "Output",
 CellChangeTimes->{
  3.502207465609375*^9, 3.50221962653125*^9, {3.50221972621875*^9, 
   3.502219745140625*^9}, 3.502219999578125*^9, 3.502269082046875*^9, 
   3.502276394828125*^9, 3.502382106109375*^9, 3.5023822159375*^9, 
   3.502715544109375*^9, 3.515830803125*^9, 3.59670852414675*^9, 
   3.5967086195222387`*^9, 3.5974945797386093`*^9, 3.597688086597266*^9, 
   3.597742444093466*^9, 3.5978322823680773`*^9, 3.597927333357881*^9, 
   3.602769166611121*^9, 3.603875491239628*^9, 3.603961075274469*^9, 
   3.604044936119478*^9, 3.604650783195973*^9}]
}, Open  ]]
}, Closed]],

Cell[CellGroupData[{

Cell["Event times", "Subsection",
 CellChangeTimes->{{3.5016727955625*^9, 3.501672797765625*^9}}],

Cell["\<\
I culled the following times from the literature (see \
papers\\return\\Book1.xls) and Wood, fig 6, in the 1988 Worm book. He gives \
the life cycle, fertilization to fertilization, as 51h at 25C. To correct his \
numbers for temperature:\
\>", "Text",
 CellChangeTimes->{{3.414005413609375*^9, 3.41400542596875*^9}, {
   3.41400545915625*^9, 3.414005482828125*^9}, {3.41400645740625*^9, 
   3.414006468859375*^9}, {3.501672487875*^9, 3.501672537390625*^9}, 
   3.50167279225*^9}],

Cell[CellGroupData[{

Cell[BoxData[
 RowBox[{"c25to20", "=", 
  RowBox[{
   RowBox[{"progenyStart", "/", "51"}], "/.", "rWT"}]}]], "Input",
 CellChangeTimes->{{3.414006484796875*^9, 3.414006498421875*^9}, {
  3.414079342859375*^9, 3.414079344703125*^9}, {3.501672555421875*^9, 
  3.5016725645625*^9}}],

Cell[BoxData["1.2627450980392159`"], "Output",
 CellChangeTimes->{
  3.414006506234375*^9, 3.414006720875*^9, 3.414060226875*^9, 
   3.414064476140625*^9, 3.4140671605*^9, 3.414079305015625*^9, 
   3.414079345953125*^9, 3.414079502703125*^9, 3.41413552165625*^9, 
   3.414169275*^9, 3.414222127546875*^9, 3.414261066375*^9, 
   3.501672566453125*^9, 3.501675620421875*^9, 3.50167571546875*^9, 
   3.50168341421875*^9, 3.5016836785*^9, 3.50169972953125*^9, 
   3.501700587234375*^9, 3.501700681796875*^9, 3.501700919421875*^9, 
   3.501843030765625*^9, 3.50192613403125*^9, 3.50211831675*^9, 
   3.502188159265625*^9, 3.502195610359375*^9, 3.50222000540625*^9, 
   3.502269082140625*^9, {3.502276403984375*^9, 3.50227643025*^9}, 
   3.5023821061875*^9, 3.50238221596875*^9, 3.502715544125*^9, 
   3.5158308031875*^9, 3.5967085241787567`*^9, 3.596708625525133*^9, 
   3.5974945797763157`*^9, 3.59768808664537*^9, 3.597742444171199*^9, 
   3.597832282418548*^9, 3.597927333397661*^9, 3.602769166645157*^9, 
   3.603875491250886*^9, 3.6039610752817793`*^9, 3.6040449361261787`*^9, 
   3.604650783205585*^9}]
}, Open  ]],

Cell["These are the times of other events in his diagram:", "Text",
 CellChangeTimes->{{3.501672578265625*^9, 3.501672586203125*^9}}],

Cell[CellGroupData[{

Cell[BoxData[
 RowBox[{"w25times", "=", 
  RowBox[{"{", 
   RowBox[{
    RowBox[{"layTime", "\[Rule]", "3"}], ",", 
    RowBox[{"hatchTime", "\[Rule]", "14"}], ",", 
    RowBox[{"l1Molt", "\[Rule]", 
     RowBox[{"255", "/", "10"}]}], ",", 
    RowBox[{"l2Molt", "\[Rule]", 
     RowBox[{"325", "/", "10"}]}], ",", 
    RowBox[{"l3Molt", "\[Rule]", "40"}], ",", 
    RowBox[{"l4Molt", "\[Rule]", 
     RowBox[{"495", "/", "10"}]}]}], "}"}]}]], "Input",
 CellChangeTimes->{{3.501672621*^9, 3.501672624171875*^9}}],

Cell[BoxData[
 RowBox[{"{", 
  RowBox[{
   RowBox[{"layTime", "\[Rule]", "3"}], ",", 
   RowBox[{"hatchTime", "\[Rule]", "14"}], ",", 
   RowBox[{"l1Molt", "\[Rule]", 
    FractionBox["51", "2"]}], ",", 
   RowBox[{"l2Molt", "\[Rule]", 
    FractionBox["65", "2"]}], ",", 
   RowBox[{"l3Molt", "\[Rule]", "40"}], ",", 
   RowBox[{"l4Molt", "\[Rule]", 
    FractionBox["99", "2"]}]}], "}"}]], "Output",
 CellChangeTimes->{
  3.501672628328125*^9, 3.501675624046875*^9, 3.501675715484375*^9, 
   3.501683414234375*^9, 3.501683678515625*^9, 3.501699729546875*^9, 
   3.50170058725*^9, 3.5017006818125*^9, 3.5017009194375*^9, 
   3.50184303090625*^9, 3.501926134109375*^9, 3.5021183168125*^9, 
   3.50218815934375*^9, 3.502195610390625*^9, 3.502220007578125*^9, 
   3.502269082234375*^9, {3.5022764054375*^9, 3.502276431796875*^9}, 
   3.502382106203125*^9, 3.502382216*^9, 3.502715544140625*^9, 
   3.515830803234375*^9, 3.596708524211588*^9, 3.5967086277448063`*^9, 
   3.597494579811163*^9, 3.597688086677455*^9, 3.597742444221757*^9, 
   3.597832282452776*^9, 3.5979273334260798`*^9, 3.602769166678959*^9, 
   3.603875491265061*^9, 3.603961075291047*^9, 3.604044936134955*^9, 
   3.604650783219028*^9}]
}, Open  ]],

Cell[CellGroupData[{

Cell[BoxData[
 RowBox[{"wtTimes", "=", 
  RowBox[{
   RowBox[{
    RowBox[{"(", 
     RowBox[{
      RowBox[{"#", "[", 
       RowBox[{"[", "1", "]"}], "]"}], "->", 
      RowBox[{"c25to20", "*", 
       RowBox[{"#", "[", 
        RowBox[{"[", "2", "]"}], "]"}]}]}], ")"}], "&"}], "/@", 
   "w25times"}]}]], "Input",
 CellChangeTimes->{{3.414006515390625*^9, 3.41400666121875*^9}, {
  3.4140067880625*^9, 3.4140068214375*^9}, {3.41407937790625*^9, 
  3.41407938875*^9}, {3.5016726365625*^9, 3.50167263825*^9}}],

Cell[BoxData[
 RowBox[{"{", 
  RowBox[{
   RowBox[{"layTime", "\[Rule]", "3.788235294117648`"}], ",", 
   RowBox[{"hatchTime", "\[Rule]", "17.67843137254902`"}], ",", 
   RowBox[{"l1Molt", "\[Rule]", "32.2`"}], ",", 
   RowBox[{"l2Molt", "\[Rule]", "41.03921568627452`"}], ",", 
   RowBox[{"l3Molt", "\[Rule]", "50.50980392156863`"}], ",", 
   RowBox[{"l4Molt", "\[Rule]", "62.505882352941185`"}]}], "}"}]], "Output",
 CellChangeTimes->{
  3.41400652840625*^9, 3.414006581484375*^9, 3.41400667253125*^9, 
   3.414006720953125*^9, 3.414006795828125*^9, 3.414006826984375*^9, 
   3.414060226953125*^9, 3.414064476203125*^9, 3.4140671605625*^9, 
   3.414079305078125*^9, 3.41407935865625*^9, 3.414079389640625*^9, 
   3.414079502765625*^9, 3.414135521703125*^9, 3.414169275078125*^9, 
   3.414222127609375*^9, 3.41426106640625*^9, 3.501672639375*^9, 
   3.50167562540625*^9, 3.501675715515625*^9, 3.501683414265625*^9, 
   3.501683678546875*^9, 3.501699729578125*^9, 3.50170058728125*^9, 
   3.50170068184375*^9, 3.50170091946875*^9, 3.501843030953125*^9, 
   3.501926134171875*^9, 3.502118316875*^9, 3.502188159390625*^9, 
   3.50219561040625*^9, 3.50222000925*^9, 3.5022690823125*^9, {
   3.502276406515625*^9, 3.502276433*^9}, 3.502382106234375*^9, 
   3.502382216015625*^9, 3.502715544171875*^9, 3.51583080328125*^9, 
   3.596708524245837*^9, 3.596708630428631*^9, 3.597494579843079*^9, 
   3.5976880867103653`*^9, 3.597742444278644*^9, 3.5978322824853773`*^9, 
   3.5979273334631643`*^9, 3.602769166713141*^9, 3.603875491275729*^9, 
   3.603961075297998*^9, 3.6040449361418867`*^9, 3.604650783231292*^9}]
}, Open  ]],

Cell[CellGroupData[{

Cell[BoxData[
 RowBox[{"rWT", "=", 
  RowBox[{"Union", "[", 
   RowBox[{"rWT", ",", "wtTimes"}], "]"}]}]], "Input",
 CellChangeTimes->{{3.414007051765625*^9, 3.414007077234375*^9}, 
   3.41400726090625*^9, {3.414078956734375*^9, 3.4140789753125*^9}, {
   3.5016726548125*^9, 3.5016726685625*^9}}],

Cell[BoxData[
 RowBox[{"{", 
  RowBox[{
   RowBox[{"broodSize", "\[Rule]", "327"}], ",", 
   RowBox[{"hatchTime", "\[Rule]", "17.67843137254902`"}], ",", 
   RowBox[{"l1Molt", "\[Rule]", "32.2`"}], ",", 
   RowBox[{"l2Molt", "\[Rule]", "41.03921568627452`"}], ",", 
   RowBox[{"l3Molt", "\[Rule]", "50.50980392156863`"}], ",", 
   RowBox[{"l4Molt", "\[Rule]", "62.505882352941185`"}], ",", 
   RowBox[{"layTime", "\[Rule]", "3.788235294117648`"}], ",", 
   RowBox[{"progenyRate", "\[Rule]", "5.3`"}], ",", 
   RowBox[{"progenyStart", "\[Rule]", "64.4`"}], ",", 
   RowBox[{"\[Lambda]max", "\[Rule]", "0.06750865260094746`"}]}], 
  "}"}]], "Output",
 CellChangeTimes->{{3.4140070651875*^9, 3.41400707946875*^9}, 
   3.414007135953125*^9, 3.4140072663125*^9, 3.41406022703125*^9, 
   3.414064476265625*^9, 3.414067160625*^9, 3.414078977328125*^9, 
   3.414079305140625*^9, 3.41407939784375*^9, 3.4140795028125*^9, 
   3.414135521765625*^9, 3.414169275140625*^9, 3.4142221276875*^9, 
   3.4142610664375*^9, {3.501672669296875*^9, 3.501672673734375*^9}, 
   3.5016756268125*^9, 3.50167571553125*^9, 3.50168341428125*^9, 
   3.5016836785625*^9, 3.50169972959375*^9, 3.501700587296875*^9, 
   3.501700681859375*^9, 3.501700919484375*^9, 3.50184303096875*^9, 
   3.50192613421875*^9, 3.50211831690625*^9, 3.50218815940625*^9, 
   3.5021956104375*^9, 3.502220010546875*^9, 3.50226908234375*^9, 
   3.502276434078125*^9, 3.50238210625*^9, 3.502382216046875*^9, 
   3.5027155441875*^9, 3.515830803328125*^9, 3.596708524277083*^9, 
   3.5967086317999687`*^9, 3.597494579925778*^9, 3.5976880867655973`*^9, 
   3.59774244432716*^9, 3.5978322825193157`*^9, 3.59792733349205*^9, 
   3.602769166747424*^9, 3.6038754912846746`*^9, 3.603961075304504*^9, 
   3.604044936147573*^9, 3.604650783240655*^9}]
}, Open  ]]
}, Closed]],

Cell[CellGroupData[{

Cell["L2d", "Subsection",
 CellChangeTimes->{{3.5016731301875*^9, 3.501673130765625*^9}}],

Cell[TextData[{
 "A dauer larva, according to Riddle in the 88 Worm book, takes 10-13 hours \
to reach the molt at 25C, under which conditions he shows the life cycle as ",
 Cell[BoxData[
  FormBox[
   RowBox[{"8", "+", "12", "+", "7", "+", "7", "+", "9", "+", "8"}], 
   TraditionalForm]]],
 " hours. "
}], "Text",
 CellChangeTimes->{{3.414005215328125*^9, 3.414005227265625*^9}, {
  3.414007313734375*^9, 3.414007330765625*^9}, {3.4140074665625*^9, 
  3.414007587640625*^9}}],

Cell[CellGroupData[{

Cell[BoxData[
 RowBox[{"{", 
  RowBox[{
   RowBox[{"cRiddleto20", "=", 
    RowBox[{
     RowBox[{"(", 
      RowBox[{"progenyStart", "/.", "rWT"}], ")"}], "/", 
     RowBox[{"(", 
      RowBox[{"8", "+", "12", "+", "7", "+", "7", "+", "9", "+", "8"}], 
      ")"}]}]}], ",", " ", "c25to20"}], "}"}]], "Input",
 CellChangeTimes->{{3.41400760309375*^9, 3.41400764578125*^9}, {
  3.41407943309375*^9, 3.414079435*^9}, {3.501672870703125*^9, 
  3.50167290509375*^9}}],

Cell[BoxData[
 RowBox[{"{", 
  RowBox[{"1.2627450980392159`", ",", "1.2627450980392159`"}], 
  "}"}]], "Output",
 CellChangeTimes->{{3.4140076215625*^9, 3.41400764646875*^9}, 
   3.414060227953125*^9, 3.41406447684375*^9, 3.414067161203125*^9, 
   3.414079305796875*^9, 3.41407943725*^9, 3.414079503359375*^9, 
   3.41413552240625*^9, 3.414169276140625*^9, 3.41422212840625*^9, 
   3.414261066796875*^9, {3.501672895765625*^9, 3.5016729055*^9}, 
   3.50167563178125*^9, 3.5016757155625*^9, 3.5016834143125*^9, 
   3.50168367859375*^9, 3.501699729625*^9, 3.501700587328125*^9, 
   3.50170068196875*^9, 3.50170091959375*^9, 3.501843031171875*^9, 
   3.501926134484375*^9, 3.502118317140625*^9, 3.502188159609375*^9, 
   3.50219561053125*^9, 3.502220027546875*^9, 3.5022690826875*^9, 
   3.5022765340625*^9, 3.502382106265625*^9, 3.5023822160625*^9, 
   3.502715544203125*^9, 3.51583080340625*^9, 3.5967085243122463`*^9, 
   3.596708637021061*^9, 3.597494579958144*^9, 3.597688086810854*^9, 
   3.5977424443769703`*^9, 3.597832282552351*^9, 3.597927333530581*^9, 
   3.6027691667787037`*^9, 3.603875491295205*^9, 3.603961075310915*^9, 
   3.604044936154121*^9, 3.604650783252792*^9}]
}, Open  ]],

Cell["That's reassuring.", "Text",
 CellChangeTimes->{{3.41400765103125*^9, 3.414007653390625*^9}}],

Cell["\<\
According to Golden and Riddle, the L2d stage lasts 6h longer than L2 at 25C. \
Under minimally inducing conditions the delay is 2-3h. \
\>", "Text",
 CellChangeTimes->{{3.501673132171875*^9, 3.501673138484375*^9}, {
  3.50167317828125*^9, 3.501673232328125*^9}}],

Cell[CellGroupData[{

Cell[BoxData[
 RowBox[{"l2dr1", "=", 
  RowBox[{"{", 
   RowBox[{
    RowBox[{"l2dDelay", "\[Rule]", 
     RowBox[{"6", " ", "cRiddleto20"}]}], ",", 
    RowBox[{"minL2dDelay", "\[Rule]", 
     RowBox[{"2.5", " ", "cRiddleto20"}]}]}], "}"}]}]], "Input",
 CellChangeTimes->{{3.50167326721875*^9, 3.50167333828125*^9}}],

Cell[BoxData[
 RowBox[{"{", 
  RowBox[{
   RowBox[{"l2dDelay", "\[Rule]", "7.576470588235296`"}], ",", 
   RowBox[{"minL2dDelay", "\[Rule]", "3.1568627450980395`"}]}], 
  "}"}]], "Output",
 CellChangeTimes->{3.501673338609375*^9, 3.501675638765625*^9, 
  3.501675715640625*^9, 3.501683414484375*^9, 3.501683678890625*^9, 
  3.501699729796875*^9, 3.5017005875*^9, 3.501700681875*^9, 
  3.501700919515625*^9, 3.50184303103125*^9, 3.501926134296875*^9, 
  3.502118316984375*^9, 3.50218815946875*^9, 3.502195610453125*^9, 
  3.502220016765625*^9, 3.5022690824375*^9, 3.50227643934375*^9, 
  3.5022765366875*^9, 3.502382106296875*^9, 3.50238221609375*^9, 
  3.502715544234375*^9, 3.515830803484375*^9, 3.5967085243446417`*^9, 
  3.59670864200736*^9, 3.597494579993956*^9, 3.5976880868479357`*^9, 
  3.597742444426847*^9, 3.597832282585091*^9, 3.597927333558969*^9, 
  3.60276916681028*^9, 3.6038754913050537`*^9, 3.603961075318894*^9, 
  3.604044936162532*^9, 3.604650783263659*^9}]
}, Open  ]],

Cell[CellGroupData[{

Cell[BoxData[
 RowBox[{"rWT", "=", 
  RowBox[{"Union", "[", 
   RowBox[{"rWT", ",", "l2dr1"}], "]"}]}]], "Input",
 CellChangeTimes->{{3.501673352796875*^9, 3.501673360203125*^9}}],

Cell[BoxData[
 RowBox[{"{", 
  RowBox[{
   RowBox[{"broodSize", "\[Rule]", "327"}], ",", 
   RowBox[{"hatchTime", "\[Rule]", "17.67843137254902`"}], ",", 
   RowBox[{"l1Molt", "\[Rule]", "32.2`"}], ",", 
   RowBox[{"l2dDelay", "\[Rule]", "7.576470588235296`"}], ",", 
   RowBox[{"l2Molt", "\[Rule]", "41.03921568627452`"}], ",", 
   RowBox[{"l3Molt", "\[Rule]", "50.50980392156863`"}], ",", 
   RowBox[{"l4Molt", "\[Rule]", "62.505882352941185`"}], ",", 
   RowBox[{"layTime", "\[Rule]", "3.788235294117648`"}], ",", 
   RowBox[{"minL2dDelay", "\[Rule]", "3.1568627450980395`"}], ",", 
   RowBox[{"progenyRate", "\[Rule]", "5.3`"}], ",", 
   RowBox[{"progenyStart", "\[Rule]", "64.4`"}], ",", 
   RowBox[{"\[Lambda]max", "\[Rule]", "0.06750865260094746`"}]}], 
  "}"}]], "Output",
 CellChangeTimes->{3.501673360484375*^9, 3.50167563996875*^9, 
  3.50167571565625*^9, 3.5016834145*^9, 3.501683678921875*^9, 
  3.5016997298125*^9, 3.50170058759375*^9, 3.50170068190625*^9, 
  3.50170091953125*^9, 3.5018430310625*^9, 3.501926134328125*^9, 
  3.502118317015625*^9, 3.5021881595*^9, 3.502195610484375*^9, 
  3.5022200179375*^9, 3.502269082515625*^9, 3.502276538890625*^9, 
  3.5023821063125*^9, 3.502382216109375*^9, 3.50271554425*^9, 
  3.51583080353125*^9, 3.596708524377124*^9, 3.5967086490298977`*^9, 
  3.5974945800266542`*^9, 3.597688086877473*^9, 3.597742444477891*^9, 
  3.597832282616889*^9, 3.597927333597247*^9, 3.602769166846043*^9, 
  3.60387549131654*^9, 3.6039610753257093`*^9, 3.604044936169202*^9, 
  3.604650783274493*^9}]
}, Open  ]]
}, Closed]],

Cell[CellGroupData[{

Cell["Stage durations", "Subsection",
 CellChangeTimes->{{3.501673592625*^9, 3.50167359509375*^9}}],

Cell[CellGroupData[{

Cell[BoxData[
 RowBox[{"rWT", "=", 
  RowBox[{"rWT", "~", "Union", "~", "\[IndentingNewLine]", 
   RowBox[{"{", 
    RowBox[{
     RowBox[{
      RowBox[{"l1Stage", "\[Rule]", 
       RowBox[{"l1Molt", "-", "hatchTime"}]}], "/.", "rWT"}], ",", 
     "\[IndentingNewLine]", 
     RowBox[{
      RowBox[{"l2Stage", "\[Rule]", 
       RowBox[{"l2Molt", "-", "l1Molt"}]}], "/.", "rWT"}], ",", 
     "\[IndentingNewLine]", 
     RowBox[{
      RowBox[{"l2dStage", "\[Rule]", 
       RowBox[{"l2Molt", "-", "l1Molt", "+", "l2dDelay"}]}], "/.", "rWT"}], 
     ",", "\[IndentingNewLine]", 
     RowBox[{
      RowBox[{"minL2dStage", "\[Rule]", 
       RowBox[{"l2Molt", "-", "l1Molt", "+", "minL2dDelay"}]}], "/.", "rWT"}],
      ",", "\[IndentingNewLine]", 
     RowBox[{
      RowBox[{"l3Stage", "\[Rule]", 
       RowBox[{"l3Molt", "-", "l2Molt"}]}], "/.", "rWT"}], ",", 
     "\[IndentingNewLine]", 
     RowBox[{
      RowBox[{"l4Stage", "\[Rule]", 
       RowBox[{"l4Molt", "-", "l3Molt"}]}], "/.", "rWT"}]}], 
    "}"}]}]}]], "Input",
 CellChangeTimes->{{3.501673605046875*^9, 3.501673804203125*^9}, {
  3.501673871140625*^9, 3.501673918484375*^9}}],

Cell[BoxData[
 RowBox[{"{", 
  RowBox[{
   RowBox[{"broodSize", "\[Rule]", "327"}], ",", 
   RowBox[{"hatchTime", "\[Rule]", "17.67843137254902`"}], ",", 
   RowBox[{"l1Molt", "\[Rule]", "32.2`"}], ",", 
   RowBox[{"l1Stage", "\[Rule]", "14.521568627450982`"}], ",", 
   RowBox[{"l2dDelay", "\[Rule]", "7.576470588235296`"}], ",", 
   RowBox[{"l2dStage", "\[Rule]", "16.41568627450981`"}], ",", 
   RowBox[{"l2Molt", "\[Rule]", "41.03921568627452`"}], ",", 
   RowBox[{"l2Stage", "\[Rule]", "8.839215686274514`"}], ",", 
   RowBox[{"l3Molt", "\[Rule]", "50.50980392156863`"}], ",", 
   RowBox[{"l3Stage", "\[Rule]", "9.470588235294116`"}], ",", 
   RowBox[{"l4Molt", "\[Rule]", "62.505882352941185`"}], ",", 
   RowBox[{"l4Stage", "\[Rule]", "11.996078431372553`"}], ",", 
   RowBox[{"layTime", "\[Rule]", "3.788235294117648`"}], ",", 
   RowBox[{"minL2dDelay", "\[Rule]", "3.1568627450980395`"}], ",", 
   RowBox[{"minL2dStage", "\[Rule]", "11.996078431372553`"}], ",", 
   RowBox[{"progenyRate", "\[Rule]", "5.3`"}], ",", 
   RowBox[{"progenyStart", "\[Rule]", "64.4`"}], ",", 
   RowBox[{"\[Lambda]max", "\[Rule]", "0.06750865260094746`"}]}], 
  "}"}]], "Output",
 CellChangeTimes->{{3.50167379265625*^9, 3.501673804671875*^9}, 
   3.5016738825625*^9, 3.501673921390625*^9, 3.50167564309375*^9, 
   3.501675715671875*^9, 3.50168341453125*^9, 3.5016836789375*^9, 
   3.50169972990625*^9, 3.501700587625*^9, 3.5017006819375*^9, 
   3.5017009195625*^9, 3.501843031109375*^9, 3.501926134390625*^9, 
   3.502118317078125*^9, 3.502188159546875*^9, 3.5021956105*^9, 
   3.502220022375*^9, 3.50226908259375*^9, 3.502276545171875*^9, 
   3.502382106328125*^9, 3.502382216140625*^9, 3.502715544359375*^9, 
   3.515830803625*^9, 3.596708524409903*^9, 3.596708652265005*^9, 
   3.597494580078116*^9, 3.597688086916366*^9, 3.597742444528098*^9, 
   3.597832282653165*^9, 3.597927333625793*^9, 3.602769166879531*^9, 
   3.6038754913306627`*^9, 3.60396107533356*^9, 3.604044936176165*^9, 
   3.6046507832873898`*^9}]
}, Open  ]]
}, Closed]],

Cell[CellGroupData[{

Cell["Growth rate and \[Alpha]", "Subsection",
 CellChangeTimes->{{3.598974608723228*^9, 3.598974612283531*^9}}],

Cell[TextData[{
 "This is the Laplace transform of the time to reach ",
 Cell[BoxData[
  FormBox["m", TraditionalForm]]],
 " for a Brownian motion with drift ",
 Cell[BoxData[
  FormBox[
   RowBox[{"\[Mu]", "<", "0"}], TraditionalForm]]],
 ". "
}], "Text",
 CellChangeTimes->{{3.502705451734375*^9, 3.502705483125*^9}, {
  3.502705544203125*^9, 3.50270558990625*^9}, {3.50270570921875*^9, 
  3.5027057136875*^9}, {3.50270628434375*^9, 3.50270629234375*^9}}],

Cell[TextData[Cell[BoxData[
 FormBox[
  RowBox[{
   RowBox[{"\[DoubleStruckCapitalE]", "\[VeryThinSpace]", 
    SuperscriptBox["\[ExponentialE]", 
     RowBox[{
      RowBox[{"-", "u"}], "\[VeryThinSpace]", 
      SubscriptBox["\[Tau]", "m"]}]]}], "=", 
   SuperscriptBox["\[ExponentialE]", 
    RowBox[{
     RowBox[{"m", "\[VeryThinSpace]", "\[Mu]"}], "-", 
     RowBox[{"m", 
      SqrtBox[
       RowBox[{
        RowBox[{"2", "u"}], "+", 
        SuperscriptBox["\[Mu]", "2"]}]]}]}]]}], TraditionalForm]]]], "Text",
 CellChangeTimes->{{3.502706148234375*^9, 3.50270614853125*^9}}],

Cell[CellGroupData[{

Cell[BoxData[
 RowBox[{"lt1", "=", 
  SuperscriptBox["\[ExponentialE]", 
   RowBox[{
    RowBox[{"m", " ", "\[Mu]"}], "-", 
    RowBox[{"m", 
     SqrtBox[
      RowBox[{
       RowBox[{"2", "u"}], "+", 
       SuperscriptBox["\[Mu]", "2"]}]]}]}]]}]], "Input",
 CellChangeTimes->{
  3.50270616184375*^9, {3.50270675109375*^9, 3.5027067525*^9}}],

Cell[BoxData[
 SuperscriptBox["\[ExponentialE]", 
  RowBox[{
   RowBox[{"m", " ", "\[Mu]"}], "-", 
   RowBox[{"m", " ", 
    SqrtBox[
     RowBox[{
      RowBox[{"2", " ", "u"}], "+", 
      SuperscriptBox["\[Mu]", "2"]}]]}]}]]], "Output",
 CellChangeTimes->{3.502705444625*^9, 3.50270616578125*^9, 3.5027067544375*^9,
   3.598974663781859*^9, 3.6027691669128304`*^9, 3.603875491350377*^9, 
  3.603961075344122*^9, 3.604044936186647*^9, 3.6046507833038177`*^9}]
}, Open  ]],

Cell[CellGroupData[{

Cell[BoxData[
 RowBox[{"Assuming", "[", 
  RowBox[{
   RowBox[{"\[Mu]", "<", "0"}], ",", 
   RowBox[{"Simplify", "[", 
    RowBox[{"lt1", "/.", 
     RowBox[{"u", "\[Rule]", "0"}]}], "]"}]}], "]"}]], "Input",
 CellChangeTimes->{{3.50270645471875*^9, 3.502706478125*^9}, {
  3.50270675784375*^9, 3.502706759328125*^9}}],

Cell[BoxData[
 SuperscriptBox["\[ExponentialE]", 
  RowBox[{"2", " ", "m", " ", "\[Mu]"}]]], "Output",
 CellChangeTimes->{3.50270647875*^9, 3.50270676009375*^9, 
  3.598974671387492*^9, 3.602769166949391*^9, 3.603875491365056*^9, 
  3.603961075356201*^9, 3.604044936199039*^9, 3.604650783316855*^9}]
}, Open  ]],

Cell[TextData[{
 "\n",
 Cell[BoxData[
  FormBox[
   FractionBox[
    RowBox[{"a", "(", "t", ")"}], 
    RowBox[{"\[Delta]", "\[VeryThinSpace]", "\[Nu]"}]], TraditionalForm]]],
 " is a Brownian motion with drift ",
 Cell[BoxData[
  FormBox[
   RowBox[{"\[Mu]", "=", 
    RowBox[{"-", 
     FractionBox["\[Alpha]", 
      RowBox[{"\[VeryThinSpace]", "\[Nu]"}]]}]}], TraditionalForm]]],
 ". The Laplace transform of the time to reach ",
 Cell[BoxData[
  FormBox["a", TraditionalForm]]],
 " is"
}], "Text",
 CellChangeTimes->{{3.50270634375*^9, 3.502706409625*^9}, 3.502706445*^9, {
   3.502706528328125*^9, 3.5027065455625*^9}, {3.5027065983125*^9, 
   3.502706605609375*^9}, 3.50270664753125*^9, {3.502707245640625*^9, 
   3.502707246046875*^9}, {3.502707355578125*^9, 3.502707373828125*^9}}],

Cell[CellGroupData[{

Cell[BoxData[
 RowBox[{"lt2", "=", 
  RowBox[{"(", 
   RowBox[{
    RowBox[{"lt1", "/.", 
     RowBox[{"{", 
      RowBox[{
       RowBox[{"m", "\[Rule]", 
        FractionBox["a", 
         RowBox[{"\[Delta]", " ", "\[Nu]"}]]}], ",", 
       RowBox[{"\[Mu]", "\[Rule]", 
        RowBox[{"-", 
         FractionBox["\[Alpha]", "\[Nu]"]}]}]}], "}"}]}], "//", 
    "FullSimplify"}], ")"}]}]], "Input",
 CellChangeTimes->{{3.50270586625*^9, 3.50270598034375*^9}, {
  3.502706610421875*^9, 3.502706663109375*^9}, {3.502706701140625*^9, 
  3.5027067679375*^9}, {3.502707249765625*^9, 3.502707278609375*^9}, {
  3.50270741321875*^9, 3.50270741371875*^9}, {3.50270975434375*^9, 
  3.502709757125*^9}}],

Cell[BoxData[
 SuperscriptBox["\[ExponentialE]", 
  RowBox[{"-", 
   FractionBox[
    RowBox[{"a", " ", 
     RowBox[{"(", 
      RowBox[{"\[Alpha]", "+", 
       SqrtBox[
        RowBox[{
         SuperscriptBox["\[Alpha]", "2"], "+", 
         RowBox[{"2", " ", "u", " ", 
          SuperscriptBox["\[Nu]", "2"]}]}]]}], ")"}]}], 
    RowBox[{"\[Delta]", " ", 
     SuperscriptBox["\[Nu]", "2"]}]]}]]], "Output",
 CellChangeTimes->{
  3.502705847953125*^9, {3.5027059015*^9, 3.5027059810625*^9}, 
   3.50270616821875*^9, 3.502706557421875*^9, 3.502706633828125*^9, 
   3.502706663859375*^9, 3.5027067403125*^9, 3.502706770453125*^9, {
   3.502707250984375*^9, 3.502707279390625*^9}, 3.5027074148125*^9, 
   3.50270975840625*^9, 3.598974690553156*^9, 3.602769167090786*^9, 
   3.603875491811962*^9, 3.60396107549723*^9, 3.604044936312587*^9, 
   3.604650783443396*^9}]
}, Open  ]],

Cell[CellGroupData[{

Cell[BoxData[
 RowBox[{"lt2", "=", 
  RowBox[{"(", 
   RowBox[{
    RowBox[{
     RowBox[{"lt1", "/.", 
      RowBox[{"{", 
       RowBox[{
        RowBox[{"m", "\[Rule]", 
         FractionBox["a", 
          RowBox[{"\[Delta]", " ", "\[Nu]"}]]}], ",", 
        RowBox[{"\[Mu]", "\[Rule]", 
         RowBox[{"-", 
          FractionBox["\[Alpha]", "\[Nu]"]}]}]}], "}"}]}], "/.", 
     RowBox[{"\[Nu]", "\[Rule]", 
      SqrtBox[
       FractionBox[
        RowBox[{"2", "\[Alpha]"}], "\[Lambda]"]]}]}], "//", "FullSimplify"}], 
   ")"}]}]], "Input",
 CellChangeTimes->{{3.50270586625*^9, 3.50270598034375*^9}, {
   3.502706610421875*^9, 3.502706663109375*^9}, {3.502706701140625*^9, 
   3.5027067679375*^9}, {3.502707249765625*^9, 3.502707278609375*^9}, {
   3.50270741321875*^9, 3.50270741371875*^9}, 3.50270974865625*^9}],

Cell[BoxData[
 SuperscriptBox["\[ExponentialE]", 
  RowBox[{"-", 
   FractionBox[
    RowBox[{"a", " ", 
     RowBox[{"(", 
      RowBox[{"\[Lambda]", "+", 
       SqrtBox[
        RowBox[{"\[Lambda]", " ", 
         RowBox[{"(", 
          RowBox[{
           FractionBox[
            RowBox[{"4", " ", "u"}], "\[Alpha]"], "+", "\[Lambda]"}], 
          ")"}]}]]}], ")"}]}], 
    RowBox[{"2", " ", "\[Delta]"}]]}]]], "Output",
 CellChangeTimes->{3.50270975003125*^9, 3.598974701851226*^9, 
  3.6027691673866777`*^9, 3.603875492324273*^9, 3.603961075805561*^9, 
  3.6040449366413527`*^9, 3.604650783857028*^9}]
}, Open  ]],

Cell[CellGroupData[{

Cell[BoxData[
 RowBox[{
  RowBox[{"lt2", "/.", 
   RowBox[{"u", "\[Rule]", "0"}]}], "//", "Simplify"}]], "Input",
 CellChangeTimes->{{3.50270598925*^9, 3.502705993109375*^9}, {
  3.502706030796875*^9, 3.50270603278125*^9}, {3.50270677228125*^9, 
  3.50270677528125*^9}}],

Cell[BoxData[
 SuperscriptBox["\[ExponentialE]", 
  RowBox[{"-", 
   FractionBox[
    RowBox[{"a", " ", "\[Lambda]"}], "\[Delta]"]}]]], "Output",
 CellChangeTimes->{
  3.502705994078125*^9, 3.502706033140625*^9, 3.502706169953125*^9, 
   3.50270655878125*^9, {3.502706746421875*^9, 3.5027067756875*^9}, {
   3.50270725334375*^9, 3.502707281515625*^9}, 3.502707417046875*^9, 
   3.598974719207883*^9, 3.602769167416945*^9, 3.603875492354364*^9, 
   3.6039610759347057`*^9, 3.604044936650264*^9, 3.604650783865552*^9}]
}, Open  ]],

Cell[TextData[{
 "The PDF of the time to reach ",
 Cell[BoxData[
  FormBox["a", TraditionalForm]]],
 " is"
}], "Text",
 CellChangeTimes->{{3.5027067886875*^9, 3.502706842078125*^9}}],

Cell[CellGroupData[{

Cell[BoxData[
 RowBox[{"pdf1", "=", 
  RowBox[{"Simplify", "[", 
   RowBox[{
    RowBox[{"InverseLaplaceTransform", "[", 
     RowBox[{"lt2", ",", "u", ",", "\[Tau]"}], "]"}], ",", 
    RowBox[{"a", ">", "0"}]}], "]"}]}]], "Input",
 CellChangeTimes->{{3.4605545850625*^9, 3.4605546099375*^9}, {
  3.46055464359375*^9, 3.46055464546875*^9}, {3.4607204705*^9, 
  3.460720477359375*^9}, {3.460720594171875*^9, 3.4607205956875*^9}, {
  3.502706852171875*^9, 3.502706853953125*^9}, {3.598974766379261*^9, 
  3.598974785359249*^9}}],

Cell[BoxData[
 FractionBox[
  RowBox[{"a", " ", 
   SuperscriptBox["\[ExponentialE]", 
    RowBox[{"-", 
     FractionBox[
      RowBox[{"\[Lambda]", " ", 
       SuperscriptBox[
        RowBox[{"(", 
         RowBox[{"a", "+", 
          RowBox[{"\[Alpha]", " ", "\[Delta]", " ", "\[Tau]"}]}], ")"}], 
        "2"]}], 
      RowBox[{"4", " ", "\[Alpha]", " ", 
       SuperscriptBox["\[Delta]", "2"], " ", "\[Tau]"}]]}]]}], 
  RowBox[{"2", " ", 
   SqrtBox["\[Pi]"], " ", "\[Delta]", " ", 
   SqrtBox[
    FractionBox[
     RowBox[{"\[Alpha]", " ", 
      SuperscriptBox["\[Tau]", "3"]}], "\[Lambda]"]]}]]], "Output",
 CellChangeTimes->{{3.460554594140625*^9, 3.460554610265625*^9}, 
   3.460554645875*^9, 3.46057201921875*^9, 3.460632743546875*^9, 
   3.46071634215625*^9, {3.460720472453125*^9, 3.46072047809375*^9}, 
   3.460720596109375*^9, 3.4609753075625*^9, 3.461925745078125*^9, 
   3.46201153396875*^9, 3.462026511125*^9, 3.4620969850625*^9, 
   3.462187458328125*^9, 3.4621889625*^9, 3.4622096695625*^9, 
   3.4622633910625*^9, 3.462301205484375*^9, 3.462352846328125*^9, 
   3.46245200665625*^9, 3.4624521414375*^9, 3.4624547906875*^9, 
   3.462455787046875*^9, 3.462528195765625*^9, 3.46255947746875*^9, 
   3.462615244484375*^9, 3.46270167809375*^9, 3.4627075175*^9, 
   3.462708608296875*^9, 3.462780892046875*^9, 3.462788092859375*^9, 
   3.462788743421875*^9, 3.462866901828125*^9, 3.463220838546875*^9, 
   3.463306780453125*^9, 3.463307013109375*^9, 3.4633929534375*^9, 
   3.46341476615625*^9, 3.463475557703125*^9, 3.4635682701117935`*^9, 
   3.463647771625*^9, 3.46368323171875*^9, 3.463730381609375*^9, 
   3.46373932371875*^9, 3.4637419473125*^9, 3.463763327296875*^9, 
   3.463824647890625*^9, 3.463841184484375*^9, 3.46391224409375*^9, 
   3.463999429875*^9, 3.464164037046875*^9, 3.464769691203125*^9, 
   3.46477430215625*^9, 3.46478162453125*^9, 3.46485605853125*^9, 
   3.464947963515625*^9, 3.46503696684375*^9, 3.465050795625*^9, 
   3.4652002408125*^9, 3.46520761978125*^9, 3.465466388875*^9, 
   3.465552916484375*^9, 3.465557977671875*^9, 3.46556681909375*^9, 
   3.46557517459375*^9, 3.465633660734375*^9, 3.46572471746875*^9, 
   3.465740631015625*^9, 3.4658119945625*^9, 3.4659873818125*^9, 
   3.46599797425*^9, 3.466071121734375*^9, 3.46624780871875*^9, 
   3.466263216765625*^9, 3.46633383721875*^9, 3.46634723584375*^9, 
   3.466421068890625*^9, 3.466435093375*^9, 3.46649702884375*^9, 
   3.466856226484375*^9, 3.466938783015625*^9, 3.467025138234375*^9, 
   3.46710903315625*^9, 3.467366282796875*^9, 3.502706862359375*^9, 
   3.502707420671875*^9, 3.598974746288371*^9, {3.598974777130969*^9, 
   3.598974786603457*^9}, 3.6027691677035093`*^9, 3.603875492673012*^9, 
   3.603961076164137*^9, 3.6040449368931417`*^9, 3.6046507841009197`*^9}]
}, Open  ]],

Cell[TextData[{
 "Now, I want to pick \[Alpha] so that the worm takes twice as long to reach \
the L2d molt in the wild as it does in the lab, i.e. 33 hours instead of 16. \
But since there is a distribution of times, it\[CloseCurlyQuote]s not obvious \
which one should be double the lab time. My first thought was to use the \
mean, which is simple: ",
 Cell[BoxData[
  FormBox[
   RowBox[{
    SubscriptBox["\[Mu]", "\[Tau]"], "=", 
    FractionBox["a", "\[Alpha]"]}], TraditionalForm]],
  FormatType->"TraditionalForm"],
 ". In other words, to double the time, I use ",
 Cell[BoxData[
  FormBox[
   RowBox[{"\[Alpha]", "=", "0.5"}], TraditionalForm]],
  FormatType->"TraditionalForm"],
 ". "
}], "Text",
 CellChangeTimes->{{3.598975209275113*^9, 3.598975360772929*^9}}],

Cell[CellGroupData[{

Cell[BoxData[
 RowBox[{"Assuming", "[", 
  RowBox[{
   RowBox[{"a", ">", "0"}], ",", 
   RowBox[{"{", 
    RowBox[{
     RowBox[{
      SubsuperscriptBox["\[Integral]", "0", "\[Infinity]"], 
      RowBox[{"pdf1", 
       RowBox[{"\[DifferentialD]", "\[Tau]"}]}]}], ",", 
     RowBox[{
      SubsuperscriptBox["\[Integral]", "0", "\[Infinity]"], 
      RowBox[{"\[Tau]", " ", "pdf1", 
       RowBox[{"\[DifferentialD]", "\[Tau]"}]}]}], ",", 
     FractionBox[
      RowBox[{
       SubsuperscriptBox["\[Integral]", "0", "\[Infinity]"], 
       RowBox[{"\[Tau]", " ", "pdf1", 
        RowBox[{"\[DifferentialD]", "\[Tau]"}]}]}], 
      RowBox[{
       SubsuperscriptBox["\[Integral]", "0", "\[Infinity]"], 
       RowBox[{"pdf1", 
        RowBox[{"\[DifferentialD]", "\[Tau]"}]}]}]], ",", 
     RowBox[{
      RowBox[{
       FractionBox[
        RowBox[{
         SubsuperscriptBox["\[Integral]", "0", "\[Infinity]"], 
         RowBox[{"\[Tau]", " ", "pdf1", 
          RowBox[{"\[DifferentialD]", "\[Tau]"}]}]}], 
        RowBox[{
         SubsuperscriptBox["\[Integral]", "0", "\[Infinity]"], 
         RowBox[{"pdf1", 
          RowBox[{"\[DifferentialD]", "\[Tau]"}]}]}]], "/.", 
       RowBox[{"\[Alpha]", "\[Rule]", "0.5"}]}], "/.", "params"}]}], "}"}]}], 
  "]"}]], "Input",
 CellChangeTimes->{{3.50270688821875*^9, 3.50270691059375*^9}, {
  3.502707086515625*^9, 3.5027071114375*^9}, {3.50270748121875*^9, 
  3.502707499546875*^9}, {3.502707555375*^9, 3.50270755615625*^9}, {
  3.5989750401859827`*^9, 3.598975044505694*^9}}],

Cell[BoxData[
 RowBox[{"{", 
  RowBox[{
   SuperscriptBox["\[ExponentialE]", 
    RowBox[{"-", 
     FractionBox[
      RowBox[{"a", " ", "\[Lambda]"}], "\[Delta]"]}]], ",", 
   FractionBox[
    RowBox[{"a", " ", 
     SuperscriptBox["\[ExponentialE]", 
      RowBox[{"-", 
       FractionBox[
        RowBox[{"a", " ", "\[Lambda]"}], "\[Delta]"]}]]}], 
    RowBox[{"\[Alpha]", " ", "\[Delta]"}]], ",", 
   FractionBox["a", 
    RowBox[{"\[Alpha]", " ", "\[Delta]"}]], ",", "32.83137254901962`"}], 
  "}"}]], "Output",
 CellChangeTimes->{3.5027069120625*^9, 3.502707114421875*^9, 
  3.50270742384375*^9, 3.502707489140625*^9, 3.5027075580625*^9, 
  3.598974810387065*^9, 3.598975053878232*^9, 3.602769176786302*^9, 
  3.603875505292612*^9, 3.603961088101366*^9, 3.6040449481108627`*^9, 
  3.604650795956224*^9}]
}, Open  ]],

Cell[CellGroupData[{

Cell[BoxData[
 RowBox[{"Plot", "[", 
  RowBox[{
   RowBox[{"Evaluate", "[", 
    RowBox[{
     RowBox[{"pdf1", "/.", 
      RowBox[{"\[Alpha]", "\[Rule]", "0.5"}]}], "/.", "params"}], "]"}], ",", 
   RowBox[{"{", 
    RowBox[{"\[Tau]", ",", "0", ",", "30"}], "}"}], ",", 
   RowBox[{"PlotRange", "\[Rule]", "Full"}]}], "]"}]], "Input",
 CellChangeTimes->{{3.460558596953125*^9, 3.460558648046875*^9}, {
  3.460558700265625*^9, 3.460558700484375*^9}, {3.46072095384375*^9, 
  3.460721006625*^9}, {3.46072114503125*^9, 3.460721242765625*^9}, {
  3.460721329375*^9, 3.46072132953125*^9}, {3.502706974296875*^9, 
  3.5027070694375*^9}, {3.5027075801875*^9, 3.502707580296875*^9}, {
  3.502708493390625*^9, 3.50270849409375*^9}, {3.598974834277413*^9, 
  3.598974840228734*^9}, {3.598975066427389*^9, 3.598975074483431*^9}}],

Cell[BoxData[
 GraphicsBox[{{}, {}, 
   {Hue[0.67, 0.6, 0.6], LineBox[CompressedData["
1:eJwtl3c4lf/7wG0OzrFLGWVE9sjmnPttVSqzj9CyhcI5skLISFYlJ3TOk5BQ
kqIhMpKIREZRyk5GZc/C73yv6/f881yvf+73+7lf97geKbcAO08WJiYmXWYm
pv+9lwdaGmVTCkhM///05IheMO6LhcSjdcXXuse4kEiHm2jfDbhu7TtgnpQv
G2LzoJe1Lx+ortzy1MUgTYE/22+s9ZaD79snO+cb7fQv3ymOWNF8BlgNh12d
o7DBPxt9z6W0F6B052TBpvJjg4mK43pzpq9geHrO7KV4puFpz2mpmZxaSGlh
SqHhZg19eWoTliPr4QZth0BoiYGRrMfl8OAHr2HKwkfXzT/SaPCVVcBibwNI
4raZfd39zIgmst3jPHsjbKwWmpYc+2n0n/+g47zmW3iyzmGiLSNM5GsusqS4
NEFqHv82H0MjYususslsWjPcjo3b2JHlQkwI09MNqH4HVQo+bUyNMUTUyaT8
Z6IFzETPHAivu038q9Cy22/be/g8Hj9elv6C+Dw2XeSXaRvIayhwJ059JJL7
nbjPUj6AZPRgPqvpOFFJS3prMqcdZuxsJz5L/SWOp04teLd1wLJrY3HnKIH0
MdBpcSHyIzjJS3yXSt1NUr1T418h1AlKx0p9FVrVSSnvpSYDH3QCF/H56Jwe
Ik2sJLhrGndBaoUm88SmJWm/7NT3ud4u6OeX9Tp+7zipwMbK8Yl/N5xekQru
6PYiMV8s7yKz9wBF08n27XQg6fT9bZbqWA9E+DKb7g+IIr36FN48o/kJ5qaT
8FhHImkHy6BxWcsnUPCKtHyqcIMUomr6yt/lM9gVWeWrCNJJPceLdFRXPsPx
Xtum9tq7JI1Enie/03phv5+B/5rRQ9LVigClUtk+oArJdPB1V5B+DXbfO1fd
B7nD2x+Fn6omWfDq7Va2+wJyfKrnlbIaSIV6GG164guMpXXO1Yy+I7F5MomU
RH8Fbrv4VM2AjyTXdI9rvtv6oSrHKU7N7xOptuYdTrG0H5SEha01aP0k8Snl
+EnTb0BuFK97QB0mhW9L3yz++g0Gz+S06imMk3pNlsK8Kd8hwmwz/1/xNEkr
wGlBnmsA5H/lndHeOUe6Qa/x+5kzAE85TBJ4VhZJs81SE4Xag+CK3dhjcXGN
ZLmY4ObVNgj/epIipOo3Sfb8wX9uaAxBXP99pnYfFoiXKyqZjxwCneTpWeI4
O5QbffG2ezcEjoTlTsEhHAzb8ciVCw3DaCO1ztiNAPw+xFEB52G4r8Ojvl4t
AKTogFzKg2FIOpcpT8wUBr+beac6l4bhZMC47u232wEr6d6pYTwCbx4y7e2y
FoPW1+x911NHgCd2buS6wS5Y69W9Ods7AlRZXYOGt1JQqcnlUqQwCuQbLx88
dpKFkLQ+xdMRoxASuLASoS4PWhPFS8IfRiHRWXs03VIR5k0u1L+XHIO134aO
B56qwOPbFimx5DH41hFrNFWhDv6rO47pNzB4fO+l4meaMFVaNV3o+QPU+vYL
DuvoQjFXyvNTL35A6eODZ4Rf6oOX+4lLwrhxkC0TVCzzNgLZWqUj74+Pw9/x
usje/QCjov+2xT4cB/0ceykrRWPIP982rLc5DgeeXTgQ3mICLu3Ywxnrn2DN
ceu28yUz+BZHNDm18BPyY8D8s9FBoA3g8cLmE1Ab/ROHMz4EjvoDva2ZE7C/
oHdJ1/kIfPoT5adnMAmftnXclAm2AaqFtd5MyiRkTETuelpiC3YFu1gLv08C
03n9hrgZO2h3qs8WujQF16pyqSM59pD69Lp7a9cU/BhJC/fkdoBDfK6ql2Sn
wYFJz4QvzhGaG5kb/zRPA+YW3p9IPwH1aqYzLYTfwFlb93te0xWikoWqYlx+
A52wKtEu5gZGP0bjdct/Qyj9h81zbnd4SYvfec/+D+i4UdkPrntAOXuTeQw2
A5b9s7iTEj7Q5SdrJSYyB5m6Fy7cUqKABj21Ypk4BwWU4G9WLRS4/m5RtMtr
DpyDHKLZfQLBSubt6JXKOSDu9ZtQenQeWvs8LyyfmAfhh9FDtpYh8Ma0qKAz
fwEMXR/C1/YIUL9aNrnybgEWDdrC50MjIafvharkzAJMLvdvfJC6CGF+7yp9
DRfBnMabmB0aBapZk22sPYsQaUJQZL8ZA7QppSVt9mW4/MVOsNE6Dsjpj81p
Z1ZhSdGQhe31FRjor0yuT1sFxZ/MPUXbkuCw3OuO8YpVuJxx4AbuXBLIVXc6
7WNag/6C1qY1kWToH5v3a8teA8WVmP26XimwX087c7NlHcxSirnfLaWB+ODL
cTflDRALiRJ2c00HpgVKdovtBjxrtw3hTUiHMQ7FQ+qhG3DkwLHlsOJ0KFWl
lW683oATyfi2zD/pQIoKD8p22ASCb1n0t9Ab4CxhyNIeuwUPH9T9dojKADON
hQqt4i144f+BwpKTAXvNSzzpH7ZAva4/+mxNBoQ9T/PQ4mVCu/Zq/gv7mwFo
YKOZ2YEJ+Zl35sYEUaFTZeAq9osJSZ6QKjxw/CY06lb9tN5iQnouLhL9wTfh
uXEmYhVkRkf3hNWqpN8Emr3VvI8uMwoVVyEINN8Et4u19rqxzGiZcsahRy0T
5ttyxLu2s6AKlzzRsKVMGPscHpygyIJCmgSThfBZ8HnoWLsekQXtIOHtKbJZ
ULVIiLnjxoIESgc3g+yyIE48evRcKQvKdxIVLyjJAuFzzg84TVmR42LCzJBd
Nihy3m2ycWBF8xPXWMne2YDyx0dunWVFOGP8VvXFbDjX5yemTGVFQoGSh1KL
sqHRLDLV5gcrWhsjluxYzYYgiVv+txLZEI8Vm5d52i1IrvyWPEJnQ3entet7
cm5B7tHdRUqP2RCrX1q1/ONb0JZUNFjTx4b2XVKw2dl1C2SXn9mMKLCjj+x0
PpIQDbrbuzSV2thRMk/dl6FkGkz4bLMOGmJH/Jk6ygPZNNhkO362ZpEdKZb9
5iwspIGi4fBdawkOdP3kKF/WaxrEFs0IB/lzIC3uLRPuJRpkm+zTqInlQI/M
9BrOMNPh0fcQS44sDiTdJqOcgafDV6HNhOw6DkS5RvC130MHzRjelVf8nKhz
dEs8w44OB8VshDj2cKLQ24ZxZ0/R4fTzDDVrfU50qw4vIeJNh+RfO72HXTnR
dJVR4vdIOow4Knxhr+BEuyTPnrQqoMMNjf3VVvZcCOzPJXFO00Gt3+kA0ZsL
VX9rkr81T4e2eL9upQgutE87zZ1znQ4cfdRprjwupL28ezycC4OIqFGxN7+4
kLL0d9cmGQxE964UPdniQrKVu/TNFTF43smtlSuIQy6KLznvqmMwK6t55KIe
DpnJHS37Z4SBx/uYSN14HLLiQXj1/zBgDqZyyWXhUKlyfOIjJwxyJIupwg9w
aC1mQ5vgjEEfpePhXAcOsbubmQf6YGApKvm9RIwb9cgeLOmJxGDqtYYPTZUb
vf9CPehxCYMrZ82XrhhzoxzVRP3eBAwaas/hvc5wI89cRwnvqxjoeFYTd1dw
I180x0rMwaCb0NFCaOJGyws/HP/kYUCuHLHf6ONG6l7ZrAn3MHjAw+3/dZMb
0dzy7NwfYow9ILH+ToAHNcjiA0vKMBg7rXH5hSwPcn/l+v1LOQa7yh1zqId4
kMUsS9JUJQavTpxTjDvFg4yvdaIP1RgcZ495TiHzIKwtbV9WLQZUx6J2q0we
9L54uWL4DQZcW0ubXCM8yF5bPMDhAwb3inEpK4s8qPIOq014BwYmdhLbxzl5
0dc/3VqXOzGIvGem9kaFF2XuvTju9AmDHdaO1U8QL6pI9tst3cvwsXr2QO5R
XmTUEKLX08fwcTjD+eIFXvR7w61vuR+DtKXC6bOpvCj6EGvrme8YKN6pCj1+
hxf18ur5vRnAoPlgO6tFOS8Smetdwg0x/M0PX9N9y4viOWyzDIcZ/rAlMbk+
XmRz5H684wjDnzmuWHiaF1VC9KzLKAZGM+JarJu8SPssN95+DIMv2er1c/x4
9HFZjFf7Bwa07hK+kD14VNOqaS0wzsgPQd55XR+P7lwb8v3MYDGL/EdRVnj0
3711LP4nxti3Epss7nj0KapNWnwCg9u12ZaJoXg0GSOqf5vBp9eEbvOk4pH0
iKg41yTDh9a1X9dy8eh1SgznKQYP+XMbCT/Do5a/EToYg/PuJ6Rkt+BRkXz5
6FsGu40x9YsP4FGzs7nFVwbL7IpUzJvHo7p9PblfGDzmtHJhDycBHXQIl2lk
8D1qYMt9MQI6kdiJozHYq+O3qKo6AW0GzKecYLA8t493uRkBRd4IHv7ffSbM
xl7oOBFQtFKQcT7jvvejnTmr/QhocUfSiDyDfau+HoNYAgp727l+i/G9Skv2
hW8yCcidfaZulZGPX2qdSwdKCMiCk+OMGYNLfY+Yt9UREKvOa9mLjHz632um
2vQQEGG3rcpdRr5nd9buc9ogoIAL9r9fMPw8sdeP+y7Ah8idndxFDH+B1592
ucrxoTuXtCCe4XeRvYTia82HqO4lFTiG/2dI7vUfdz6kkSB+rPwbBiERefzn
w/jQaqFajwWjflZns8oi8viQcTmPzH5Gfb1UEtraesaHOoXu2pV8xiDc66pV
fCsfIihEiDEx6vNff/zv1AU+tCHVrHGBUb8xo5UiHdL8qEmb7cyjFoafmBCi
gAo/SuYfdrrZjIGxpJbnUV1+VEpoOuL3FgMWp7KnvYf5kfGs0cBsPQbx7feO
DgXxo2CTskOHXzD8nHWPkI7mRztuhvbXPsXAHCd11yOJH1Ua67yUZfQnhxk2
P3GbHwleqF1vZvTzlZc30uea+BHZyKyfzOj/lILoDpYdAiinp5vX7woGh7R8
BEVkBJDr2a5NOcY84Wq0s5dXEUD7z9ivfWLMm/jRPf2HjQXQ9jXrJKEIRj9K
t41TfQSQU8j2q/x+DB+5optyVQKIu913Q9kaA1vsifLhE4JI7f5g5AteDPiV
6QGnPAVRzn2V9sOM+dpeHV8eECCIZMhFJX2sjPP7HfSocYKo/Mld32+MeWyy
c9P0e4kgoo5VX7k6QQet7EMnAv4JIiXfPt4nDXTYTh1NyrgthGy07ZNiA+kg
qvQsfrVQCFUqi7E+9KPDzobL0aceC6HNC+aok7EvJGcVguXfCCHd6iYinzMd
9hwhu1RPCCEDA9sPxw/TYR/bhs7oPmFUd6xB2EiGDtZB28Y0W4WRmGZOU/RH
GiT+Z0HqWhZBZj/VH4TI0OC8fp5zS6wo8ovd2SZNzwazmfVw/9GdaCsckuSU
s+CSka3rTj0JtGThVPfi400weHTraVTdLsTH6l6TcY4K51bnYt7hpZDbpF3H
ZZ0MWFPiH1Cxl0YOoj6htlvpYFTyMDczUwa5vv4AxPHrMCd4yOVYgyzivL1m
dnLyGoyluhwL5JRDfo089pscV8FiJtTih448Ko9hUS/zToVf7lznn0bvRUme
tG++75Nhv+x2lsQGBcS/9COXciwJBD/IXX08o4hGFpYOc4pcAfErZTY6Osqo
JWS3TWPXZchW0ucXOqOChghmo0avEqB1p7H2QroqWqAwD+rWxoOBeMN1tc9q
iDXN+CeuNg4IrPlBrrHqiPM/Nty1wViQvLTLyElOA3k5PCcNb14C3J6Tz+2a
NVCnQoNHmMYlUCXuKAs9pYmKYhqaSVExEDgg+OYQ0z50szDfi3I9GmYWUu0t
svehgr/1goO2UXBArYlmoaKF2GoeOYwpXYTaBcO/K+1a6LWLmE7rVgT4K2t+
7fTURmczPZPlVsOB+Mejxwmng1yOSgq+n7oA5rKilvh8HbRP8N/xtI0w2BuT
HNagq4uovE81TkiFgaKnft2er7poLqdmmyuEgmetd/xTih6yVCUFlYeGQF1u
j8eciD7SOBzSfv9BMCwWb62ovdBHM4IceN5fQeC+pwRHszRAjZ6BDhKmQTCn
mKFTPmuAfF/87VylnofKgr/DS1cM0d4W41nb9UA4biaDDCWN0Eq+G/0+4/9B
zC/xpWq9EcpTmixl7aGACPe5J5YORCS5e53tgxUFCkwvhs86EVFz1MUniUco
oHnxqmnGSSJ67cnUZXKIAlazjz/1uRKRTdVl/ypzClz+vLTmfo6I/jntESwz
osBqfrRJ+CUiGqMdmShVpMBXw4zuwhIiKhONW2HipIB3cAFm8YiIvtMe/2xh
o8Dyo2eevx4T0dYp5oMZLBQQlO5b0XhORJT+DEf5TTIc5pIQr6ln3M9F4/l/
S2R41VPo0f2JiDgiRCwaR8lwiFCpEtJHREJOHirUYTL0HWhZFu0nojcTK9Ee
g2RYrJq+cnqIiEz7QwI4+smgkqdeOjlFRO5kWpB1FyPeV+OQ1N9E9GW1p1n6
IyOe8FFQmyUitgrvK8sfyOCVGNwZtERE3i/lbO+0MOLVX6ZtXyWiT9g2p6Bm
MsSuZ7lXrRORw9DUB4u3ZODXuq98aoOIVL0vl+16Q4Ycv6qlrS0i8pNu21iq
J8P/AVnm9Iw=
     "]]}},
  AspectRatio->NCache[GoldenRatio^(-1), 0.6180339887498948],
  Axes->True,
  AxesLabel->{None, None},
  AxesOrigin->{0, 0},
  Method->{},
  PlotRange->{{0, 30}, {0., 0.02823582718096398}},
  PlotRangeClipping->True,
  PlotRangePadding->{
    Scaled[0.02], 
    Scaled[0.02]}]], "Output",
 CellChangeTimes->{{3.460558637796875*^9, 3.460558648515625*^9}, 
   3.46055870090625*^9, 3.460572024125*^9, 3.460632748765625*^9, 
   3.4607163471875*^9, {3.460720995984375*^9, 3.46072100703125*^9}, {
   3.460721179734375*^9, 3.46072124315625*^9}, 3.46072133*^9, 
   3.460975313640625*^9, 3.4619257510625*^9, 3.46201154025*^9, 
   3.462026517234375*^9, 3.46209699109375*^9, 3.462187462578125*^9, 
   3.462188966484375*^9, 3.462209673640625*^9, 3.462263395234375*^9, 
   3.46230120959375*^9, 3.462352850375*^9, 3.4624520108125*^9, 
   3.4624521454375*^9, 3.462454794671875*^9, 3.4624557910625*^9, 
   3.462528201828125*^9, 3.462559481703125*^9, 3.462615250625*^9, 
   3.462701683984375*^9, 3.4627075234375*^9, 3.4627086143125*^9, 
   3.462780896140625*^9, 3.46278809878125*^9, 3.4627887493125*^9, 
   3.462866906625*^9, 3.463220844578125*^9, 3.463306786484375*^9, 
   3.463307019015625*^9, 3.4633929594375*^9, 3.46341477034375*^9, 
   3.46347556171875*^9, 3.463568276268753*^9, 3.4636477775*^9, 
   3.463683235859375*^9, 3.463730386171875*^9, 3.46373932971875*^9, 
   3.463741953171875*^9, 3.463763331453125*^9, 3.46382465403125*^9, 
   3.463841188640625*^9, 3.463912250125*^9, 3.463999436109375*^9, 
   3.464164041421875*^9, 3.4647696954375*^9, 3.464774306265625*^9, 
   3.464781628671875*^9, 3.464856063046875*^9, 3.464947969484375*^9, 
   3.465036972890625*^9, 3.465050799859375*^9, 3.465200245*^9, 
   3.46520762571875*^9, 3.46546639328125*^9, 3.46555292240625*^9, 
   3.465557983609375*^9, 3.46556682334375*^9, 3.4655751786875*^9, 
   3.46563366484375*^9, 3.46572472421875*^9, 3.465740635234375*^9, 
   3.465812000609375*^9, 3.465987386078125*^9, 3.4659979784375*^9, 
   3.466071126125*^9, 3.466247814640625*^9, 3.466263220890625*^9, 
   3.466333843328125*^9, 3.466347240078125*^9, 3.46642107496875*^9, 
   3.4664350974375*^9, 3.46649703290625*^9, 3.46685623228125*^9, 
   3.46693878903125*^9, 3.4670251443125*^9, 3.467109037359375*^9, 
   3.46736628734375*^9, 3.502707001828125*^9, {3.502707033796875*^9, 
   3.50270706975*^9}, 3.50270742628125*^9, 3.50270758075*^9, 
   3.50270849465625*^9, {3.598974824629266*^9, 3.598974840576742*^9}, 
   3.598975074964431*^9, 3.6027691769039392`*^9, 3.603875506639204*^9, 
   3.603961090203862*^9, 3.6040449486479397`*^9, 3.6046507974637012`*^9}]
}, Open  ]],

Cell[CellGroupData[{

Cell[BoxData[
 RowBox[{
  RowBox[{
   RowBox[{"Solve", "[", 
    RowBox[{
     RowBox[{
      RowBox[{
       SubscriptBox["\[PartialD]", "\[Tau]"], "pdf1"}], "\[Equal]", "0"}], 
     ",", "\[Tau]"}], "]"}], "/.", 
   RowBox[{"\[Alpha]", "\[Rule]", "0.5"}]}], "/.", "params"}]], "Input",
 CellChangeTimes->{{3.5027076061875*^9, 3.502707640609375*^9}, {
  3.59897547301729*^9, 3.598975476729842*^9}}],

Cell[BoxData[
 RowBox[{
  StyleBox[
   RowBox[{"Solve", "::", "ifun"}], "MessageName"], 
  RowBox[{
  ":", " "}], "\<\"Inverse functions are being used by \
\[NoBreak]\\!\\(Solve\\)\[NoBreak], so some solutions may not be found; use \
Reduce for complete solution information. \\!\\(\\*ButtonBox[\\\"\
\[RightSkeleton]\\\", ButtonStyle->\\\"Link\\\", ButtonFrame->None, \
ButtonData:>\\\"paclet:ref/message/Solve/ifun\\\", ButtonNote -> \
\\\"Solve::ifun\\\"]\\)\"\>"}]], "Message", "MSG",
 CellChangeTimes->{3.598974848281289*^9, 3.5989754780841417`*^9, 
  3.602769177511683*^9, 3.603875507371916*^9, 3.603961090861389*^9, 
  3.604044949248019*^9, 3.604650798200562*^9}],

Cell[BoxData[
 RowBox[{"{", 
  RowBox[{
   RowBox[{"{", 
    RowBox[{"\[Tau]", "\[Rule]", 
     RowBox[{"-", "288.35144277269364`"}]}], "}"}], ",", 
   RowBox[{"{", 
    RowBox[{"\[Tau]", "\[Rule]", "3.738143333315052`"}], "}"}]}], 
  "}"}]], "Output",
 CellChangeTimes->{{3.502707607609375*^9, 3.502707641609375*^9}, 
   3.5989748482831078`*^9, 3.5989754780871363`*^9, 3.602769177537127*^9, 
   3.60387550737499*^9, 3.603961090863576*^9, 3.604044949250264*^9, 
   3.604650798202485*^9}]
}, Open  ]],

Cell[CellGroupData[{

Cell[BoxData[
 RowBox[{"median\[Tau]", "=", 
  RowBox[{"\[Tau]m", "/.", 
   RowBox[{"FindRoot", "[", 
    RowBox[{
     RowBox[{
      RowBox[{
       RowBox[{
        RowBox[{
         SubsuperscriptBox["\[Integral]", "0", "\[Tau]m"], 
         RowBox[{"pdf1", 
          RowBox[{"\[DifferentialD]", "\[Tau]"}]}]}], "\[Equal]", 
        RowBox[{"0.5", 
         SuperscriptBox["\[ExponentialE]", 
          RowBox[{"-", 
           FractionBox[
            RowBox[{"a", " ", "\[Lambda]"}], "\[Delta]"]}]]}]}], "/.", 
       RowBox[{"\[Alpha]", "\[Rule]", "0.5"}]}], "/.", "params"}], ",", 
     RowBox[{"{", 
      RowBox[{"\[Tau]m", ",", "5"}], "}"}]}], "]"}]}]}]], "Input",
 CellChangeTimes->{{3.5027081703125*^9, 3.50270828596875*^9}, {
   3.502708970921875*^9, 3.5027089785*^9}, 3.598975505793767*^9}],

Cell[BoxData["13.94385665897142`"], "Output",
 CellChangeTimes->{
  3.502708229453125*^9, {3.50270827621875*^9, 3.50270829890625*^9}, 
   3.5027089905625*^9, 3.598974891151526*^9, 3.598975547299252*^9, 
   3.6027692168239737`*^9, 3.603875552624436*^9, 3.6039611341484756`*^9, 
   3.604044994885913*^9, 3.6046508491775417`*^9}]
}, Open  ]],

Cell["\<\
OK, here's the problem. The mean is 33 hours, but the mode is only 3.7, \
median 14. It's a long-tailed distribution and the mean is not \
representative. One effect is that I need high volatilities to get \
substantial option values\[LongDash]the volatility only has 4 hours in which \
to act. Of course, this is absurd. An L2d does not develop in 3.7 h. I need \
to change my default \[Alpha] to something much slower. So instead let's try \
finding \[Alpha] such that the mode is 33 h.\
\>", "Text",
 CellChangeTimes->{{3.50270744765625*^9, 3.50270745971875*^9}, {
  3.502707575828125*^9, 3.50270760325*^9}, {3.50270764859375*^9, 
  3.50270765596875*^9}, {3.502708137203125*^9, 3.50270815990625*^9}, {
  3.502708307375*^9, 3.50270834959375*^9}, {3.502708380421875*^9, 
  3.502708418421875*^9}, {3.598975317798869*^9, 3.598975322569936*^9}, {
  3.5989753926176662`*^9, 3.598975452309608*^9}}],

Cell[CellGroupData[{

Cell[BoxData[
 RowBox[{"params2", "=", 
  RowBox[{"DeleteCases", "[", 
   RowBox[{"params", ",", 
    RowBox[{"\[Alpha]", "\[Rule]", "_"}]}], "]"}]}]], "Input",
 CellChangeTimes->{{3.5027085014375*^9, 3.50270852421875*^9}}],

Cell[BoxData[
 RowBox[{"{", 
  RowBox[{
   RowBox[{"a", "\[Rule]", "8.839215686274514`"}], ",", 
   RowBox[{"\[Lambda]", "\[Rule]", "0.04216247105682406`"}], ",", 
   RowBox[{"\[Delta]", "\[Rule]", "0.5384615384615385`"}], ",", 
   RowBox[{"dValue", "\[Rule]", "0.5120625158386006`"}]}], "}"}]], "Output",
 CellChangeTimes->{3.5027085245*^9, 3.598975563684849*^9, 
  3.602769216933531*^9, 3.603875552663918*^9, 3.603961134188602*^9, 
  3.604044994918865*^9, 3.604650849235276*^9}]
}, Open  ]],

Cell[CellGroupData[{

Cell[BoxData[
 RowBox[{"mode\[Tau]", "=", 
  RowBox[{
   RowBox[{"\[Tau]", "/.", 
    RowBox[{
     RowBox[{"Solve", "[", 
      RowBox[{
       RowBox[{
        RowBox[{
         SubscriptBox["\[PartialD]", "\[Tau]"], "pdf1"}], "\[Equal]", "0"}], 
       ",", "\[Tau]"}], "]"}], "\[LeftDoubleBracket]", "2", 
     "\[RightDoubleBracket]"}]}], "//", "Simplify"}]}]], "Input",
 CellChangeTimes->{{3.5027076061875*^9, 3.502707640609375*^9}, {3.50270846*^9,
   3.50270846928125*^9}, {3.502708571109375*^9, 3.502708572859375*^9}, {
  3.502708878328125*^9, 3.502708889*^9}}],

Cell[BoxData[
 RowBox[{
  StyleBox[
   RowBox[{"Solve", "::", "ifun"}], "MessageName"], 
  RowBox[{
  ":", " "}], "\<\"Inverse functions are being used by \
\[NoBreak]\\!\\(Solve\\)\[NoBreak], so some solutions may not be found; use \
Reduce for complete solution information. \\!\\(\\*ButtonBox[\\\"\
\[RightSkeleton]\\\", ButtonStyle->\\\"Link\\\", ButtonFrame->None, \
ButtonData:>\\\"paclet:ref/message/Solve/ifun\\\", ButtonNote -> \
\\\"Solve::ifun\\\"]\\)\"\>"}]], "Message", "MSG",
 CellChangeTimes->{3.598975575948175*^9, 3.602769217425107*^9, 
  3.603875553130828*^9, 3.603961134697302*^9, 3.6040449953953*^9, 
  3.604650849841647*^9}],

Cell[BoxData[
 FractionBox[
  RowBox[{
   RowBox[{
    RowBox[{"-", "3"}], " ", "\[Delta]"}], "+", 
   SqrtBox[
    RowBox[{
     RowBox[{"9", " ", 
      SuperscriptBox["\[Delta]", "2"]}], "+", 
     RowBox[{
      SuperscriptBox["a", "2"], " ", 
      SuperscriptBox["\[Lambda]", "2"]}]}]]}], 
  RowBox[{"\[Alpha]", " ", "\[Delta]", " ", "\[Lambda]"}]]], "Output",
 CellChangeTimes->{{3.502707607609375*^9, 3.502707641609375*^9}, {
   3.502708461015625*^9, 3.502708469859375*^9}, 3.502708573265625*^9, 
   3.50270889034375*^9, 3.598975575978754*^9, 3.602769217470895*^9, 
   3.603875553153146*^9, 3.60396113472208*^9, 3.604044995422201*^9, 
   3.604650849868946*^9}]
}, Open  ]],

Cell[CellGroupData[{

Cell[BoxData[
 RowBox[{
  RowBox[{"Solve", "[", 
   RowBox[{
    RowBox[{
     FractionBox[
      RowBox[{"2", "a"}], "\[Delta]"], "\[Equal]", "mode\[Tau]"}], ",", 
    "\[Alpha]"}], "]"}], "\[LeftDoubleBracket]", "1", 
  "\[RightDoubleBracket]"}]], "Input",
 CellChangeTimes->{{3.50270862846875*^9, 3.502708699*^9}, {
  3.50270889865625*^9, 3.502708900203125*^9}}],

Cell[BoxData[
 RowBox[{"{", 
  RowBox[{"\[Alpha]", "\[Rule]", 
   FractionBox[
    RowBox[{
     RowBox[{
      RowBox[{"-", "3"}], " ", "\[Delta]"}], "+", 
     SqrtBox[
      RowBox[{
       RowBox[{"9", " ", 
        SuperscriptBox["\[Delta]", "2"]}], "+", 
       RowBox[{
        SuperscriptBox["a", "2"], " ", 
        SuperscriptBox["\[Lambda]", "2"]}]}]]}], 
    RowBox[{"2", " ", "a", " ", "\[Lambda]"}]]}], "}"}]], "Output",
 CellChangeTimes->{{3.502708689640625*^9, 3.50270869971875*^9}, 
   3.50270890184375*^9, 3.598975588954853*^9, 3.60276921750277*^9, 
   3.603875553162497*^9, 3.6039611347300987`*^9, 3.604044995433057*^9, 
   3.604650849880953*^9}]
}, Open  ]],

Cell[CellGroupData[{

Cell[BoxData[
 RowBox[{
  RowBox[{
   RowBox[{"Solve", "[", 
    RowBox[{
     RowBox[{
      FractionBox[
       RowBox[{"2", "a"}], "\[Delta]"], "\[Equal]", "mode\[Tau]"}], ",", 
     "\[Alpha]"}], "]"}], "\[LeftDoubleBracket]", "1", 
   "\[RightDoubleBracket]"}], "/.", "params2"}]], "Input",
 CellChangeTimes->{{3.50270862846875*^9, 3.5027087076875*^9}, {
   3.502708759765625*^9, 3.502708762015625*^9}, 3.502708916859375*^9}],

Cell[BoxData[
 RowBox[{"{", 
  RowBox[{"\[Alpha]", "\[Rule]", "0.05692944039628129`"}], "}"}]], "Output",
 CellChangeTimes->{3.502708708828125*^9, 3.502708917625*^9, 
  3.598975592891431*^9, 3.602769217540304*^9, 3.6038755531702137`*^9, 
  3.603961134738654*^9, 3.604044995439959*^9, 3.604650849893549*^9}]
}, Open  ]],

Cell[CellGroupData[{

Cell[BoxData[
 RowBox[{
  RowBox[{
   FractionBox["mode\[Tau]", 
    FractionBox[
     RowBox[{"2", "a"}], "\[Delta]"]], "\[Alpha]"}], "/.", 
  "params2"}]], "Input",
 CellChangeTimes->{{3.502708786703125*^9, 3.502708832609375*^9}, {
  3.502708932453125*^9, 3.502708946953125*^9}, {3.598975638529895*^9, 
  3.59897566036364*^9}, {3.598975742622682*^9, 3.598975745612089*^9}, {
  3.598975806741653*^9, 3.5989758319497843`*^9}}],

Cell[BoxData["0.05692944039628129`"], "Output",
 CellChangeTimes->{
  3.5027087905*^9, {3.5027088229375*^9, 3.50270883440625*^9}, {
   3.502708922625*^9, 3.502708947421875*^9}, {3.598975645565217*^9, 
   3.5989756611468077`*^9}, 3.598975747148534*^9, 3.5989758333851748`*^9, 
   3.602769217569868*^9, 3.603875553176012*^9, 3.6039611347441483`*^9, 
   3.6040449954456263`*^9, 3.60465084990516*^9}]
}, Open  ]],

Cell["\<\
Good. It's simply inversely proportional. And if I wanted to get the median \
to 33, I would choose\
\>", "Text",
 CellChangeTimes->{{3.502708724859375*^9, 3.502708752546875*^9}, {
  3.502708845140625*^9, 3.502708862*^9}}],

Cell[CellGroupData[{

Cell[BoxData[
 RowBox[{
  RowBox[{
   RowBox[{
    FractionBox["median\[Tau]", 
     FractionBox[
      RowBox[{"2", "a"}], "\[Delta]"]], "\[Alpha]"}], "/.", 
   RowBox[{"\[Alpha]", "\[Rule]", "0.5"}]}], "/.", "params2"}]], "Input",
 CellChangeTimes->{{3.502708786703125*^9, 3.502708832609375*^9}, {
   3.502708932453125*^9, 3.502708946953125*^9}, {3.502709006734375*^9, 
   3.502709011625*^9}, 3.5989758363180447`*^9, {3.5989758835388203`*^9, 
   3.598975887258668*^9}}],

Cell[BoxData["0.21235567654310267`"], "Output",
 CellChangeTimes->{
  3.502709012171875*^9, {3.598975827433316*^9, 3.598975837024001*^9}, 
   3.5989758882649727`*^9, 3.602769217602425*^9, 3.6038755531834373`*^9, 
   3.60396113475101*^9, 3.60404499545229*^9, 3.604650849916032*^9}]
}, Open  ]],

Cell[CellGroupData[{

Cell[BoxData[
 RowBox[{"Plot", "[", 
  RowBox[{
   RowBox[{"Evaluate", "[", 
    RowBox[{
     RowBox[{"pdf1", "/.", "params2"}], "/.", 
     RowBox[{"\[Alpha]", "\[Rule]", "0.057"}]}], "]"}], ",", 
   RowBox[{"{", 
    RowBox[{"\[Tau]", ",", "0", ",", "200"}], "}"}], ",", 
   RowBox[{"PlotRange", "\[Rule]", "Full"}], ",", 
   RowBox[{"Epilog", "\[Rule]", 
    RowBox[{"{", 
     RowBox[{
      RowBox[{"Line", "[", 
       RowBox[{"2", 
        RowBox[{"{", 
         RowBox[{
          RowBox[{"{", 
           RowBox[{
            RowBox[{"m`l2Stage", "+", "m`l2dDelay"}], ",", "0"}], "}"}], ",", 
          RowBox[{"{", 
           RowBox[{
            RowBox[{"m`l2Stage", "+", "m`l2dDelay"}], ",", "1"}], "}"}]}], 
         "}"}]}], "]"}], ",", 
      RowBox[{"Line", "[", 
       RowBox[{"{", 
        RowBox[{
         RowBox[{"{", 
          RowBox[{"m`l2Stage", ",", "0"}], "}"}], ",", 
         RowBox[{"{", 
          RowBox[{"m`l2Stage", ",", "1"}], "}"}]}], "}"}], "]"}], ",", 
      RowBox[{"Line", "[", 
       RowBox[{"{", 
        RowBox[{
         RowBox[{"{", 
          RowBox[{
           RowBox[{"m`l2Stage", "+", "m`l2dDelay"}], ",", "0"}], "}"}], ",", 
         RowBox[{"{", 
          RowBox[{
           RowBox[{"m`l2Stage", "+", "m`l2dDelay"}], ",", "1"}], "}"}]}], 
        "}"}], "]"}]}], "}"}]}]}], "]"}]], "Input",
 CellChangeTimes->{{3.460558596953125*^9, 3.460558648046875*^9}, {
  3.460558700265625*^9, 3.460558700484375*^9}, {3.46072095384375*^9, 
  3.460721006625*^9}, {3.46072114503125*^9, 3.460721242765625*^9}, {
  3.460721329375*^9, 3.46072132953125*^9}, {3.502706974296875*^9, 
  3.5027070694375*^9}, {3.5027075801875*^9, 3.502707580296875*^9}, {
  3.502708493390625*^9, 3.50270849409375*^9}, {3.502709027953125*^9, 
  3.502709049859375*^9}, {3.5027090968125*^9, 3.502709191734375*^9}, {
  3.502709312640625*^9, 3.502709319703125*^9}, {3.502709926328125*^9, 
  3.502709930515625*^9}}],

Cell[BoxData[
 GraphicsBox[{{}, {}, 
   {Hue[0.67, 0.6, 0.6], LineBox[CompressedData["
1:eJw1lnk0lV/Ux5GpDMmcKZVEP/Mc7rP3NVwyJUNmGcK9N8qQISTzkDEqKolK
MmQq+qGIokmTlF+lQpGIJEOJvM+71vs+/5z1Wet79tpnn+/e59nsc8jOj42F
hcWJlYXlf9ctuSuXSmReECz/993kVtwURK+D/+fOqNrLCvQOkNFYHtX3rJfs
UQsJ4KQ/g5S/8Z0vRL4oP8jqM58P+Agv63a93CS1qPNQP6nlW8B3KNum054d
FmZQbSgUp103A7fHLvqZsjQb/Hi3/8Lhqh9g7W/Tavzzh0GcBPfIbOlP6N1z
KWhiwNHwXovLGo3iOaA85wntz0kwXOdSLRdSOA8eeY7BhzsrDG1/LZvW5y+A
0D4vW2b1Y8PCQpuA79mL4HjSebzb9JvhB53SdJWMX2AUNcWh37GWIvf6R2VQ
8m84t2ZAu1V5G4UZbvy45tgStGseevGmHyj1wqe+TUb/gbtN16PLNuylLFwf
4/snYhnc6hMq1aICKRR7PVVmyAoUCwm3pmgnUJJnM2wrA//Cs7dSVK4LBZRH
J96FjAesgqW1YJyJbjklvej0wwJ1FgSesMLkwSaKEh1cNetY0GLB4waR2015
pjs+0afEiiNnW67qBPVTQrlOxIRWsaKbZuav4YoRisjATl5BBTY8yBO/w/HI
DOXfKyPFDeVsmDt99nC/1jLFLSJTec/WNXiq6+aeQ5FcxF9TrfaZ0jV46L+e
/uI1QkSZyHubPBl2tPsb/k/kBhnCZDTlo2oxOzJvWHyromwnxm+oBD/byIGZ
Scdb20+rE5nJAyyHCjmwUtaT/llCn1BxiD/BL8KJO1plqE4cxkTfVsUttfmc
eLx1QeAkWBLhP180Wgtw4YTvq+v/aNsT4nejjaeyufC77O8nFtdcibb8rf1Z
PNzIZ3iwydHEh/D06d2vlMGNh2pEss3r6QSrRvj8Y861uGR3aDIoOpi4zCqT
eiB5Lb4+eX/4zu1wwuxFjygP2zqUPtjG5NoXS0yUHqqoOrYON1k/Y/u7J5HI
CRbXs1hZh5ka5ZMfgtIIdex88DWaB3fEPZ+srssm+tczXTJ+8WB5W6pMzuV8
Iuqj4IRCBC+e+HV4rlyvkJCsa4t+8JMXjzeZlIU2FhPtcft56CF8uKXlHFfe
mTLC24avmOs7H7a0sxZ4HCon2GWalSoC+dGzNxElpyuJiinP27QJfjQ92tVz
Y0cdYXGby2YsYD3Wa6umdJ1vJNRXfeZFZ9ZjXkqkrWJQM5Elu+/pVkMBXLbo
SrMeaCXiO3m3GMYLYLpNNIvCVAdx2Kc13OGeAL5/bCeya6iLoK+hPwzk3oCK
r9KnpTR6CPfLItIpVhtw98s77Q/nHxK2pneDz+dtwPHsN85+2k8Jk7Hge039
G9D7mXhozdEXhF6ajPhTcUGcib3JpqTYTygp9B4YcxdEjzmuR9VbBgjZh0c6
/pYK4r/1+Uudh94SQsztQmKjglg/n3VGUvQDwcnzyl9VUQj1FwJa2/iGiaXq
xFazICG0jF5IfW70iZi2UuP3ahDCmEy/Lu1ro8TI1HvvqHkhTBu9a/p69zjx
OiezKW+nMKrYWDSfU54kHqnuXFt5VBitVEpFAndNE+3Px9w7O4WRLSKxQejl
DNEYcrL+DYcIWt7Zc9Xu0ixxRdCIfXaXCG4MXUh7c3qOOHv9u9O6HBH8HXbz
HHfdApEwb7GqLyqKAzupUm12f4jDp3/Z2buK4gnJ0G+vh1YIuu6VKwdKRLHk
tSWbnxUL2B5htSmWF8MdtPWOMaZrwESiruwGUww7ukRvtnxiB7029/neWjGc
FTVzkz/DCbIrN4tXdMRxrFk7M81yHQiX+M2IxIjjcz+WfMYuXuAGIROVDnGM
PiAT5eDFD9/jD056mm1EqJu8QA/aACObpSAycyPqKRqHZl4QhNddD/Nzn23E
shjdgLEPQtDOvk3/jpMEZrZlMZ+liEJjeV/2f+ckUNaYiDgzJQZXaPHDMx8l
sOnU0StCvhshJ/1d+ma6JD7jenstIFIKPHjzBxKjpFAx2bAo8tJmsL0G/5y7
JYV1C+3P3uZsARObqbjrLNJYrcv01k3YCkp55vKf06Xx5AUL1yfR22BZaPWw
6RkZ/GlwK+/aHUWYuVHzwOO9DNqbKQkpfNoBnx1dpSI2b8JNf+qqnHiV4HFh
090rlZuw+JDLo7OhKvCET2ctu4cs8ucMZDN61KHPUrDoaawsfrFn75T114D/
MqblzxTLotfkKiOFWxM+c1SYqAzK4kdXay8NRy1YXhGLd3bbjPOyXNvX8enC
junfCzUuW9DmjU5y0JQhpD+9/dlxrxxOSi/vf73eFHJ4z4bJRshh3NxS9cQx
UzhpEcE2eUoOt1kq3C+ZMYULPSqy8a/kkPogp/fpSxo0t19wq3LYhhtMSmOr
Ss1htDah76+dPBKhLLmuu63AKNf0TsVuBeSmf5ZbnNoD8RY3KvsOKmAWz+O/
WYp20M6xtWAlWwHTfPKPb/azA/1YFn/7XgUUYBbuhEE70GS08ayaK2LSH25H
iUf2IGes7rTXaAfetdbKfHXRETgXpabZtZXQ4SleUCdcwKQxc0DVQQmjm55z
nYpwgcSgpTuuYUrYloNmj2pd4O+ngYL6BiXMte4ouCLjCovP83e6qyjjp/Eb
nXzLrjBexZ1yfbsKyk/kiI3WuIOf6hKfOp8aBj/ktLUa2QdW79LKxWXUkHPL
+943PF6glSZCYVFVwxqO6Dl/eS9g/6gW+MxWDUsvxqzjc/OCizkBj4JOquEt
ycRTSV1e8HGqP7VKUh0Dk84LL2d4Q88ZH5l8JXXcaHNQX+eiN9SazjQdoajj
zf7kKbNWb4g7zzNqvk8d7Rg293989QYpayPjLxfVMSm9CjzNfMClpm516w4N
XByK9i5c8gF0phTyGGhgt1Jbi5mALyiwP1b5aamBLi3MzGfbfOGX25hHV5AG
PlUSf+Bn6wuneaRveTVoYMYtJ7naS77wknk86ryeJpr+fDdx22g/WCv6/RA1
08KawF3sqb5+sJQZ3vZ+rxauTE30qIX5wdXplJTL/lpocW89W1uiH7DfuLJR
I1ULx74GuBws84NWYpxq3a2FBQuWn+zf+4G8w4H8JGNt9HtlJ6Cz2x/6m2Pc
Ley18Qm178+Yuz8kbMyS3+CrjXv5lz2PMP1h8ENNa0miNkaGbhE2TvGHAsb0
SEunNr5pffg7qMUfWI6FaM6ADk7amymgVADUDiesNO/WwfcKl3vEFQLAzST/
/tF9Oniaq47nlWYANK+97sZzTAdFhKfFf1sEQODJuST5dh1sZe1V+hkZAG8q
I/vdDXWRqjzZ9rQ3AFJ500u2Wuni+Y/DJbOvA0DrUBF9wk0XvT5n05eHAiBP
q2U5MkYX59wVsGsuAGgdS3IFrbqYvHXgu4QkHRr7j4Y/1NPDS9yz1Zt86XA1
Zb/PyC49FH+07ygjkA4lOpa7/7jqYYPOokVhOB2OF4krKh/Vw9iPE9kX0ujg
6359MK9TD1mG2wsCqugg/Hnc2NliJ87wVuDyBB3WnXqmFuK2E3fMthWdnaUD
C61Z+njgTvx041v1piU6fKtIWmzL2YmN0im1H7gZ0H1ApnrTy524enjtA61t
DIj4aS/4xU0fe7OyPvq5MCDwsv7qaqA+8r9tPJu0jwE+jpu/icfpo+XrzMrj
fgywuTndbVGqj0mWYT6OIQzYHpNxpPazPkY53CocTmOAjFKw//15fbwv7W5u
k80A4fd77Yc4DfD7uGJ6eT4DWEBOWVDRAOvYM3YLn2fAf2wdQ+FBBpgg6bFj
sZ4BT6+XP8mJM0DL912Jt5oYcG9/VmtFrgHe0xw6E9TKgIYel5NvGgzwVBO9
qOAuA44fnzOjLBigny7bm9l+BhgI7qhjP2aIb2+t/Cc9R8ZjdX34JNcQ80Uz
8y4sMsDrR8an06WGuCvb5Mv6PwxIfv5VTLHLEGOP3Zu9xcqEpzmV8dYcFLzr
WffHkp8JXnFvzoqKUlDV8vR22gYmzAatbfooT8H0GeHvqsJMELNmfA0xp+Dh
jprHfRtJPY+i3elMCsZ+leNzkSP1S86B+4opeFLgC/2lPBOSJ9JTFa5RUOiw
7R5CkQmVD8dbW59SsLbbgjKmTOrTrm79uIFADsu4mgQdUh/5H+XqFgLN+R3P
JOkxQTSA2zlEk8Ajxk2/IvSZYECjZ61xJLAoqz1OgyD17Arz24sIvJ2qWLNq
QurnnNb/uEogVeqGRh6NCVc/pSm2tpD7eds4hcyZ8KTri4fVOwJnfqaxzliQ
+TeKRYl8IzBtltvDworMp8ws/8MygWHVsYcKrcl4CRU9wTKAPYWfZNfZkvGC
B4Z2qgJeFzP6qbqHzMeL6w8bAh4B5idzOzIeBKie8gZszpdPdHAg46kU7vIM
BcTCdz5mjmS+Mvd9tycBelgXdyvvJeuxIl/UchmwIrgr7JUTEwyn9jYmNgEO
31ozc9qZvJ/B1F7LHkDel9y2Vi5k/N7mMeEBQKHYd9XzJM+2jbF8+AJYeNdD
ssCVCSnVopIVvwC3yVs0y7kxIcv6ksS/7IgWHZonq0h2NG2rkOJDNItK7ZVz
Z4IM5aVWgghimU5aRAHJX7QmO0elETV4HCoXSK5XWrPbQh7R1PtzjI0HE47I
SQ7WqiB2Ka/lOEeykZQmQ0gX8Z5MkNsgyTzClguR5HGlH588JejJhH4e36RB
M5JHPjykkFyyJkaAaosY45bM70lywJ/88+XOiDsrio6EkXzS5tvdI16IOjNV
HUdJvlNmOmFNRxzV6miJI/nbXInAlmDE7a/pRyJIFjf/pbMQibjXeZOAH8km
5/Z4PDqG6JVC5FqQHDxdlVSShrgtl5N7O8nFVPaq0FzERvXizCUy3wcnPZ7T
ChHDX3H/003y3JfmBYkLiNca9BdTSZY1EJD+fgWxeZqdFUm2ymEY361F9H+w
yWWGrE/UcBejsJncX68gUETyZS2pvAPtiE+CL+rokvw8LbwZehAXrecHn5D1
V1RRWDP+ClH0svHEMHlfexMSFG+9RwzGrJB9JCf2v92dN4q4LsW8pZ+837fR
2cV682R91px5eIX0A+fTsS7eFcT2/OqGNSRrbMavQ+xU/NaqcsaZ9M/x+7Pa
GcJUlJAIvDxB+q1ZwsrdQ4qKrpvfjm0neSSoPFFdjorvy2X9PUh/6gs7P3uj
SUVHSrZTA+nfSa/b9B32VKSYj1z5a0PW94Zo7l9XKj6k3glZJfvBhCu4qc+H
is/9K7//Ivul+NoWtphQKh63n6a8JvvJaint3OMTVIRQ53oDsv+irIc7L5yh
onGCVekaU7I+pfrjYWVU3HEr9/o9YyYs06a0pBqoOGQeEq1BZcK1Arungc+p
KOZ0k7XdgDz/WPUc/kfFtWLvkm3J/ufU55AUGaJiYOnoqUFyPngO3Qy4/Z2K
21+4nBrWZgK/sjQr/3ojDJhoOViqyoRDPV8066yNyHmjfHB5M+knrDmgtNcI
Zzbr+HPKMkGgLfhSpacRNj1ZbVwrQ/q97rfg5UNG2OYilrpMzrfZIp7ZohNG
KHlHu/okOQ8jDqjWJ74yQj2Ri97nVhkQKxCptNfDGCc86194DTCg97jB/pd+
xjjJ0FGuJ+ezNAdLse1BYyw025q29IIB7b/TeSyPGePIKx2/+F7yffh0dgLK
jHFmVyW/XScDkpraryqOGuM+SYE50Spy3rtyblsJNMGDsdzdIVEMINR4F74e
NsFTjg9Ng8IZ8IND8P7rWBOklM/k+IUywLlBmlGfZYKprS1FVoEM2Matfc23
xgRznalu8+T7dqfJV/vRpAm6/pz5fZPGgAWBTtNCpinGp7H8VRdkgO/9GH91
Og3Lfz9m7r1Ih06ujXsOuJhj8qL+M82mAFDfEH/662EL9HiiOs9b4Q9ePylK
NoFWaGhveNOs0g/KSrqlFrNtsKjzQVX0uf1wPUf/XZ+dLf5qOvFbvtgXDrdS
bM9b7UEHgzirkn99oONR+WyGmx1eqmouDHvqDQyznbcZzvb4m8ONuo7FG4qv
qjcdYDqg8Yaw8ThlLzjx83ZCcKQjOolsNDYe8ISxqvAIeuhe3G/+9nhIkgfc
o+UXJSY64RPx7qE8RXdg3f12JDfeGSe9G4oyllyBhdrMWnrEBf9sYqhNjrhA
utiidV+aK7q/0vN83u0Mwa6+XYtJbhjTJ+Bx47ETDCdo7YdT7mhraPOmu3cv
CBeceZtR5oGK1qqSV4Yd4YrAjiP3z3lizHbLiVFBR+gM3WS6vXofvqayBvqB
A5TIlkpRHLxQXIe5jz/FHm7HLrHQn3vhNunBx/z/2cFmS67lrU7e2F0Vvz5Q
3g5uPFPMfNPvjdLubboJGXsgq+evmqyHD86mtqQ7j9tCQdhXptegDzp+Tj7R
6GILsSIy67e4+KL37slqeuVuqFTkeHR4yBe7dKQSiEIb4Jxj3djpuR+dgu5V
Ll6yhgq1hriSL/vRyLYiSanSChR9qmxWgvww7KObnUSHJbzb1dLoOOmHR5x+
/pyYtoC+S9HKEOaPNZtPXC8Qs4Bf1/cYbpn1R9V3HGxNTrtg9d/QptSDAThq
WvSq4ZI5WKrRTGPnA/CEf4bbxLgZ3PdQZRwIo+OXvG72f4zMQNCX3nY+nI5q
vXNOdmAGnvQyvueRdHQrHtCMNjSDhVChRq1YOh4D5ZTHOmYgl764tJJMx/d9
u48f/scM4hs7svJO07Hk126WIWEz0OeyrW9qoWMVzbtGcpxG/r9msI230dF9
ovil/SgNXmzocpBop2PtG4tjWSM0oEtp/Y7romOEfpTv6iANCtXFjcwf0/H8
1XC3yRc0mHMbevl2kI5/I9im3rXRAL03yvN9pOM474ClVAsNMv3tomCYjoOy
fMoezTTYEnJP6vIoHV1+SUQM1dNgT+pVv6BpOn4TU9o0VU6D4szhmxdm6JjL
HZOtfokG43kS6/pm6QiT8kcjSmkQfy6rVmeRjrdYhYdYz9Ggt7SbhfGbjtQs
YXvzIhqIXflrd+4PHU2bZ2i5p2jgU61b/mSFjnYm6W2v82lQWx+8uLpKR3aO
tnqZPBr8D+l+gaA=
     "]]}},
  AspectRatio->NCache[GoldenRatio^(-1), 0.6180339887498948],
  Axes->True,
  AxesLabel->{None, None},
  AxesOrigin->{0, 0},
  Epilog->{
    LineBox[{{32.83137254901962, 0}, {32.83137254901962, 2}}], 
    LineBox[{{8.839215686274514, 0}, {8.839215686274514, 1}}], 
    LineBox[{{16.41568627450981, 0}, {16.41568627450981, 1}}]},
  Method->{},
  PlotRange->{{0, 200}, {0., 0.0032188868626464744`}},
  PlotRangeClipping->True,
  PlotRangePadding->{
    Scaled[0.02], 
    Scaled[0.02]}]], "Output",
 CellChangeTimes->{{3.460558637796875*^9, 3.460558648515625*^9}, 
   3.46055870090625*^9, 3.460572024125*^9, 3.460632748765625*^9, 
   3.4607163471875*^9, {3.460720995984375*^9, 3.46072100703125*^9}, {
   3.460721179734375*^9, 3.46072124315625*^9}, 3.46072133*^9, 
   3.460975313640625*^9, 3.4619257510625*^9, 3.46201154025*^9, 
   3.462026517234375*^9, 3.46209699109375*^9, 3.462187462578125*^9, 
   3.462188966484375*^9, 3.462209673640625*^9, 3.462263395234375*^9, 
   3.46230120959375*^9, 3.462352850375*^9, 3.4624520108125*^9, 
   3.4624521454375*^9, 3.462454794671875*^9, 3.4624557910625*^9, 
   3.462528201828125*^9, 3.462559481703125*^9, 3.462615250625*^9, 
   3.462701683984375*^9, 3.4627075234375*^9, 3.4627086143125*^9, 
   3.462780896140625*^9, 3.46278809878125*^9, 3.4627887493125*^9, 
   3.462866906625*^9, 3.463220844578125*^9, 3.463306786484375*^9, 
   3.463307019015625*^9, 3.4633929594375*^9, 3.46341477034375*^9, 
   3.46347556171875*^9, 3.463568276268753*^9, 3.4636477775*^9, 
   3.463683235859375*^9, 3.463730386171875*^9, 3.46373932971875*^9, 
   3.463741953171875*^9, 3.463763331453125*^9, 3.46382465403125*^9, 
   3.463841188640625*^9, 3.463912250125*^9, 3.463999436109375*^9, 
   3.464164041421875*^9, 3.4647696954375*^9, 3.464774306265625*^9, 
   3.464781628671875*^9, 3.464856063046875*^9, 3.464947969484375*^9, 
   3.465036972890625*^9, 3.465050799859375*^9, 3.465200245*^9, 
   3.46520762571875*^9, 3.46546639328125*^9, 3.46555292240625*^9, 
   3.465557983609375*^9, 3.46556682334375*^9, 3.4655751786875*^9, 
   3.46563366484375*^9, 3.46572472421875*^9, 3.465740635234375*^9, 
   3.465812000609375*^9, 3.465987386078125*^9, 3.4659979784375*^9, 
   3.466071126125*^9, 3.466247814640625*^9, 3.466263220890625*^9, 
   3.466333843328125*^9, 3.466347240078125*^9, 3.46642107496875*^9, 
   3.4664350974375*^9, 3.46649703290625*^9, 3.46685623228125*^9, 
   3.46693878903125*^9, 3.4670251443125*^9, 3.467109037359375*^9, 
   3.46736628734375*^9, 3.502707001828125*^9, {3.502707033796875*^9, 
   3.50270706975*^9}, 3.50270742628125*^9, 3.50270758075*^9, 
   3.50270849465625*^9, {3.502709045859375*^9, 3.502709050140625*^9}, 
   3.502709154125*^9, 3.502709193703125*^9, 3.502709320734375*^9, 
   3.502709931453125*^9, 3.598975901379777*^9, 3.602769217640913*^9, 
   3.603875553204159*^9, 3.603961134769803*^9, 3.6040449954726267`*^9, 
   3.604650849943654*^9}]
}, Open  ]],

Cell[CellGroupData[{

Cell[BoxData[
 RowBox[{"Plot", "[", 
  RowBox[{
   RowBox[{"Evaluate", "[", 
    RowBox[{
     RowBox[{"pdf1", "/.", "params2"}], "/.", 
     RowBox[{"\[Alpha]", "\[Rule]", "0.212"}]}], "]"}], ",", 
   RowBox[{"{", 
    RowBox[{"\[Tau]", ",", "0", ",", "50"}], "}"}], ",", 
   RowBox[{"PlotRange", "\[Rule]", "Full"}], ",", 
   RowBox[{"Epilog", "\[Rule]", 
    RowBox[{"{", 
     RowBox[{
      RowBox[{"Line", "[", 
       RowBox[{"2", 
        RowBox[{"{", 
         RowBox[{
          RowBox[{"{", 
           RowBox[{
            RowBox[{"m`l2Stage", "+", "m`l2dDelay"}], ",", "0"}], "}"}], ",", 
          RowBox[{"{", 
           RowBox[{
            RowBox[{"m`l2Stage", "+", "m`l2dDelay"}], ",", "1"}], "}"}]}], 
         "}"}]}], "]"}], ",", 
      RowBox[{"Line", "[", 
       RowBox[{"{", 
        RowBox[{
         RowBox[{"{", 
          RowBox[{"m`l2Stage", ",", "0"}], "}"}], ",", 
         RowBox[{"{", 
          RowBox[{"m`l2Stage", ",", "1"}], "}"}]}], "}"}], "]"}], ",", 
      RowBox[{"Line", "[", 
       RowBox[{"{", 
        RowBox[{
         RowBox[{"{", 
          RowBox[{
           RowBox[{"m`l2Stage", "+", "m`l2dDelay"}], ",", "0"}], "}"}], ",", 
         RowBox[{"{", 
          RowBox[{
           RowBox[{"m`l2Stage", "+", "m`l2dDelay"}], ",", "1"}], "}"}]}], 
        "}"}], "]"}]}], "}"}]}]}], "]"}]], "Input",
 CellChangeTimes->{{3.460558596953125*^9, 3.460558648046875*^9}, {
   3.460558700265625*^9, 3.460558700484375*^9}, {3.46072095384375*^9, 
   3.460721006625*^9}, {3.46072114503125*^9, 3.460721242765625*^9}, {
   3.460721329375*^9, 3.46072132953125*^9}, {3.502706974296875*^9, 
   3.5027070694375*^9}, {3.5027075801875*^9, 3.502707580296875*^9}, {
   3.502708493390625*^9, 3.50270849409375*^9}, {3.502709027953125*^9, 
   3.50270907134375*^9}, {3.50270922084375*^9, 3.502709221203125*^9}, 
   3.502709333265625*^9, 3.502709939703125*^9}],

Cell[BoxData[
 GraphicsBox[{{}, {}, 
   {Hue[0.67, 0.6, 0.6], LineBox[CompressedData["
1:eJw11nk8VF/4B3CEFkuyk22GhGRLKjHPY5/IEpJs0WKsZSdkZ66I7JLQRmkR
SkWRNqQipOJbouzZtzb53d/r9fvdf+b1fs1n7plzzvOceymHT1gfY2NhYTnK
ysLyv5/U9OXLRVKVNJb/u+6vUZT29UiH/3dj2O0rCh7FsP60svnAKh6xl2r+
DE6PCmj17JRMlSlVbk7toC8wGuB7HdSJrGNotWjHP/zBaAOtFgXLvJ+7d9/Q
EYjaXtEOt2evhSS8i98903u0OKj8HfzIvThY1/hsd5T4moHZkk5w/pOepjOk
pvP84cFVGoVdoMOlzyHud0hn3cEbcv5572GU62C+xh5Cx+rnX6M7md1wuXBt
4uHJCp28PAvG1JkPECBE/zSg3aHzRauEUEn+CJfq15w2OjKrI9c9c9034RP8
cPmwR7CYT9cr2KD1ZnQP9GTPCIoYbNG9I5jzYzy8FxJCL73xijbUXawe4tkS
8h/QQgqcjROcdHVtdqp6+X8Gy28pRjzRAboJs8lW132+wDalmfUVSUm6rzJ6
/UcYfZB914NtcuScLpGf25Kl/hVOaef7HzC7qavsAQ7bKr7CgaeflTPCHuu2
7RgZ61DuB+U/pjP87m90A1ZnRASU90OL7tzOo2r/6Qp92MXNrzAAuf8lWhTx
jek+KB0orLw6ABmSnveXLZZ0HUNStu6T/QY1RzmK/m1np/0z0qyfLvkGidsM
DFzWbKBdFPpscVbqO3AwL0evWtxIMxxM7FMt/A7zHKmpBsfkaSN3VfzaxAZB
/wn7UDuhTktJ+MByIm8QBowkZm70a9NUbGMyeIWGIMLwbv63bYa0DllF6u3M
IXjEdvduQ5s5LXjuXZU53zDY3+9cG160nyb6LNxg4swwlKk+U/XrcaHVZcp2
pXKNgPBLQeM9FcdoLodfH1VOHoGWDiWpX9zHaawawQutnKNg8bNkKTcliHaF
VSrJO2EUMj+fpr58HEEzefdSmIttDCz/ZXT/iY2jjZWcKCuPHoOSOwr7I7wJ
Wpqf6E7T5TGwv11QlNufTlPHxubR8HHgvf+3Ka8gm9a13utg8s9xqM4Yv7jf
rYAW1sc/phDyA9Zz/iyueFRC21hRF9489wM4IvYbtvJepdVHHeXy8J+AL4f9
rL6YlNPcLHgKV09NQEgwn7ia8R0au1SNcpnPJIw/iLyKbHdpZRMuj43HJkFz
B71Y9vgDmunj1RZDjCnYG/f9xruLj2nqK4cXhKenwIe3SbiG+pSWKnPorazO
NCioWivwc72kxTRyU3VipkF2ukdC78IrWtDh2mDb59MQ4GVtPzrRRvNY5dHi
s2YG3ukZxDPXdtKcrghJJu6dge08AyGcmd00K6NnfhfOzoCPgoHji8IemuGQ
3/N7XTNQck306AOtPtpOppToW9FZaI40DavRGqApK7z2HnKahU5q6NWYzYM0
mZaTDf9KZkH5xoWHPMEjNAGvzQIig7NACTzLnJL/QePkeu+uqjgHfUU7SsOo
07TfN+JqTXznINJs92/Ce5Y2uVeN17VyDopa3XkaZudpAxOf3cIW5qCz/NeI
4aMlWndayr2zu+ahwE6Esv/1b9or1V1rr5+aB9ek6Jwdm//R6tuHnBob58Ha
n02oeIQFqvyz73ziWIBRH/t612E2KOXXZ5/dswCdSjltvPwcUFA9dWBd2gLM
tO3x+eC1GmIXTFe0hReh1sq8g1HBDUG5P61tHBbh7Z5S7aji9eCxo7TUu2gR
kloa7ssd2QBOH21+xw8swot7EDnNLwBWJ1ktCuWXIOCQUJPiV0EwFK+4eNdr
CWalxoc7WoVhZ53TwuvbS9AslJk40i0KMsv3C5e1foLzt+2SypaSIFh0bFoo
4icYqStKaNRLwxoQMFRp+Aky67rfKypQYCrm+LiLyS8wC4ryuzgtCwMUCQhN
+QV3kn8/7fTbBN1PWzLT236B3XuBZCX2zVDPvkn7yYHf0P9OxeX6MSWoutpx
5uP53+Bg/l0xVFMZSo1j+qf7fsO87+/quyIqkEb0EhSPP8Ae1h24h1cdnLkz
P8SF/QV+odgcatZ2sLoFW84/+gsW3VZS6W1aYGgxEVXNsgzF6w6wsovsBOWz
dPnvxDJgxAEeWpM2/BVYCTI69w+EjgivXbBDmL57s9n58z9QazyM7yh68H2/
g0QIZQUuctxg3zOrB615956VXl+Bs7qrH7NcMYA3PFpr2Z1ZsMTSzZfb1AQ6
zPjz30ay4P3WBsM6NTp8TJ6UP1fIghLT/O/lJPbAd44yQ5X/WLBrdVM6J6sZ
/F0WibF3ZEUK1al/kdUSlCZ/Ld48yIZ/mm8Ibhm3ATXl7sTQk2x4ucCJ93Ws
LWh5VQnqn2ND7/DEMx7i+0F/yEvjw0c2dPt3KCJonx0c/NLry2q/ClWbi2lz
7+2BePv4+347dhzZ4rvEq+4CadwFgTIh7Dj/Orkt7JsLZJuGsI3nsKPtqW5t
27xDUPxSRSbmPTuy2QlUXYh1hZr6YsdyWw4cbhP6cWzBDQZvx3b8s+bEyyId
A3E/j4J+utGTMss1aLZ0Vm63hTfEmN693nF8DVoJVR0cr/aGeg7ZrOUza7Bg
wvhci5gPaEeyuNu8XoP8ir1mbEM+sM2zjmuFvhYFCm+HcsQcBzkD9QN2+uvw
C9vgXEOvH3AuSUyyb+fGPMGnNzn4gsCwKuWDqi03Fq76OvpKPwjifH8/cQjk
Rs3BX87hwUHw79uHrDuV3FhxaeBVVk8QLLVn7nJS4UG37XuWsy8Hw0j5msTq
zby4Rvvrs1VqoXBM9TePOg8fmi8LmW7eGg57e5lXRaX4sHPrDq+oQ+GgyRTS
ZVElv394qL04IxzY+9R82qz48EXjM15YCIdLaYxXvtl8mL/7V1Pfwwjom+hK
Kt+4AT+XrWzS3XkKDt6sWJFV4set3qfYjq+KAbTXzePazY+yniVZXaIxoMDe
qjJnxo96ghHt4iox8NNxyPmpLz9a5jTyG9vHQC6X5CPXSn48tK3RS/hGDHR6
nQ67sFMAKz5S+PJNY8Fc8diMsIkg5rzKHd/kHwe/U4LrPtsJYrUeNd82Ng6u
TSYmXnEXRMHwTwcZGXHAfrdUTCNJEOVDWq13VcZBLW1Ez/yFIKYVaVecnYoD
eVvvzHgDIVR+vVpuIyMeumoinExthLBkL9eRzOB4iBVLld9wRAgnutgbJ+Pj
4b8vN2uL4oRQ7Y654oGSeMjynBx42CiEgQNHR0Y+xANLtP+2aRDGnqqWGap+
Atzuj12usRTGRyvZHIsWCeBomNl06pAwEmZ5ORWOCVCzttqRK1oY302lJHcH
JYBP9ny8fL0wXrbQcl+8mgCfrod2OemIoJpjeFHWqkSo6joV3LJTFF2VhJ8t
3UyEa4lHDw/sEcXF2cu1hfcToUjLzPKPgyieYOFL2Pw0EU7niypuPSWKfEUB
QlPdiXDEqfq/s42iKPbUcXbPSiIIfh8xsDcVw12HXhfuNUuCdTltav6OYqhs
k/fCxTYJWIxrJE/7iKH10U/f7Z2T4EdZ/FJdmhgefuyQznEiCV54S92Q7hTD
SBNJC8OMJAiZs+EfdhTHbTgrGPwuCXyuaK+s+IjjUml6qvCnJDi8n/JDNEoc
y+sbhC99TQKL+5MvTEvEUWhP4HDoVBJsjkg+efu7ODpW5whRuZnwka3ha7Dv
RnyVka5xRo8Jb6uvvkmL2og2Te5b+0yY8Pxoam1Z+kZUXOWhL2nBhMqXB7M/
VW7E7i1au1wcmHD69LyJ7uJGzIpoa1r0Z8JufqUK9mgJ1PNNC75wgbwfq0PL
m3QJrOUq7iq7xATXmeRvuSUSaMth3ldSxoSE9lERxacS+FKpmXGoksynXY8x
55BEX5NUqw3PyXzUpwJhYUk8wVYumt3MhFnftff65CVRJbrXk/MNE0TMPUf9
6ZJoPzouUPuezHMpWuemSOLPV9yhrkNk/re9z6FCSXSuGw87PEaON0YkKdwi
8w7Zn2wnmXC9ZaS29q0kMmtfSnMtknnmNdm+DVK4fZdD9hN2AhLYFRY250vh
81WsjsekCRCeP7B+5poUCt/lNTlJJeDaN6Zi7UMplLyYtCl6EwFvng477+2V
wrhZEHfbQuZjy176SUlj84fy6BgtMu/34esuVWk0SHpUKL+LgN2uq/+woTSu
UPm9GnYT4AoM1Rw3acxrFg9oQQKuL8vnP7wijfyb7j3QMyVAZ8KuKu6eNIY0
fvgUvZeAt/8lvTZ7KY2qpipulRYEzNYNsXwZlsYYu41/Jq0JkNLt1IwVksGy
yquN3Q4EDGuONw5KyuAmlbnwKicC7iivsjSVl8E3b3PpcS4E6Ets8xTYIYOf
914L/udGAONP5oWr9jI4UfHEzduDgGyLH89Ouspg+03Lm+2eBDy5aDRm7iGD
SkL0zcreBIjSf2othsrgaC9t+oUvAYbn9zm/ipZBheujLuwnCPCbLI8vYsrg
3QE72OVHQHO2c7txngw2PezJSQogYH64ZlG8mPz97bEtxYEEyOzmk5wqlcH4
7xWBt4MICOt/6plXI4N/Nx88UBlCgKKKwqqR9zJ4Kc5G1jScALvYWMVHn2VQ
T+n9H7EIAuK6eizPDsqgYvc71n7SPeFnCncuyCBRGt9he4oAzrdDT7mXZbCV
d3MdaxQBGhQc/cpOwVtbqDylpE83zW5PFqRg8Hl+hffRBNSI73VylqDgh/d7
eV1jCBjwvRqnLkfB44898gdI8zb+u8ahTMFj0V1dTrEEaAvat33aRsHbiaPv
3pJ2Z1Qu3NpNQfnUHxd2xhGQWbtOIs6AgutreEwKSNfzHNW3M6OgzGWP3jnS
466PPZRsKIiJ7J5G8eT63hVO/+dAwa7tXctppA1X+93rOExBI7OasnbSfg4t
vaVeFOxTCQ5al0BA4S0qW0QABU01mvx1SDezRCpYhlPQ8arFLXfS8zbvLWTj
KLg8fk4zmbRMmUrwUjIFe7Nkha6Q3vubeb41g4KnvKyd7pMOM+9vLD5HQf6s
kyLPSF8p0R4JvEjB8MKPNk2k2+eyeOnXKeiUd17qOem/xhOaEpVkXrk34SFp
hQJjx+kHFPx8pzCrjLTtRHHs8ycU/A0dB9JIx+CvsvxmCpa/cfjiS/pWlvVb
n3YKEjQ2TWPSPUM35vEjBQtOxR4TIc2pzbFR6CsFfTKjovvJ+WuccdEbHaag
//3UtCukXb7eZzyeoqCUn3KxK+nT2zakZSxRkLu49bEQ6Zokr7vHVih4qPDF
4jNyvXm3SrLyrqci/7beES7S2jEhmweEqfgsfV/t1f/dv8428xopKo75fuze
Sbr+ZFyBiwoV1b05KGbk/o+97n2ioUVFd/9g91dkvQjLbB/mpFHx8lyyvAHp
Ey+Ht1WYU7EE/IwoZH09wZveynZUpL6tYpwk65Gvzu/ydRcqatz8KPwqkuzP
il/8V05QsTaay24/Wb8sSvWmlDAq3rL6w3aWrPd9V+LiimKoyOaVHfLsJNn/
+Vyz+RlUNFVOGBMMI/tZoF1RuICKW5F19bZQArLOZLtlXSLHrw6impL9oxkn
+e5MNRVtVM+cOUL2V4i36p2491RkBt+qMiT78+Xg3PDKZypi5TUjZbJ/RVwf
SJ8aouKH0DEDnuMEPLDVSw9douLgWGNNHdn/v3RtjvuIyaKiQdTXVncCIvlC
le2cZZGIGLN57kjA69O7j3Yek0X9Mz05dPI8kuRgKbQ6Lou/0jy5muzJ9fxF
cJlFyyKffNmTqv3kfL8VjMFFWTziJlFgbElA/L36a4qDsqhc8/2vpx4BXarx
X0snZPH1CcGeXCBArtxEVG5RFvk3yhbX6xLwvKidKbVaDg3iHblWyPOWkxhw
F1CUw6nW2gxDDbIeHDg3LfvIYeqyAX2cQgBNjXtxNEgOz6WoNUyR5/0MB39T
d6QcMhcUrKclCbCvlPS8kyqHA5H7xgfFCNi0ZvutIzfl0O6zXePlDeR+3juy
/dW4HIqn95/2YyFgka/RKM9rE26IdyiJ6WXCkaYId3UPeRwzWnAYJphwVEfe
YvGEPJ51trmtlcQE98r27XWh8igcKtUWH88Ej/ObOIyY8lh9PjRVJIoJx0+0
XbYvlcevld8iNwUyIVxEtj/6uzw6X5i06nNiQibjleNb182YyyDkxlSY0Lha
bJ/3QQXM+OI5hW+TQH1DTO5okBKaTRsIvJlIBNc5XWULH2UMCfayihJIhItF
LySWzqig6HrKROmmBKhO0+7tsFbD9NfSbWYYD0G1ulYX9qoj6+HnBqvI98OG
V1dnkx01UDPMNVz3XCx4mux67Gm/DYXePbDc+SkGCq+p3/P20sSXneXNzwVi
IGPucaxf6Ha0fcD9d9/DKBgqDw7xCNBCr+nXnQEhp+C5cWZ+XNwOFC873yum
HAmslj0D6TE70be5Q9BmbQSw6NWwlpzchQ+fLVGn/5wEQmTJvIOpjeBb+o42
Ekaef0eeLsXvRg6TDLvMhVDoj9U8Cjk6uGemvSFwOQQEs871JF/URS23PrUZ
kRAo5VM62XSeho8WUhfPmwdDY4C00eYbgMb5oybUqCAokimR0LVFNNQpYUy9
DITHkb9ZPNoRH27XP54gEQgUs9V/ZQ/oYbv4un4N3wC426aY8qlLD3P/inPy
dPhD6st/ajLO+hh4qKrXT8MfsgJHvVz/08dzqraa01f8IFJIaj31oAEuTGbN
d8j4wXVFjldBXw1wY7+f1JjaCeCcZxVrdDFE9U8FAzm041CmVhlVNGyIWd8u
fgs09AXFw+UWy75G5ENrf849Bx/o3fOwav+4Efk+QO/PPu0NHZfDt0KgMbZe
2B+4odoLflbv06HOGuN6CcmUj7OesPIg4F7ScRPs8r8ls5/mCWZqxkaRCyb4
Z630cG+cBzQ5q3p6B9IxIZ7b8UAvA/iPeNRdCKbjydD0lfCPDHDxuMjTHkrH
wukGpeL3DFgMEKjSjKTjheXLgqNtDJAjln4vJ9BxPqVLI/45A2KqGlLP5tKR
Lvopov0WA7RXW92595COnMlnHN7GMCCJO5ltpI6Obqm92WxRDHi34amteD0d
f16s37cjggEeEpq/op7SMTrtmfWlYAbkqYvq01vpuNPB5HiUFwPmHb929vxH
R9W1FlMWtgxANzF5nj46/smaM0jZx4AUd+sw6Cf/T6OaWLMFA6j+zyWuDNJx
6e+cocEeBuxLunbMd5KOg4+2FgGNAYUp/feLp+mYMy49H72bASNnxdd1zNLR
veR2y5Od5HzOp97WWqJjwFO5OYNtDHhd8oLF8xcd9XveGCepMUCk9J/1+T90
ZLzJFWvZyoDDN3ZcfbNMxwbC1Zt7CwNu3/FbWlmhYyobt46VAgP+B4fHFQI=

     "]]}},
  AspectRatio->NCache[GoldenRatio^(-1), 0.6180339887498948],
  Axes->True,
  AxesLabel->{None, None},
  AxesOrigin->{0, 0},
  Epilog->{
    LineBox[{{32.83137254901962, 0}, {32.83137254901962, 2}}], 
    LineBox[{{8.839215686274514, 0}, {8.839215686274514, 1}}], 
    LineBox[{{16.41568627450981, 0}, {16.41568627450981, 1}}]},
  Method->{},
  PlotRange->{{0, 50}, {0., 0.011972005125313812`}},
  PlotRangeClipping->True,
  PlotRangePadding->{
    Scaled[0.02], 
    Scaled[0.02]}]], "Output",
 CellChangeTimes->{{3.502709066484375*^9, 3.502709072703125*^9}, 
   3.5027092216875*^9, 3.502709333859375*^9, 3.502709940890625*^9, 
   3.598975909440051*^9, 3.602769217672235*^9, 3.603875553226095*^9, 
   3.6039611347895947`*^9, 3.6040449954922667`*^9, 3.604650849970344*^9}]
}, Open  ]],

Cell[TextData[{
 "The ",
 Cell[BoxData[
  FormBox[
   RowBox[{"\[Alpha]", "=", "0.056"}], TraditionalForm]]],
 " plot looks most like what I want to see, so let's use that in future. "
}], "Text",
 CellChangeTimes->{{3.502714299921875*^9, 3.502714366890625*^9}, {
   3.502714415125*^9, 3.50271449471875*^9}, {3.5027145315*^9, 
   3.5027145521875*^9}, 3.598975946102985*^9}]
}, Closed]],

Cell[CellGroupData[{

Cell["Delay of early exercise", "Subsection",
 CellChangeTimes->{{3.50296879865625*^9, 3.502968803109375*^9}, {
  3.502968851015625*^9, 3.502968861671875*^9}}],

Cell[CellGroupData[{

Cell[BoxData[
 RowBox[{
  RowBox[{"Solve", "[", 
   RowBox[{
    RowBox[{
     RowBox[{
      FractionBox["delay", "m`\[Delta]"], "+", 
      RowBox[{"(", 
       RowBox[{"m`l2Stage", "-", "delay"}], ")"}]}], "\[Equal]", 
     "m`minL2dStage"}], ",", "delay"}], "]"}], "\[LeftDoubleBracket]", "1", 
  "\[RightDoubleBracket]"}]], "Input",
 CellChangeTimes->{{3.50296882403125*^9, 3.502968831609375*^9}, {
  3.502968897484375*^9, 3.50296895125*^9}, {3.502968985671875*^9, 
  3.502968987234375*^9}}],

Cell[BoxData[
 RowBox[{"{", 
  RowBox[{"delay", "\[Rule]", "3.6830065359477135`"}], "}"}]], "Output",
 CellChangeTimes->{{3.50296894453125*^9, 3.502968951921875*^9}, 
   3.502968987796875*^9, 3.50296959825*^9, 3.502975828609375*^9, 
   3.5029773651875*^9, 3.503043766203125*^9, 3.503047794921875*^9, 
   3.50374433253125*^9, 3.503747813921875*^9, 3.5037480879375*^9, 
   3.50376621325*^9, 3.503770676875*^9, 3.503830393859375*^9, 
   3.504110293875*^9, 3.504194014015625*^9, 3.504255873765625*^9, 
   3.504264003265625*^9, 3.504264179890625*^9, 3.504264377171875*^9, 
   3.5042675091875*^9, 3.515830861265625*^9, 3.515831147625*^9, 
   3.557237522486467*^9, 3.568986835553069*^9, 3.568987349007237*^9, 
   3.568987995918297*^9, 3.568989560745535*^9, 3.5689953388889723`*^9, 
   3.569056114297241*^9, 3.5726893583517313`*^9, 3.596708807675321*^9, 
   3.597494580295676*^9, 3.5976880869517393`*^9, 3.597742444577198*^9, 
   3.597832282684898*^9, 3.5979273338066797`*^9, 3.6027692176993217`*^9, 
   3.6038755532343493`*^9, 3.6039611347966413`*^9, 3.604044995499888*^9, 
   3.6046508499814034`*^9}]
}, Open  ]],

Cell[CellGroupData[{

Cell[BoxData[
 RowBox[{"rWT", "=", 
  RowBox[{"Union", "[", 
   RowBox[{"rWT", ",", 
    RowBox[{
     RowBox[{"Solve", "[", 
      RowBox[{
       RowBox[{
        RowBox[{
         FractionBox["delay", "m`\[Delta]"], "+", 
         RowBox[{"(", 
          RowBox[{"m`l2Stage", "-", "delay"}], ")"}]}], "\[Equal]", 
        "m`minL2dStage"}], ",", "delay"}], "]"}], "\[LeftDoubleBracket]", "1",
      "\[RightDoubleBracket]"}]}], "]"}]}]], "Input",
 CellChangeTimes->{{3.502968991046875*^9, 3.502969001453125*^9}}],

Cell[BoxData[
 RowBox[{"{", 
  RowBox[{
   RowBox[{"broodSize", "\[Rule]", "327"}], ",", 
   RowBox[{"delay", "\[Rule]", "3.6830065359477135`"}], ",", 
   RowBox[{"hatchTime", "\[Rule]", "17.67843137254902`"}], ",", 
   RowBox[{"l1Molt", "\[Rule]", "32.2`"}], ",", 
   RowBox[{"l1Stage", "\[Rule]", "14.521568627450982`"}], ",", 
   RowBox[{"l2dDelay", "\[Rule]", "7.576470588235296`"}], ",", 
   RowBox[{"l2dStage", "\[Rule]", "16.41568627450981`"}], ",", 
   RowBox[{"l2Molt", "\[Rule]", "41.03921568627452`"}], ",", 
   RowBox[{"l2Stage", "\[Rule]", "8.839215686274514`"}], ",", 
   RowBox[{"l3Molt", "\[Rule]", "50.50980392156863`"}], ",", 
   RowBox[{"l3Stage", "\[Rule]", "9.470588235294116`"}], ",", 
   RowBox[{"l4Molt", "\[Rule]", "62.505882352941185`"}], ",", 
   RowBox[{"l4Stage", "\[Rule]", "11.996078431372553`"}], ",", 
   RowBox[{"layTime", "\[Rule]", "3.788235294117648`"}], ",", 
   RowBox[{"minL2dDelay", "\[Rule]", "3.1568627450980395`"}], ",", 
   RowBox[{"minL2dStage", "\[Rule]", "11.996078431372553`"}], ",", 
   RowBox[{"progenyRate", "\[Rule]", "5.3`"}], ",", 
   RowBox[{"progenyStart", "\[Rule]", "64.4`"}], ",", 
   RowBox[{"\[Lambda]max", "\[Rule]", "0.06750865260094746`"}]}], 
  "}"}]], "Output",
 CellChangeTimes->CompressedData["
1:eJxTTMoPSmVkYGDQAGKGhmjRJMlXjgwNJ+LBNMOUrFQwfVIrDUJPawPLx/V1
gOlLK+9IgcT3xdwD0Q3/6sA0w5WI52D6cNtLMG2znk0aJL8vqh9EMxy33gGm
rQqugcUzM26B6do6CK02HUIvl7sDVrfK85UhiC7LBdGzn+YmPWl45Sh1qSjK
d/orxxOvH80C0Yxtda9BdBev5Ho/IH1lZmxjIJBeudFLLx9IX245Yxk775Vj
Wej8St0zrxz7WrrU1p595Rh57/4i7nOvHO8oTNFVA9IZCuHcQUB6xs9dJQ1A
evMS8xV7rr9yLDqofufGzVeOr3feXMp065WjoXPBDG0gfWa/fU7w7VeOAKGj
mE8=
  "]]
}, Open  ]],

Cell[CellGroupData[{

Cell[BoxData[
 RowBox[{"m`delay", "=", 
  RowBox[{"delay", "/.", 
   RowBox[{
    RowBox[{"Solve", "[", 
     RowBox[{
      RowBox[{
       RowBox[{
        FractionBox["delay", "m`\[Delta]"], "+", 
        RowBox[{"(", 
         RowBox[{"m`l2Stage", "-", "delay"}], ")"}]}], "\[Equal]", 
       "m`minL2dStage"}], ",", "delay"}], "]"}], "\[LeftDoubleBracket]", "1", 
    "\[RightDoubleBracket]"}]}]}]], "Input",
 CellChangeTimes->{{3.502969011765625*^9, 3.5029690264375*^9}}],

Cell[BoxData["3.6830065359477135`"], "Output",
 CellChangeTimes->CompressedData["
1:eJxTTMoPSmVkYGDQYACBDIkkyVeODAwn4yH01KxUMM2inQamT09rA9PxfR0g
usFl1R0pEH9/zD0w/b8OQjtHPgfTGu0vwbTtejZpEH0wqh9Mn7TeAaZtCq6B
6ayMW2C6rg5Cq0+H0Cvl7oDpNZ6vDEF0RS6IXvnzXdKThleOd24XR/lOf+W4
oLtqNoiWa69/DaLdlKTW+wHp1WfjGgOB9IGN3nr5QPpS/VnL2HmvHC9oe1Xp
nnnlyNrRrbb27CtHjqcPFnGfe+X4btlUXTUgfVowgjsISKtI7CtpANJfFlqs
2HP9lWPTX/U7N26+crz9+uZSpluvHM/1FszQBtJLRB1ygm+/cgQAOUaRew==

  "]]
}, Open  ]],

Cell[CellGroupData[{

Cell[BoxData[
 RowBox[{"{", 
  RowBox[{
   FractionBox["m`delay", "m`\[Delta]"], ",", "m`delay", ",", 
   RowBox[{
    FractionBox["m`delay", "m`\[Delta]"], "-", "m`delay"}], ",", 
   "m`minL2dDelay"}], "}"}]], "Input",
 CellChangeTimes->{{3.502969050125*^9, 3.502969094359375*^9}}],

Cell[BoxData[
 RowBox[{"{", 
  RowBox[{
  "6.839869281045752`", ",", "3.6830065359477135`", ",", 
   "3.1568627450980387`", ",", "3.1568627450980395`"}], "}"}]], "Output",
 CellChangeTimes->{{3.50296905925*^9, 3.502969094828125*^9}, 
   3.5029695983125*^9, 3.502975828671875*^9, 3.502977369375*^9, 
   3.50304376640625*^9, 3.503047795*^9, 3.503744340125*^9, 
   3.503747813984375*^9, 3.503748088*^9, 3.503766221265625*^9, 
   3.503770683421875*^9, 3.5038303939375*^9, 3.504110294109375*^9, 
   3.5041940145625*^9, 3.504255873921875*^9, 3.50426400334375*^9, 
   3.50426417996875*^9, 3.504264377234375*^9, 3.50426750934375*^9, 
   3.515830861421875*^9, 3.5158311478125*^9, 3.557237528436061*^9, 
   3.568986835653303*^9, 3.56898735801509*^9, 3.568987996020541*^9, 
   3.5689895608546867`*^9, 3.568995338993202*^9, 3.569056114398837*^9, 
   3.57268935845457*^9, 3.59670882111937*^9, 3.597494580391962*^9, 
   3.597688087064507*^9, 3.5977424447094507`*^9, 3.597832282785647*^9, 
   3.59792733397604*^9, 3.602769217821504*^9, 3.6038755532551603`*^9, 
   3.603961134815975*^9, 3.6040449955253267`*^9, 3.604650850011812*^9}]
}, Open  ]]
}, Closed]],

Cell[CellGroupData[{

Cell["Dauers", "Subsection",
 CellChangeTimes->{{3.41400519390625*^9, 3.4140051945625*^9}, {3.414070178*^9,
   3.41407017809375*^9}, {3.41407124053125*^9, 3.4140712411875*^9}}],

Cell[CellGroupData[{

Cell[BoxData[
 RowBox[{"dr1", "=", 
  RowBox[{"{", 
   RowBox[{"dauerRecovery", "\[Rule]", 
    RowBox[{
     RowBox[{"Mean", "[", 
      RowBox[{"{", 
       RowBox[{"10", ",", "13"}], "}"}], "]"}], "cRiddleto20"}]}], 
   "}"}]}]], "Input",
 CellChangeTimes->{{3.414007665078125*^9, 3.4140076994375*^9}, {
   3.4140077309375*^9, 3.41400773215625*^9}, {3.414079442890625*^9, 
   3.414079445265625*^9}, {3.501672913390625*^9, 3.50167293190625*^9}, {
   3.501672997546875*^9, 3.501673017953125*^9}, 3.501673279984375*^9}],

Cell[BoxData[
 RowBox[{"{", 
  RowBox[{"dauerRecovery", "\[Rule]", "14.521568627450982`"}], 
  "}"}]], "Output",
 CellChangeTimes->{
  3.41400769978125*^9, 3.4140077331875*^9, 3.414060228*^9, 
   3.41406447690625*^9, 3.414067161265625*^9, 3.414079305859375*^9, 
   3.414079447*^9, 3.414079503421875*^9, 3.41413552246875*^9, 
   3.4141692761875*^9, 3.414222128453125*^9, 3.414261066828125*^9, {
   3.50167300675*^9, 3.5016730184375*^9}, 3.5016732830625*^9, 
   3.50167563371875*^9, 3.50167571559375*^9, 3.501683414328125*^9, 
   3.501683678609375*^9, 3.501699729640625*^9, 3.50170058734375*^9, 
   3.501700681984375*^9, 3.501700919609375*^9, 3.50184303125*^9, 
   3.501926134578125*^9, 3.50211831721875*^9, 3.5021881596875*^9, 
   3.502195610546875*^9, 3.502220031484375*^9, 3.502269082796875*^9, 
   3.502276560546875*^9, 3.502382106359375*^9, 3.502382216171875*^9, 
   3.502715544515625*^9, 3.5158308036875*^9, 3.5974945814621058`*^9, 
   3.597688087152759*^9, 3.597742445383047*^9, 3.597832282820569*^9, 
   3.597927335082638*^9, 3.602769217874751*^9, 3.603875553345378*^9, 
   3.603961134925396*^9, 3.604044995612335*^9, 3.6046508500826406`*^9}]
}, Open  ]],

Cell[CellGroupData[{

Cell[BoxData[
 RowBox[{"rWT", "=", 
  RowBox[{"Union", "[", 
   RowBox[{"rWT", ",", "dr1"}], "]"}]}]], "Input",
 CellChangeTimes->{{3.41400782065625*^9, 3.41400784290625*^9}, {
   3.414079042875*^9, 3.41407905928125*^9}, {3.50167305096875*^9, 
   3.501673066953125*^9}, 3.501673281515625*^9}],

Cell[BoxData[
 RowBox[{"{", 
  RowBox[{
   RowBox[{"broodSize", "\[Rule]", "327"}], ",", 
   RowBox[{"dauerRecovery", "\[Rule]", "14.521568627450982`"}], ",", 
   RowBox[{"delay", "\[Rule]", "3.6830065359477135`"}], ",", 
   RowBox[{"hatchTime", "\[Rule]", "17.67843137254902`"}], ",", 
   RowBox[{"l1Molt", "\[Rule]", "32.2`"}], ",", 
   RowBox[{"l1Stage", "\[Rule]", "14.521568627450982`"}], ",", 
   RowBox[{"l2dDelay", "\[Rule]", "7.576470588235296`"}], ",", 
   RowBox[{"l2dStage", "\[Rule]", "16.41568627450981`"}], ",", 
   RowBox[{"l2Molt", "\[Rule]", "41.03921568627452`"}], ",", 
   RowBox[{"l2Stage", "\[Rule]", "8.839215686274514`"}], ",", 
   RowBox[{"l3Molt", "\[Rule]", "50.50980392156863`"}], ",", 
   RowBox[{"l3Stage", "\[Rule]", "9.470588235294116`"}], ",", 
   RowBox[{"l4Molt", "\[Rule]", "62.505882352941185`"}], ",", 
   RowBox[{"l4Stage", "\[Rule]", "11.996078431372553`"}], ",", 
   RowBox[{"layTime", "\[Rule]", "3.788235294117648`"}], ",", 
   RowBox[{"minL2dDelay", "\[Rule]", "3.1568627450980395`"}], ",", 
   RowBox[{"minL2dStage", "\[Rule]", "11.996078431372553`"}], ",", 
   RowBox[{"progenyRate", "\[Rule]", "5.3`"}], ",", 
   RowBox[{"progenyStart", "\[Rule]", "64.4`"}], ",", 
   RowBox[{"\[Lambda]max", "\[Rule]", "0.06750865260094746`"}]}], 
  "}"}]], "Output",
 CellChangeTimes->CompressedData["
1:eJxTTMoPSmVkYGDQZgCBcpYt+S8dGRr6Z5wF0wtWnwfRDDq/L4DpSaeugcWd
X4Jpho+M18H8kJhPYH7XdaYCEC2yTAZMx6zUB9ENd31fir0C8lszIHRS3ysQ
3VA8A0wznI56B+ZfqQbTDKZB38B0zl4w3eBwEkJ/eQahX3rZiIPkr9xLAdMr
tx4C0Q3fzz8B00HFL8C0SsIXMB0dzCMBUmf2ix9M+zQ7g2m2iRBaJPgZmK5w
emX4yrE9Z5Pa2rOvHM28XiziPvfKschng64akH5gGc0dBKQ/rXxa0gCk1/+w
W7Hn+ivHa7bad27cfOU45eLdpUy3XjnW3SyeoQ2k25idc4Jvv3IEAGg4m+s=

  "]]
}, Open  ]],

Cell["\<\
Golden and Riddle say that ten hours after the L2d molt the worms shrink \
radially, and an hour after that \"have acquired all of the characteristics \
of dauer larvae including resistance to treatment with 1% SDS\". This is at \
25.4\[Degree]C, under conditions where their measured molt times (starting \
from \"synchronized L1 larvae\") are 11, 18, 24, and 32h. \
\>", "Text",
 CellChangeTimes->{{3.50167753303125*^9, 3.50167753603125*^9}, {
  3.50167757175*^9, 3.50167779584375*^9}}],

Cell[CellGroupData[{

Cell[BoxData[
 RowBox[{"cgr25to20", "=", 
  RowBox[{
   FractionBox[
    RowBox[{"l4Molt", "-", "l1Molt"}], 
    RowBox[{"32", "-", "11"}]], "/.", "rWT"}]}]], "Input",
 CellChangeTimes->{{3.50167780525*^9, 3.501677831703125*^9}}],

Cell[BoxData["1.443137254901961`"], "Output",
 CellChangeTimes->{3.50167783225*^9, 3.501683414375*^9, 3.50168367865625*^9, 
  3.5016997296875*^9, 3.501700587390625*^9, 3.50170068203125*^9, 
  3.50170091965625*^9, 3.501843031375*^9, 3.50192613471875*^9, 
  3.50211831734375*^9, 3.5021881598125*^9, 3.50219561059375*^9, 
  3.502220037375*^9, 3.50226908296875*^9, 3.50227656534375*^9, 
  3.50238210640625*^9, 3.50238221621875*^9, 3.50271554478125*^9, 
  3.5158308038125*^9, 3.59749458161026*^9, 3.597688087293701*^9, 
  3.597742445561737*^9, 3.597832282883534*^9, 3.5979273352100058`*^9, 
  3.602769218003532*^9, 3.603875553358761*^9, 3.6039611349381*^9, 
  3.604044995628964*^9, 3.604650850108227*^9}]
}, Open  ]],

Cell[CellGroupData[{

Cell[BoxData[
 RowBox[{"df1", "=", 
  RowBox[{"{", 
   RowBox[{"dauerFormation", "\[Rule]", 
    RowBox[{
     RowBox[{"(", 
      RowBox[{"10", "+", "1"}], ")"}], "cgr25to20"}]}], "}"}]}]], "Input",
 CellChangeTimes->{{3.50167785171875*^9, 3.501677895*^9}}],

Cell[BoxData[
 RowBox[{"{", 
  RowBox[{"dauerFormation", "\[Rule]", "15.87450980392157`"}], 
  "}"}]], "Output",
 CellChangeTimes->{3.5016778953125*^9, 3.501683414390625*^9, 
  3.5016836786875*^9, 3.501699729703125*^9, 3.50170058740625*^9, 
  3.5017006820625*^9, 3.5017009196875*^9, 3.501843031421875*^9, 
  3.501926134765625*^9, 3.50211831740625*^9, 3.50218815984375*^9, 
  3.502195610609375*^9, 3.5022200384375*^9, 3.502269083046875*^9, 
  3.50227656675*^9, 3.502382106421875*^9, 3.5023822163125*^9, 
  3.502715544890625*^9, 3.515830803859375*^9, 3.597494581643449*^9, 
  3.597688087334197*^9, 3.597742445611677*^9, 3.59783228291774*^9, 
  3.5979273352477627`*^9, 3.602769218040389*^9, 3.603875553365445*^9, 
  3.603961134946288*^9, 3.6040449956354427`*^9, 3.604650850119691*^9}]
}, Open  ]],

Cell[CellGroupData[{

Cell[BoxData[
 RowBox[{"rWT", "=", 
  RowBox[{"Union", "[", 
   RowBox[{"rWT", ",", "df1"}], "]"}]}]], "Input",
 CellChangeTimes->{{3.50167790515625*^9, 3.501677911796875*^9}}],

Cell[BoxData[
 RowBox[{"{", 
  RowBox[{
   RowBox[{"broodSize", "\[Rule]", "327"}], ",", 
   RowBox[{"dauerFormation", "\[Rule]", "15.87450980392157`"}], ",", 
   RowBox[{"dauerRecovery", "\[Rule]", "14.521568627450982`"}], ",", 
   RowBox[{"delay", "\[Rule]", "3.6830065359477135`"}], ",", 
   RowBox[{"hatchTime", "\[Rule]", "17.67843137254902`"}], ",", 
   RowBox[{"l1Molt", "\[Rule]", "32.2`"}], ",", 
   RowBox[{"l1Stage", "\[Rule]", "14.521568627450982`"}], ",", 
   RowBox[{"l2dDelay", "\[Rule]", "7.576470588235296`"}], ",", 
   RowBox[{"l2dStage", "\[Rule]", "16.41568627450981`"}], ",", 
   RowBox[{"l2Molt", "\[Rule]", "41.03921568627452`"}], ",", 
   RowBox[{"l2Stage", "\[Rule]", "8.839215686274514`"}], ",", 
   RowBox[{"l3Molt", "\[Rule]", "50.50980392156863`"}], ",", 
   RowBox[{"l3Stage", "\[Rule]", "9.470588235294116`"}], ",", 
   RowBox[{"l4Molt", "\[Rule]", "62.505882352941185`"}], ",", 
   RowBox[{"l4Stage", "\[Rule]", "11.996078431372553`"}], ",", 
   RowBox[{"layTime", "\[Rule]", "3.788235294117648`"}], ",", 
   RowBox[{"minL2dDelay", "\[Rule]", "3.1568627450980395`"}], ",", 
   RowBox[{"minL2dStage", "\[Rule]", "11.996078431372553`"}], ",", 
   RowBox[{"progenyRate", "\[Rule]", "5.3`"}], ",", 
   RowBox[{"progenyStart", "\[Rule]", "64.4`"}], ",", 
   RowBox[{"\[Lambda]max", "\[Rule]", "0.06750865260094746`"}]}], 
  "}"}]], "Output",
 CellChangeTimes->{3.501677912203125*^9, 3.501683414421875*^9, 
  3.501683678734375*^9, 3.50169972971875*^9, 3.5017005874375*^9, 
  3.50170068215625*^9, 3.501700919703125*^9, 3.50184303146875*^9, 
  3.501926134828125*^9, 3.502118317453125*^9, 3.502188159890625*^9, 
  3.502195610640625*^9, 3.502220039484375*^9, 3.502269083109375*^9, 
  3.5022765696875*^9, 3.5023821064375*^9, 3.502382216328125*^9, 
  3.502715545*^9, 3.5158308039375*^9, 3.5974945816789703`*^9, 
  3.5976880873793287`*^9, 3.597742445658461*^9, 3.597832282950409*^9, 
  3.597927335278446*^9, 3.602769218071227*^9, 3.603875553371591*^9, 
  3.603961134955818*^9, 3.6040449956434793`*^9, 3.604650850131809*^9}]
}, Open  ]],

Cell[CellGroupData[{

Cell[BoxData[
 RowBox[{"ds1", "=", 
  RowBox[{
   RowBox[{"{", 
    RowBox[{
     RowBox[{"dauerStage", "\[Rule]", 
      RowBox[{"dauerRecovery", "+", "dauerFormation"}]}], ",", 
     RowBox[{"dauerDelay", "\[Rule]", 
      RowBox[{"dauerRecovery", "+", "dauerFormation", "-", "l3Stage"}]}]}], 
    "}"}], "/.", "rWT"}]}]], "Input",
 CellChangeTimes->{{3.501677937265625*^9, 3.50167802296875*^9}}],

Cell[BoxData[
 RowBox[{"{", 
  RowBox[{
   RowBox[{"dauerStage", "\[Rule]", "30.39607843137255`"}], ",", 
   RowBox[{"dauerDelay", "\[Rule]", "20.925490196078435`"}]}], 
  "}"}]], "Output",
 CellChangeTimes->{{3.50167801078125*^9, 3.501678024015625*^9}, 
   3.5016834144375*^9, 3.50168367875*^9, 3.50169972975*^9, 
   3.501700587453125*^9, 3.5017006821875*^9, 3.50170091984375*^9, 
   3.501843031515625*^9, 3.501926134890625*^9, 3.5021183175*^9, 
   3.5021881599375*^9, 3.50219561065625*^9, 3.50222004128125*^9, 
   3.502269083171875*^9, 3.502276573796875*^9, 3.502382106546875*^9, 
   3.502382216359375*^9, 3.502715545140625*^9, 3.515830804*^9, 
   3.597494581709743*^9, 3.5976880874109373`*^9, 3.597742445712153*^9, 
   3.59783228298483*^9, 3.5979273353151207`*^9, 3.602769218102627*^9, 
   3.6038755533778763`*^9, 3.603961134961569*^9, 3.604044995652343*^9, 
   3.6046508501406403`*^9}]
}, Open  ]],

Cell[CellGroupData[{

Cell[BoxData[
 RowBox[{"rWT", "=", 
  RowBox[{"Union", "[", 
   RowBox[{"rWT", ",", "ds1"}], "]"}]}]], "Input",
 CellChangeTimes->{{3.50167790515625*^9, 3.501677911796875*^9}, {
  3.5016780323125*^9, 3.501678032390625*^9}}],

Cell[BoxData[
 RowBox[{"{", 
  RowBox[{
   RowBox[{"broodSize", "\[Rule]", "327"}], ",", 
   RowBox[{"dauerDelay", "\[Rule]", "20.925490196078435`"}], ",", 
   RowBox[{"dauerFormation", "\[Rule]", "15.87450980392157`"}], ",", 
   RowBox[{"dauerRecovery", "\[Rule]", "14.521568627450982`"}], ",", 
   RowBox[{"dauerStage", "\[Rule]", "30.39607843137255`"}], ",", 
   RowBox[{"delay", "\[Rule]", "3.6830065359477135`"}], ",", 
   RowBox[{"hatchTime", "\[Rule]", "17.67843137254902`"}], ",", 
   RowBox[{"l1Molt", "\[Rule]", "32.2`"}], ",", 
   RowBox[{"l1Stage", "\[Rule]", "14.521568627450982`"}], ",", 
   RowBox[{"l2dDelay", "\[Rule]", "7.576470588235296`"}], ",", 
   RowBox[{"l2dStage", "\[Rule]", "16.41568627450981`"}], ",", 
   RowBox[{"l2Molt", "\[Rule]", "41.03921568627452`"}], ",", 
   RowBox[{"l2Stage", "\[Rule]", "8.839215686274514`"}], ",", 
   RowBox[{"l3Molt", "\[Rule]", "50.50980392156863`"}], ",", 
   RowBox[{"l3Stage", "\[Rule]", "9.470588235294116`"}], ",", 
   RowBox[{"l4Molt", "\[Rule]", "62.505882352941185`"}], ",", 
   RowBox[{"l4Stage", "\[Rule]", "11.996078431372553`"}], ",", 
   RowBox[{"layTime", "\[Rule]", "3.788235294117648`"}], ",", 
   RowBox[{"minL2dDelay", "\[Rule]", "3.1568627450980395`"}], ",", 
   RowBox[{"minL2dStage", "\[Rule]", "11.996078431372553`"}], ",", 
   RowBox[{"progenyRate", "\[Rule]", "5.3`"}], ",", 
   RowBox[{"progenyStart", "\[Rule]", "64.4`"}], ",", 
   RowBox[{"\[Lambda]max", "\[Rule]", "0.06750865260094746`"}]}], 
  "}"}]], "Output",
 CellChangeTimes->{3.501678032953125*^9, 3.50168341446875*^9, 
  3.501683678796875*^9, 3.501699729765625*^9, 3.50170058746875*^9, 
  3.50170068221875*^9, 3.501700919859375*^9, 3.501843031546875*^9, 
  3.501926134921875*^9, 3.502118317546875*^9, 3.502188159953125*^9, 
  3.5021956106875*^9, 3.502220042703125*^9, 3.50226908321875*^9, 
  3.502276575*^9, 3.502382106609375*^9, 3.502382216390625*^9, 
  3.50271554521875*^9, 3.5158308040625*^9, 3.59749458174323*^9, 
  3.597688087448957*^9, 3.5977424457584057`*^9, 3.597832283035056*^9, 
  3.597927335345318*^9, 3.60276921813701*^9, 3.603875553383758*^9, 
  3.60396113496843*^9, 3.6040449956621943`*^9, 3.604650850151675*^9}]
}, Open  ]]
}, Closed]],

Cell[CellGroupData[{

Cell["Estimation of discount rate", "Subsection",
 CellChangeTimes->{{3.501674148078125*^9, 3.501674152765625*^9}}],

Cell[TextData[{
 "Barnes and Hodgkin reported that the weak ",
 StyleBox["tra-3",
  FontSlant->"Italic"],
 " mutant produced 499 instead of 327 sperm, and that this delayed production \
of eggs 2.6h. This implies a sperm production rate:"
}], "Text",
 CellChangeTimes->{{3.501674164546875*^9, 3.50167427203125*^9}}],

Cell[CellGroupData[{

Cell[BoxData[
 RowBox[{"t3r1", "=", 
  RowBox[{"{", 
   RowBox[{
    RowBox[{"tra3BroodSize", "\[Rule]", "499"}], ",", 
    RowBox[{"tra3Delay", "\[Rule]", "2.6"}]}], "}"}]}]], "Input",
 CellChangeTimes->{{3.501674279734375*^9, 3.50167432375*^9}}],

Cell[BoxData[
 RowBox[{"{", 
  RowBox[{
   RowBox[{"tra3BroodSize", "\[Rule]", "499"}], ",", 
   RowBox[{"tra3Delay", "\[Rule]", "2.6`"}]}], "}"}]], "Output",
 CellChangeTimes->{3.501674328921875*^9, 3.50167564696875*^9, 
  3.501675715703125*^9, 3.501683414625*^9, 3.50168367896875*^9, 
  3.5016997299375*^9, 3.501700587640625*^9, 3.501700682234375*^9, 
  3.501700919890625*^9, 3.501843031609375*^9, 3.501926135*^9, 
  3.502118317609375*^9, 3.50218816003125*^9, 3.502195610703125*^9, 
  3.502220049203125*^9, 3.5022690833125*^9, 3.502276578515625*^9, 
  3.502382106625*^9, 3.50238221640625*^9, 3.50271554540625*^9, 
  3.515830804140625*^9, 3.597494581930902*^9, 3.597688087477309*^9, 
  3.597742445811734*^9, 3.5978322830679502`*^9, 3.59792733537726*^9, 
  3.602769218171567*^9, 3.603875553391139*^9, 3.6039611349747343`*^9, 
  3.604044995670827*^9, 3.6046508501631813`*^9}]
}, Open  ]],

Cell[CellGroupData[{

Cell[BoxData[
 RowBox[{"sr1", "=", 
  RowBox[{"{", 
   RowBox[{
    RowBox[{
     RowBox[{"spermRate", "\[Rule]", 
      RowBox[{
       RowBox[{"(", 
        RowBox[{"tra3BroodSize", "-", "broodSize"}], ")"}], "/", 
       "tra3Delay"}]}], "/.", "rWT"}], "/.", "t3r1"}], "}"}]}]], "Input",
 CellChangeTimes->{{3.50167433396875*^9, 3.50167438853125*^9}}],

Cell[BoxData[
 RowBox[{"{", 
  RowBox[{"spermRate", "\[Rule]", "66.15384615384615`"}], "}"}]], "Output",
 CellChangeTimes->{{3.50167437640625*^9, 3.50167438946875*^9}, 
   3.50167564821875*^9, 3.501675715734375*^9, 3.50168341465625*^9, 
   3.501683678984375*^9, 3.501699729953125*^9, 3.501700587671875*^9, 
   3.50170068225*^9, 3.50170091990625*^9, 3.50184303165625*^9, 
   3.5019261350625*^9, 3.502118317671875*^9, 3.502188160078125*^9, 
   3.502195610734375*^9, 3.502220050265625*^9, 3.502269083375*^9, 
   3.50227657946875*^9, 3.502382106640625*^9, 3.502382216421875*^9, 
   3.502715545515625*^9, 3.515830804203125*^9, 3.597494581961877*^9, 
   3.5976880875151167`*^9, 3.597742445860697*^9, 3.597832283105238*^9, 
   3.59792733541434*^9, 3.602769218203146*^9, 3.603875553396804*^9, 
   3.603961134980929*^9, 3.604044995677796*^9, 3.6046508501736107`*^9}]
}, Open  ]],

Cell["Cutter 2004 measured sperm rate at 23.6 sperm/h.", "Text",
 CellChangeTimes->{{3.502194980125*^9, 3.502195024109375*^9}}],

Cell[CellGroupData[{

Cell[BoxData[
 RowBox[{"sr2", "=", 
  RowBox[{"{", 
   RowBox[{"cutterSpermRate", "\[Rule]", "23.6"}], "}"}]}]], "Input",
 CellChangeTimes->{{3.50219502878125*^9, 3.50219505259375*^9}}],

Cell[BoxData[
 RowBox[{"{", 
  RowBox[{"cutterSpermRate", "\[Rule]", "23.6`"}], "}"}]], "Output",
 CellChangeTimes->{3.502195053796875*^9, 3.50219561075*^9, 
  3.502220052359375*^9, 3.50226908346875*^9, 3.50227658096875*^9, 
  3.50238210665625*^9, 3.502382216453125*^9, 3.502715545671875*^9, 
  3.515830804265625*^9, 3.597494581993805*^9, 3.597688087542761*^9, 
  3.597742445911354*^9, 3.597832283135927*^9, 3.597927335444921*^9, 
  3.60276921824055*^9, 3.603875553402598*^9, 3.603961134988023*^9, 
  3.604044995685144*^9, 3.604650850184111*^9}]
}, Open  ]],

Cell[CellGroupData[{

Cell[BoxData[
 RowBox[{"rWT", "=", 
  RowBox[{"Union", "[", 
   RowBox[{"rWT", ",", "sr1", ",", "sr2"}], "]"}]}]], "Input",
 CellChangeTimes->{{3.501674608984375*^9, 3.50167461778125*^9}, {
  3.502195058703125*^9, 3.502195059328125*^9}}],

Cell[BoxData[
 RowBox[{"{", 
  RowBox[{
   RowBox[{"broodSize", "\[Rule]", "327"}], ",", 
   RowBox[{"cutterSpermRate", "\[Rule]", "23.6`"}], ",", 
   RowBox[{"dauerDelay", "\[Rule]", "20.925490196078435`"}], ",", 
   RowBox[{"dauerFormation", "\[Rule]", "15.87450980392157`"}], ",", 
   RowBox[{"dauerRecovery", "\[Rule]", "14.521568627450982`"}], ",", 
   RowBox[{"dauerStage", "\[Rule]", "30.39607843137255`"}], ",", 
   RowBox[{"delay", "\[Rule]", "3.6830065359477135`"}], ",", 
   RowBox[{"hatchTime", "\[Rule]", "17.67843137254902`"}], ",", 
   RowBox[{"l1Molt", "\[Rule]", "32.2`"}], ",", 
   RowBox[{"l1Stage", "\[Rule]", "14.521568627450982`"}], ",", 
   RowBox[{"l2dDelay", "\[Rule]", "7.576470588235296`"}], ",", 
   RowBox[{"l2dStage", "\[Rule]", "16.41568627450981`"}], ",", 
   RowBox[{"l2Molt", "\[Rule]", "41.03921568627452`"}], ",", 
   RowBox[{"l2Stage", "\[Rule]", "8.839215686274514`"}], ",", 
   RowBox[{"l3Molt", "\[Rule]", "50.50980392156863`"}], ",", 
   RowBox[{"l3Stage", "\[Rule]", "9.470588235294116`"}], ",", 
   RowBox[{"l4Molt", "\[Rule]", "62.505882352941185`"}], ",", 
   RowBox[{"l4Stage", "\[Rule]", "11.996078431372553`"}], ",", 
   RowBox[{"layTime", "\[Rule]", "3.788235294117648`"}], ",", 
   RowBox[{"minL2dDelay", "\[Rule]", "3.1568627450980395`"}], ",", 
   RowBox[{"minL2dStage", "\[Rule]", "11.996078431372553`"}], ",", 
   RowBox[{"progenyRate", "\[Rule]", "5.3`"}], ",", 
   RowBox[{"progenyStart", "\[Rule]", "64.4`"}], ",", 
   RowBox[{"spermRate", "\[Rule]", "66.15384615384615`"}], ",", 
   RowBox[{"\[Lambda]max", "\[Rule]", "0.06750865260094746`"}]}], 
  "}"}]], "Output",
 CellChangeTimes->{3.501674618359375*^9, 3.50167564928125*^9, 
  3.50167571575*^9, 3.501683414671875*^9, 3.501683679015625*^9, 
  3.50169972996875*^9, 3.5017005876875*^9, 3.50170068228125*^9, 
  3.5017009199375*^9, 3.5018430316875*^9, 3.501926135125*^9, 3.50211831775*^9,
   3.502188160109375*^9, 3.50219506009375*^9, 3.50219561078125*^9, 
  3.502220053546875*^9, 3.502269083546875*^9, 3.5022765844375*^9, 
  3.502382106671875*^9, 3.50238221646875*^9, 3.50271554578125*^9, 
  3.515830804328125*^9, 3.597494582029035*^9, 3.597688087582939*^9, 
  3.597742445959406*^9, 3.5978322831685133`*^9, 3.59792733548211*^9, 
  3.602769218270687*^9, 3.603875553409369*^9, 3.603961134994919*^9, 
  3.604044995695757*^9, 3.604650850195381*^9}]
}, Open  ]],

Cell["\<\
Here's the progeny production rate as a function of age for the wild-type.\
\>", "Text",
 CellChangeTimes->{{3.460719915640625*^9, 3.46071993471875*^9}}],

Cell[BoxData[
 RowBox[{
  RowBox[{"progeny", "[", "a_", "]"}], ":=", 
  RowBox[{"progenyRate", " ", 
   RowBox[{"UnitStep", "[", 
    RowBox[{
     RowBox[{"a", "-", "progenyStart"}], ",", 
     RowBox[{"progenyStart", "+", 
      RowBox[{"broodSize", "/", "progenyRate"}], "-", "a"}]}], 
    "]"}]}]}]], "Input",
 CellChangeTimes->{{3.414065570625*^9, 3.4140656234375*^9}, {
  3.414065941140625*^9, 3.414065991875*^9}, {3.4140660456875*^9, 
  3.414066045953125*^9}, {3.414066668953125*^9, 3.414066688140625*^9}, {
  3.41406672321875*^9, 3.41406672371875*^9}}],

Cell[TextData[{
 "Suppose sperm are produced for time ",
 Cell[BoxData[
  FormBox["st", TraditionalForm]]],
 " longer than the wild-type case. Then progeny production will start at time \
",
 Cell[BoxData[
  FormBox[
   RowBox[{"progenyStart", "+", "st"}], TraditionalForm]]],
 ", and it will continue for ",
 Cell[BoxData[
  FormBox[
   RowBox[{
    RowBox[{"(", 
     RowBox[{"broodSize", "+", 
      RowBox[{"st", "\[Times]", "spermRate"}]}], ")"}], "/", "progenyRate"}], 
   TraditionalForm]]],
 "."
}], "Text",
 CellChangeTimes->{{3.460633211546875*^9, 3.460633320453125*^9}}],

Cell[BoxData[
 RowBox[{
  RowBox[{"progeny", "[", 
   RowBox[{"a_", ",", "st_"}], "]"}], ":=", 
  RowBox[{"progenyRate", " ", 
   RowBox[{"UnitStep", "[", 
    RowBox[{
     RowBox[{"a", "-", 
      RowBox[{"(", 
       RowBox[{"progenyStart", "+", "st"}], ")"}]}], ",", 
     RowBox[{"progenyStart", "+", "st", "+", 
      RowBox[{
       RowBox[{"(", 
        RowBox[{"broodSize", "+", 
         RowBox[{"st", "\[Times]", "spermRate"}]}], ")"}], "/", 
       "progenyRate"}], "-", "a"}]}], "]"}]}]}]], "Input",
 CellChangeTimes->{{3.414065570625*^9, 3.4140656234375*^9}, {
  3.414065941140625*^9, 3.414065991875*^9}, {3.4140660456875*^9, 
  3.414066045953125*^9}, {3.414066668953125*^9, 3.414066688140625*^9}, {
  3.41406672321875*^9, 3.41406672371875*^9}, {3.460633166984375*^9, 
  3.460633187203125*^9}, {3.46063332734375*^9, 3.460633367890625*^9}}],

Cell[CellGroupData[{

Cell[BoxData[
 RowBox[{"Plot", "[", 
  RowBox[{
   RowBox[{"Evaluate", "[", 
    RowBox[{
     RowBox[{"{", 
      RowBox[{
       RowBox[{"progeny", "[", 
        RowBox[{"a", ",", "0"}], "]"}], ",", 
       RowBox[{"progeny", "[", 
        RowBox[{"a", ",", "2.6"}], "]"}]}], "}"}], "/.", "rWT"}], "]"}], ",", 
   RowBox[{"{", 
    RowBox[{"a", ",", "0", ",", "200"}], "}"}]}], "]"}]], "Input",
 CellChangeTimes->{{3.460633387515625*^9, 3.46063347628125*^9}}],

Cell[BoxData[
 GraphicsBox[{{{}, {}, 
    {Hue[0.67, 0.6, 0.6], LineBox[CompressedData["
1:eJxTTMoPSmViYGAwB2IQrdT/d/E8uYt2DFCwnUNTPjdjvT2Mf7Bi3RKNjP1w
/jGDwnS2jPNw/omeSx5f0+/D+Setmne+SX8P55+aeLvwRfp/ON9rL7vfs3R+
Bxj/LK8ZJ0usApzv1O96YLm/Bpyfqv+L15DXAM731Uz9KOZuAudvulJbetLC
As63FtJaz1JvA+en/540d2mEA5yff+y58XpfJzi/K4pN9W+OC5yffLw6zTDD
Dc4/yC4ZmB3pAecbCjZMe1niBecnfLbV8cvxgfN5hRguXClB8HcZHCqOrkXw
RfLcdmf0IfgnXvh5NW9A8A3uxWfs+ILgM5xsXKJU6wvnr33u7LGyFcGPYmN7
o9+H4G9x7jK2nY/gZ+ybdCj8IIJ/YfPiBz2sfnD+wnlHZb73IvhzYnSuh05D
8GdITZ64ZR6C3zctga1oPYJf1ff7/ZsLCH5QneHhR8L+cL6vzYxaRxkE3+PX
P/MFKgi+XdmZNbGmCL52Xvq0G2EIPkvc3MxzMxH8/9IsKrqLEPxfN7Puda9C
8D+EWgR77kbw7/hetjlyB8G/zm31Xekpgn/p5IKNjW8R/BOueWr2/xD8R41Z
H/yYA+D8+w/m+taxI/i35rFw3OVH8G/8NU/lEUHwsz/t2NwiiuADAI/cwz0=

      "]], LineBox[CompressedData["
1:eJxTTMoPSmViYGBQAGIQfdKhqn6dbICDMRiIOlyQulQzSwHBP33DwvynBoJ/
bNr8j+GGCP4eodw0UScEf3Of1e1LQQg+AwgcCHAwgvKnqOwR3XEeIV+yyzZg
rk8gnL//1NJPndFBcH6mu+XezIhgOH/OCsOt2VkhcP7Ez3sbC8pD4fxnq0rL
MorC4PwjbpNmNDWFw/mM/rce9TdEINznuI1xQWUknN8h/t33UnsUnF8QlXzo
e3M0nP+w0STFfmoMnC8yeeatzoWxcP7diw9XrpCLg/OXCWhVHp+N4OtmqufM
v4/gbzmoEl+uHA/nf89dHJHsiuBbSSkF+acj+N5HGwNO5SP4MQUP/VwrEPwn
roLnmmoQ/FxpR98DDQj+52N7pxk1IfgAuDui3g==
      "]], LineBox[CompressedData["
1:eJxTTMoPSmViYGAwBmIQHShanxTTFe/AAAVscy6cquhF8PsLGby2TUTwF8gk
eBjOQvAPFsm7qq9G8H99fT9BZj2Cb1J54I7gZgR/RX1iyZ9dCP6EnsWLL55C
8BOWqTPVvELw/7+ZHv9CJAHOn6ewQMY2BMHfW/OLIeMCgq/ozf5HOTwRzt9y
XrP75hUEv+fYPwOF2CQ4f3Lxy6yEOwh+jagcv1JkMpy/UpP1VMkDBP/eKbv2
KyopcD7bF0bJg3EI/nKDjXXzniP4mkmr/P7mpsL5tz13bgp9jeBfWlyla1+c
Buf/2Bxoo/QJwf+/o2hrW146nO9t4OZa8xXBPx6rn5ldnAHnCyVn7J5biuDH
ZSzkvVCO4H8rEt5kUoPgq3R8//W3BcFv2LS/Z8I0BN+KPWDD1p0IfhtPJ9OL
3Qj+RcFDIVL7EPwMGZOfdYcQ/OmGEk4epxH8L9EPLt+6g+A7JEqq8d5H8LvT
girsHyL4SoVHZJY8RfAD21ak5r5D8Od0P9w+/wOC/2KCFNelT0j+md2zzuw7
gn9mwVGGzJ8Ivviyf0GzfyP4SavNl579i+Cv21Dw/f9/BB8AeGHBZg==
      "]]}, 
    {Hue[0.9060679774997897, 0.6, 0.6], LineBox[CompressedData["
1:eJxTTMoPSmViYGAwBmIQrdT/d/E8uYt2DFCwnUNTPjdjvT2Mf7Bi3RKNjP1w
/jGDwnS2jPNw/omeSx5f0+/D+Setmne+SX8P55+aeLvwRfp/ON9rL7vfs3R+
Bxj/LK8ZJ0usApzv1O96YLm/Bpyfqv+L15DXAM731Uz9KOZuAudvulJbetLC
As63FtJaz1JvA+en/540d2mEA5yff+y58XpfJzi/K4pN9W+OC5yffLw6zTDD
Dc4/yC4ZmB3pAecbCjZMe1niBecnfLbV8cvxgfMXzjsq873XD86fE6NzPXQa
gj9DavLELfMQ/L5pCWxF6xH8qr7f799cQPCD6gwPPxL2h/NZ4uZmnpuJ4P+X
ZlHRXYTg/7qZda97FYL/IdQi2HM3gn/H97LNkTsI/q15LBx3+QPg/M19Vrcv
BSH4SbP5WHeFIfhCKx7pLYxC8AsOdjXlJyH4Ol9uafIUIfi3GdYHfy5F8Lt4
m2tvVSL4L9S0L65oRPCXRFZXuE5E8IPT/BfpTEXwmYqVzwjPRPATek7LP1qA
4PPPnO95cgmCv29pcfGGFQi+zH7p43UbEPzTp99/SN2C4FfdOCzluwPBvxgh
L/V6N4IPAAkLtgQ=
      "]], LineBox[CompressedData["
1:eJxTTMoPSmViYGBQBGIQrb/8wVORIwEOxmAg6mDGLXLo5XEEf4rKHtEd5xH8
lvd/NmnxBcL5JbtsA+b6IPizDhUuFL6C4O8/tfRTZ3QQnJ/pbrk3MyIYzp+z
wnBrdlYInD/x897GgvJQOP/ZqtKyjKIwOP+I26QZTU3hcD6j/61H/Q0RcD6D
4zbGBZWRcH6H+HffS+1RcH5BVPKh783RcP7DRpMU+6kxcL7I5Jm3OhfGwvnL
BLQqj8+Og/MPFsm7qq+Oh/PnKSyQsQ1JgPP31vxiyLiA4Ct6s/9RDk+E87ec
1+y+eQXB7zn2z0AhNgnOn1z8MivhDoJfIyrHrxSZDOdPmj8x5/QcBH+lJuup
kgcIvkPMkbvsDClw/o2+5o+z5BF8pqb9SlMUEXy3cj+RU0oIPgAWH6kG
      "]], LineBox[CompressedData["
1:eJxTTMoPSmViYGAwAmIQXSan/+ueWooDAxTURRdvq1dH8Ff4rX9eoYngX3R8
LVGkjeCraCRXp+gj+H7S89fEGiL45Xy374YZI/invgQ5eJoj+PkHnVj17BH8
GVvqzNQdEfxDy3elKzgj+CJ9RqeE3BH8XVFK/d/9EHy2L4ySB+MQ/B8bZvQ9
SUDwX+fqs3AkI/gXnse890tH8Gfd3n70Tj6Cr3c4t+hHA4IfNunmaf3FCP5y
g411854j+JpJq/z+5qbC+bc9d24KfY3gX1pcpWtfnIZw3+ZAG6VPCP7/HUVb
2/LS4XxvAzfXmq8I/vFY/czs4gw4Xyg5Y/fcUgQ/LmMh74VyBP9bkfAmkxoE
X6Xj+6+/LQh+w6b9PROmIfhW7AEbtu5E8Nt4Ople7EbwLwoeCpHah+BnyJj8
rDuE4E83lHDyOI3gf4l+cPnWHQTfIVFSjfc+gt+dFlRh/xDBVyo8IrPkKYIf
2LYiNfcdgj+n++H2+R8Q/BcTpLgufULyz+yedWbfEfwzC44yZP5E8MWX/Qua
/RvBT1ptvvTsXwR/3YaC7///I/gAdva7XQ==
      "]]}, {}}, {{}, {}, {}, {}}},
  AspectRatio->NCache[GoldenRatio^(-1), 0.6180339887498948],
  Axes->True,
  AxesLabel->{None, None},
  AxesOrigin->{0, 0},
  Method->{},
  PlotRange->{{0, 200}, {0., 5.3}},
  PlotRangeClipping->True,
  PlotRangePadding->{
    Scaled[0.02], 
    Scaled[0.02]}]], "Output",
 CellChangeTimes->{{3.460633429453125*^9, 3.460633477046875*^9}, 
   3.460716335875*^9, 3.46097530146875*^9, 3.4619257398125*^9, 
   3.46201152946875*^9, 3.4620265054375*^9, 3.462096979296875*^9, 
   3.4621874538125*^9, 3.4621889596875*^9, 3.462209666640625*^9, 
   3.4622633871875*^9, 3.46230120178125*^9, 3.462352841609375*^9, 
   3.462452002609375*^9, 3.46245213853125*^9, 3.5016745796875*^9, 
   3.501674625703125*^9, 3.501675658359375*^9, 3.5016757158125*^9, 
   3.501683414734375*^9, 3.5016836790625*^9, 3.50169973003125*^9, 
   3.501700587734375*^9, 3.501700682328125*^9, 3.501700919984375*^9, 
   3.501843033203125*^9, 3.501926136171875*^9, 3.502118317875*^9, 
   3.50218816071875*^9, 3.50219561084375*^9, 3.50222006125*^9, 
   3.502269084140625*^9, 3.50227659353125*^9, 3.502382106859375*^9, 
   3.50238221653125*^9, 3.502715546125*^9, 3.515830804484375*^9, 
   3.5974945831638117`*^9, 3.5976880877248497`*^9, 3.5977424490083647`*^9, 
   3.597832283352146*^9, 3.597927336505085*^9, 3.602769218372012*^9, 
   3.6038755534394493`*^9, 3.60396113502606*^9, 3.604044995733507*^9, 
   3.6046508502753677`*^9}]
}, Open  ]],

Cell[BoxData[
 RowBox[{
  RowBox[{"npv", "[", 
   RowBox[{"st_", ",", "\[Lambda]_"}], "]"}], ":=", 
  RowBox[{"Evaluate", "[", 
   RowBox[{"Simplify", "[", 
    RowBox[{
     RowBox[{
      RowBox[{"-", "1"}], "+", 
      RowBox[{
       SubsuperscriptBox["\[Integral]", "0", "\[Infinity]"], 
       RowBox[{
        RowBox[{"(", 
         RowBox[{
          RowBox[{"progeny", "[", 
           RowBox[{"a", ",", "st"}], "]"}], "/.", "rWT"}], ")"}], 
        SuperscriptBox["\[ExponentialE]", 
         RowBox[{
          RowBox[{"-", "\[Lambda]"}], " ", "a"}]], 
        RowBox[{"\[DifferentialD]", "a"}]}]}]}], ",", 
     RowBox[{
      RowBox[{
       RowBox[{"broodSize", "+", 
        RowBox[{"st", " ", "spermRate"}]}], ">", "0"}], "/.", "rWT"}]}], 
    "]"}], "]"}]}]], "Input",
 CellChangeTimes->{{3.460633498984375*^9, 3.460633617859375*^9}, {
   3.460633678421875*^9, 3.460633729140625*^9}, {3.460633834671875*^9, 
   3.460633835234375*^9}, {3.46071717459375*^9, 3.46071719653125*^9}, 
   3.5016746381875*^9}],

Cell[CellGroupData[{

Cell[BoxData[
 RowBox[{"npv", "[", 
  RowBox[{"st", ",", "\[Lambda]"}], "]"}]], "Input",
 CellChangeTimes->{{3.460633622875*^9, 3.460633626984375*^9}}],

Cell[BoxData[
 RowBox[{
  RowBox[{"-", "1"}], "+", 
  FractionBox[
   RowBox[{"5.3`", " ", 
    RowBox[{"(", 
     RowBox[{
      RowBox[{"-", 
       SuperscriptBox["\[ExponentialE]", 
        RowBox[{
         RowBox[{"(", 
          RowBox[{
           RowBox[{"-", "126.09811320754717`"}], "-", 
           RowBox[{"13.481857764876633`", " ", "st"}]}], ")"}], " ", 
         "\[Lambda]"}]]}], "+", 
      SuperscriptBox["\[ExponentialE]", 
       RowBox[{
        RowBox[{"(", 
         RowBox[{
          RowBox[{"-", "64.4`"}], "-", 
          RowBox[{"1.`", " ", "st"}]}], ")"}], " ", "\[Lambda]"}]]}], ")"}]}],
    "\[Lambda]"]}]], "Output",
 CellChangeTimes->{
  3.46063362734375*^9, {3.46063371484375*^9, 3.46063373296875*^9}, 
   3.46063384021875*^9, 3.460634529515625*^9, 3.460716340921875*^9, 
   3.460717207796875*^9, 3.460975306875*^9, 3.46192574446875*^9, 
   3.46201153334375*^9, 3.462026510421875*^9, 3.4620969843125*^9, 
   3.462187457359375*^9, 3.462188961984375*^9, 3.462209668953125*^9, 
   3.46226339028125*^9, 3.462301204703125*^9, 3.4623528455625*^9, 
   3.46245200596875*^9, 3.46245214084375*^9, 3.501674643390625*^9, 
   3.501675663921875*^9, 3.5016757169375*^9, 3.501683415859375*^9, 
   3.501683680203125*^9, 3.501699731171875*^9, 3.501700588890625*^9, 
   3.501700683484375*^9, 3.50170092115625*^9, 3.501843034515625*^9, 
   3.501926137515625*^9, 3.50211831909375*^9, 3.502188161984375*^9, 
   3.502195612046875*^9, 3.50222006590625*^9, 3.502269085828125*^9, 
   3.5022765966875*^9, 3.50238210821875*^9, 3.502382217703125*^9, 
   3.50271554796875*^9, 3.515830806859375*^9, 3.597494586711568*^9, 
   3.597688091160859*^9, 3.5977424631906233`*^9, 3.597832286808402*^9, 
   3.597927339959803*^9, 3.602769221905933*^9, 3.603875557423439*^9, 
   3.603961138990774*^9, 3.604045001400872*^9, 3.604650855217636*^9}]
}, Open  ]],

Cell[TextData[{
 "(The assumption ",
 Cell[BoxData[
  FormBox[
   RowBox[{
    RowBox[{"broodSize", "+", 
     RowBox[{"st", "\[Times]", "spermRate"}]}], ">", "0"}], TraditionalForm]]],
 " is the condition that SOME sperm have to be produced.)"
}], "Text",
 CellChangeTimes->{{3.460716911328125*^9, 3.46071691765625*^9}, {
  3.46071702609375*^9, 3.460717037671875*^9}, {3.460717089203125*^9, 
  3.460717113875*^9}, {3.460717228015625*^9, 3.460717257640625*^9}, {
  3.460717291359375*^9, 3.46071729353125*^9}, {3.460717442140625*^9, 
  3.460717448328125*^9}}],

Cell[CellGroupData[{

Cell[BoxData[
 RowBox[{"Plot", "[", 
  RowBox[{
   RowBox[{"Evaluate", "[", 
    RowBox[{"Table", "[", 
     RowBox[{
      RowBox[{"npv", "[", 
       RowBox[{"st", ",", "\[Lambda]"}], "]"}], ",", 
      RowBox[{"{", 
       RowBox[{"\[Lambda]", ",", "0.03", ",", "0.07", ",", "0.01"}], "}"}]}], 
     "]"}], "]"}], ",", 
   RowBox[{"{", 
    RowBox[{"st", ",", 
     RowBox[{"-", "5"}], ",", "5"}], "}"}]}], "]"}]], "Input",
 CellChangeTimes->{{3.460633773109375*^9, 3.460633799703125*^9}, {
  3.460633857640625*^9, 3.460633876140625*^9}, {3.460633922265625*^9, 
  3.46063399928125*^9}, {3.46063402965625*^9, 3.460634055875*^9}, {
  3.460634090203125*^9, 3.460634095546875*^9}, {3.460634539359375*^9, 
  3.460634541796875*^9}, {3.46063584959375*^9, 3.4606358543125*^9}, {
  3.460717328953125*^9, 3.460717331578125*^9}}],

Cell[BoxData[
 GraphicsBox[{{}, {}, 
   {Hue[0.67, 0.6, 0.6], LineBox[CompressedData["
1:eJwt2Hk4VO8XAPA7DGOrMFQqka0i2e5UynhPy0QiCpMkZWlHotDX/rWEZMmW
os1SUWmRpfqaQUSLZKtUlshO9p35vZ7n99c8n+feZ973vGfmnHPvGvtzB47z
EQQhRSGIhU/fTpNhHo/OHYbYnawd05wO76VjP2bp3HG3ii7miynOPvHmifwp
OtdZXYB5UmmKI6/rOnduhM5tzPfM3Uub5JREXBNq6aBzFXWfqlt/HuMIbfy6
mvuJzqWs5X30PzXEib9wbG/ATTr3hZhanoBvKyeb4p5ObKZztQ1I+yJ6CxI4
bqAtc0SS26Ee8B8pKAD0b2VO92IluCNa5wpaSyXgQOkNh/XvxbmPijTTbxgu
B++/TKeYtiVcQaFvMseKVkOB540zOaaLucEH8xy2yynAvmuW8vPJYtwA5Pgq
qEEJDFL/22fYJ8L1+5mmIrVjLWS+u9TgfliYK1G5Qpxlth5sg+OlPz+gcf1G
SPtJthr4HeN/IkoX5Hb3Wvy2WqwOhLocZ2cIlVvQ71pjk7gRGq8kX86u5+Pa
JMZSf4tqwiqRUw9Hd1C4JlyVcacnmnCWoSrwYxWPs3jf/P0DJlrgsLnpQWnp
DEfLbKWr3nctUPXaynNJn+TsyO/MvbxPG+7+Mn97afsYJ4pzvymEqw2dgdJ6
BsuHOW7V8Sf95HTgVcI6Vhe7n3M2QvXk5D86oNn9fVQjtYNTuS5bSPW9Dux6
9UN4jt3CYXH7a9iiJLg+zJmUoNdyHB/7RuzZQwL7hOLdGp9CjvsK+qob3iS8
+/g9Qse8AGVb8E2fzyRhq3rxc7OkWiQz+UMGqkhg1DUkFlXWouLnT3dVYGt6
9/2zYbYWtbl1LTX7TIJK5bKdQnZ1KFF5/JltNQn04y61HNV61LL5TZlnDQl9
KStHNxY1oNjbDr7JDSTcFvNgLPrzHRWt5YzfbCKBz0P6p6NMC/p3/DOk9ZNg
fSyrpoBsQcSpghK5ARKeG6FKMbMW9J9JTftNbHu503m5oS3IZaWSSNxfEkoq
3sRQR/Hv5hHxy2eIhKCVjqz0qlZkq+BXrD9GArX4+ZO2oDaU7KPs5jNLAk3M
LNB+oAOxLOjPOoQZYLXWmrtJuBMtjhFyNhJhQNYOR56IUicKc0mue4y975KX
74tDnUgpROC+uygDEjvuXKKWdSLLWUObGTEGqBQPnc+82YWkRc4qzCxhAMsj
zr7HsAfRr/r2vJFmQFBLw063tH70fTox11SeAU2Fe5293vSj7Dz+P8nYW+O4
iX71/eiRMqppwx5kZXVH0AaQs7J3m8caBthm+0annR1ACYcvtiUr4Ps9lH7U
6fxFz8QrnWqVGDAloFu40n4QyYrp6EuvZ0Cm28inWy6DSERIUucgtkXz499r
vAfR9Sf/dF7HflqgILYufhDtv6ofvVKVASfOih0lywfRdsmOn7JqDKirbqaa
qA4hURmjoKXq+P6boWZ+w0Noh/7L6G+aDPhAD+1cQgyjO2JrgpZpMaDjSojf
3UXDKDC2Xp2Nvcon+NHbdcPoZ0rgwxrsMJt/hUSPDqP5mmK9Cm0GHJP14yZ9
GEY5SzO7M0gGiN++qPksfQTFP2BJbNjCALVlF9/teD6CMkR75eyxd0dfsK3j
jCBv2SXdSdg+/u6RE40jKJK7OZtPlwFdR893MSVGkaBBxVAdNlfe+c5731Hk
vCk31WkbA87dcxRvZ48hhtJJ2dP6DIi6lJwS5TCGOuMgMw77iVnVOl3XMeT0
mDH2H/bA/ObtUeFjyFe5+I8EYoDTYVG3LW/GUHqRPz0f+4zU89rINePo6cub
z8cBn18oL5HRN45iaoVD9+5kQOgRUrFlchxVunyacMHOJE/nRAhMoGcydO1r
2H9+17xrXj2B6qrPEd+wHVHmZPj+CVT8xVvQbhcD7CeNrZvyJtBotXbFKRbO
/5kbspcDJ1GtXniaqQEDZr4LVw1dnUSM5bcKz2Jf33PJz+bGJHJtTUi5jP1l
nVWz1otJ1GLkVlmEvatT+u7P9kn0LbuQq2rIgPWOsUrahlPoer4ROYVdXkvU
p1hMIaVxH3nJPXj9na4hNLspJDxwu1EVO0XBtOPnpSnkWzpdcBh7cavYg8vZ
U+jdUL3ca+zRI2FqvxZPo+TkO+muRgyI+TTxw2DlNBJiZ3iGYqszT0Y+XzuN
qs3TZFKwT6za3X8ZptF//h/fl2N/b+TP0XabRvEuKW0yexlQdNBfO6x+GukH
nprLwz78buD3cOs0EnG4+64Se3KTbdyRgWlU195g9xNbaylzVJs2gwb6PQUp
xgxIr5t++WvLDPpCOSBpiB2+30NXJ2UGfROz3PEJ+9pHVadHD2eQ9ZadZ5qw
Uwyabynnz6APvHrrv9hPmYbU5TUzaOkr3URxEwZ8W7/i8yxtFv1TrOplhv07
vYriIT2LylpdOo9i98kFkX8VZtGamxNy57CJpX3JrcxZ9NtSpT8Sex1fkWO5
+yw6+11xugxb29ctCQXOonfN+S9rsfUmVd4XRM2i3IqN21qxzQaiNbIfzqKM
Dnr6DLZno910dPMsen+o5a/6Ppyv5wIxh/bOIVX7+IAw7Gr1VyU1VnOIf9q/
7Rp24wOXsb0n5tDIfIhEKvbAra/W+oFzKNho4+en2EuvPFRWzJ9DKvuFa+ux
5QVtrVLezqG0rtaYJmzVQMkr0jVzyHyzy4pObH1P70Fa/xzSUByImcA+7mDy
uk9hHhX9ubVoqSkDXJooA8c151Gd9Ho1WWyvQ3nyzcx59DFjXkoJO9JULvSL
1Twq1f9qooWd+L62wOjEPDrQzkvZjH2HFdZb6j6PBhU4BUzs3G1DZnlR8+jT
EWP2HuyivIwgjZR5tLsUfduHXaFlnffg4TzaFS+11gL759rSlTffzqMe6mM1
W+yOe577pGrmUW5jQqs99qDshsCrzfPILCzL8SQ2VSqhw38af1/s3Zpz2JID
foslaTx0PmSRjzv2mopTm9LpPDQdfGnKA1vfRy+0YgMPzUdfdfXFNmGrPLHW
5SGHYPMzAdg2muINfSweEmNbbgnCvtTepixxlIfiNxruD8MOK/pkknaWh1iT
7JSIhfiv519kePFQm9Kv15HYGW53U98F89BoeHdO1EL8xlfKDsXykOlkhFcM
donKxf7eVB6i6VVLX8P+QhyV9svioYurKi7HYbc0GjLF83kI2QRWxWMP5Gof
v1fKQ+xCkZ4E7LmoVVfJah4a73NrTMQWOy34svwnD93JrridhL1i5+BPq24e
Us9YsfU69nrZRmrvGA+9CfZ8uOCUGbtEfQoBHwf7+xec1sXOukwjQPFKJC0Z
O6t+b1H1IgKaB+3GF64/L4EaGSkCzr/yebXgwhxGh/0KAh5695ovmJuiOp0t
T0Bm6ZuShfUrwuUWj6kQ0LWKJ7jgzx5SCvrqBOxeVCy/sN8GB+FNl3UImJaW
EF+Ip8lsfk+1LgHJL+bqFuL/wxw5IgMELLdNOLdwPn2qXeftdxNQHdbRvHB+
o8t+hWQbE+Bxj6ccjT1DrUkePUCAlvTf7Vex+YbLHzMPERCwu1TnCrZI8+vi
0KMEWCRFzCzkT+Lj0/rPxwmYczBPDsVeXpjRvdyJAKBuWBSMvTYuWiLbi4DH
tN2eftgbA4KVR/3wevzpzt7Ym5wv6TJDCFhB3bvVC3uXgYPd51gCltEfs89j
G5NWF5dfJyAlITjTGdt8jUm43S0CbASaPp7Gtp/Z9GwkiwBRB9NUO+zTXWpl
es8IaLkTZHAE27Ve/ntIPgHlZ90qrLD9c0Qoy98SML+0YJ/pQv4cmsz0fhGw
8b2zy1bsdLNax5A2ApySiGoSO5tZ4VXVTcD2Q0VCGtivlj2/c2ycAPPkYZ4C
9tcPIYPBSyhwaN1bQWHseP1UluVSCsgvk79KwT7wLPeGsiwFbCb426dwfahK
bNtVrkqBTiKLv2ehXtltT6btpoCD1GGxCuzgOquBr8YUyEz4vZyDvcPAdecD
cwoUmvuNv8Qu2nC739COAj1btiinYedNzG6P8KHA/OaUA97YF85IJVkHUeC1
9aNuV2ztX2p9qhEUEAw6fOAE9pMS68QPSRQobfhx3Qw782pBj9gLCrCbWLMK
2ImKF+KiuyngHJunxsH11SLxStfRQQoUqHLan2FLCqcxNScocLfN0zUdO2rg
S2c1lQ+KNzCJcOzQQg09SXk+eC0/wLfQDzxMe9vj2Xy4L0Sl1eP+Yeltv+lG
KR88OPq2jIP7U2KqlOBEJR80cU8wnmA3cMrrzav5wGj4gH8KNpuqdnHRLz7o
t2fe88K2ujryImCcD2S/VyprYFvfDtY6uZ4fCpU2aiTgfnmsNHMDGc0PV+We
ZrBw/73zx2o2JoEfiiiFnhrYrTTRj/03+WHNzQfKMgv93Pjc2fsP+CHnHxfp
PtzvHeo3Z60o4YeoV2OsGOwTnRVrKWP8wLToHfuC5wUn0V6FKmsqWLae7Nq6
mwG9l15RRe2ooKews14e+0xXeIfBSSpElXXdEcQ+WbYuq9idCi393LoveF6x
9z+h9TKSCoJS7TknsA+NtKKUIip8sGhnRuD5ZvePbzZnFASg/nYIrXAHA+Sy
yxMFewSAVhbwOh/PXxa3CwrfDwpARq/952vYEXFZP6MmBCDk5TmOM/aod5TC
MgFBqF6OSEXs98bsJ2vlBQE5qLtFMnE+Bv6UGbIFwUp8xshKjwGftATGIkoE
wb2d71M9ng+9C3aaL7lJA3Xd7d1n8PypbVM9ePQuDZzsQ7wAu4dnE/X0Pg1k
Cu17pbGtDTwq9+fSoFVRwoerg+fvhgco/hMNVuVYGklhT44s2iBDCEH+It20
PDzvemh8oyoeF4K+2ZQrHRvx/zPTKW+ThjCwAtTYY+tw/eXbbL/xjwi0HFuv
/HIFfl5wtkhQjRODrfdc2DTRhfoie46ltBj2krOrhWZIuOYWFqv5dQnUNiqX
m3eRcCDUVD01Txz6T5ua5NaToHo42DLdVwIS1OSuXywhoaFD+F6cpST8kLI9
GPeIhCr7P9sl5ejgTtWUMkkioZV6fzJBgQ48bqtlXyIJo5mncmRU6NDbVRR2
BVumt3fVGnV8vUC6pDKBBEf34QmNbXR4EdYXxIonYTqI99jkIB0a0wb3bI3F
z38ZMivCo+kQzD4hJnOFBF2DH9VicXQ4YrskIC+CBOPulMsxiXS4Zfbsjzn2
eXX5saRUOhiKTIVGhZPw5qVKdWY2Hcz6dyvwh+H4ynVC376jQ2SPSXF3MAnH
T43pGX6gg+y/5w+GYnuJ5I98qKID8+BQswJ26r6tdrX1eP+wuuJwEAldDaD3
u40ObNa3sY+BeL9efCPHO+mwXyxc7jT2opVvH3b30GG6vXybALb2UYNlQ0N0
eCjKZ8wMIIFFEa66MEYH2wui8N2fBKu098GTk3RYrfRK5SL2GVbkNp9ZOtQr
SBES2P9/XwKbPeQ+PvIj4X9X/7PK
     "]]}, 
   {Hue[0.9060679774997897, 0.6, 0.6], LineBox[CompressedData["
1:eJwt2Hk4VN8bAPAhWSfUqMiYuaKylihScg4SIlSo0IaUkn1fs6SoVIpCm5Sy
RKVsXzkj+75vWRphrMlOKL/jeX5/3efzPOfOPXPe99z3PVfcyvH4RXYSibSd
jURavfoPHp1aWaEwhpY61BUyZhHLd9Ns5zKFQdSRjBLOzSJDwR/z2X8ojDD9
VldlwVlEqDr9dZymMKQUVAqqnWfQt4gobiaLwngg1Zv8Vnkace9sozFqKAyn
lKAonrIJ9MjtvP71eApDqPe/I9IcQyiVzfU1SYXCoILz5QkTpWjtRR1FkTMb
GLyz6bOifuOA0l5i/+rBeoZUXZNTpuo/cLwozlq6UpDx3z5dU+abtdD390H7
+30CDKbP7581Y3wwxzPuSoYRP6N0Y6lA0R1BaBhlSvyLJTO0szmLLqylQJ1n
Xw11x3gZpWkRLMdtG2FSmXerqwUPoz5Sut2tbxM8G/poY907Lka2neiA3G1h
GHB+TTofhZOx2/Xx/VP9IpAkT0daNzgYX0o8Ba6RReH327E3U1vYGW4KYYsH
JaiQyns5eUaTjXHEouNo7hoxeHWvzNpO6gpSsES1ps1i0Fql511R0RKCcZJb
SoNo0Paditnh7CW0LHupbFMoDV4RebCmImUJaUZ3z1wMo0GnJa2ztQ+W0B25
5caVCBr0Q8mUjnNLyKSXnC7+iAYf6bgHjC8tIrPIZQdaEg2WniSbiOxZRN95
OCJIFTQo47V/xeH1ArrMdy87nJcOGd2GMn0xCyhPQY2RTKZDMy1r05PhCyhF
nKFUzk+Hwfx3UoHDAnoXd+gsiUKHHa+7TwruW0DplnMtZ0Tp8FbD9Q8fq+YR
R0b0TI0sHbJkyi7MTM2hTeXc7Lf06TCh+0Sxt8YsUncVZEWE0aFiv+Ji855Z
pHDptav8LTosHlmvoCA1i5h/zpXVhuP75+viWfyziNPJvWjdXTqU2WDgeqJr
BtVPE2L+D+nw0+FDW+U9Z1DA7tka8Zf4/ow915lp0+jb0u2WsBw6HAzaqKYj
PIVYbDqaXQN0yOuf8fshL/b5ezLHBulwp5deInN5EmUJN5UXD9Ghh4M/r0/v
JHKZ+ib9bpQOOS0G2tNSJpHTP6fIc5N0KLnni/uGg5OIFhxw9cEyHVqxTDK6
L0wgV87cZnYeAob1jlvJmEygYhijnoyd0nVrk+fhCcRhy7nOiJeAU435/oKy
E2j9UHn7Ez4CsgfqPQkb+o2+35hU2sZPQLB7uOHYut9IdkJZVZxCwLxoKe0h
s19o6XKT7zsqAbktBq3Z1H6hY5YaJ1XFCGhGJAVvEf+Fjrs/elOBPZUiwTAY
HUPzFdPxQzQCSjNoBz4GjiGmRvMcXZyAT0aEdvu8G0W31V4/d9tGQHfAJkZe
HEZfSal+2fIE/MbBOLDtxzAqH1JTUtlJQMHKAHP14mEU86/cJgs7zWT5sVPk
MNqaXamauYuA/XbzG1q2DiPFA/qfknYT8PijX9zP9YdQVmIcxX0vARWGO2Z2
PWOhj543Dn1UI6DbhLz05lAWuhLy+bTIQQLmzAed+XeFhfQnEFsQtganTGn1
PhaiB8vxGanj35PweWzXPICWiKfcLIDne2bL/kS+AeQYe69tRROvT4N54Caf
PrRG3k+gX5eA/9rTM/+e70ODpuxd6noE1GSyD/Xr9KGN6loasdhV4ynGmRv7
kN54aqvBEQJ28S2JG3/8ib6TKIoZ+gRc0Y4vDh/qRV/tKhvPGxLwUF4nz18z
JiI+Rsx4nSBgesob1bIDTNTse7WwBls43tHuAcFEesoeoltNCNg6zxml3/wD
ZUqzPCuwt/maCT5b7EFRR5TaN5jh9Q2aJUOdbrSrQc/2/ikCLkcqcYYxO5CX
3M3d+84QsN6x7OKWlA5UU/SRHIidaGxRku7agaq08n1LsI9sCAlt4+xA1WYa
m46dJWBsdCO7tHw72vM3R9P6HAGVnzqvVHm3otY+7yTXCwR0Ss5YWE9pQpH8
Bn+1L+J48DuEaDIb0ZUmZ5Yv9qSLHL/r+0YkJNrh8RHbRS1ZolmnEV08QY4U
tcXrXffKMMavAXFEWMWNYk+PyOrtra5D8psCj/pexvH8/O5sjG0d8nU68zUV
e85/m9s8qQ6lCc21dmIvCNJf5O6tRQnUKa4Ddvj/Km+YPfiiGr3+YHJxFpsz
ZOHlYZcKJHQrfJf5VQLeNHDPekuuQJMhO4/ewObeNFXF/bYc9VbObvqAzZs8
OlfZWYY4F4MzOOwJKFDXY2CkXYpWIvMWkrGFRUsWTgoXIS/2QPLANbw/bCUS
Gv1y0Un7zQdpTgSMcHa9FfUlB2UnJwSrY3/1K3I8Pp6N+PvY/M5iSz60Vm88
l4WCqqsinmFPocTOBs1MRJ9Upgo7E5CmpCv3an0Kmv9YJruCfUNvaFE85B1a
SXQv2OJCwLFztyoSZpLQX8X1XMrYeXfKbRPaEtFXyei8q9jvqx9oahyIR4r7
7NKbsCeexNpMxlqhzNbOgWhXAvqxPyo5vE8PDMQVsNKwd8ZZlwkpO4LLGU9e
FGGfUGrPD9MIBfdPZqpOYDvbXh0ufhQDyqPWUA67EfCVqqxBycdY0LZ9a5s5
djN5NL2k9ilA5SomjthPT+/dbx2aALw3lnk/xiaRvqxYF7wFRmtG3fuxY4eF
dvcbJIO4Rypr57EVm9ysbDpTgMYTT0MedwLaJO0psVl4D2bkjATkV73dvERR
5BMw2l561Bm7rLojQulEDiDLz7aPYV/2+l5mIZsL/pEUdZexuSU7OULX5IEY
N51LfB44n327Apoz/wOmrMdfpLCrpX+4uAshcOQb+fE5bPuWHxnPxhBg9BiE
22OHQac5KysGENkWL+eNvWPMSen2/kJg/GYp7AH2ZS2X950j34B++2JkAfa+
2Kmq32ZFwEeic10FNvdvl5E1RUXg59dF9Sbs5DjXHXLxxeCO1L0cFrbPxLQ2
5CoBqc5GbBOr8zvsZmPiWgKalwaWF7BHJt0S/PRLwQ0uuXW8nji+OrPofnYp
OOK1fesG7Ihn7j2vJcpAAvfdERFsWT0P0ZqlMmCZohQjhb38fE6191I5MNla
4L0Lu3rG49RsUzkQuKm3Xhnb/qVntFhaBdgtPW+pia02N5+5W7gSeGlbr9fF
Jht4NWqHVgIzso3PUeyuhIWJ0xOVQEiL9uQ49vt5LwEHyyqw43nWlZPYAUf/
yAeXVwG1wmNTFtiGid4GMXuqgTYQ2nUee9zQJ7yAXAOOH0oov4Rd8HrxbaNX
Dfj87PO2q9iRiz6lrP4a0Dp3fZ8D9lnjpf5F41pgdk+GzRl7V5LvGoGvtQDE
tAS6YpOWl8QlpOvAepmkz+7Y9cf8oEp0Hag4xXjhueoTARlvSPVggK6r4Y2d
E1BQkKFcD1zsL8T6YL9M/leTa18P+EQV3vli32pW7y56VQ9+zbdd88N2WgkY
q2mvB9MFfiOrPiWDltr4G0CMqCbNHxuarvD+PNQAyMn6PKuWug62jPk0gENT
+amr4wVTA6XnPjSAIefctav+04L2kQYbgG2UzebV5/0kkXR5xRoBKb2XuTq/
Sll4UuhEIyjnN7Hywv5kdt2WFt4IMsd74j2w44IY7lKoETz0fHPXDTs4jXRD
cbYRyBdVqrhgX2mDj9Rkm4BSp3OcI/Zx9qDEwxeawIncr1/ssffLF34yftwE
Duo0hNth721ujSmoaALCg+wmttgKvmM+cstNYNrFjmmFvb1isxb3hWYgL3MY
rsZT3El+h8fDZqDxZoayGm/qZi2+/pJmkJeqm7KaD5SLDk1IpgVoexyj62Hz
k0Oz5c+0AJqM+j8tbN7M2Pj4ey1gjR58qb4aP7YSa8+ZFmAkOSOvhD32VHRm
Z0ErSAISrqv5PKi1u/3pRCuou1t8bTXff44czueVaAO/qk7J8WF37HMJZd1s
A56LZbNLeL+UNpcLPT/WDr4Vovzv2IW+PQt8oe2AO2S+owE7f+tMl3dWO5Cp
WP6vHPuTE/2NqWgHOHesq/YL9guyx951Ax2gtKxP8S52XOZtEd/N34Gfp593
MHaMecLfIb3voNU874Yn9p131SXF6d9BTu793+exvQ5JmPl5dQKmdhTfbmzX
0X37R1I6QbUxCJbEdogypJ3q7gSNF2zRZuyLTG+WkmYXkJS6c/cvfl8d96v3
GOXrBrw1m/xKsY9KsMxPq3cD7R9u0jnYupVL6mVO3cB2nvY8GVtdeAdXYks3
6LJB3bexZT/7PzZ/0QNS5rhyj2Kze2zsshFhguoyvblS/H41P5/SmLOHCT78
eZ+Yif3pCKggGzOBBemM4EtsK7pd1ucwJniUSJXywv5Wnn+fY4YJUhOTTLZh
h4jaaL+u7QWbJ9u+uuJ60LX2z4GF4V6Q7zbqYIm9Z+KuosHan0DTXaf3EHZ/
cTZ95sBPYGxqxrsR+5AD36JW8k/wTWO/8ydcjzgKP6X3hfSBYg6N9724vlmm
6rxRedEHZLKcgkqxP0d3xd/O6wPDpHbhVGybK5zhSpN9IE657IErdgnF3Drk
bD/I6/TOYMMOs2UTllAdADl99z5vwPWUi2wcZDXOAi9Kk75wO+D9u8Ococwz
CH7HZFezcL1O0bRZ4ZUcBKNnitOKsQ29vfwzTw+ChHj18kDsGNZLb46SQcD4
nOY4jev99sJJ56T4IVDB9e9xPe4PtD0eWo3ojgC2Jntua9xfxDx4llBgPQJu
BZa77MceSnvLjAoYAV5mjsnrse/0/Xf2wOcRQNdf64dwv9Js3G9+hz4K1JXp
ucLYNrJ7T+ycGwWRygbJhbj/CWG2arkk/gJ5Jqrrx60J2JOrf80r/xcobnI/
+w17/0NGTEDLL1B381pQDPaEdspwBNc4ULbs1lXHPpvqfy/x6jhIDuz/cdsK
j/eQ7GxW+g1K8xIBHfdrf9aq5opaTQDwttZgB+7vPsSHGQdMTYJKlbQ8xknc
v1LCBgVIU2DhuUdwGDbr9o2AhHVTQP/VOpoBNtUvNK1YagrIti3Vt+J+85Zl
MDffuSkgI2UkNWJKwPNiAYzHVVPAae78B27cnwq+cFf4+HoaGF+LZmwzJqDj
KxvBfrNZoHs69mG/Dp7vlTixm0ELYFIwcr5XmYDhxzxUlZ4uAYERj7wLkjhf
hKJZgYv/gBd/+9vr+PzSVnVjIlSADabz9ZxSxOclU18r5bgidni28GZpVwEd
2vONbq0154A5FoktYfg8R08tjeEcWQv/TdwVhRZ06JujdUIgngtK7s1x7dpK
h05J9lnKu3jgliPp9LwxGiSzq1jtHOCFaX6Zde8+0KD2NZNomYdkyLj3PtTH
jQaFc8UctSX5YT+zWsnhAA1Gudx6oNAmAAM4DIYLlsXg8TAj+WdZgrA5hHfy
UaEYlLEINX3tvx4e+nEic/NNMdjK4nn10HQD3C6qY6OkIwZrrQY0NtApsDTf
8sshPjHYy/F2IXorBT7dGhexj1cMziRdzhDZToHlP3wt5HjEoMjoKFVcngLt
N+hMULjEoI3r1PyuAxQYFZjF+skuBhdDVt4fPUmBM98R+foiFW5/I7Il/B4e
H8pxNXuYClV1OuvJDylQTs+/MGWICg2Gn968H0OBJgw7oeeDVOgsT8w+fkaB
/d+zMkIHqDD/y/b6pFQK3JlUn3+slwqPlyqFFZdRoMMdR+XRdiq8eHlWTbeK
AlnX153saaNCL97s6apaCrQUCnZraKXCZ4b7LzS1UODiJa6k7GYqHGqFaj/7
KNBQW64/pJ4KF73Ypy8OUuCrSqkxjzoqXCdanDw8QoFhQG7SrpYKFc/pbJ6c
pMAR1rkpo2oq1GbjqXWbpUAXnqfjmlVUeCqxMnRhgQIjl+YG91ZS4RXtOwf8
limw/b1Hj1QFFf7/exLsXyfeKFpOhf8DFKSaOg==
     "]]}, 
   {Hue[0.1421359549995791, 0.6, 0.6], LineBox[CompressedData["
1:eJwt2Hc4V+0fB3CO7zhm8k2lEhpCiiSR9cnWI3mMtOxRUchKyIhESWXPhiSr
okFJ3adSPSEkisjI3nuv3911/f461+s651xn3ef9PvcRs3U1diDY2Nik2dnY
/i4vdh8cW15mUQtljmWG4uOoy2/1ZOMCiyrrSB7gnRtDhvwt00WzLGp7bYho
19cxJKrktug6zqK6QnaHt3mNofdXo8nWLhb1kLuqnfg8isidPzdSX1lUcBap
33F2BMV6Wv8TlMKikgd3qUSl9KNcdo8Mtr0synWD3PaUzDZEd9CVE7IQoFq3
zqmMS+Wos+o/nkm/tZJK1OWT11/fpm78IdlOsoyfsvygO+a4e0jdb1j1zM32
FZS9itbgU9lJ9Zfnk52eHOKjZGe/J/hxz6kbRpuJLiXxUMYpbfy+l5fUddPe
GOoNcFFvPsZzkMLskPn5wg+P45yULLWmfCmagCQ5b81sU04KWZ3dV51IQGSa
e37zQU7qFdsm97TbBLh7OF/VB07KS8Rda3sOAaoiFmoiWzmpGJeOl6veEVDr
DZllQyTldEBxSXSIAEKc6S12iaQUPkykyGhzgGVorGBVFpNKefWp6kE3B1Sq
TzF90pmUTnxNmuQAB6jPm8+JpjIpryl5tZwRDhB1X9/ifoNJSZ7tWLg3ywF/
rNKzVnszqYI6nnRnbho4KucrW2oyqaajPpynd9LAZazcZvA3gxKLmOVZ606D
AGuOx9wsBmVuf4GePkKD/CrdqFoeBrWF2+eC6QQN/qhFuqQxGNR1wXkN2gwN
dIQFZWTm6FTCkFrT8WUa8P0Szzduo1NRCqcO9fPS4bbJgadJT+iUzX4Jj0gp
OiCdW4XbDOgUmtC0abOhA9sOEaR5mUYVeEhxin2hg//q/ZaXA2jU3tUHrbwr
6DC9bLv46TyNclounPqvig5DNZnKB5xoVC6NGnb4QYdGn50vjQ7RqLdfV+wN
bKdDYalqgYUQjRJ/Pe8ru0iHsydO3D//iINK5tiVl7iTAb+uJV3JrSOohv8S
g79HMOD7R9E86yqCeku/KGgeyYCK5YfVgl8Iaj/HicT6KAa89SgUCiohKFve
cNe6GAakH/+ea3qfoERyuy8VpjHAaTtv9aIbQR1ZNlRYU8CA+bKgtUY8BBV9
3tnr2A8GTNBIVTqDoLSYQVy36xkwpHbDpniZnRJrtC5o+cWA1qdpOVvG2akR
ldeKFi0MKE0uVpltYKcuK4n8s7+HAZFOE9bpD9mpuqU9Jx/PMmAD16nsCQ12
Kqn8Usbm9UywfFsRuUmFnSr+PcZuLsyEe+673Iz2sFMbP6/eHy7CBPHGOYW8
bexUEM3/dMdmJsjkXS+142GndLbduxwizQQNw2ctNXVslKepOJulKhNORy8J
FpxiozS9sgIjLZiQp2M322zDRhkWrfMIsGLC0NznJp7jbJS47IyLiw0T3O1u
3T91kI3SS0sL1XNggr/8ll2icmyUyVcuvc4zTNj4KCZx4/QyWs7n2PXejwnO
e6TojRuW0XTzU6+ViXh/+quH3iuWUb6HQ8HbJCb41ukeECCWkXm4t5RTChOu
ejnc0O9eQlLulfWvbzMh58VdoZcFS4jv4YDGgQdM6N2zZmeczhLaS3sts+op
E04q0MwPuS0i8me6vV0ZE1wYMbN9tovo697Var/KmeD9Qyw1zGwRyZ9+4Hno
KxPCvNXb3uxbRNYVvQvy1UzILPR1lqYvIg39x7EDdUzoVBgN5ExeQBlrLj3n
a2OC3d7mrA8f5lGCq5/81ikmOGbtPaxTNI+ylAufmkwzwUnoFseXnHmkcFun
OWiGCW7zmpaVt+bRta5/4Occvj8om9VgNY90z/NqeS4zIVbXK2Bofg4l9h7u
cyVJ+GTOYyokP4fucrxLcxci4ct/Duyp2+aQXFnPVp91JFQooccb188hI67K
c/7rSahZ7865hZhD9RcvmwcLk9DS8vPtzupZVDwSctZfjISZk/cltc7MorIO
j6OKkiRI+exbdsmYQVJx5yrK95JA/TaUao+fQYW5if1vFEk4rGlnZh4xg4on
3J88ViLhEl9krrrLDJLj8peIVCahIeO3Ob/iDArotJ1SUCch/FtQfkH5NFLr
XfPcQIeELqnPNhNjUyh91wr5ABMS/G82Rp7qnEJG9TfP6ZiSIDA1XNT0cwoV
J1JneM1IUHu3lu9jyRSql5e+k3CYhDhzp+K4sCl07JwEZ9pRErRCeVl7102h
nofjCWesSLj326T0wv5JZMr1smSzEwlyHXJztfKTaOPkJ4di7NK+lbKyEpNI
LRC4jJzx+UxXpXTxTSJ7o2JdnzP4+gUMPEyaJpD30sOMEhcSnupobdpxfgI9
ZZ60F/QgQfPg5iPhThOodPIrMxW71oSIareYQEb8iU/EPEmYsqZmk7Qm0Pvg
CD4pLxKU/VS+MQTw9l37hGTO4+M/kQ9qzRtH9lpPGrn8SDArZBUq3x1H0alv
GJewu0rG+uNjxtEm+Sa1GWyyLN/8oO84sv7Xub7Nn4SDHdIyxbrjKDIvG2UH
kPBj7dbmmD9jqHLPxVqeSyR0Bwuq6K4dQ4RNTNHmcBK4Lj4ZjuHCdsxfCsXe
6aN/v3VhFBWzLSl3Ynu7XOTybRtFeuHPUtIjSGAc76zPyxlFa81l2FdeI2GL
/AsvAdVRJO3oOVJynQQ9mUOSVjKjSODbr07eKBLOSPU25YqNIreF040W2M9F
hbW0GaPIWsDzyxy2Ju9lAZ+qEQRdqu8lbpJg22X65LfNCPJkFT0yiyYhrG3I
Vsp0BNVLqAzFY+c0ha8+rzOCmo9dUfyJPVZTcpF/+wgaMSofMI0hgQjUTwzr
GUZha7w6tGJJOOB1cVnk6zCq5EoKCcC+5Vzg+KpgGDHeyu4qwhY9IrRnwHcY
JZdzF2+NI0F9V++3f3mH0eHUm9HT2GHbhJX6R4eQBofXC8l4EiqF/70b+mMI
nTFw6D+Gbcn1yqXozhD6T/9JdDG2f3s4t7DcELLvfdvskoCfZ0OJe+HqIZSV
+ys7CZuneqTh0PwgWjK5HPkBO6XkSNal0kH0OOt98qpEEorjJLR7Dg8i6Sin
vlxs8ni3HbvKIOpxefa7EvuwaOaldWKDSF5x1+QI9ljOZsqgfwDJhzVHyyWR
AG5/mh2qBxCjavU6Y+yoPfcWA14MILaIuM9u2JLURuWCwAEke9szIRfb+/Lv
o2X2A0jCobH4M3bpgVSfdv0BpOgVx2jHtq4TKhRcNYCmVvEKrUkmIbFv1S7f
rH4Un6aq6IXd9eT7oZjr/UiU8My7ii3vFe2S596PKs9zHryDXbW8Iq9ZpR+V
MI0FP2Fv+FhZNi3Wj4wzaGr12E5Xr/fyM/vRFnPBuF5shiD3Ns1vfehEl0E1
ZwoJpr++aJ8o7EOP2c+9WIudfifc3iulD50qGCwTxx6x1w2JCupD8m2wUh5b
TYqR/tChD23Y0xMO2JHDpRR1oA/lc9rIGWD/eh7S0iDTh3Z6SvCZY0v4aiyN
repDORqvN9hge6mzC/PM9SK1hThLJ+z3NEp5a0svkmiTr3XH5i8LOKZW2otm
+lgBvtiWN1QvmGf3oryKxyeCsfNMFxLconrR3FiQ2xXsOaHXhREevehAKL04
Eluv5UJd+hG83rpI6RZ2fIbixGvVXuS/eeVILHbH6WmBuk29KFb0+u8EbDmZ
wl1DzF5kevIBkYwdNOFpxBzsQY7vvlulYFe+2u0qWtODJJ7dmvzr9YFj15WK
elCz35HSvz6lVZBnnNqDygTvVfzdv5DTrdw5uAcdUOjgS8KmVe3sC3XsQRsM
k6/FYxvHDpK3/+lBQRHKmjHYd4/mbSuS7UE61eoKN7CHNjrrVAv2IPLTRoer
2Codkg69c91Ir+xQdSj21eyeEKK1G2XO6PsEYNe7PExf/7EbzUiEWpzHFpd3
fCef0428hz2DXLE9Z7e0HrzRjSpSo9scsd+9bV9y9MTr1UyCLbD5QtOFg452
o/Tb0tYm2Cf0bVSS1LpRuFZsgB72zPfmC+VkN+KXbfeTxdZJSkvsGOxCBgrP
j2/GjrU8UbRY04XecnT7C2LL9jZMyKR1IZ0UjcvTeLx5juyQXBPahdzrcq/0
YL+cDrZYcupC9rwlnX/H536G1KcKxS7044JuYRF2GG/A3DORLlSz+6JkJnbZ
qpqdKYwuVDFVORuDbbzZN+F0bScauKT07Cx2vFRludHrTpSnw512FLtx1yY2
xfRO9JJ07tTCtoeyUwy3TpRvoxUjhO1lsW7ffe5OdLvA9uxr/P4V27u4XB3r
QFxcOWbp2EvO79PPNXSg2s3H7oRjh/k6ccPDDrTa0fKICXZiQnFTk0YHKpT9
5tT2N0++HQtc7duOnnfHWLXivFmqf/xs0bod3dV2Cn+DrdFK9HTotqMjy/vW
JmOXD+UYPRNsR/kXJV3+xW7inhczKviDdLTeL7zE+basnVIa0dOGvB+Fjzjj
fNQ6ODzjVtWGTu3JKlDHDjfV3HGksA1prN/aIoDNb9cfJx7ahtKvRAT9zdtN
QconP4i0oWPv5btmcV5rFTdyLh5uRRkO+8PscJ4/znmg9Fm5FWW9Sc6XxF6b
4nr6lmgrqne8uXv4Fu6zaUb0P7UtKLxjVMsHe6vfYf60uWZEm+i5ewn3x/vg
SR7Q/Y1q5VCCD+6XeNuIM7X8v5H1fR1/eezTmsIVp341IaN/a9Ew7it+uva1
W2eb0OOfsQ722FbhsZztMY1ohH5HQSeShIWo3Yyw1gZUvAFpD+D+q3b97LAu
pwGduHtC/zb2faPjHx97NKBWKdmnh7APCISE/mQ0oLthi8/zcX8mxdUQkjvq
UWnQ+wjnKyQopJ5bLr/wA43U//ehNJQEt+wnMytZ31FmxnZeMhCPTz6XEI3W
GmSo9ajpEe7vUXdpPo9HNSir1V3GBNtdJXtzrW4NUls3YpV6EY+XqnTDeP9v
iF/p+YQE7v/xvu36eyqqEKQOS2+/gPM0ZOaujvsXpFiUUVHnjvvDcfO9Gv9X
SCLu2UiNPX5fz3mER794iUamjFdZYr/x/+BqPFSETnSnVPfY4X6PsVOrsSpE
PQkbVi3a4r5B9xu/aTxDd/ee+ypqQ8LG3XrS6StzkPcxpGpmgfM4Mcl+NMkW
xUprFHjg77PPFQ1Xd5u8VHcr17GN0SJh3453T40SvqvPRC/EH8Dfn4S3YJO9
UKv6BKs28NkwE5g8RsG2Q13qNcTXr6WvmRDS+kPT/f6guiiSrigNZUJ+SphR
wNioehjqveduyATXdHv+jsOT6lnD0Q2f+PF8xilZ+ErwjPq19GF/rjoGRPzr
rbQ7dV69ZHriWkUiA2ir4roC55bUH2VdMvhjxoCf5ZdHQlewww1D0wid1Qww
87NVSP5AQDpn80fDajqc4e7fVHmMBiu8zJtVouggkvspntFHh7VrJl6MGdDB
76WmyQo8z+gQUM18SaeDW+aZQgUZTugTC2SyfaABD7HXdmcnF7wyYBjd9KWB
9lnTOKkYHti0uL3z7G4arH0l7Kq9hQ8Wgm0Mt45yQLR7+C3ZnytA1Zficcvm
AOOwQzvSCvlBKU1m+YUjB0gdDzXLuLgSBNdpr43aygE/ujjTY8wEAFT33ZFv
IaDStnO/gAgLzs02jfSnEdBGezgTt4kFeQKcel9SCZjIPPVESJwFMQd/ZWam
ECDU379BbAcLBga9/WySCLD3GJuWUWaBf1170M9YAuZClh8dNGfBtqHfS6XX
CBB/ILQu4gYLeL8ENDy4QICSbmM1TwwLRo3tpEJ9CDDoTb1yM54Fl1PVQ2zP
E3Buh+hkQhoLTuv1Goh4EVDyQrw6M5cFvrHakORGgPGn3WGln1lQ9hGyo04S
4HBqUkWvnAVi2z/6nnUkwIeraLy8kgVV/SdNDRwISDPcZ/O9jgUZvStFuewI
6PkBKn/aWVBppSQUZonP14cYd+hmQbf82HYHCwJ415dm9/ax4Bdvk47WCQLk
rHTXjI6ywGb5nzjiGAHa7JyVnpMs+Pnox39tRwg4cr8sdGaGBb3XUmjvzAlw
0o5U9l9ggUVrqt7dwwT8/38VmI40xQaaEfA/zBPuRQ==
     "]]}, 
   {Hue[0.37820393249936934`, 0.6, 0.6], LineBox[CompressedData["
1:eJwt2Hk4VPsfB/CxjaWxTolyK0sqZQlXJH1GREpRlrQqJKlcydKVkCvJVcgS
ogW5kjaV5Fbfb9lKEgoj+zYz5iDGMmNsv3Of5/fXPK9nnvM958z383l/zhl1
jz/2nRClUCi7RSiU/z4vsXfzFhbomCb2amPl+zHEuqg82TZLx9dcJIvW5I+h
PQpd/NfTdJw0QuvKvD6GVpn5z/0xTsd5HanWLw6PoY9xN6W6WXRsNPC9v3Bm
FEnptazAX+k4Q/K+XdGWUZQSeGxX5G06bg9azz+aOoweiZzPo2yiY7bv/Enl
dRxk6lRIzTCiY9ezicPLZ9moKq/HZ6MBHQeVLB7f9o2Num0ddT3W0XE364D6
ZBAbKd/QLSlfTsdSjqox7AoWilrGqY6h0LHpD+PwUZ8B5GZ0hKDVKOE9ER8q
pj71IokTtoaqR5SwzXBpyPZPbajx6Mb9xAElXPbafU1+VBu647Y87J2rEo7a
tHJ6k0UbMrH/VXncUQkb9/D+Gin+ibyNbh0otFLCJi6FH3PvtaJPIuxIcx0l
HPtHdDT9SguKvxPz7QhfEe8Ia9LbeO47ojMrz+QkKeJEFwvxn3erEV5/Pzb6
hiI+02aXkaFbjc5EhOV5/62I1Tb7Rz/8twpVaRu161whj0f2SW+YlSg06N6u
FxcU8eGhJcIU5QrUq3RRp8JdEW/wLlaWvY9R8W4DzoCuIubMXSvb1/UC7SvP
9FxXo4BxwYeGjJIU0PrR31ldpYAZj9slcyZuwVS/3kHvcgVMOXV+82qD25BB
LXfMfauAj3WUfmz4dg+67QiL356SJi6LuBn8A2frzVUUUxRwpGJIg3rbc4jt
aK8VHFHAieXyg2+G38HFXxZnEvvkcf20SpiiXg1kHd/EYXTIY6m/tccyL9XA
2+8GXmPN8pgizto1WFsD8681D++rkccKS/J2Nvl+gahIafvFz+WxwSle4khu
LcQpNq1PD5fH94TPFGwXfYNMozPEXVV5nBiK8KeWBigNyfR96iCH/QuFYmvW
N4OG17kHzB1y2Gu4+3nLnma47rijW2SbHD7cuovpG9AMHuumXJyN5XBWlFGP
6ZtmWNS213JaRQ77LP2kHry9BY5ulVax6pXFjN5HmlfdmCAmcaGyOVAWq7xd
G3Hj1E/Yc9Nl1XwGDVMcHhoeN++EUEN5O9tkGu6+2qpWvr8T8hs/nUuMp+FP
Om6asoGdMK+0pVwjgobb+0eqDhR1wuNkDW9bLxq2r2je2LK8C2ipvx4l6tGw
wYj4O/+pLqi5dW2TZvkivDMhsMHmazfYZr/bs2NIBhe0eor3OvbC6PX2WXGW
DFapsjNJONQLmeEzhR+6ZDAl6VyBkXcvDLmbSZp/l8HNhRJeHhd74abGK6Rb
JoOPmo792P+gFzr/KTKgx8rgFL+vIf/weyG4+LZSp6YM3lYy93MhtQ/yq/9s
Pn9IGt+xc/tRVtYPGYbBVg+dpfGxGF6FWkU/xGcHPOvcLY0n1JImgr72Q8D5
03F2DGlcdsBpnVx3P1isPLJ15WppfNPFLrlZfAB+BDPya0ak8M4yyye19gMg
qi0ZrB4lhdNteE4hzQMwmSjW53pRCnMajjyv7RwAzsyCQ3ygFN6s/EF6GXsA
6hoE6/jeUnhLXe+HLP4AZFzidtTuksI5OWximwoLDJq+br+wRAofTl86p+zG
gqPRKUu+FUhivR5VingjC+pgSvJCjiQeUWlcw2KyAGb2C1dlSeL8pXacD10s
WBWwvCsgQRK/1TK19h5mQa97ToFysCT2cRho95Big7f5M/OjVpI4zFpZX9+C
DX68L8eHO6hYZliyzCCHDZ2PdZ3TWqhYrXeBtbuADQ6nEmyggYpHjrXrnnjC
BoPufeuTKqj4RtpblagyNvC+tk4YP6LiJ6d664Ia2RD8kH017AIVc3h8pR0i
HAg/JvZkEZ2KtW04G4oPcuDZN9sbP2hUHOW6/O28Owd6t8b7ZVOpuKA3Usnm
BAdsfluiry+UwFXr3DQq/+CA3E/tZ/t6JPCyfbz1V6I5cMdpZ3HGUwkcOv3l
q/xjDiCbpJI19hLYWSxwqbeQA7xXTWmj2yWwHt+cq7jAAa3Vy0LegAQWhA0R
pWKDECuWu2mXkQReaxoSK6ANgiN+Weq3TAKbDDWFbV05CN1mzLJXHHFcYHlO
hLNtECi6K5HVFXGcQ0V/V8UMQpiy5dEr4eJ468uCSZO/B4G/4DFXFSKO65MV
V+ckDMJIY775Tl9xnH5drs8nfRDaLuiVOjqQ5nEsSx8OQkmFxfMjqqSHM14e
/zIIZw8fzg15LIafLC43E8hwgbM9fNubfDGsoWxl+UmOC17693qEd8Xwyzap
iGQlLhwU7V8ZflMM49yuwuXLuLCj4HRWdIgYZhomqI+v5YLWRGhqkqUYLhJq
B3zYzoWff2dcfdQkios1NnnxLnLhe+WqomPfRPHPLcObBOFcqF34p37JZ1Gc
df/sZuFlLrw/X6Ia+VYUV2xpa+Jd5ULOoe+PnHNF8cj3c0UlyVzwXS9bP+cv
imm6GWJ/F3JhpiZSxZEmirfsND0W0sSFCXEpCwmqKI6xY9RJMrkwsjXheNmC
CI4Pv1qa8pML3cXZhVrjIthLX21RXhcXKjLLtky3imDrGKnB9EEuxPtOHMv5
RwQvSzwb2zHLBTUZn4cT20Sw65eXsr2rCDj6vjZeY4sI9rE8Ym+sScD9gI3+
jr+L4Dv36e+jVhOg3SY0KVojgjmiKdsX6xCgX3S9wpMmgvU0ugxkjAjYtudF
V2MTBQ+JuDdaWRMQLapSTvlGwb7q/lcO2hBQXRKWr/eJguPeHE07u4MA+5U2
Z+PKKLhfaNsea0+A6yhTaHmX/N5P3jLFmYBTN+eXPPeh4BzKv08oXgQU2XhO
dx6nYI3rYUGdJwgYEVa30w5RsMre5eWlJwkI8EzK9dlNwYkc3qzHaQLCjLU2
rjKkYIXkMoMbAQSseJycvoK/gKgJidgykoDTv+tItKktoFVtq330MsjjJd78
Eyy/gNLnUii3MwkIbbLdqSS6gEKxZpx4FgFxQScS7NjzSKnJ4c+6OwQUvrqn
Wvp8Hq3KOiK+NY+Awd+X6qXazKP+kuNF158QMCqRX29gNo9USg+61TwlQNBk
fL52/TzqXH9tqfhzAqSC95WKKc6juPutLX4vCFhbcn1bQNscojgwMtVLCThp
Ir7fwX8OBVTtHJvDBPhRk6e5HnNoz2BgNe0jAcHN6lkxLnNIcD6iQaWcgJhg
6Hm3eQ7dcDa4traSgPyS0NMbJOaQVm7Ce+3PBAyYjEVIZ84iFfbe6bv1BAxR
IzUexM8iLUsVYVQDARPNcpWMiFlEXS23x7ORAPGQDTIXvGZR5Fo9/vIfBGi9
PpnC0ptFtZxLf51tIcBzU2dBefkMSn+zXCe5gwDvgk2uNq9nEC+T2g6dBPiq
Jol9LpxBN+86OHNJ+89YHa1LmkHz3iPZpt3k/qCH9FZ30rdr3pf1EhBhIPbh
kNMMKhpQ+erSR0DU/cN+nTYzaCI76fEI6di/5D/36c6g+m/NXNUBAlJsg8JH
ZoTItGVXhCubgFuldevP/RIi5RcJtt2kM9etbR3vFaIzEgnDJzkE3FvUZjT9
WYhqzUKY/oMEPP7GGBRLF6LCy+/2niIIqNpPc1Y1FiLtR49lp0YI+PzphEjW
GiHyNrQ+dPQXAbVm6MmK5ULEU1yUXUG6cXmAtJaoEBWtLRD9e5SArq6W93r1
02jbZs+whTECeh03nnlePo1M11Ul7ecRwPoQp2r8ehrpxUH+Y9JDuRaBZnem
Uacrs8FpnKyPk7nrrM9MI7cjqw/EThAww5xtrnKfRnhlZXw96Xk712g7p2m0
s1CnRnmS3J8N0l17Nk+juLc3TmaTlsz2iG/QnUYXFvRqOkjLyL01c1afRouj
mOZqUwQojvqlHJCaRsppl/cmk158/JNl+4wA+VqoCb6QVmlU/3X0lwD57J0q
FuWT/fLyh51XswCltKX6+pJWX63HZ30WII3vv07dJq2VdjXv1DsB0jMvjqoh
rXNh84JfngAVeCdKaAoIwB17dPrSBOhex74OB9KuVp4u+68JUPyqb+GhpIcK
QiK/XBSgVc9yiRzSUXLxj8BPgGxGz67+TFol8F7zi2MC9Gltje4w6SetL0XW
OgkQJcaJKj9NQGtex34FUwGitTvr2ZP2k+FFResIUOGjuciTpMX9qU8EagJk
6PB7YSTpzKZlrWfkBSgxKOnRLdIG5vriPSIC1F2SH1NEuuqelb7LBB8pp0pZ
INKHqW4HP7P4qDvMrv4bad7pM1csWvnIvkpo2Uk6tiHy2fMvfBT2qiiZS3rF
ptS21e/5KPDiSNUE6ZdZD6mZz/io3WRPxyzpnaLvN8rl8lHmhBtTVEhA98nG
w1GpfPT+WeYbKungr6yrU1f5aPH+O1FSpGlGM8W+oXzEKR82/s856fKdnWf4
qL5CsVGC9KZ5TWkndz7yVr15SIR0raepcfVePmKen2wUkufz+Gzvbm7NR41/
fjDjkRboHY97asJHKypDk9ikb6QEvdJcx0eO/XltP0lrCa9131rOR/mHPqrW
ki5zv7OIJsdH8Q+cd/9L2rGy2CSSwkc+Ru0hBaRZOtXHJ3hT6JgfMzOZdFhi
W7zPwBQSLa1+HUZaaerX6/aWKTTku6bek3TBIfE+x5opdKHt/MAO0ls/qMhV
vp1ChW5rp9eT/qGta2b2dAqlb0A0WdK+8ZZej+9PIevs5+pD5P6n7vctS42Z
QlWHr7nkkdZ5Fz4g/ecUOrzucMil/+pNI1kh/PQUKkk4cc/5v/oa/tfb23EK
BasOyc6R9WkdLUvftGwKMVsgwoT0z0H1rY9oUyjR0EaMQtrfweTUyoVJVKcr
nVlN9sPtZe5Isn8SRe8IkthLmvfs2Wnm40nEMbs8Y0/2V6xyZZr9vUkUli9n
IUl6RVjrB3xzEt0YupuFyH7daSuq8jBkEt20cf9Xh/T9DqeKPy0nUWfY4jtc
sv8N+w2FP4wnkVui7MPbpCu4igYGaycRL+Oh6q7/8oL/7TZLbhKN6JkZPCDz
REfJ/rxT+wRynUzZa0PmTbGNtYZuyATy7uk7YDFMgNVuTbdY3wkUzI7f1jRE
/p5Oojf6jkygzE+WOadJTx3D0xnWEyhcRvFLMpl35he3NFCVJpBf+1BXA5mH
FU+NI7uLxtGZvNsiVBYBLiX0EvN740ip07n1Cpm3rLc8Ii15HBnbfjcVJy1V
82z/7tBxNPLAJHmWzOfd/Rv0y2zHEbee3tjWQ0CzyurO5F4e0vJnH3Ah5wP7
8pIttio8tOPV3nDz72Q+XXr6K1mGhyau7XsRQc4bvQt2ud2zYyhlfYHTR3Ie
BftdkgntGUPCyBVt28h5RT00wCwqHENeAfe1N34l69X4VZCSxRiiSGeWlleR
9c5yftpxfBSFRQf1fiLnZ0zPiIeO8ygKGHxd2f6anNftscohNqNoa8gas18l
5H42vr2ksH4UFWhN/JB/RYBohF16DOcXqk/rmwdyPsPGwYa9sr+QW06W3JGH
ZD+krt3OcR1Gob884pLSyfs/xPYU2TKMirRe5oTfIvNtVX7UMvVh5OFD+dM3
jVy/UBPbE0PIpuOg59YUAtbhFebPI4bQvH2BXUsCAencxRtDCwjEXCqrXxdD
QBCI/EYTDqLiK111zefJfBpsndDPZqGX2rLD0TsJCBzVXbc0moU4yYulGXYE
lPIvH5n3ZaHAwTILoS0BllSdqlpTFhq9HTl+ejsB+zRDb536MYCEwytyrRnk
+keWbc5dNIDC8z7mfPmdvJ+GgxHKoX0o/KVmgjH5/Gdd1iY959qNZu8UbEjh
ccH/4VOBIv07Wnv/7K07V7jg6q15vzHsDSpMi9h4cAkXqmtb44ycSkFm8Fu1
4d1B2Kz7odjx1ndoj5gxfbB0EESDl7R7qXaDoWJDZWIyByRpjpc9RligMHXZ
KHOBDX91N1sF5A7Dy7SRPdd92fDsdoxjOG8MFnufq55sZ8EfOV4K/a6TkKcb
uvKgJfm+5pv529XLAvBIy3V692QAru0NNjPKmoEbNjm3jFYMgPjiVFaEcB4u
bKvGPZH90PLlymi0vAjjqP2yB7PDfeBy0cMks1yUYRj58fXonj44s4jQqDso
zjCc6DzUVtYLKx9VpVG5EoyXW5Pvb9fphYulVk7ytyUZm6/sO2h3owf888+U
mOhLMwLTRVbnznUDTXSTh96ADCNHIGIh5dEN2886p+ok0xi04lQN+dQuUHnz
2x/bteQY8Ta8zMawTrgZEJtk0CLP6M7WGv7XoQP2xTjoZpcoMEpV7ZP2m7WD
zqFol7xLigy1SEaL5Po2aGZJ5yS7KDGynsU/eSf1E+o8BiyVVtIZedQdL17N
MqFH/B9BqgadsaE1VU9ewISJfJ+nqtp0RuC0c4/POBNUCUJNXZfOsN9oMKzG
ZYLXeR5f35zOCFuUcedqCxOEfy083r2fzqBFqPmeLGaC9gPVZdcS6AyvvaeK
HX2YYGbbVk9LJtffNbfyuScT7Aezriam0RlDfKtKRXcmnNNdNXkrm854mT9a
8t2FCW9fadfnP6IzRhnTJgetmLCvyiimoprOsPbZ9ejcCiac8JncsuMLnZF1
sz2lSZUJF2Rej3+pozNMm81LzJYwIXvP5uPfm+gMY9nT90RpTOA0M7b09tEZ
8ealSremW0B4QXT8BJvOYNixymYnWkB2ecXDQS55vb0jmR6jLWDobrt0bIy8
3uJUUX12C2wXka4LnCTX6zSJS+1tAbfcmmiBgM5IiSy1m+1oAd/t8eZhs3SG
Gk3N0rO1Bf7//yXDftTDv+ZHC/wPT38HUA==
     "]]}, 
   {Hue[0.6142719099991583, 0.6, 0.6], LineBox[CompressedData["
1:eJwtmHk01d33x6/5mi83ZYzwqJRZVIorGZpv5jJL8kiSSooQJUmZS6KEzCKZ
8vjcfcwyz8O9CAnRIJky3e/nt9bvr7te6+z3Pmef/d5n3fXZ4XzV9CIrgUDQ
ZyEQ/u/37tSpeSaTjDqXZWufLM/BpN/WRcY6GbVwZr0d+jYHp0mfl8v+ktE1
dQUHraE5kDngtXH1Dxl1sPQc4Kmag+rwGOLoJBmFpOfnqz+eA6Jy/3bUSkY2
R71TAnfMQdwNxxNBL8moVkquLyP3J+SyXE8naJORUeYd5wdls7DfLIfzhQYZ
pe5cpux7PQv16WNuaqpkpMWdZLQaOgujxlQl591ktEdvT0iN5SxsfapUWiNB
RtSl35PU5RkIFp9uCCWQ0bQWb5HJoRmw1rCb5WsSRua2T3sP9E4Dx0VjdTE7
YfSJ8XVHud4kdNmrWc2eE0Z8VluOBShNwitrCX/MUhhlB9sEm0lMgtbJX3VO
VGF00qRuQ3H5K7hqPD+XYyCMht4xGBEFX6GRZSpIR1EYOe+1vios9xUiXoW2
2y0LoZQx31sDWyaAPFDnkRothMQJ0qacO8YB7XkTdv+pECpyILaHCo+DR6B/
uutjIeT1eOIYmX0c6hU0hhQfCCHXwmUR6tQY3LmZcuKDrxCasQglWb8bg3Fh
P8VaByHU88r8+wvdMSg6pTr9VUkIqXumXc++NAqmNYkXdjeR0PeCqz/OFw+D
fM/ESEM9CXlJPswaTByGpQnl8641JLSrNqv76r1heMFZQ02rJCFV/iLl8dPD
MHps9rBUAQkd1y2dHZoZgisdOqJCcSSU0blGFd85BGHDQy0rdiQ0Hzutp1VI
B79fhz2ivgiicA3b83tZBiDJSXuaMiyIXlE/ipj/7IfKblWX332CaGCs614E
ox82y+RsTZsEkYwb30GV0n4IDuI+ueW9IEpqO9d60KMfwoV69yQECKLVwtwP
Dow+SNTwmH0tJoiiLnhuPK7rhf/eXrxEJQsiI9kzykXFvTC0zeELgV8QyR6C
yKm0Xti+fpbhRBBEd4TiSwODeyG1VrtZbkoAjXhNWbhQeiHbgi03s1gAGa3r
cizSeqD8VqJ7wRkBVJ7BsXuqvhtkXa69HTARQFl2r/SSSrvhCdVklOWIAPKa
4Y92yugG591LFuaaAujo1usFkqHdwMs4q/9XFNcHlvxrZtQN9rrcogbj/GhX
cNm1sk9dwMbhW9d3gx+l8/cwCEOd4Pn7NIHgyY98ZG0upbd2wsDwPzq7L/Gj
G2UhLyyhE/JKuwv9zvEjyvvOqsnUTrB0U0mS0eVHAikKvcXunZDVPOntzsWP
RAuVKzfWO+B0jIXM5gs+pFybJTu/pwPuqAseM47lQzxv+pueSndARlfjtagI
PnRIQ0J9P7kDNoUP1cgG8iET3qbdzovtkB8r62rswodaBDolb8S1A1/8r9wo
ZT60Rc+Eg9LfBk3PH2nL1fCiveY01Z+erbCkbeDoUcmLJLnu01TPtYLswHpY
SQkvasQqrcMNWuGOqBfdOIsXrZecdAsWbYXdLyzvejzhRRP2wb9CalogLFGu
psSKF8W9rcmplGoB42TstMl3HhSWayYfNt4Ec0+G1tknedDJkueh7R1NkBiw
llP1mQcRsXqe3dAE3x0OcOl086DazLNHhJOaIEa2BJQqeJC/q/78f5ZNMJKZ
p0oO40GVMteeO7Z/Ap+il8IjcjzIxcqJGNvaCDJpFShRCte/7JtnpzXCp9hB
T6ttPGhhzcDu4btGkLy5rbmDhwcF2RgGYZGNUK0dG1LzmxttMUtI/2HaCAJY
+EIWcKOhjc33pkMNkNFwu++6DTeSWQ8gDa3Wwwt1H4Nsc25E6p8a3vG9HiKS
vQtHTnGjuB8M6u3hevC+fjn8GIUbeRg8+2GL6uGwtJ2u9D/c6OSAktdiaD30
+FAymn4SkW2jgbLDtnpgVeDy2RFMROaP/twtPloHi1FsXyz9iKhQQrWLvL8O
pteYZyJuEJEm/4RwyJ46aOtc2b3sSkTFZy79Ey1cBy/uzgy3nCCiqEAxOfex
WlDtbTX0FSGiFBmyIXtwLdjfjxNpz+JC97v9rO611UCb3hKXbyoXipIxb/Sr
rQG9NatVmSQulPRinBZcUQMy3hKfvSO5kCqkbi3NqIFxh9SsrT44yze4vA+s
AVedQh17Ay6UQCzXmNeoAc/5Zqcfw5zI5JNki83bahjJVzJ/1s+J9jqZdfck
VcOZfyON9Do5UblK8oFzcdWgOmq6J7qWEzm+tiXcD6mG+dbBBc1cTuT2JiHY
0bkafLKnHvr7ciKC5X/tSrLVEODI9o6XzInS4/8LG8mugsJ246c9fJxorq7u
T19qFYzrRngmc3Ii4krL8cGXVWAkJaKissqBrF3h1dqTKhCgKxSajnGgufkv
fKXeVfDK7HjRiwIOFFQZ+WjtcBWAUXTpzpMcyC2e89wzBoL5kt5nc4Yc6JB9
uiitF4H8P+K3PupxIGrO2PDPdgRhbGnaJzQ4UGVDs93lWgRUVFzuKc6BOmw9
b7TnIxg9MFBRMs2ORC3rRHSDERCUpMHgATsasDkxF6qGwH+rvv2DAHbk8XZe
1GYvgmWm80b9LXZkrRg9vX8ngp9dGTrH3dmR5itkKySFgOGrXE49w4686t5W
aHIjKK09/N5ODM9/TXLEvx5A/Z0D9bUwOyJuvZhrigHkP7/3a5SXHanGv285
WAyQ7l6n5LLJhog3HrfppwLEkE7luH9hQ6N+trt2BwJcsbVNu5XPhqhPguWp
hwCmDQOOfMxgQ3OZEnuOagK4qKSMrb5mQ6KjS8+P7QU4zzohHRDDhiiHX7mH
SQKYZF1Oun+LDcnctHfq2aCB/MKd+Gh9NlSo5LHzRQ0N6I9fPMztZUWN2opL
N2xo0F0nk+fYzoqCuiaCRi1o0MLM7BD5xIqIezSKzlFpQLteKhZUyYqms1hG
bhjSINWmO9c8DecJO/VTqjRw38PfseHFinxj7mb6E2lw4WLcQpE7KyLkxBZg
bDSwfS0h5ubCikjub8p4mRicJis6d1mxIq9Z7tdtixiorxktZOji8SqBhT+/
YLDWFCRK5WNFjo7rOyKrMVhgJx7m4GRFiIVw6yUNg5+6kU4VTBaUsvZnb3EF
BqNFyTnyf1hQ1OZsHM8HDGoTKw79HWRBjcfdjI+nYxDhvuCYmomvl1mM8j3C
4EG63wOrNyxIpvVxI/0BBgEjrDl8L1mQ27up28XBGHiZCv3xeYrHu5LJj/0x
MD+o/ODETRZE1G2VqvXCQJLHLXvhCAsi8X94bWeDgT2tJUL2EK53Ed5eYI3B
G281L+o+fH2nRxO/JQYKjFWtvJ0siGosGTRPxUAl70ntBT48/5d6BWtjDLwd
5zOjOfD8r4WGhAwxKN5i9Rg2CWjgk43rwBEM9t+VMZX4TUAr/4m3PdbF4Mjp
D5+7egl4fy59DNfC4D6raA2hnYCQQuzXbE0MGkr9M5QbcX3BWmSvOgYnpY2u
hFcQkGhkvaapCgZPu3Oo5R8IiBo8KpamhEHnQ0HNyTxcr5JhStiLgeXcwKr+
awKi7GaN/7wLg4T0wyNXEwho1424R047MWBYp1YlRxNQkFtT5q9/MHCsuhz2
N4SATMx9tFXlMPg3ZlPkvRt+vq3L9/S3Y5BndOHviBMBZR2LeyMnhfdvtWGI
z4aACAHWCUKSeP0XotPcTuHMXTJOEsfr37YU+syIgOY8hGRlxTBYbj7vXqtH
QI4jkiQ9UQz8NeXVZNQJSCZRtuPlVgxo02FbTu/Bz7uy4ylDBAOW5B/LfvIE
VH6X3qWA89GzpoxsKXz/Lue4u1swCOUoo/VvJaDpV4ONn8kYNH6USOUgEZDb
/Yuup3Dm8Qx6oMFNQF6i+y7UC+P3J/vVzYkVr2ckoOQ4ztvzYxO2LzNBVPee
GV0IgzQRO4c735jQERyscRPnXQEKCn0MJqD2jhMSOOdN/vqu1sYEL8nqmBYS
BmpnPn54gphQrlS8GYZzaVnwnW9FTDCJ4gul4nxQ5qS+4VtcH7VfWg5nCBMh
vnnOhDDtfETA+ejvkbb1R/h+lCnHb4IYfDqXFW/tzwTVbZeXhnA+XX3NttiT
CdTW2lsMnLsVdeRITkxwEw1jTOBsHcs+c9kMz29CFf2L8/Baa2GDIRNIhkhe
FM/v7PL8ltx+XB8SvKyP82SLo26gIhMIbMce+uB8eZ8iB0OSCXNGrU0lOHtz
fMz0EcTvY9zYaBPnO73Gx4VZmdAY/IxwFq8/+G3f9/yFTRCN4vqdj3P4zYuR
x6Y2YdRiTkAEv88YwwW1r4Ob4MbMOxuKc6JISE9QyyaUR6cUsuD9yClJESt/
vwmEVHrKVrx/RQ9UKs3SN4F4gHtHIc4VFjT7X882Yfqz7kszvN9Ni4w0Bf9N
sJ4atCnH/dFV525U7Ynvb2UXfXsbBvT4v9N2Tni+WbnXR3E/fdu3TTneaBMK
eQmyK7jf5jgyOlQPbELWglvoKO7HlV7N6y178PWC/950SWBA9DEtZxPaBF8G
/1A37meS0dj512z4eU/Fz4zjfhfd6rVxcGkDssK3Rq5J434ofXLEm7EBBD77
28dkMVANlfzK37YB5WdH3wXg87LfMvdhNtoAa5uec5g8BiZLjS2jbzfAJLDj
lyU+b5e02K3OeG1AY32Jzio+n56csX9nnDego3PfoTvKGPj07UgKtdgA5Hfc
m00V97eP3hh2EM/3rcJBTQODjNI7l/dybECUa6/L6gEM3oVyCzQur8P+d7Na
NTq4/ywTCi/MrEO52XFC/GEM6pdKFhPb12Hujsp5M30Mvmr9DuROXAfV11ss
Dh7D4DtnkOzbiHWwtqDxHj+Bv899AnWUwHXcP7P+zqcwYL+1l8fXZR12GY94
5Z/FQL7sUtykMh4/PNqWcx6DC9ojWTU1a1DYaL1wyBMD1yxtS6OyNaAIFA5l
4u+ru1g026ecNSBUbFkWu46/x2sG9m3Ra0A0m84h++LzD9nkQYc1EOXpu2KL
v9dxxjcDfq6twvTlhEu6CRg8L2/bc+3XKozm8dSKvcT9tHvX4J/xVQiyWV9e
S8YghZeh8ffTKqjynOzoScMgv53yjS1hFVY02LL7C/D6rfjMxTTx+CVDHalP
+Hw1XmRJ2onH5y3eu9CCQcsBeLddYhWI+YXHCttxf0l4c8uzrsKuYC1juz4M
Pn/upyl3/AU34eFL7BO4fy6l7T7qgfOYeFkwgQaKvgeZnukr4Jh5gySpSwM0
fFrxy7MVCGIKBQcdoYGlwQULq0crsF9IemjWiAbBAhG5ep4rEHWJR63/DA0G
04etSPtXIIGl4QPTiQZhnUGF75uXIUqtZzDmIQ0mFRucFuaXwMTwRnhCPw3e
DJvV3tZfhJSPeclTj/D/JxPqqz2aiyAaHedwPRKgdkZIVXXXIkRN3ZpjiweY
XG5/OSmwCL7bpzw1UgAUhU9eNxtagFES/5XmUoAio6OySrcWIKXh6Q/GBK4v
0AwazfsDYZykJjVZBFP3RA4Zi86DrbtttVQYgor4XYbTlj8gTD99X2ZAFah+
G1xQSZ6EOI4VpZ6IajhaweDesByF79+WHiUn1YBXdsGKELkbKtlsMbaeWrB0
lXvT5f8RhrpX4ntY66GhZTBcw6xcL4j621VbswEOKlUVUZ9367XIKff4hTYC
q4/IkIvYqF5CT3N0Wf0n4OKj3nP+OamHNvbV/ZZvhpDRPgPvtB96ojkc4BvQ
AoUvQ6kB87/1RtUucilVtcLVVBfShOWinswOqmXq9nawd0+UenhvRa8yrDm6
R60DHp31OaCRtKZXGV6kRe3oAPYt8ZOBq5t6C0ZpGRJ+ndDf/GDuviAL5aeS
+ZW9Yl1g4eeslVjDSsnSDjBeqO4CD95Z2bbz7BSeisKvEw7dIJ1b/4xzhoMi
TOcn7l3pBr9yAzPBl1yUgZMhOwNf9oBXhkeplgo35WlShZScei/wsWo7K3/l
oajGzOk4d/eC4RXzeMVYPop8QEB+2tU+EP0oddVQXoCS8iPgWQSzD2K8w6JV
+wUpGQzx8sgX/WAaekYpuZRECRLXInrtHABFm/sW6XeFKOLI8ENl4QD0TXKn
xloIU7w+HHAsNhiENuev+sLSZIrqzZ/8a02DMMaeuRIvS6Z0mBpzmLUOwkKG
W4GYApmiG8McyGkfBLHZWckdSmQKvSFG5HzPILhcn19W0SFT6tVcvpQOD8Jq
CDP/lBWZsqu8tOvfuUFQeCsm/iiSTLnzypFYIkKHA8aMDr5YMkX+3cwToigd
Tn5Lehj1jExpk179ZSNOh2tKMovPk8mUn+LvjrFK06GyRKEjI5dMOaL+xOzU
LjqY1muE1jaQKdV6lOqhg3S46LZ4yKSZTPFXLSUpH6aDL0/Zn+Y2MkUgsU4n
UI8OyacPOnX3kinfF0p27jhKh+k+yqHxL2RKKkawunCKDqu+rH8uTpEpcRdc
wz+coQO/RG32txkyxbntaiKbKR3UHYy3/f6N8z/XqWmWdDBk4W67sUim2OZd
XZq3poN1WtP9lRUyhU9Z5PYRGzq4G0bo+K+TKY5/XQai7ejw/9//KKz2jlvG
HOjwP6h1izM=
     "]]}},
  AspectRatio->NCache[GoldenRatio^(-1), 0.6180339887498948],
  Axes->True,
  AxesLabel->{None, None},
  AxesOrigin->{0, 0},
  Method->{},
  PlotRange->{{-5, 5}, {-1.6411793364860014`, 21.31092879468191}},
  PlotRangeClipping->True,
  PlotRangePadding->{
    Scaled[0.02], 
    Scaled[0.02]}]], "Output",
 CellChangeTimes->{
  3.460633800578125*^9, 3.4606338415*^9, 3.46063387928125*^9, {
   3.460633951421875*^9, 3.460633966796875*^9}, 3.46063399959375*^9, 
   3.460634056765625*^9, 3.460634096015625*^9, 3.460634542328125*^9, 
   3.460635856234375*^9, 3.460716341765625*^9, {3.460717321875*^9, 
   3.46071733225*^9}, 3.460975307*^9, 3.46192574453125*^9, 
   3.46201153340625*^9, 3.462026510515625*^9, 3.462096984390625*^9, 
   3.4621874575*^9, 3.462188962046875*^9, 3.462209669046875*^9, 
   3.462263390359375*^9, 3.4623012048125*^9, 3.462352845703125*^9, 
   3.462452006015625*^9, 3.4624521409375*^9, 3.50167466678125*^9, 
   3.5016756676875*^9, 3.501675717*^9, 3.501683415921875*^9, 
   3.501683680265625*^9, 3.501699731234375*^9, 3.501700588953125*^9, 
   3.50170068353125*^9, 3.50170092121875*^9, 3.501843034625*^9, 
   3.501926137640625*^9, 3.50211831921875*^9, 3.50218816209375*^9, 
   3.50219561209375*^9, 3.502220068515625*^9, 3.50226908596875*^9, 
   3.502276599125*^9, 3.50238210840625*^9, 3.50238221775*^9, 
   3.502715548171875*^9, 3.5158308069375*^9, 3.597494586785327*^9, 
   3.597688091202382*^9, 3.597742463271397*^9, 3.597832286844186*^9, 
   3.597927340018137*^9, 3.6027692219446793`*^9, 3.6038755574670343`*^9, 
   3.603961139038937*^9, 3.604045001470974*^9, 3.6046508552769403`*^9}]
}, Open  ]],

Cell[TextData[{
 "This is a plot of NPV vs st at various discount rates. As you would expect, \
the maximum occurs at larger values of st for smaller discount rates \
\[Lambda]. The max is close to the wild-type value 0 for ",
 Cell[BoxData[
  FormBox[
   RowBox[{"\[Lambda]", "=", "0.04"}], TraditionalForm]]],
 ", which suggests that is the discount rate for which wild-type is \
optimized. The exact sperm time that maximizes NPV at discount rate \[Lambda] \
is calculated as follows:"
}], "Text",
 CellChangeTimes->{{3.460634932734375*^9, 3.4606349644375*^9}, {
  3.460717402953125*^9, 3.46071741428125*^9}, {3.46071745809375*^9, 
  3.46071750684375*^9}, {3.4607175443125*^9, 3.460717592984375*^9}, {
  3.460720000890625*^9, 3.4607200641875*^9}}],

Cell[CellGroupData[{

Cell[BoxData[
 RowBox[{
  RowBox[{"Solve", "[", 
   RowBox[{
    RowBox[{
     RowBox[{"D", "[", 
      RowBox[{
       RowBox[{"npv", "[", 
        RowBox[{"st", ",", "\[Lambda]"}], "]"}], ",", "st"}], "]"}], 
     "\[Equal]", "0"}], ",", "st"}], "]"}], "\[LeftDoubleBracket]", 
  RowBox[{"1", ",", "1"}], "\[RightDoubleBracket]"}]], "Input",
 CellChangeTimes->{{3.460634877*^9, 3.460634927671875*^9}}],

Cell[BoxData[
 RowBox[{
  StyleBox[
   RowBox[{"Solve", "::", "ifun"}], "MessageName"], 
  RowBox[{
  ":", " "}], "\<\"Inverse functions are being used by \
\[NoBreak]\\!\\(Solve\\)\[NoBreak], so some solutions may not be found; use \
Reduce for complete solution information. \\!\\(\\*ButtonBox[\\\"\
\[RightSkeleton]\\\", ButtonStyle->\\\"Link\\\", ButtonFrame->None, \
ButtonData:>\\\"paclet:ref/message/Solve/ifun\\\", ButtonNote -> \
\\\"Solve::ifun\\\"]\\)\"\>"}]], "Message", "MSG",
 CellChangeTimes->{{3.46063491028125*^9, 3.46063492840625*^9}, 
   3.460716341859375*^9, 3.460975307171875*^9, 3.46192574471875*^9, 
   3.462011533609375*^9, 3.462026510734375*^9, 3.462096984609375*^9, 
   3.4621874576875*^9, 3.462188962140625*^9, 3.46220966915625*^9, 
   3.462263390546875*^9, 3.4623012049375*^9, 3.462352845890625*^9, 
   3.46245200621875*^9, 3.462452141*^9, 3.5016746930625*^9, 
   3.501675671671875*^9, 3.50167571721875*^9, 3.501683416140625*^9, 
   3.501683680484375*^9, 3.501699731453125*^9, 3.501700589171875*^9, 
   3.501700683765625*^9, 3.5017009214375*^9, 3.501843034875*^9, 
   3.501926137984375*^9, 3.502118319421875*^9, 3.50218816240625*^9, 
   3.502195612484375*^9, 3.50222007203125*^9, 3.50226908634375*^9, 
   3.50227660225*^9, 3.502382108890625*^9, 3.502382217984375*^9, 
   3.50271554846875*^9, 3.51583080715625*^9, 3.59749458705046*^9, 
   3.597688091388248*^9, 3.597742464604989*^9, 3.597832286926996*^9, 
   3.597927340281546*^9, 3.602769221993085*^9, 3.60387555750821*^9, 
   3.603961139085148*^9, 3.60404500155385*^9, 3.6046508553371677`*^9}],

Cell[BoxData[
 RowBox[{"st", "\[Rule]", 
  RowBox[{"-", 
   FractionBox[
    RowBox[{"0.08011627906976744`", " ", 
     RowBox[{"(", 
      RowBox[{
       RowBox[{"-", "2.6013449123738623`"}], "+", 
       RowBox[{"61.698113207547166`", " ", "\[Lambda]"}]}], ")"}]}], 
    "\[Lambda]"]}]}]], "Output",
 CellChangeTimes->{{3.460634910296875*^9, 3.46063492840625*^9}, 
   3.460716341859375*^9, 3.4609753071875*^9, 3.46192574471875*^9, 
   3.462011533625*^9, 3.462026510734375*^9, 3.462096984625*^9, 
   3.462187457703125*^9, 3.462188962140625*^9, 3.462209669171875*^9, 
   3.4622633905625*^9, 3.462301204953125*^9, 3.462352845890625*^9, 
   3.46245200621875*^9, 3.462452141015625*^9, 3.5016746930625*^9, 
   3.5016756716875*^9, 3.50167571721875*^9, 3.501683416140625*^9, 
   3.501683680484375*^9, 3.501699731453125*^9, 3.501700589171875*^9, 
   3.501700683765625*^9, 3.5017009214375*^9, 3.501843034875*^9, 
   3.501926137984375*^9, 3.5021183194375*^9, 3.50218816240625*^9, 
   3.502195612484375*^9, 3.502220072078125*^9, 3.50226908634375*^9, 
   3.50227660225*^9, 3.502382108890625*^9, 3.502382218*^9, 
   3.50271554846875*^9, 3.51583080715625*^9, 3.597494587077894*^9, 
   3.597688091392161*^9, 3.597742464646818*^9, 3.597832286952675*^9, 
   3.597927340283124*^9, 3.6027692219958067`*^9, 3.6038755575098352`*^9, 
   3.603961139086924*^9, 3.6040450015566273`*^9, 3.604650855339695*^9}]
}, Open  ]],

Cell[CellGroupData[{

Cell[BoxData[
 RowBox[{
  RowBox[{
   RowBox[{"stmax", "[", "\[Lambda]_", "]"}], ":=", 
   RowBox[{"Evaluate", "[", 
    RowBox[{"st", "/.", 
     RowBox[{
      RowBox[{"Solve", "[", 
       RowBox[{
        RowBox[{
         RowBox[{"D", "[", 
          RowBox[{
           RowBox[{"npv", "[", 
            RowBox[{"st", ",", "\[Lambda]"}], "]"}], ",", "st"}], "]"}], 
         "\[Equal]", "0"}], ",", "st"}], "]"}], "\[LeftDoubleBracket]", 
      RowBox[{"1", ",", "1"}], "\[RightDoubleBracket]"}]}], "]"}]}], ";", 
  RowBox[{"stmax", "[", "\[Lambda]", "]"}]}]], "Input",
 CellChangeTimes->{{3.4606349728125*^9, 3.46063499496875*^9}, {
  3.4607200878125*^9, 3.460720089734375*^9}}],

Cell[BoxData[
 RowBox[{
  StyleBox[
   RowBox[{"Solve", "::", "ifun"}], "MessageName"], 
  RowBox[{
  ":", " "}], "\<\"Inverse functions are being used by \
\[NoBreak]\\!\\(Solve\\)\[NoBreak], so some solutions may not be found; use \
Reduce for complete solution information. \\!\\(\\*ButtonBox[\\\"\
\[RightSkeleton]\\\", ButtonStyle->\\\"Link\\\", ButtonFrame->None, \
ButtonData:>\\\"paclet:ref/message/Solve/ifun\\\", ButtonNote -> \
\\\"Solve::ifun\\\"]\\)\"\>"}]], "Message", "MSG",
 CellChangeTimes->CompressedData["
1:eJxTTMoPSmVkYGDQZwCBar3FJ146MjTse3YKRDME7z4DpjMiPU+CxCXyJE+D
6K2BziCa4eZCLzAtxp0LFrewmAnmu30B0w3LBZaA+Ve894H5Cw5dANN7f74E
i59IkToDoheVgumGuZKvxF4BabHJEHrFDAjNGv0ORDMI1oDphvygb2B62V4I
XXkSTDPoP4fw47xtxEG00/0UMP1h6yEw7X/hCZieUPwCTLulfgHT54J5JED6
q/7zg+klzc5g2nEimG6YEvwMzH/u9MrwleOHU8nqa8++cgy5nruY+9wrxyey
EgZqQDpl/n3uICCtmdlV2gCkk8QOrthz/ZXjgqqNd27cfOW4KTNlGdOtV44c
e4xnagPpuWve5ATffuUIAIu/rps=
  "]],

Cell[BoxData[
 RowBox[{"-", 
  FractionBox[
   RowBox[{"0.08011627906976744`", " ", 
    RowBox[{"(", 
     RowBox[{
      RowBox[{"-", "2.6013449123738623`"}], "+", 
      RowBox[{"61.698113207547166`", " ", "\[Lambda]"}]}], ")"}]}], 
   "\[Lambda]"]}]], "Output",
 CellChangeTimes->CompressedData["
1:eJxTTMoPSmVkYGDQBWKGhuDdZ068dGRoyIj0PAmiJfIkT4PorYHOIJrh5kIv
MC3GnQumLS1mgmm3L2C6YbnAEjD/ivc+MH/BoQtgeu/Pl2DxEylSZ0D0olIw
3TBX8pXYKyAtNhlCr5gBphnYot+BacEaCF0Q9A1ML98LphsqT0Jo/ecQOs7b
RhxEO91PAdMfth4C0/4XnoBohonFL8C0R+oXsPi5YB4JEF31nx9EMyxpdgbT
jhPBdMOU4Gdg/nOnV4avHBXuJKuvPfvK8efX3MXc51458jlIGKgB6ZRN97mD
gHRdSVdpA5Dm0T24Ys/1V45bejbeuXHzlePKipRlTLdeOW69aDxTG0jL7H+T
E3z7lSMATiiliA==
  "]]
}, Open  ]],

Cell["\<\
Now I can ask the key question: for what \[Lambda] does the wild-type sperm \
time (0) maximize NPV?\
\>", "Text",
 CellChangeTimes->{{3.46063501990625*^9, 3.46063504590625*^9}, {
  3.460717618*^9, 3.460717637171875*^9}}],

Cell[CellGroupData[{

Cell[BoxData[
 RowBox[{
  RowBox[{
   RowBox[{"Solve", "[", 
    RowBox[{
     RowBox[{
      RowBox[{"stmax", "[", "\[Lambda]hat", "]"}], "\[Equal]", "0"}], ",", 
     "\[Lambda]hat"}], "]"}], "\[LeftDoubleBracket]", 
   RowBox[{"1", ",", "1"}], "\[RightDoubleBracket]"}], "//", "N"}]], "Input",
 CellChangeTimes->{{3.460635049203125*^9, 3.460635069296875*^9}, {
  3.460720119484375*^9, 3.460720120046875*^9}, {3.50227632834375*^9, 
  3.502276332*^9}}],

Cell[BoxData[
 RowBox[{
  StyleBox[
   RowBox[{"Solve", "::", "ratnz"}], "MessageName"], 
  RowBox[{
  ":", " "}], "\<\"Solve was unable to solve the system with inexact \
coefficients. The answer was obtained by solving a corresponding exact system \
and numericizing the result. \\!\\(\\*ButtonBox[\\\"\[RightSkeleton]\\\", \
ButtonStyle->\\\"Link\\\", ButtonFrame->None, \
ButtonData:>\\\"paclet:ref/Solve\\\", ButtonNote -> \
\\\"Solve::ratnz\\\"]\\)\"\>"}]], "Message", "MSG",
 CellChangeTimes->{3.597494587292301*^9, 3.597688091706152*^9, 
  3.5977424650379267`*^9, 3.597832287064584*^9, 3.597927340502232*^9, 
  3.602769222241218*^9, 3.60387555776681*^9, 3.603961139353459*^9, 
  3.604045001877646*^9, 3.604650855608665*^9}],

Cell[BoxData[
 RowBox[{"\[Lambda]hat", "\[Rule]", "0.042162471056824066`"}]], "Output",
 CellChangeTimes->{{3.4606350580625*^9, 3.46063506990625*^9}, 
   3.46071634203125*^9, 3.460720120828125*^9, 3.460975307328125*^9, 
   3.461925744796875*^9, 3.462011533703125*^9, 3.4620265108125*^9, 
   3.46209698471875*^9, 3.46218745784375*^9, 3.46218896221875*^9, 
   3.462209669265625*^9, 3.462263390671875*^9, 3.462301205078125*^9, 
   3.46235284596875*^9, 3.4624520063125*^9, 3.46245214109375*^9, 
   3.50167470946875*^9, 3.50167567609375*^9, 3.50167571728125*^9, 
   3.501683416203125*^9, 3.501683680546875*^9, 3.501699731515625*^9, 
   3.501700589234375*^9, 3.501700683828125*^9, 3.5017009215*^9, 
   3.501843035015625*^9, 3.501926138171875*^9, 3.50211831959375*^9, 
   3.5021881625625*^9, 3.502195612546875*^9, 3.5022200806875*^9, 
   3.5022690865625*^9, 3.502276332765625*^9, 3.50227660640625*^9, 
   3.50238210940625*^9, 3.5023822180625*^9, 3.502715548796875*^9, 
   3.5158308073125*^9, 3.5974945872958317`*^9, 3.597688091709831*^9, 
   3.5977424650445232`*^9, 3.597832287068041*^9, 3.5979273405034227`*^9, 
   3.602769222244732*^9, 3.603875557768299*^9, 3.6039611393549767`*^9, 
   3.604045001880868*^9, 3.604650855610495*^9}]
}, Open  ]],

Cell["\<\
This is a satisfying estimate. It is less than the lab growth rate 0.067, as \
it should be, but not enormously less, which seems reasonable. Neither of \
those things had to be true, so this is reassuring. From now on I'll use this \
as the discount rate when I need a numerical value.\
\>", "Text",
 CellChangeTimes->{{3.4607180565625*^9, 3.4607180749375*^9}, {
  3.460718181609375*^9, 3.460718267078125*^9}, {3.460720128203125*^9, 
  3.460720128484375*^9}}],

Cell[CellGroupData[{

Cell[BoxData[
 RowBox[{"rWT", "=", 
  RowBox[{"Union", "[", 
   RowBox[{"rWT", ",", 
    RowBox[{
     RowBox[{"Solve", "[", 
      RowBox[{
       RowBox[{
        RowBox[{"stmax", "[", "\[Lambda]hat", "]"}], "\[Equal]", "0"}], ",", 
       "\[Lambda]hat"}], "]"}], "\[LeftDoubleBracket]", "1", 
     "\[RightDoubleBracket]"}]}], "]"}]}]], "Input",
 CellChangeTimes->{{3.460717656578125*^9, 3.460717727671875*^9}, {
  3.4607180980625*^9, 3.460718166953125*^9}, {3.5016747273125*^9, 
  3.501674748625*^9}, {3.502276353671875*^9, 3.502276356734375*^9}}],

Cell[BoxData[
 RowBox[{
  StyleBox[
   RowBox[{"Solve", "::", "ratnz"}], "MessageName"], 
  RowBox[{
  ":", " "}], "\<\"Solve was unable to solve the system with inexact \
coefficients. The answer was obtained by solving a corresponding exact system \
and numericizing the result. \\!\\(\\*ButtonBox[\\\"\[RightSkeleton]\\\", \
ButtonStyle->\\\"Link\\\", ButtonFrame->None, \
ButtonData:>\\\"paclet:ref/Solve\\\", ButtonNote -> \
\\\"Solve::ratnz\\\"]\\)\"\>"}]], "Message", "MSG",
 CellChangeTimes->{3.597494587366605*^9, 3.597688091781763*^9, 
  3.597742465163381*^9, 3.597832287138131*^9, 3.597927340572442*^9, 
  3.60276922232216*^9, 3.603875557844191*^9, 3.6039611394296513`*^9, 
  3.604045002013159*^9, 3.604650855717504*^9}],

Cell[BoxData[
 RowBox[{"{", 
  RowBox[{
   RowBox[{"broodSize", "\[Rule]", "327"}], ",", 
   RowBox[{"cutterSpermRate", "\[Rule]", "23.6`"}], ",", 
   RowBox[{"dauerDelay", "\[Rule]", "20.925490196078435`"}], ",", 
   RowBox[{"dauerFormation", "\[Rule]", "15.87450980392157`"}], ",", 
   RowBox[{"dauerRecovery", "\[Rule]", "14.521568627450982`"}], ",", 
   RowBox[{"dauerStage", "\[Rule]", "30.39607843137255`"}], ",", 
   RowBox[{"delay", "\[Rule]", "3.6830065359477135`"}], ",", 
   RowBox[{"hatchTime", "\[Rule]", "17.67843137254902`"}], ",", 
   RowBox[{"l1Molt", "\[Rule]", "32.2`"}], ",", 
   RowBox[{"l1Stage", "\[Rule]", "14.521568627450982`"}], ",", 
   RowBox[{"l2dDelay", "\[Rule]", "7.576470588235296`"}], ",", 
   RowBox[{"l2dStage", "\[Rule]", "16.41568627450981`"}], ",", 
   RowBox[{"l2Molt", "\[Rule]", "41.03921568627452`"}], ",", 
   RowBox[{"l2Stage", "\[Rule]", "8.839215686274514`"}], ",", 
   RowBox[{"l3Molt", "\[Rule]", "50.50980392156863`"}], ",", 
   RowBox[{"l3Stage", "\[Rule]", "9.470588235294116`"}], ",", 
   RowBox[{"l4Molt", "\[Rule]", "62.505882352941185`"}], ",", 
   RowBox[{"l4Stage", "\[Rule]", "11.996078431372553`"}], ",", 
   RowBox[{"layTime", "\[Rule]", "3.788235294117648`"}], ",", 
   RowBox[{"minL2dDelay", "\[Rule]", "3.1568627450980395`"}], ",", 
   RowBox[{"minL2dStage", "\[Rule]", "11.996078431372553`"}], ",", 
   RowBox[{"progenyRate", "\[Rule]", "5.3`"}], ",", 
   RowBox[{"progenyStart", "\[Rule]", "64.4`"}], ",", 
   RowBox[{"spermRate", "\[Rule]", "66.15384615384615`"}], ",", 
   RowBox[{"\[Lambda]hat", "\[Rule]", "0.042162471056824066`"}], ",", 
   RowBox[{"\[Lambda]max", "\[Rule]", "0.06750865260094746`"}]}], 
  "}"}]], "Output",
 CellChangeTimes->{{3.4607176901875*^9, 3.4607177295*^9}, {
   3.46071815634375*^9, 3.460718168*^9}, 3.460975307390625*^9, 
   3.461925744828125*^9, 3.462011533734375*^9, 3.462026510859375*^9, 
   3.462096984765625*^9, 3.462187457953125*^9, 3.462188962265625*^9, 
   3.462209669296875*^9, 3.46226339071875*^9, 3.4623012051875*^9, 
   3.46235284603125*^9, 3.462452006359375*^9, 3.462452141140625*^9, 
   3.501674749765625*^9, 3.501675678953125*^9, 3.5016757173125*^9, 
   3.50168341621875*^9, 3.501683680578125*^9, 3.50169973153125*^9, 
   3.50170058925*^9, 3.50170068384375*^9, 3.501700921515625*^9, 
   3.5018430350625*^9, 3.501926138234375*^9, 3.502118319640625*^9, 
   3.502188162609375*^9, 3.502195612578125*^9, 3.50222009525*^9, 
   3.50226908665625*^9, 3.502276608890625*^9, 3.502382109546875*^9, 
   3.502382218078125*^9, 3.502715549*^9, 3.515830807359375*^9, 
   3.5974945873687353`*^9, 3.597688091785095*^9, 3.5977424651677933`*^9, 
   3.597832287140551*^9, 3.5979273405737267`*^9, 3.6027692223247633`*^9, 
   3.603875557845914*^9, 3.603961139431538*^9, 3.604045002016425*^9, 
   3.6046508557193613`*^9}]
}, Open  ]],

Cell[CellGroupData[{

Cell[BoxData[
 RowBox[{
  RowBox[{
   RowBox[{"Log", "[", "2", "]"}], "/", "\[Lambda]hat"}], "/.", 
  "rWT"}]], "Input",
 CellChangeTimes->{{3.50220881890625*^9, 3.5022088264375*^9}, {
  3.502276363328125*^9, 3.502276363515625*^9}}],

Cell[BoxData["16.439908838022394`"], "Output",
 CellChangeTimes->{
  3.5022088271875*^9, {3.502220083359375*^9, 3.502220096234375*^9}, 
   3.50226908671875*^9, 3.502276610328125*^9, 3.50238210965625*^9, 
   3.50238221809375*^9, 3.502715549109375*^9, 3.51583080740625*^9, 
   3.5974945873988867`*^9, 3.597688091814629*^9, 3.5977424652107573`*^9, 
   3.597832287146771*^9, 3.5979273406020193`*^9, 3.602769222356429*^9, 
   3.603875557851801*^9, 3.603961139439458*^9, 3.604045002025813*^9, 
   3.604650855730836*^9}]
}, Open  ]],

Cell[" What happens if I use Asher Cutter's measured sperm rate?", "Text",
 CellChangeTimes->{
  3.50219519078125*^9, {3.50219523515625*^9, 3.50219524534375*^9}, 
   3.5022199519375*^9}],

Cell[CellGroupData[{

Cell[BoxData[
 RowBox[{"rcWT", "=", 
  RowBox[{
   RowBox[{"DeleteCases", "[", 
    RowBox[{"rWT", ",", 
     RowBox[{"spermRate", "\[Rule]", "_"}]}], "]"}], "/.", 
   RowBox[{"cutterSpermRate", "\[Rule]", "spermRate"}]}]}]], "Input",
 CellChangeTimes->{{3.5021953696875*^9, 3.50219542396875*^9}}],

Cell[BoxData[
 RowBox[{"{", 
  RowBox[{
   RowBox[{"broodSize", "\[Rule]", "327"}], ",", 
   RowBox[{"spermRate", "\[Rule]", "23.6`"}], ",", 
   RowBox[{"dauerDelay", "\[Rule]", "20.925490196078435`"}], ",", 
   RowBox[{"dauerFormation", "\[Rule]", "15.87450980392157`"}], ",", 
   RowBox[{"dauerRecovery", "\[Rule]", "14.521568627450982`"}], ",", 
   RowBox[{"dauerStage", "\[Rule]", "30.39607843137255`"}], ",", 
   RowBox[{"delay", "\[Rule]", "3.6830065359477135`"}], ",", 
   RowBox[{"hatchTime", "\[Rule]", "17.67843137254902`"}], ",", 
   RowBox[{"l1Molt", "\[Rule]", "32.2`"}], ",", 
   RowBox[{"l1Stage", "\[Rule]", "14.521568627450982`"}], ",", 
   RowBox[{"l2dDelay", "\[Rule]", "7.576470588235296`"}], ",", 
   RowBox[{"l2dStage", "\[Rule]", "16.41568627450981`"}], ",", 
   RowBox[{"l2Molt", "\[Rule]", "41.03921568627452`"}], ",", 
   RowBox[{"l2Stage", "\[Rule]", "8.839215686274514`"}], ",", 
   RowBox[{"l3Molt", "\[Rule]", "50.50980392156863`"}], ",", 
   RowBox[{"l3Stage", "\[Rule]", "9.470588235294116`"}], ",", 
   RowBox[{"l4Molt", "\[Rule]", "62.505882352941185`"}], ",", 
   RowBox[{"l4Stage", "\[Rule]", "11.996078431372553`"}], ",", 
   RowBox[{"layTime", "\[Rule]", "3.788235294117648`"}], ",", 
   RowBox[{"minL2dDelay", "\[Rule]", "3.1568627450980395`"}], ",", 
   RowBox[{"minL2dStage", "\[Rule]", "11.996078431372553`"}], ",", 
   RowBox[{"progenyRate", "\[Rule]", "5.3`"}], ",", 
   RowBox[{"progenyStart", "\[Rule]", "64.4`"}], ",", 
   RowBox[{"\[Lambda]hat", "\[Rule]", "0.042162471056824066`"}], ",", 
   RowBox[{"\[Lambda]max", "\[Rule]", "0.06750865260094746`"}]}], 
  "}"}]], "Output",
 CellChangeTimes->{{3.50219539540625*^9, 3.5021954245*^9}, 
   3.50219561259375*^9, 3.50222010125*^9, 3.502269086828125*^9, 
   3.502276612109375*^9, 3.50238210978125*^9, 3.502382218125*^9, 
   3.502715549265625*^9, 3.515830807453125*^9, 3.597494587433508*^9, 
   3.597688091848444*^9, 3.597742465246002*^9, 3.597832287154215*^9, 
   3.597927340631233*^9, 3.60276922238922*^9, 3.603875557861274*^9, 
   3.603961139447948*^9, 3.604045002038354*^9, 3.604650855743333*^9}]
}, Open  ]],

Cell[BoxData[
 RowBox[{
  RowBox[{"npvc", "[", 
   RowBox[{"st_", ",", "\[Lambda]_"}], "]"}], ":=", 
  RowBox[{"Evaluate", "[", 
   RowBox[{"Simplify", "[", 
    RowBox[{
     RowBox[{
      RowBox[{"-", "1"}], "+", 
      RowBox[{
       SubsuperscriptBox["\[Integral]", "0", "\[Infinity]"], 
       RowBox[{
        RowBox[{"(", 
         RowBox[{
          RowBox[{"progeny", "[", 
           RowBox[{"a", ",", "st"}], "]"}], "/.", "rcWT"}], ")"}], 
        SuperscriptBox["\[ExponentialE]", 
         RowBox[{
          RowBox[{"-", "\[Lambda]"}], " ", "a"}]], 
        RowBox[{"\[DifferentialD]", "a"}]}]}]}], ",", 
     RowBox[{
      RowBox[{
       RowBox[{"broodSize", "+", 
        RowBox[{"st", " ", "spermRate"}]}], ">", "0"}], "/.", "rcWT"}]}], 
    "]"}], "]"}]}]], "Input",
 CellChangeTimes->{{3.460633498984375*^9, 3.460633617859375*^9}, {
   3.460633678421875*^9, 3.460633729140625*^9}, {3.460633834671875*^9, 
   3.460633835234375*^9}, {3.46071717459375*^9, 3.46071719653125*^9}, 
   3.5016746381875*^9, {3.50219526875*^9, 3.502195287671875*^9}, {
   3.502195406171875*^9, 3.50219543334375*^9}}],

Cell[CellGroupData[{

Cell[BoxData[
 RowBox[{"{", 
  RowBox[{
   RowBox[{"npv", "[", 
    RowBox[{"st", ",", "\[Lambda]"}], "]"}], ",", 
   RowBox[{"npvc", "[", 
    RowBox[{"st", ",", "\[Lambda]"}], "]"}]}], "}"}]], "Input",
 CellChangeTimes->{{3.460633622875*^9, 3.460633626984375*^9}, {
  3.5021952960625*^9, 3.502195323453125*^9}}],

Cell[BoxData[
 RowBox[{"{", 
  RowBox[{
   RowBox[{
    RowBox[{"-", "1"}], "+", 
    FractionBox[
     RowBox[{"5.3`", " ", 
      RowBox[{"(", 
       RowBox[{
        RowBox[{"-", 
         SuperscriptBox["\[ExponentialE]", 
          RowBox[{
           RowBox[{"(", 
            RowBox[{
             RowBox[{"-", "126.09811320754717`"}], "-", 
             RowBox[{"13.481857764876633`", " ", "st"}]}], ")"}], " ", 
           "\[Lambda]"}]]}], "+", 
        SuperscriptBox["\[ExponentialE]", 
         RowBox[{
          RowBox[{"(", 
           RowBox[{
            RowBox[{"-", "64.4`"}], "-", 
            RowBox[{"1.`", " ", "st"}]}], ")"}], " ", "\[Lambda]"}]]}], 
       ")"}]}], "\[Lambda]"]}], ",", 
   RowBox[{
    RowBox[{"-", "1"}], "+", 
    FractionBox[
     RowBox[{"5.3`", " ", 
      RowBox[{"(", 
       RowBox[{
        RowBox[{"-", 
         SuperscriptBox["\[ExponentialE]", 
          RowBox[{
           RowBox[{"(", 
            RowBox[{
             RowBox[{"-", "126.09811320754719`"}], "-", 
             RowBox[{"5.452830188679246`", " ", "st"}]}], ")"}], " ", 
           "\[Lambda]"}]]}], "+", 
        SuperscriptBox["\[ExponentialE]", 
         RowBox[{
          RowBox[{"(", 
           RowBox[{
            RowBox[{"-", "64.4`"}], "-", 
            RowBox[{"1.`", " ", "st"}]}], ")"}], " ", "\[Lambda]"}]]}], 
       ")"}]}], "\[Lambda]"]}]}], "}"}]], "Output",
 CellChangeTimes->{
  3.46063362734375*^9, {3.46063371484375*^9, 3.46063373296875*^9}, 
   3.46063384021875*^9, 3.460634529515625*^9, 3.460716340921875*^9, 
   3.460717207796875*^9, 3.460975306875*^9, 3.46192574446875*^9, 
   3.46201153334375*^9, 3.462026510421875*^9, 3.4620969843125*^9, 
   3.462187457359375*^9, 3.462188961984375*^9, 3.462209668953125*^9, 
   3.46226339028125*^9, 3.462301204703125*^9, 3.4623528455625*^9, 
   3.46245200596875*^9, 3.46245214084375*^9, 3.501674643390625*^9, 
   3.501675663921875*^9, 3.5016757169375*^9, 3.501683415859375*^9, 
   3.501683680203125*^9, 3.501699731171875*^9, 3.501700588890625*^9, 
   3.501700683484375*^9, 3.50170092115625*^9, 3.501843034515625*^9, 
   3.501926137515625*^9, 3.50211831909375*^9, 3.502188161984375*^9, {
   3.5021952988125*^9, 3.50219532378125*^9}, 3.50219543771875*^9, 
   3.502195614*^9, 3.502220105828125*^9, 3.502269088046875*^9, 
   3.5022766154375*^9, 3.502382111046875*^9, 3.5023822195625*^9, 
   3.5027155510625*^9, 3.515830809765625*^9, 3.597494590867551*^9, 
   3.5976880951971807`*^9, 3.597742470676799*^9, 3.597832291047591*^9, 
   3.59792734405346*^9, 3.602769225925301*^9, 3.603875561756558*^9, 
   3.603961143602735*^9, 3.60404500715902*^9, 3.604650860543498*^9}]
}, Open  ]],

Cell[CellGroupData[{

Cell[BoxData[
 RowBox[{"Plot", "[", 
  RowBox[{
   RowBox[{"Evaluate", "[", 
    RowBox[{"Table", "[", 
     RowBox[{
      RowBox[{"npvc", "[", 
       RowBox[{"st", ",", "\[Lambda]"}], "]"}], ",", 
      RowBox[{"{", 
       RowBox[{"\[Lambda]", ",", "0.03", ",", "0.07", ",", "0.01"}], "}"}]}], 
     "]"}], "]"}], ",", 
   RowBox[{"{", 
    RowBox[{"st", ",", 
     RowBox[{"-", "10"}], ",", "10"}], "}"}]}], "]"}]], "Input",
 CellChangeTimes->{{3.460633773109375*^9, 3.460633799703125*^9}, {
   3.460633857640625*^9, 3.460633876140625*^9}, {3.460633922265625*^9, 
   3.46063399928125*^9}, {3.46063402965625*^9, 3.460634055875*^9}, {
   3.460634090203125*^9, 3.460634095546875*^9}, {3.460634539359375*^9, 
   3.460634541796875*^9}, {3.46063584959375*^9, 3.4606358543125*^9}, {
   3.460717328953125*^9, 3.460717331578125*^9}, 3.5021954769375*^9, {
   3.50222011940625*^9, 3.50222012203125*^9}}],

Cell[BoxData[
 GraphicsBox[{{}, {}, 
   {Hue[0.67, 0.6, 0.6], LineBox[CompressedData["
1:eJwt2Hc4le8bAHB775FRRo5vZR3OOW9k5DxImogSkWQWvpHsXUmRhp2VoiE0
6JtZnqeIQqRURISsZB076/ec6/r99V6f673e973vZ933OZudfazc2FhYWERY
WViY14jhg4z1dRIyGyj8j+ejChgK2zDXtUJCP1Zyc52+qQBzkd6F8iUSCh0w
WnrRowIUdX1XfWZIyG7AYtl2XAW8iU/i+TlEQk76gwej+VQBD/mbPPpAQjVL
A/WHd6mCFH+n/dFZJKTFfqxFpkwVFLGeu8eiQ0LfVXzbdJPUAKebGVXmuBKK
Te70GTPXAOIdb73zEjejUNmIP9vekYFVbaaLSqMiMoncEuYmoAXCJnd63xxQ
QGq+5Yr3S7RARVCm51MLeWR5SIJUYkAB5klHFNcyNqHzwrSYtVoKMMt5Zb7n
jyziMXHSttOjggcNIV/P2cugESPHlxXZVOAYkyLZWiCFNNKvc1OXqSDSif0J
v/gGZKd0q6NqDw2waChAk0sSKKcswc73Kg18v5pxueiLGJLNDc9XbKSBTXyn
Hs0ai6KROoumbSs04FjTnKBkIIpO1PinT2Hf9aP4Wm4XRdacYl/KV2lgS9df
7eKtoqhf2f3+rnUa0Cy+VuciIIqKE3bnHmUjgLH5895PX0RQoLS5vAsPAU4n
rUmWnBJBd9vlQkUlCOC1XZWza5Mw2jfawPlFhQB+nJUPA4WFUXnolcggVQKE
fjHbJ8YmjC4VUINl1AgQH+B2Y++wEHp/pXfCXp0AhS/uyFSUCCHD99/Hv5MJ
MLpdipy6WwjF6Ggefk0jgIc2x1ELX0E0Se5q0dpJABednoLaWn6UcaDtVZ45
AdwLdGx2l/OjlGGPV3IWBPCUSWR/X8iP+Avu2tzC9l02cWxJ5EeKJ/1tEiwJ
EA4fiXee4EfiER+u+1gRIMUsIHJimQ+9SBxbVrIhQP1RgcMyBB9ibKUmGx4n
wPt3bqzZW/lQ8qHC9WLsZl34RH4jH+pwcePd6EiATxv9eJXZ+JCGyYa5Oeze
3m815I+8yMY6SuuhEwEWPfJVdnnzIvl8XcsFFwKoBuutn7nHg76pKy+aexIA
/TBXHUjjQbql+jcrsW1MXI4cjeNBUlSLCpIXAS4IJRTRz/CgzsH5innszns/
jors4EFelorR6f8S4Epb9LOSJm68nvx31fkSYEi14eQsgwsp6/xKbwrE+d7s
Sjg1yIV0Cyb9tgURQGx+srz7Gxdi8dvXH4Nt+Fpa6O1LLqQ2GRBpEEyA1KOe
VamxXMgoye7ZgxAC7IoRFNeR5ULDpG4pj3AC3P1hXRdixIl2nFX8ees8Aai/
qH/bCU405jutN4Bd91tUS2sbJ3qjlqSvcQHHs9CaNSTEiRxCH5MRtqrYgXPW
3RxI/RLR23eRAKW7dylpBHGgtLQX0RKx+PmnRPTPYnakdSE3QieeAEfKxMv0
77Cjd20JbwOxh14yxtKS2dH5xsSyF9g8jc+OHgxlR/FDe1OoVwlw8Je6ZpUZ
OzJJNTHalkCAr9L/9CT3s6GBvuYg9usEGD4vaWAmzYZ0DI/whiYSgC/i6WQy
Hxtia4jifo5NDt6b/3OFFTm5OuSPYQeeieAL7WNF9zsK/7NPIgCX/WBHcSEr
krwmbqSTTABl4kWA2E5W9Crp8abuFALs0bRQOaHJim4ovOMQTiWAt+pod9Fm
VhSYmpBghP2fotwuUy5W5Dh/I+w+tongJbHgVhYk93j4+6k0AjgPHX764yQL
4iufr/yRToDYvgln1cMsqHOrfhHfLbxfuq9sCNrNgm44SRvqYDM+vYwQUWNB
GUVSe29gs0XtvRU7sg7H955f0MsgAJ0y2nZIcB0mr9z5GJ1JgKrUbaYjNqtw
2f+AWUM2Hj/7YRdWg1XoXZ7LP4Jto/jgguzmVSi5khzMk4PfX0hCB8ZWIId7
64E92CpIXr8kagVGLN7uq8W+9VuCElqwDMO3T7cX3sbz8/SzRfK1ZbjUe0Kr
HpsISDpT7LcMZdzVtPuwW9eFi3sMluHF37uNNuTi8ZTk32rS9hcaetywDccO
oLPKCfxdgi6Be/N33CHAGw6k/0/vEpSutikxxxZpjDxmWLcEW6f9vVyxiw+v
pPteX4J+ZMtf17F/nV4Q+6K0BKP5/Md6samaZZQJ7iVYrrfsMIMdPetvyT2+
CHPjPMO47hJgYxTjmm75Ivwe5w3VsK1Sxnlu71+EcRmj7n7Yd+yKt5ZrLcKR
kBzji9gT8l67P0ri518LNSdjxz8aucj2cwHey04eeY79umZgzd1/AT73598/
hS0UkycXbbcAN1XcSF/Ddth70iDDcAHeb7qXJJCHz4fPPSFNPAuwJ+53ylZs
rdHOWc2cebjz85tmO2z/KQ0VqZh5eLFj43tX7IqF88fXPOfhE519UT7YRlyq
9c075qHKgzCZGOxYwci/zxXm4evFgtVr2I0Sn8hZXPPwqxpLdjq2FSk0/XT7
HGwOj+YuxE5TbWmyrJ6D4SWf20uxuyhKLDvy5qDx7D2HamxX0HiKy3cOohTJ
7CbsgOOyevn8c/DynZDuEewq1zNn4hmz8HMTd/Qk9prXm7yznbOQ7Wh1zxwz
nlBPfvBwFhp/GPzAmo/jOV9D33p9Fr7ZF+vIjS0cJ+YvFDALWQ7mFgpg30qv
6u42noUn3l0L2IDdfVtItE5lFpIKEmZlsRUfOJsWiczClU4bTQVs18dlIUkL
MzCDnXULCfvRf3xPQnpmoP7b3I4t2BPVjv1Ob2dgeaWZmSo2tbZ0w57iGXg6
UNBPAzuwkWu/ZvIMNLvKaaeFXdV2LGpD6Az8fmHXChV7rePJ81WnGUjv77Hf
jm38k23kl9kMVFUZDdLBjh222dRMnoF/2oIsdbGbJgotn0vOQLdDuYN62CLz
azGZKwy4UcpfxwD78KpV5fkBBlS7xrd7JzNfjofjpxoZ8KB0kKghM1/+5c2W
JQzYL9WSwbSiuIWNzi0G7B0k9TLtJpsfLx+F739N6GO6cPNCDac7A2rqyd1l
emLb/pk/Bxjwkd2oHNNUrdyt7TQG7A7htGV+L1Bnxr5algGXOi9ZMOOpMjS7
mcfKgD+eR3LoY6+bZtXFjUxDAQOOIGY+uw5OLvq2TsOqu6oPmfleOWyiYVs2
DV8LcaUyx6PZPv0kPWcalj4sBDRmvi5jqVtipmH9VfVC5nge9qQ3CnpNw/H2
3DbmeGecTV6bPYTvp0uXM+dDKVrfo1ZhGia88XzJnD/3yzeyCrmmoYmudzdz
fguvD7Qmjk9BA7Paqo3YtJyrO5yqp2CEwJtSMezge73eZnlT0KogsVkQ+2UR
7S45bgom3eO6z8OMv6qLd9VmCuYe1EpaxevxSeF93Qb9KfhNPVJ5AVs6y+d0
oiJ+n7+t5xT21wWupP3tk9CUkBLtxy7syJzuzZmEDEmy33fsyEryIX+PSbiN
pn35E/Y/YTYiOX8nIMe9yA+vmfvZ/rcPpW4CZm6dXqvAbjaIbH17bQLe3l35
6ylzP6/dvz6hOAGnPJ58yMZ+c35OAJiNwy65YalzzP3oHOfdLjIOj6e+nvDA
Pm0i13zq+x8YJVIZ6oAtwml6NfHfP9DV0Ll0F/aJKym8A8ljcEDZKl8Ue+U6
jSv25yiMNde+m4PPm48+DW6yhaPQI/Psl2vY+Zb2b5+cG4UfTlujCOx9Yhdj
vnGNQvdVryoH7IzUT2wqGiPQwy7DWApbO/vselPIEGzeJloReYdZLzlPOJkM
Qa9XIs6e2D+OZ9TMCgzh9aZbdwQ7RuF1hNydQZhs61aihv05T2TlTP0vWPWq
jtKOz3ffR08XRcUHIC/5314pbC2hMxeNf/bDgZPkGhbsaT91oXOP+2EqPePE
KK4XfgaPSO1m/XA2pOJ3JXZAa555WngfjLChKdtiz/xW27u9uReWWb8i4nA9
4rq4eGe3Xye0TNWwrMkiwOUDAWUPBTphWs2nglxsng2MJp6HHbB5Nqw+Gpvv
0dh8Y9c3WBSjfMgYW7i154CF6VfIz/n5/htcL6U3vl08Kv0ZLk9UO1Tgemrj
Trr7Kfw9jNf2iQ7G9Tn+7LkrSS/ewa5xcQdr7FfhtT5WEw2wJESHlYytnOxi
+OlEPeQLNSzox/WdAfO72oxrYZIYyWsvtjxtj3qeaBVs/jz5SQD3A1O3Mlyn
M/xg1p+/t71wvxHOlvJ29w47+uWllkY6NjnTpUFCO4rO+o14I45tTet4GWuU
QncGC+LVuF856+41WpfygO4UK2/Kjc3C8mLdpaacPnB/y5/UGwRoaO6Mp1m/
o48Hv3yVgPujU8HfG+zV3tPDuNcIG2we5S6OGPZGeojBqK8C9r6w7sj25030
Y5qCOiW4v2pW6fULkGilNwvWrLXh/uuUid/jrt+f6Nvjza7xxOF+505Qqlxx
J72ucJyy7xIB9DRel1qmD9Cf1Vf3kCIIsL39a1rN+wH6oa0qLwZwP6kV9idU
fQXb/R+HfOwt76VMeE7+oleFcG9SwhZ3O/MZqg7SK35vdJMLI8Cf7I2z5Joh
uuf+dyr8uD/NFQjcLjg4SieTzwzV+uP+J1Cy21Vmis6r23n6Me6XuQUszztP
zNN73bNUCo8Q4OLPryZ++av0jpl1c+bviWdZsZaRDFbwuM25h12ZAD55riK/
bDhB5uhORScuAjh6ZspdPs8DSh1tHUtHaCDuUKAuLZsfbEv552bfexrgkEgd
ivorBLqyzKyePqCBb02XpmKERYE/y1d12xgaOBLmrJ1ZKwYYem1FecdpwJt/
TKnlmATokg8x1d9BAwpF9WlcvyXBSm+pbZQYDYRVmFgLZ0mBfPvU8KgRKvB9
4F2mrSkDjt0eg+6ICgTYdJzJg7KgyVisWyKFCkz/PZyqmrwJaLLImTd5UIF0
pZyPqbI8MD5b/bd3JxUk+V1J1PqmAF7t8/zeIUwFVrEWGjlliuC2+l6O078o
QNU+5si9iM1gU8+xfP9KCvg6xJuXfEQJbMvUrouOp4AW50EjMQUS6DZRqfJy
pIA+joeLqUoksP5cxvnBcQqYfXDqqcwWEvAv+cPZ50ABMmNjmzZrkMB8734j
G3sKcD3HWNDUJ4HxhNOXgS0F/L24/vjgURJ4eHn6sIQVBWy5LyMbd4ME6ntc
xStNKUDXrOujQDIJlH3hBzO7KODAaPblm2kkcIFT4bQG9lkNxbn0HBIoGM58
dteYAl6+2PLxQREJhFs6SsbTKcCqnhZb10AC1twvdY/pUoDbqTmDPU0k4MYm
p5mygwKC+cpnmlpIQGxBfXOLDgXkmOud/PyFBP476LlspE0BI1+BQf8ACawM
f7iiQsPxBrPNuA2TgPq0jKsLlQIEN9Y9Gv1NAv1t2w1yKBRAPWEmNT1NAnt8
xvtFtCjAlJW3xX+OBMytE0v2aVKAbX5jzOIiCSQcl4yIIVOAp2mCfvgKCdjf
jjCt0aCA///fAcqUW/gW1Sngf+nWAzQ=
     "]]}, 
   {Hue[0.9060679774997897, 0.6, 0.6], LineBox[CompressedData["
1:eJwt2Hc41e/7AHApIessZxnnvB3JyEgkSZ7IaCEZDdkkCh8VimgRQpkVafrI
iqiIr7jFR2mYUYhIyahIJ6vwe1zX769zva7zfvbzvu/7HMLN38ZTUEBAgLlE
QGDx89TXnRMLCzxInyj+6f6JhQZD6b+7//Kgtkd8YnqIhSxJH6fKZnjwfdLz
buwYC3H1A+b8f/HgZVOPXNZfFnoWmyTSN8gD9dJ9yUV0NhLReCcPb3jAmhyI
VdnGRinHXLafzuCBdX/ycHEhG+UvOZoloIf72/Bo3tZPBgl5mmuzDihA0hvj
9XOfZRH1/X+H7yQSUFX1PWMVTR7Z1Ka7q7zkQnO583yiNAeFjhkevjzAgR1r
9DcoCHLRdVe9IdTDgX6F4t0VS7mosk3L42cHB9A2MfddQlw0X8ZztHnJgZH+
Xx5hIlx09rToDloxB0R1/QTqJbkoltyudjWcA0O69t9WyXBR+trDozdZHHj1
r6eJylouehKc7lNkJQ87n93rXufCRQoe//z73kIe5Lc06hS4clG8tUXfEmN5
6Ph95B+uOxe5qUza2erIg+aNoTQhLy4S6961eYYpD2ku/jef+XKR0yZRpskn
ObA4bi8mEsxFS4VC/us4JgfzDtt9auO4yDLJjjt/TRZmMk5foT3mopPaUlvN
k2UhdoL+CJVyUXbri38ux8mC702ZTt8yvD7KxlqFCFloIBYMq8u56H6ygpe5
B27/kBS+r4qLxFPH8i9ryIK+MV/d/TkXvbwSo8erlQHThO8z1e+5yDzzqaXF
NzZY1+mtq5zmovH4D3+XDbJBr/n4hswZvB/hf/JqPrKBbisUdmqWi7456wsb
tLEh9rfRE4O/XJSk8LhavYINHi5ackULXNR7r0CLGs0Gtgqp85/lBAoqyaD0
8thwpUKddohKIO7dCkiXY0PXdKmVNo1ADcmdfg4MNkz/TW+ZxZY9znjVvIIN
96fjc2PoBHqml3yu9icLEl6/Lb7BIpDk01h+TjULlq3a5JrNIVD28xMdR/ez
QPKPBaGhRqBr2kEmubYsaEtaXzaGHZcZ+KB3JwvcHMmnHqwmUOBR39itiAVf
g99d09QgkCHnwCbOShbM75UjFNcQ6G0Qyn75gwkrR1yLB9cRSFBJOIg4y4Tb
z14pv91MoN+Xlw7YhzJBnZ/mEmZMoKE/C1Zxx5hAetneyjMhUGPLtMqUFxMY
R6YOBmzB8zk10vN6OxPYErUHBMwJpNX+xjREmglqpl1Vf7YTyOl8inRTDgMS
xUovutnh9kaTwiF3GFCuSCOGsY3+OMxyrzOgji9E9bfH+xco8zHwEgNcOVkS
JxwI9Mn5Tg49iAHNoTUekXsJ5GXwwMDJhAFvS763RBwgkN/EK9fvPXTYGjPk
NOdBoN776rZp7+jQ5f5GIMCTQFaHLpkZtdDhcx1d+BO2Vp+NWmIdHSxDXm2u
8yLQxJtOvk4+HaoivILOeOPzzP16ISyEDmlnfckffQkU7rK0UIxKB+eWKyXK
gQR60GSe8FacDm8abh2Pwv60Kc4vczkdGrp35A1gm8lJa2rOSkNxqs+h60fx
eXYpPbDpl4apdVVbhI8T6MbubSXXiqQhMC3t5rNgAlWbJZau2iENOTUlLi1h
eD6P29PGTaVh2PdIjdwpAimuZAeXG2GnxKQfwo5eeldv+1ppmNxdXrqAbQ2P
nvixpaFJtuz6yggC9em/r3g8RIOij/wde84QSECdU20SSQPCVDJ3XySBwuib
nSLDafBrLD02A3tqwW2uPpgGyr3yb7uxf7RmG2zzoYF3kOStfVEE6g7ReGJt
RYPugRSFXRcIVFpnWHyARYMdw2tWKMQQSLvQ2fomhQadVIOYvdj3r5wZ6xPD
4+9bf+wydpbPf+oe81R4qi526S92Emlnns8AFaZ3jve+iSXQEUfHu8H3qRCh
4yRvF4fvm2m4cXk2FdT850+cw/bQvNU/e5MK27uCTYux9wl+5oQnUcHL9ttq
sXgCWeT4Xj8fTIVwi8QtT7DrEuMN6gOoIMsuXvkJ2yi0qEvYhwrCQ8khYgkE
Wmf5i3nREX+fm3rMEVuRfzI1cTMVikhqr6ewb/Vc12nbQAVW6TJjuUsEknle
1UbTweN7RaoZY1PSBSlXlajwP8PD+2KxF4xiE26IUcFT54AG7TKBui5eu5Df
TgG3R98/SSQSqO0/boFLEwW4jUr1ytivF+41SzdQIE7loLYJdtXRUtbpSgro
uVRmB2Hf2d+Wb3uXAuqG35a+x85I3dcsmkmBa9uSdcawU5r6+VVpFPi9/+mY
UBKBokzGDVViKZCv4bBcG9tHTaJ5LoACEQH15eex3T1T+CU+FDj0I8/kKrbj
TRmWtwcFpFbE7s3HtqSqurU6UKDl/oRKM7b2HzN+9iYKdDPOu9GSCaSm28h0
XE8Bp4O2uxSxFf3tDMnaFNjZkvRmLTZ9wD0qdCUFCsMo/ruw/7w8zbQWp8CN
Ayv3X8DmLxMxFFpOgSF5/4pk7B+bLrlWLJAh3TMt5yZ2X0lmnuIvMlQJ6WiX
Ynd+U2zq/EYG2xChRsBuVSr4lTBIhsw7PjMvsevSKzbOdJJB5da/Cz3YT99u
di1sI4OfeEfXIHapZEOk+xtsNyuzMewiC+s85nMyvKzfZDyFnXP2XeMbIIOO
ZUvjPPbtSqdfZyvIEDe39ptQCoHSJ78w1j8iAzQkp4tjx/nwXe7cI0Ow4Xwe
EzsyKzTS4TYZaiPcJOSxw3sF88QzyBBPC17Cww5mxjbWpJCh5bb3hVXYATbk
X0EJuL+n7jfVsA/FXWWsjiZD14+UrZrYbvWcjf1nyDCRrxyljb1f4J5LWigZ
CMftdrrYths0IrcfJ8NXe5UyPeydxx7nCviTgfX5R74+tlnhxsbH3ri9wYu1
BthGQ7UTPm5kIF3ot9yIvV5hO4PrSIaLvV5zi17j2GrQbkeGwe3njQyxVdP2
usRakUG2wVN60bzmvvNGW8lQiPQiFp+XXeGdyzfG5xWveGqxf6eq13EKG8nw
0fTp6OL4twPXBFjrkmFS7G/34vw+K6XtDtcgw4lTTMvF+St1z64rWEWGFwrb
jBfX533Jmd3FJcOs34snGth5JnVzwmwyzFW/LFbF/jal3K9LJUOGU7S6ErZm
QXyduzgZPMPXryawA10m7iUK4fkbUgplsB/RHC5Wz5MgKXvHQ2nsyRf/8/s+
RYLnBfIbpRbXf4prI/OTBF81qy1EsE+uidTdOkICl1mPTgHsp1+GmcEDJMio
Mfsxje+DseXDj63tJLj18Oq/X7HPCzJrBZpI0NJ33KIX+3lpWLbGCxLkSB0K
eIu9g2N2JLaCBApJPtbV2AltedZPHpKgfvMXkUfYLRekdAYLSKCWb2meg20/
/n52800SREf8Z38J+2qWYa//VRLI3N6kfBa7e8+dmsxEEmQPnzp9DNulxjd6
5hwJzpxcWe+AfShpXrrYmwTKoz/zmdgFZu4zva4kSFAMKhdefL9mn38Q30+C
2Chfq0n8Pge6J9713kmC2ppT0q3YYTqKa7jaJNiaKkxajA9VQ9E0SzW8PqLH
yx97Seb3qVBFEtDrGsz3LcYXobKqd3S83pryHA1s+fvJV+WnpEAiKu9bC45H
d6UPOJ8cloJQ7bFr5djK4UpKHd3YH0Zbb2GvsSp/GA9SUK/wYegI9pafvY1/
Y6RAbWpjniC2r66qULesFPBJA0V0HD8DhcrvBUlJQSFT978pHF9PtptvowhK
wcKm2CPvsWOPe17a+lUSKtlzwVex8x7fYj0ploSD0QYnqNjDugyNVDNJiHFJ
sf+N4/+4UHazlr4kHLPYX9KEPd2uc/S1Gn5+GTsrF1skyObJUrIk6JTrb3PE
Vi6NNw7sloAtUazsSpxvDq5b5mAVIAHvOj7UHbqI643lyTMjbhKQ7PEx1RA7
qIO4HmUnATL9lQsk7Kggo/6nGyRgSLL6RinOb9mlJ31XC0mAr0On5BzOf1/W
/YwQTReHQvfJ3qBoHJ/1enNqa8WAQ+sL5uD865WjZ29WJgY+q4wSR87jeM5K
XNqQJwaddVV2j7ED/pg4NSaKwXhDQd9W7LDqXGqnsxhknJAT9D+H84P58fAf
f1ZAZjM/MRfn/3oHcVuWzgpwv01934frhYYXnkuur1oBd+f+Xr2N/Vq/ulBe
ZgUUDe8RdcNulQkUVRRcAfzosel+XI98/PiuSqNZFER+mjF6Q/H+HbyrsuWw
KOgvjB15fgLHj5ANC35ZIhA5Y+XrjOsb6LFUHUgTgUoNngoJ297E3c4hRgS6
ES0ejhHorGRcvpGfCGh+4ptzsTuzehxI60VAha+R0I3rp+iW0w+KXwnD25qt
pzcHEGhQ9bkrf2I5zIovp7/2wfGmZ3fdic1CYDA5WvDZCeerz9qzb3WEwK/i
WX8Udt0IWUtLWQiyorqblbEHp5oyBiWF4BF1Z68vrhdVKTuO7v6wDJTunS3/
sZ9AJWZbFNSDl8GJ3bkXv+7B7Yt0TvcVLIX7GoYB2TYE+npGeqM5UxByNS/d
cTYlUEWqsumQ/Vx1grmJ1q6VuJ4c7uRrZk5WiwzPNHxagu93RbfonP149aGm
iNUPe7goILdomkwdqP7uLbH36EMusvfi3W4Na6iO6Ha8fyaGi56/7oxdu/uF
kaSBTKWtExdtUK8psb4yYPSAz9QNVeciwSDpDx6scSMRyomys385SFjc+ozb
j0mjpNb9Q5RkDjrX12ESeHfO6JHpnupRZQ56kBFlHT6xBMlfP6n8vVYe+d/x
IH22F0LbDmh9ybCVR04+6XIXzogg5W3OojajcihmV5D+2utiaHXuai3aOTm0
jJY6GDEriZQVcsZoZDn07lXk+HkpMqK/9cqRy5ZFdqFu69JrKehZWY9HxRpZ
dFhsVKFxHw3d7q1Na6+TQZz8+rTlI9LIhfhDEt0ng0KfmOyWymCgrpCqFstB
NgrIPly6TpOFIlZ9ibh4ko3EBfXcNL6w0c6frhKrl7OR6RHbVNVkWWSvG5N4
LIWFmOVy/qaK8uiM4j1JvioLJQVGJ2q94yCnh2NbLcqZyCbKSj0T/24MrHTc
OGrFRKr7z9tl4Xs8HRW05+AwA3UMit5JtlNAwQ6qtnKhDNTo9mUzhcNDl6tT
EghpBupfdm86VYGH2uRHtjlSGYif7V3EUuKhSwLS7CtkBmKNjsoS6jz0Znxm
XFySgTyOTkxpGvCQ3mWvMzPLGWj23ML9nQ48lMPka3ZM05HSvyx2zCUeWtlW
8SHzAx3pm3c3iyfzUBP7wWxXFx3tGL5+4XIaDx2dH1VjdtLRP+rc31cyechN
y/RFUjsdVT5Was7O56Gwke6h6EY6sqlfG1X3nIeMnWNehwAdeXr/3mjxiodG
WkK5ZVV0FLKi7NerRh7aYjly4XclHWVabnBta+eh+BCLxMByOhrqQBs/DfBQ
TYlHwpESOpoNEfzl+ZWHHG4lhRc8oCMJmbrc4REeSo+zPztaSEfazuaMnz95
qEP3ft2hfDoyXSLaeOw3D6nuMVuam0tHe+6+PD89zUPfTc7aDd2jIx/TOIOw
vzzUp+Txv1XZdPT//7egZ6vHdA5m0dH/AUIN3Ss=
     "]]}, 
   {Hue[0.1421359549995791, 0.6, 0.6], LineBox[CompressedData["
1:eJwt2Hk0lG8bB3D7NvNImNUwY6YUZcmSRM1dEimSbCnCD/VKkuQ3SbaQpI0s
CSFZI222lKsIRVqUVJJIWVoQGhLv/Z7z/jXnc+aZM9d9P8/1va/zqHsdsPcR
ExERkRcVEfnf57GvNuPz8zzYEhV0dl5XBn05Sp18P8sDswwLwT0jGWSr8PF3
1TQP2gTG3v+ayiCOSeDfA794IF/cuOXjRhn0MCFJpvcLD1gXgpMj3GSQjM4b
NXjKgwJFSqJ4ggy6EOyxOfISD8IFfUWLe2VQqeihfBFjHnRF10gaRsmiVdtL
pC4a8ODbfbWWPXGyqCn/094VejwoGVVzSzsli3ot7bS9NHlAzrWSHk6RRdQz
2pUNKjyIczqc6lYii6KZg81xIjyou3AlIOKlLHIxcBshP+FCO22TZR1bDkn6
WOoz3LiQbjeWcLJcDr10X+E8soML8W0ku9CbcijbRSXsnhMXXG6U9OyplEMr
t/x85GnHhepVke4m9+WQr0HajhJzLsTVlitWPpVDLaJfI021uADPlDJp3+RQ
YnbcM7ff6qBgnxwfq0FCSl2P/PPOq4MWJXOXWxIJwbLc+Jgz6tBmeIsUlkJC
/hFh+b6n1IFZYj+blk5CTRoG3Vqx+PvFGwqbs0ko9HDO5lsCdRCei7WUKiWh
PsWjWo271SH/lUubaAMJ3bTRGxzQxr93TM6dGSWh3bkkiRYtdYje0PGz4RcJ
kSe/sEuWqANdyaMwYYqEfDOznAPU1aF9g5GzwiwJMUfkmqeU1eHCuePvZ6XI
KDp+4Kr0LAfy/Iujd7LIyL4h4x/NJxxYnv73rLEFGS169bmnuYkD7rPb3g1Y
ktHUZx1X3wYOJHFtLM5bk9FFqQa7K3UcaFm54PjHrWTUu2lkjep1Dvg2Rzbt
cCWj/c9N6QsvcMBf60VFUwAZxX/obhO6caB64WUiMYWMXH9oWKW5cmBwjb/h
pzQyWj4f2GDkzIEiU4digwwyesaRrA2y40Co6O/o59lkRPXWLvy2ngMTo79U
hgvJ6MrwsajeJRwQy1CkZteQ0dGfa/zP9bPhiVxHsuJ7Msr0NB5EH9gQqvpx
ZKybjOo69LzHOtlQrmqt8KyHjOaqeLvsn7AhXC/kYXQf3o9I2S3KN9iQ2pw1
9GyIjBIWvl6WHs4GOzkvbTEhGWUY+I9cZrChIimj8akige5e9dljp8SGMJu8
0r3KBOqm7e4XIdgwYz0ZIUolkNrstveeImxILw6bWM4gUF6jcSvvqxr43Zlc
uo9NoGJH8dLC22rQ6bYpK3YZgar/zfC7vlUNzny4lGCynkBc74NXu6zUoKCn
43uFOYFO21n1iq5XA1fRYCkNCwJ5aU45OhiqQUzuvV2yVgQivd+2bpquBqsl
iPrbNgRyXytLN+9TBau0YJ/LLgQSlxQ86gxWBcXmwqA2fwIFjNmKiASowlx8
wNPZ/QTq+rDYVHOPKhTUKIovO0Cga5UdFUd3qMJntWPiUQcJ5LRXN5OzVhU4
bRECpRACFbV+CfKTVoUuYZFORziBbJMcOXMXWRBTRj/16AyBQvUXbLJMZgGV
aUa/fpZABS9bDp5LZAHTnlKZeo5Ac4pmDdwIFgR+n1jikUSgsmSur6U3Cxze
5Yh0pxCInPKz9JwOCxZpfvIRZBJolVHxq7dLWJAe8TjEPItA3q+9/nLVWXDb
waOInE2gOkqn7R0lFgx6nTh48TKB9qXWjb0VqoDCdW5VZh6BnqSdNOY1qMD6
hM1D1kUEmjI29/CvU4HRYrlQITa3azb+zh0VsBX9szq/GNdPD3xnWaQCQSvR
tqkSAmledDrmf1oFMrumh2LKCBSfwWu446wC8VuyL2+5SaDbqz+MzNmpwODl
+fwP2L3vUpWtrPH/r8sb8r+F61eR831npgJA8TCMu02gwUujMvPqKsDxTB26
Ukkgy6x7tlbfmNCnszEnsZZAo6e7ZyW+MEGx/PKKGeyM8D8lDz4ywYukv8n3
LoG+7TaRNu1gAnXtd2J1HYGSuHfqtWuZoHVHTez5PQKZKb3aP3yLCfkpeW9X
3CfQgPgvlcIyJii36KxJwl41oCfg5DLhc+e6Utt6AvUUXtNTimeC2qC/cSXg
9aW39jyLYsL4u63HyQ8ItOLkcGLiUSbU7pry8MSO8Vs6JHmACba1Pq+kHhJI
Szs/V+jIBJZR3nXUQKCQm5cUe3hMiPZe8TrwEYE4V2ohQ5UJoZd/nq/Afpz8
NsCZxoTwbddGfmCzDtNan8sxQZ8zINjTRKCHxsnHG8YY4H75MmHVTCD/pTdX
RI4woHI4+1EYNoXx4qPZAAPQRxanAnvvjLxZZRcD2pZsrVdsIZD8vYSJonoG
JJmm1DRjV5cV5/nUMED+Z3L6GLZndosd9xYDzBzD2czH+P5FSJVdKmBANKt5
yR5s98DFO11yGBCmf6zkFLa05wZZSgYD5Hza35Rju66P9jlzmgFnbH8YjmFL
GOQqbT6Br/dU9FV4gp9nHjyQjmKA/qawDTrYIpJzqlHBDFjJeEzyxS6ZZLWt
CWBAvsz8ZAT29i+moTN7GLDxPedcOnZB85HOQzvx+mRaOx9hX9QPMS92YEBP
z5RBN3ZiVlBFjw0DKibVZMewI2QOqCpbMsBrju4s0UqgoEP7EjYhBkhZ1KpR
sX169vwON2HAroo3HhrYLpu8vW/rM6D7gYWaEbb1bY8XQ8sYIJba5bweew3b
bS17MQMEn/+Rt8XWS9hR6qDGAK7I3fUu2NxJR3oCDe/vm4pJD2yKh31svQID
RidoS/diy7Tajk/IMmBL+MN3+7H/GG3erSXOgC6jaPkg7B85lm27Z+kgPLK0
MRj7E2mDScokHcIs4mYPY78KQQVPftChV9e/+n9u/mSmJDJIB/f9JcJD2LVb
TCKNPtFh+TOF+4HYZVVG3/3e0aGkIUDWHzuHq++a00GHSKfk9z7Yyad1ml+3
0eGHno2RO3acUMuQ1ESHdxf9aI7Ygn+W5KJ6OkiF1ERbY+9r58mHVNMBWUkL
1mK7m3COlt6gQ8YKdaEetl0+a7C3hA5xYx3iXGzzBQxHaj4dZgZGLi3EXhlK
ebg5iw7tJKMH8/j+aA4s1I1KpUPFXGjwN2yWnXxm5Vk6CKbjK99gi2lIh6hH
0yFGfulwMfbkOfF+p6N0yLxr8+Ec9uCf+a2JwXQITfX2CsFufyHU/O1Lh2tv
ExavwX5gNpm63IMORa+W+ahh3y4cE/faQQd53ieTOfx8Xjw2/KFtM67nUeHV
GuzEwS/WYhZ0MLtpuTYFO3x7f5XxWrx/XMaBA9jemt3n8/ToEF72n0w2tt7r
pxYCCh242btMD+D+4aEnN8vk6XA/WKOUj00tbWL3S+P9OmZdI489G1k/bTND
gx8nym8V4f5sXn6jjPeRBtbfdFe24f6uTStj7uiigYsVrfw89jWxkhNnXmAb
+D1xxE7qyvOcbqCB6ymHX29xPrjHXKA8K6LB8wWGKi8b8fr5U9KCPBrEuREH
z2Pz/zjPcDJp4De0KGsrNidI5WPQWRrYjf8b2oLzqG93XhE1hAafLSJcr+G8
8jWtMHU3p4E8UW+0Budd59RCHek1NHA3NTcexnloefMQp2IlDcZzT9FTsZdq
GkuKadFg0c4HYcM4P4ep99uvKtCAW6vSHYvzNmC81fP7Byrkr0kUnMB53VOm
7ZD6hgpd+tw6LvbW/5zdyH9Bhfse9YN1NXg/e+2XnW+kQo6W8/z3agKNP307
YVhKBfnszyvMq3B+Fn89ESagQib6rFWLz49wD/FykhIV9GiN9j2lBKp4Znnm
FZkK6e3rD7ti961NDMiSosJGr6rM1/i82qhK0dWdoUCddcJsCz7P5N9pVNh/
okDqV3H5/EICZW+3vnnxOgXGlX8NLrtCoPqN5yuXbKGA9epyYexFXM+d16mj
FhT4/LLqRn86gRYtZv5bw6dAoPB0BMKOF79ivNmAAkW7Enf+TsX9ALerA5gU
eN5jxnW9gM8/k67aO4PKsDeL5jiB5wERbXa9eawypH7SvBR+nEBh1HXuseHK
cPO7MPV6NIF+z3v9bfpXGWxXpp39GIXz4WWBqbWfMgQ2XDhiFkmg9wKdarut
ymDFb0XDYQSqbFxzw42hDF8OzrCoeB7Zv2vXlX/LlKCy5aHErT0Eenfq4onS
14pQbt1wmIPno45HnGsezxShwOLBtIYlgdrmC59THmMn5tYu30ig+4cqGZF1
itBnUTlhtAHPazs7Sh2uKMLe/j5HPiKQ3zLi+d9ARQiqQ5o6q3CePYmk25EV
4fnxpePhS3A/y+0tnli/EOwDLXzFJXB+GGlJvmctgEXuG04YlpPRP8Y9RQ0N
JHhVyEo7hedlLcHq+YB8GZjotre1/UlCuR+2Nx5ZJwlqy3pDEiJI6GsUxcyS
Lga2fhLPXBeSUG3KUotBp7/1/hdGruZckEN6Q28ndLOm6ivdbcpqKHJoQ+17
2b9Oo/X+9NQ21UxZFFh8XbhQqb/edT6y6AhFFjn58nJfhj2u3+tMcribIoOa
294mGGxv4VcLOjqUaDJotfaDm3Zp/fyegSb++URpJBZC6fZmjPI/SzfeKJGT
RtJkuyivH1P8wyN18+ePSaHjvZ3mQVf+8nkFr79SfkmiiktxduHjoihOQK9e
FSSJDuR5K3x2kkQDn6y2K3yVQO5+GaonomTQzJvllG8+EujkthATg0wSctzZ
ftJwUBxJKKd8iZiRR7MfXXJGPcTRm9bY0ZgFCxHLKjZ4vF8MOR71WpnRoIge
m8TED7iJIX/SCLfdVRkl/8rfptsnitilTalSwxSkH6Q86OInio5Wm29fcImG
nO7u2yU/LIICC/wrV+oyUMSbI1XCQyKILGbspTPARF9uv11aPTLPt9jvkKKV
zEKjNerG33/P8ek1qgcsFqmhTtN82TnaHD8pKP683hs2mtnktl5a8y/fPm6r
dlYlB1GLx/uSbWb5WjtjHPOPqSOrf24c6D3yh9/5RTYv2ZGLMk7uriKnz/Db
vQbWKbJ5KH9m5fLxlmn+J4lCYQqXhxIOsXe4PZrmTxTsvc7Q4CExw8utLQ+m
+YyREZa6Ng+JkD2jcmqn+d6Hxn/rmvLQGaXXutuvTfNnjs+X2TjzUFtQedqj
s9N8jasM5smzPGRvo5nY4zTNN7F8/5yczEPLH6j42W+f5m8ZyjxxLpWHVgpj
TjdtneYf1OZMpmXxkLxEVf51q2l+3R2N5wWlPJTjIVCOXT3Nt28yiGts5qFG
i91CM7Vpvs/eSTOrVh6ic7W17zCn+QK5ql+t7TyUJO9eqE2b5mfZrvbseM1D
8KF/H1thmj/Yicz6+nmIa+FqJCWG6xWI/fL5iq/PVUmJnBPyCZXG4qFhHkr1
NFr9Z0bI199tSRsb4yHf0/4OY7+EfAtR2fbgSR7SMzzx2H9UyHe58iRGKOSh
ltsTxwe/Cfl+FommYbM85FV467j3kJD///cZSC7vYUvvgJD/X8/3pmY=
     "]]}, 
   {Hue[0.37820393249936934`, 0.6, 0.6], LineBox[CompressedData["
1:eJwt13lUjN8bAPBpkyXaaJ15ZyNESVEU7igkLVIqypK0fUkSkiXaVZIWKam+
2lNSqJB8eyjtJcpoF20qpWbmDWn5Xef8/pgz53PunXvve+/7PM8dpsNpCydh
CoUyiz9/v30GTXlzc2wIeeHxWw54aOCyHNkxzQbGR1H6QAUPmUl9/vnsNxtk
bmTlFNTwEGOzx8xpPhsOnLOZ1WnmoTdh0fN7Btjgf6ahW3KAh+arfyKggQ3a
AdSXAwv56PY5e2Pfe7g9T9hKfx8fzcxfbXYong2UFTzFACs+ck6aMN8Uy4YT
JS63yw7ykU6lv/V4BBtKz199usaBj9rlM47Z+7PhTcWOriZPPmK8HLrA+YcN
rJALPPMYPsoVOptO0WHDV6qez6b3fLTJMmfeXS02fNByfrXjIx9Vpn9xXa/B
hsR3aI9JGx/1GJqrOaxmQ+qwp5XpFz6Si1ArLldmA9f3oZ/8BB/5K32rCqaw
oT23KqdRUoAOaB0ekahlwZXqfc86jARoIPC2aUYlCzxjb/yxNhWgs9y6/K3l
LHBwk+5vMBegiIu659xLWaC5Ie/JIxsBKi+Tn3n3iAU7cgL9tzgJkLrJhyUx
MSzInnmrf+OaAIk5GWoqHmZBZXeaq/hjAfpwZL3NyEEW+D6+alf7VICSDyhf
eWXNgggTy9rQYgHSNvnx9pg5C57YCC+ffSlAzlpxB3MMWNBqMjhXWilA1UKD
vnqqLCAUGxRjOwQoPDn43eGfTJDRnUsuFSbRgXgPwToBEyr/FRqSESPR8mhb
ReEJJuQ8ez3qJE6iV0HqxzOHmTD7dMk6YQkSjblxJ8e6mECpzHsru4xE5noq
hG8FExRGjAcSVUgk2/rWLTWKCY/gQ4elIYlgTUpIYAQTWs2nDukZkcjt2pV0
5xtM0N7fPEE3JlGlilanahATuM67D/eYkejS+fvGT72ZYC/z8Z9t1iT6KnNZ
teIoE1zbbOo8HEn0xFTjW78aEzh/rGRKrpLoaMoi0WpVJrQbMrQNfUkkQQ7Q
c1bi9j2eKe/9SOScmGTjzmRCvMv4/u5AEimNLKyaXMqEdDRt+ymMRP4h/Rni
0wzwzu/fanSHRBblCcdX1zKgx614gU4u3o+Wvu6qSga0Zkb5hz0k0WSfuq1z
OQMC72oIdeSR6O68cvO0UgZw1mjLny0gUY/RyFZaPgOsL4S3Xysi0akmPQXp
2wwYFz14aHEZibZ9CYrJj2QAJbtdUhNIJMV7t8TsJgPU0+IHLF+TqFDWUexG
MAMKY0TEbpWTaMo6nCd6kQFPeid0eqtIFNLVWf/rMAMc5d+IiTWRyHZMZXec
LQO2sErKp7HXznmUb7RhwIl5x15PvCfRO4ZYiac5nk+oyL+5mURyjmpZ3/UZ
0LlKxszrE4nShn38elYyQHTT3lDdbhKd+1M1fXU57o9OS4t/JtEuCRlvGhPP
d/apoAl7WC3T3VaJAd3jx5sPfSGRxplGuxYJBkR/NGdY9ZHo8o+tbpG9dLDP
SXKrGSJR4jGdb5wuOlzpc0k9Nkyi0mYNxwkuHSzEslJ+Ys8+Yx+yqKXDlph6
Idp3fB6+C0yWPqbD95nQU6ZjeH084eqKHDrUnvso24Jd4ThtcD6dDqtGl0Yc
+EGieUY/9LhxdNhhnCpiN06iMOmPa+Kv0sF9/Xr5XTwS5QY0Zu32poPvjJ3f
S+x6sor9+wwdpt431KjzSbSkvUTZ1okOY6vSppYISBSden8R1YQOYdziuSKS
RE+XJlyv30mH+lG4pjRJopbgGBEfRIeSos3frmDLnQz+06VJh/ueVy/o/SRR
gpbbyL+KdBBVO/bk318kepnh5GIuS4ccEV48H7tT/mgvZTEdzK+Pndn5m0TE
9L6OYxQ6pEZQKb3YyN3YRmaKADO3t8/Up0hk37Oj+Q2fgLDcamdv7NQKnTr2
IAHFn97mi/0hUbn2esOWHgJ+Da03McLuy1YtD2wnQJDd2ReGrXKT9rK/gYBa
uzrJ+dMkemAlkptVSMDudvLUMHZt1bTKgUcEaNB3LCFm8Plunkydn03AwteX
CvdiryWGEv65R8CHln/k87BNI7/KKcUSQF0SxG3FdhfujK6NIOA/LbP7wrMk
KhhoDFvjT4DH1+wD5tjvD1TP67yM21fFG53D5tW+9g8/T4Abd9zoDrbs1pez
W04TELi5x7YYe0N+4aVRVwJcKTE+LdhWzEeTSQ54fbobn45je8VkeZodIoBr
zZteOEeiOLGUsVkrAt6sJO3Y2M8vJJzI30uAcI/L+83YLMczGa278X48rKeY
Y980390jpE9AYYeU4Dj2ry105TV6BFQH5D08j+2wetJq/wYClvcprQ3Crl/W
EOmjRkDq8aaz0djawul1mSr4+aJ2BCVh3x+7NK+JTkD4itFjmdiLOvZt/61A
gLkQWpSH7VW16gpLhoCmdY/8H2P3PJ0rNl5EwJGBvJqn2HvucyfOieL9Dir4
8teF4Xlrk2doMC9uZf3f/sTFQJeqSRroNweE/R0v1MkudfwHDVKpG4ksbME+
zS7FIRqAf05IMvaRbQsUDL7SQF3foi4Gu1q1x8KtgwYSb+8OBmNryj+7GdtC
A9e00e4L2IkiEdX/NdDgTdqLJ87Y4uOOIt8qaeD50tXREtuzU2+bNNBAU9KJ
3IrdWS1zUfcFDSL48i4q2AUpMBaeS4Pux/q8v+ejFBG3ujidBlMrQ5c0Ywdd
cnf8nESDARe29FNsW0tq+/pIGhApg41u2BWIv9QulAaqVW3hu7DV19buDfSn
wSXpAm0CW0TM+y33HA2K0yItq/6+bxNmFIo7DU48O1QTj93atUJvtQsNKq9H
arhiPyxuLrh8kAYK23NaKdhyaTkj6RY0YKQZU2vx++53y0+l0ZgGjYV11lHY
1q7rEhnbaNCpwy1SxIb98z4Z6eD96FrW1Y7jR3V7l/RZDRroJiVTErDnFG9c
f8uiQZPB6HYZ7Oy6Ac8T4nj9PZTmYRy/Ms9f5cVQ8PmclxJOxPZJv/2t9DcV
dBsUNhljW/joH5H8ToVKscP/peF88Ec92aiwiQqR/aEHtuL8YRZtxZi9S4Vo
Xt6gLM5HlzQljQxjqGD/m1iVjfNV5ofqM5HhVNjV0xSriz0rs6WcdY0KHv/W
zhzE+S0vhuVs6EgFhYliZgDOhxKxP3Ij1akgWqVfcQ3n100bH7S0raTCCQrh
+nOERI4fHWZYTCrITW4yOYVduoxrViRLhSsnuG2WOD+fvFM60fZLGXb3L18j
8Q3ni7hQHXa5Mgjvv5Ol2ovroY6BvVupMlgsrm8L/orjrXU6pKhIGaZl4458
wfXhkoJHu2G2MizknnSM6iHR6rvWPm43lWFqhaNvVxeuZwns8iIbZdjDpPFU
WklkmPTKbPd3JRgrtLcPriPR+M3OadEBJXD46RD+qhbn16t/cl5/VoL6UIE9
v4ZE349uFtdrVoIP3DXidtU4f7OKytRKlKDYPemo0lsSdWc91JANUYI9+tnT
B//D8fjknkw3WwkG7KQef80nESOtBBJoSrAhgBY+/ohENTFt7jbySsCxXKo6
g+s79bx8XdNCJXDeNfpYBtf/NzoxAeUTiuCx56L4umxcP16FCbLLFOHhdcol
tfv4fKoucs/aKcLs8T2Du27h+4Gml8GD/YrAnZEal4sgUXiSZ0G3qSL0lUqn
9Ifj+Dp7MsyIowiHesPnruL7yFb64W30FYrgVdtWnRKE640XJ7N2TAE4msFH
si+TSFhF3IvprwC8gmZxcMbxHnh72btsedDokVU13kyiRjQp7p0qDxEqJp39
Orie/LGZYiTKgxxtw+1r2vh5PZU/e96ShycLyuQLtPD96mhqtpyXPChstPcV
U8f3Jb0CvSMG8hBpnXTSn4XjjVd3bLRLDlTN2zbWLCTRVXuRR4tk5WCeixI3
r1WAKGr0MoOgpcC6zR1knhKg9ht3r+d+lIGIwdIFPt/5iLrQ9YFAXxpygv8N
0DrJRyc3qop1UCUhnhor1M/loeM63dnl5YuAq570+tk2HlL11p1zT58PnrST
S3UeTqCULsuKi9vFYP94MxG6YAIN+i3bYqggDBtsp72pp8dRSeyqnd+sZ8qE
OZYKjTd+II2hNsG6pMmy5AfXU45sHUM7SjoWzFiPl1FMkyNzREeRx4P8X9Ky
vWWJoYp+wk9GkLUzO+XDlZqyvtiJOdkLw6iqvi1My7IayaSLO+ntGEK6aq+f
mMf1orU7XK6vmhpEwl7LOh0VxxFrRI2zt2YAiUuY+zmMTaLkxbfDevz7UUAP
18AzbQaFHClY/WlXHyq4F2x+lSfEYZx3c7Be3otOpzpK9VmLcaQIt3/0xr6g
IycSaNf95nMS3/h6x77vQaH7vDZrJS7ifPfdD+5XPyPRpbED16aWcOKNXsU/
39iFPtUFjQdKSnM6R0q+uhIdyOqyg3ZCuQynNWB6nWN/K3JbNMJqtF3K4bis
N33ZyUX03Mo784aXcRgCN8L8Wwu6/NzAUvKePKf+S7JIacsH5JHpVqy9TpGT
+IG5mPqjCUkI6zio9ytxIpt1F3q1NqCdp/bHqsZQOZzDtjdMpmuQwgva6Z3L
CY7GzirhAq9KFO0ZEqXxic4JqaZveF/yBlkE71VLKmZw7u9JbFXJ+A+p2gVa
pfswOYz31oUbqc8Rd2BBaowVi2NONb21Wf0xanTo3y5DZ3N8wzXk4l5koC+i
Wb9iWWzOfXEprXd+GUiQ6ZqvqMLmACdgWGJPBlIcGaEy1dgce7cTK++2pyPH
s7yf6/SwM+kNgj9paCpgLs/UBruP7vIcpSKVDEWl0FtsDmf3/Dsdd5LQZsOO
JokYPJ6uQ2XBqiRkMpR4PfIOm0M5Li0VVZKIzqgxyLgk3D/qx4hn9z1UWqTS
lJmLHbsq76VKArKo1AquqMLr9dKJsn9xBzm5klt212ET5aMDxneQ98Jn/LpG
PB490cq7OxYlmekea/6I25MeG5SKxKJvXM6Wr73YQ5W+1WYxaMpbmO80iM1W
omd9iUaLlSseDA3j3zfnv448F400jxrKT0zg+ZuVpYISotBOoQWN50jcHqde
ckstCh1Iqw389Qu3v5h2zIBIdGJnuN6VaTzennTJSstI9P//8xzKrWDP3oZb
6H/kWRLr
     "]]}, 
   {Hue[0.6142719099991583, 0.6, 0.6], LineBox[CompressedData["
1:eJwtl3tcTN33x0eJKEwXlNKcmRMSJbqqPPuQlEcyuks3SZIk4jFERUlu6SLd
PaUrIU+SSpydoaaZM8ml6aKYJipFN8WULt/9e71+f5zXeb1fa+111vqstfc5
h+l71OGADI1G60LX/93P9ewcmZnB4VCCTarb4VrQHbZk7OMkDkMUGzcdPlML
7Omffz8dxyHN9OmuQ5drAbYxZOroTxxibT8HVhXWgpdXEuXF3Th8xE1JftRZ
C+T1m7WgEIc6oxss/zjUgZsnfHZEZuAw9r684ruVPDAlv9reIxWH8qdu/zxs
yAP+WcNss2Qc+sQ/7xsBPGBae8FlKA6HqbN+bOS58UDb0vx9PhdwyLOvrEq4
zAPYs2+niEM4VPviziru4YHiWaF5NFMc2vKXddndqgdmjvfmpBmi5yUYssJz
6kFtXmfAegNUX1B4b/r9eiC2Yev5rkbxg+nbUl7WgyVxeuVcDRzSJXxJ5o96
cGFZb10MDdnzW4/2Aj6gBzF0GVMsaObYLtu6nQ+ynrtcezrOgpFNW+TLHfmg
wuc1u3eEBd3OmWUYH+SDHwV3Wrd/ZUGDDbn/2F3nAzdDz35FPgty1lTu+NrE
B93RN3fm17JgqnBrZO4nPggVCUo2cVkw23tw9q4ePog7bX4iuJoF6cb2xsFS
PuCSS6fePGTB3oKRhw3qAqBv925hUhILStlBDfgeAZA7YLNB3ZMFic9RhmF8
AXjntd61fw+KJ2rxutEoALfdNM4+d2FBbGDbg5siATCxG3y9j82Caj0B7ccl
AuBvmLLnnhULipnmOeHjAsCb1RNpoYvqdWVmtmtT4OafxvwFq1iwwsWlcq4u
BXzGqvifcRYs+vgkXXsdBcZ741SjlyM9Wr3fGm6kgG6jSRFFR/7N49hdOwpc
ux3zxvM3E4o9LPi/Qyjglhoyum6UCXvvY9VWJymgneiuLjPMhPEyzAUXTlPg
+UX9/QV9TFgh6zXSdJ4CA0GiXwMdTCgfOfj2YwIFqvyhRk0b8j8/+epZMgVi
fO4RSc1M6NPm6xuXRgGGU/gV07dMpH9QjUIOBdgWK7UiXzFhETtKJaCEAprG
dCuHGiZMPZvs8amUAr36Ewe1XzChbQ+VZlNOgfOshv94T5kwckJ78c9qCpTO
+8daqZgJzXTiF5TUU0Cl5XXQnQS0vjej66WYAnBNTmx0HMp3sDzAu4sCQRFn
8/yvMiFd1uXH4FcK1K40bNe9yIQ0R4MlP/oocOZk9o7HHBTP4j7lNkqBVfVh
B5NPMmFL+T6jW78o8EHTNerUcSbkDJt11EkpoP9qwTOLIGQXVSvLT1FAohym
+8obrY9YOjg5Wwhu+LtsK/BgQtg8sbljjhBYVq33jd2Dnhfgs6RUXghu7etN
s3NE+sVc3L9RUQj+fuQ8r2kb0ufbYBCpLAS/ZdeveGqF7I7k3a2qQpDnqrg5
jUD1KJkXvlgsBNPTLzme5kw0P4GyCWpCULrToPerHhNK/9287NFyIfDOUZjN
02VCnYeqJu1aQqA41s24t4oJA5KvsKcYQuCfmeUazER2w1nZWiwhUBnihLK1
UH5eNl+0cCGAVk43NmigetjPrFW1hWBZ//y6X6pMGLszOvzTCiGo+6tb0qKE
+ls07vd4pRCcSKyZrlqI+GhHzLlVQsDszlyWpcCEvK1l/ZY6QtCwkWMSIY/0
MJpOH0Ycdt3RYZ8cildukpmxWgh0OvWDrWSQvo8+/DLXFYILsV/z505i0Ews
J9qzRgjWtcOab1IMZmuHHGpF3L4us0MwhkGe7ECo/VohuBx1avzBCAbVyj9P
ViA2aXZYHD+IwZCf2QrqekLQpau//vh3DKaOxhYGI44Pn7fT6RsG6af6misR
b3r3JcCkG4M+pEreBOK+FTBarQuDRRn2Kuv1hSDldEb2xGcMuvmL13oi3ir8
p7q9HYMV8vOl4YiHMYeWF60YxKbnnr2F+PYJvdFsEQalzsowF/EOnjw96j1a
X+4hKEAs1fiy5kAjBm29l+T/izj/KGljI8Rg79pApzjEDtz0/av5qJ70cPFx
xNofvnyqq8Vgy6yH97Yj/vVF392fi/TRjU5VRcwb4zTNhhgMWE1//B7lnzaH
y86txmC86l7ZS4gDly6gNldiUEc2IFEfsaWOq434CYqvYnSIj/RauDHnZXgp
8g8qj3dHLN7ev2l5CQahtVjpM9K71N248lkx0qsnc8wVcdThCCP3IqTPw7db
X6N+OZ2tL5HmYdBA1Ut+FeKV11XWpOSgeu5rbD+H+ivN8iwwvo36se7TIh7q
P/9hIfNDOsr/VOiBuYiPNFqoKd1E/Uw2EO9H8/RX58WkknhUz4xoyXk0b/SR
Nwvtr2OQ2LtzJhHNY5mKn9zVGKSf50H5ZDS/MdoPI1dHIX2c95pfZAqBq7H0
T10E6scPkgjEhGDC5drI7NMoXpzlD2W0H6iDoiO5J5E/81SeSBP1i4N923wc
9Sf4oMMNDSHYnF72OfwwBjmtR8s+o/0V29FOST2Rf5dy+BTan+4DK21T3NE8
9S9uOaQkBGtnQrjGrkiftu1BgkVC8AaTqzrORjyS4heM9vcSP73C71vQ/B4W
nzWSE4LeE6dYVwGyT+bF75AVgsqLNVmrLTE4ZF+Kuc0SAo9C55v+xojNd4h2
o/Mlt+/cefEqNG9zuGd46Hw68aduMlwb5VNKOF0bocA2RWXOcibSm3rZZz1E
gT69gmD3ZRiMtKGC0/spYHCsYe8HRVTfxqT/6jspEDa4KSi+iwGlGXlythQF
MveZ9hIdDBjSM5Ocic7T6vcGfsMiBuR0rMrtraXA9FPcw4HPgJiYsjtYQ4EL
kfPsVP9jQJ6n5tWZJxS4otS0JjWcAQ0OcVVzsihQHNVQaMtB9g9S55B0ClBj
dfj4MQbMbp84aZpCgYVtVRruBxiw19kn8EE8BRLvZCto2jFgUUKNwCyKAumG
Qf3/qjNgo5FV1jt/CjzLP3CQrcKA8KBqEms/BdqXenfRFjAgvXD0daA3BbQm
d3/cR0P5Bv4c73KlwJ1XpgK8RwvSjNMszthS4K6zbHFhmRbUSXJkWOhQoOJU
emDJLi0Y39wfbozetyy/Y/kttlowFbfiGnUIwHW2rXjWFi1YMRH8bE2LAPiu
/uXsZKQF2bWHJLQGAVD4uHvzuJoWbCGH62wrBcDrr3lqVpLlMLY9ke8UJwCy
cpzXohPLIe9YxvWrGwTAPtEZm07ThLFj9MYPfnxwZsOi7TZJmtAtdEai4sUH
Be94x+KvaUKz8G0cO1c+mFa25LIiNCFx5Bq4h75vHiSx/G38NCH2ZahZTZ8P
FJMHi+P1NaGYtaK9dqwe8FMum+JcDWh226f1SmQ9sMl6bm/7fRlsEUiKqGge
KKg7LQrdqw4NsENlKZxa4BV9c/GboqVQvOKPzNYpLgj3kX2ooLIExhaNjxqf
qQE0PQZpdVEVsgVzWSdfPAdtV9MuFTcpo/dNGC2m5SnQnB9wd3SLEhQP4fV/
rS0Fh4115T5qLoK0QPpEIr8Q7Df9VMTlKsDI8AXVdzJuAV2O+UxwnjykefzN
moz7m8zpcHx1erMchHvNY4ts0sme84stbdRkIM118T76nyKyKlnHutdlitR5
a27LbS8lDb61jq7L+kWGyLVv011YSW6t+jhvymWIhBq0rfrcF2TI3RKpkkoX
KW3qGzUKfkm6+OM5787Wk/dN07J1LF6TdVTrFUNHHli75pfVnIE60lyvppSd
0gXWJvLvsYV8Uuafxe1+6kOAqAoO/veIkJyryD7vO/ALyD9PVffUaCSjxCKr
47lTYMu5fN39x96SjzJi2OEjs4iFtDkyOnffkUfv+NG/uMgRorZvubt+vie9
AtOXXzovT5SdZEYrYE3k5d3/bDTMVCAoVcWyLiAiZ6smd0dMLCRkWgZCw0Ka
yWbBxaHoRUpEauhwN+diC+kc5muSzlUm7vT3OE7fbSWDFPpZDe6qRNy9hqO/
H7eRjOLaW3P6FhNzFMyvaZR+JMMqrBwXZSwlJlK+aka8aCdDCoLKTdapE5Li
/R62pR2kooypr/7XZYRToZrlrsefSOsjTsm6SZpEYNdan4Siz6Ra5fKj1tpa
xPfsmMhkKzGZeDw2waCZQUyvkXkprRCTDjG79LLKMSKv5VHbFbyT1N0b7Zx3
jkk439pKEpc7SVH3vDtJzizCc06pSvJoJ9ng+3WzMgMn9BU6v/92lpCdswul
ySycqHj2+02eq4QcLQgoUV+JEx/k9CN275GQ6v39mkw9nDiSSt9yz0NC+oWO
/F5ngRNGNLb7nv0SciJq5sFOV5woo9e3PgiRkCvz1ZddvoETHiGamwyuSsiN
Nh8bFZNw4jvDo0R0TULafcu8FH8LxXc8MXA2TkIe08PGUrJwYu4u6/e8BAlZ
/WRlY0ExTgzdn2/mlSohHWoNY17V4URAsW5oRL6EPBAwZmkrwIkrhXlPWIUS
kjP/6U9BA060qjm+fl0kIbPszfe9b8KJ2r/97BTuS8heEWEp6cIJtwPS8aRS
lC9H5ueBHpxgXiovMC6TkAs0Xt391ocTKqMirPmJhNzgbbN0eBjln+R8Tr1S
QlrPmtdwYgwnWkxI76oqCemWy4+WSnHi9tw7i/ZWS8hA62sWZydR/Oey1/88
l5D//39IbFvU15xBSsj/AYz0Beo=
     "]]}},
  AspectRatio->NCache[GoldenRatio^(-1), 0.6180339887498948],
  Axes->True,
  AxesLabel->{None, None},
  AxesOrigin->{0, 0},
  Method->{},
  PlotRange->{{-10, 10}, {-0.5858897416187367, 20.637678238758674`}},
  PlotRangeClipping->True,
  PlotRangePadding->{
    Scaled[0.02], 
    Scaled[0.02]}]], "Output",
 CellChangeTimes->{
  3.460633800578125*^9, 3.4606338415*^9, 3.46063387928125*^9, {
   3.460633951421875*^9, 3.460633966796875*^9}, 3.46063399959375*^9, 
   3.460634056765625*^9, 3.460634096015625*^9, 3.460634542328125*^9, 
   3.460635856234375*^9, 3.460716341765625*^9, {3.460717321875*^9, 
   3.46071733225*^9}, 3.460975307*^9, 3.46192574453125*^9, 
   3.46201153340625*^9, 3.462026510515625*^9, 3.462096984390625*^9, 
   3.4621874575*^9, 3.462188962046875*^9, 3.462209669046875*^9, 
   3.462263390359375*^9, 3.4623012048125*^9, 3.462352845703125*^9, 
   3.462452006015625*^9, 3.4624521409375*^9, 3.50167466678125*^9, 
   3.5016756676875*^9, 3.501675717*^9, 3.501683415921875*^9, 
   3.501683680265625*^9, 3.501699731234375*^9, 3.501700588953125*^9, 
   3.50170068353125*^9, 3.50170092121875*^9, 3.501843034625*^9, 
   3.501926137640625*^9, 3.50211831921875*^9, 3.50218816209375*^9, 
   3.502195477375*^9, 3.502195614125*^9, 3.502220122484375*^9, 
   3.50226908815625*^9, 3.50227661646875*^9, 3.5023821111875*^9, 
   3.502382219703125*^9, 3.50271555121875*^9, 3.515830809859375*^9, 
   3.597494590906604*^9, 3.59768809523367*^9, 3.597742470722794*^9, 
   3.597832291094255*^9, 3.597927344105713*^9, 3.6027692259645243`*^9, 
   3.603875561788769*^9, 3.603961143640253*^9, 3.604045007196432*^9, 
   3.604650860579748*^9}]
}, Open  ]],

Cell[CellGroupData[{

Cell[BoxData[
 RowBox[{
  RowBox[{"Solve", "[", 
   RowBox[{
    RowBox[{
     RowBox[{"D", "[", 
      RowBox[{
       RowBox[{"npvc", "[", 
        RowBox[{"st", ",", "\[Lambda]"}], "]"}], ",", "st"}], "]"}], 
     "\[Equal]", "0"}], ",", "st"}], "]"}], "\[LeftDoubleBracket]", 
  RowBox[{"1", ",", "1"}], "\[RightDoubleBracket]"}]], "Input",
 CellChangeTimes->{{3.460634877*^9, 3.460634927671875*^9}, 3.5021954900625*^9}
  ],

Cell[BoxData[
 RowBox[{
  StyleBox[
   RowBox[{"Solve", "::", "ifun"}], "MessageName"], 
  RowBox[{
  ":", " "}], "\<\"Inverse functions are being used by \
\[NoBreak]\\!\\(Solve\\)\[NoBreak], so some solutions may not be found; use \
Reduce for complete solution information. \\!\\(\\*ButtonBox[\\\"\
\[RightSkeleton]\\\", ButtonStyle->\\\"Link\\\", ButtonFrame->None, \
ButtonData:>\\\"paclet:ref/message/Solve/ifun\\\", ButtonNote -> \
\\\"Solve::ifun\\\"]\\)\"\>"}]], "Message", "MSG",
 CellChangeTimes->{{3.46063491028125*^9, 3.46063492840625*^9}, 
   3.460716341859375*^9, 3.460975307171875*^9, 3.46192574471875*^9, 
   3.462011533609375*^9, 3.462026510734375*^9, 3.462096984609375*^9, 
   3.4621874576875*^9, 3.462188962140625*^9, 3.46220966915625*^9, 
   3.462263390546875*^9, 3.4623012049375*^9, 3.462352845890625*^9, 
   3.46245200621875*^9, 3.462452141*^9, 3.5016746930625*^9, 
   3.501675671671875*^9, 3.50167571721875*^9, 3.501683416140625*^9, 
   3.501683680484375*^9, 3.501699731453125*^9, 3.501700589171875*^9, 
   3.501700683765625*^9, 3.5017009214375*^9, 3.501843034875*^9, 
   3.501926137984375*^9, 3.502118319421875*^9, 3.50218816240625*^9, 
   3.502195492703125*^9, 3.502195614265625*^9, 3.50222012634375*^9, 
   3.502269088265625*^9, 3.5022766186875*^9, 3.502382111328125*^9, 
   3.502382219828125*^9, 3.502715551375*^9, 3.51583080990625*^9, 
   3.5974945909519053`*^9, 3.597688095289462*^9, 3.597742470774453*^9, 
   3.5978322911569843`*^9, 3.59792734414536*^9, 3.602769226025838*^9, 
   3.60387556183639*^9, 3.6039611436842613`*^9, 3.604045007248445*^9, 
   3.604650860631315*^9}],

Cell[BoxData[
 RowBox[{"st", "\[Rule]", 
  RowBox[{"-", 
   FractionBox[
    RowBox[{"0.22457627118644063`", " ", 
     RowBox[{"(", 
      RowBox[{
       RowBox[{"-", "1.6961347745603104`"}], "+", 
       RowBox[{"61.69811320754718`", " ", "\[Lambda]"}]}], ")"}]}], 
    "\[Lambda]"]}]}]], "Output",
 CellChangeTimes->{{3.460634910296875*^9, 3.46063492840625*^9}, 
   3.460716341859375*^9, 3.4609753071875*^9, 3.46192574471875*^9, 
   3.462011533625*^9, 3.462026510734375*^9, 3.462096984625*^9, 
   3.462187457703125*^9, 3.462188962140625*^9, 3.462209669171875*^9, 
   3.4622633905625*^9, 3.462301204953125*^9, 3.462352845890625*^9, 
   3.46245200621875*^9, 3.462452141015625*^9, 3.5016746930625*^9, 
   3.5016756716875*^9, 3.50167571721875*^9, 3.501683416140625*^9, 
   3.501683680484375*^9, 3.501699731453125*^9, 3.501700589171875*^9, 
   3.501700683765625*^9, 3.5017009214375*^9, 3.501843034875*^9, 
   3.501926137984375*^9, 3.5021183194375*^9, 3.50218816240625*^9, 
   3.502195492703125*^9, 3.502195614265625*^9, 3.502220126390625*^9, 
   3.502269088265625*^9, 3.502276618703125*^9, 3.50238211134375*^9, 
   3.50238221984375*^9, 3.502715551390625*^9, 3.51583080990625*^9, 
   3.597494590954301*^9, 3.597688095292697*^9, 3.5977424707774143`*^9, 
   3.597832291161146*^9, 3.597927344146549*^9, 3.602769226028441*^9, 
   3.603875561838255*^9, 3.603961143687016*^9, 3.6040450072503147`*^9, 
   3.604650860633786*^9}]
}, Open  ]],

Cell[CellGroupData[{

Cell[BoxData[
 RowBox[{
  RowBox[{
   RowBox[{"stmaxc", "[", "\[Lambda]_", "]"}], ":=", 
   RowBox[{"Evaluate", "[", 
    RowBox[{"st", "/.", 
     RowBox[{
      RowBox[{"Solve", "[", 
       RowBox[{
        RowBox[{
         RowBox[{"D", "[", 
          RowBox[{
           RowBox[{"npvc", "[", 
            RowBox[{"st", ",", "\[Lambda]"}], "]"}], ",", "st"}], "]"}], 
         "\[Equal]", "0"}], ",", "st"}], "]"}], "\[LeftDoubleBracket]", 
      RowBox[{"1", ",", "1"}], "\[RightDoubleBracket]"}]}], "]"}]}], ";", 
  RowBox[{"stmaxc", "[", "\[Lambda]", "]"}]}]], "Input",
 CellChangeTimes->{{3.4606349728125*^9, 3.46063499496875*^9}, {
  3.4607200878125*^9, 3.460720089734375*^9}, {3.502195501453125*^9, 
  3.50219550825*^9}}],

Cell[BoxData[
 RowBox[{
  StyleBox[
   RowBox[{"Solve", "::", "ifun"}], "MessageName"], 
  RowBox[{
  ":", " "}], "\<\"Inverse functions are being used by \
\[NoBreak]\\!\\(Solve\\)\[NoBreak], so some solutions may not be found; use \
Reduce for complete solution information. \\!\\(\\*ButtonBox[\\\"\
\[RightSkeleton]\\\", ButtonStyle->\\\"Link\\\", ButtonFrame->None, \
ButtonData:>\\\"paclet:ref/message/Solve/ifun\\\", ButtonNote -> \
\\\"Solve::ifun\\\"]\\)\"\>"}]], "Message", "MSG",
 CellChangeTimes->CompressedData["
1:eJxTTMoPSmVkYGAwYACBar3FJ146MjTse3YKRDME7z4DpjMiPU+CxCXyJE+D
6K2BziCa4eZCLzAtxp0LFrewmAnmu30B0w3LBZaA+Ve894H5Cw5dANN7f74E
i59IkToDoheVgumGuZKvxF4BabHJEHrFDAjNGv0ORDMI1oDphvygb2B62V4I
XXkSTDPoP4fw47xtxEG00/0UMP1h6yEw7X/hCYhmuJX2AkyfKgbTDe+zv4D5
PCE8EiD+N0YBMP2+2RlEM9RMhNCfgp+BaTvnV4avHIvu3Fdfe/aVo+zEV4u5
z71y/LL+loEakObgSecJAtKlz1nLGoD0BEunlXuuv3LsmWJz98bNV451et+X
Md165bhi2suZ2kDaZs/U3ODbrxwBreyxzw==
  "]],

Cell[BoxData[
 RowBox[{"-", 
  FractionBox[
   RowBox[{"0.22457627118644063`", " ", 
    RowBox[{"(", 
     RowBox[{
      RowBox[{"-", "1.6961347745603104`"}], "+", 
      RowBox[{"61.69811320754718`", " ", "\[Lambda]"}]}], ")"}]}], 
   "\[Lambda]"]}]], "Output",
 CellChangeTimes->CompressedData["
1:eJxTTMoPSmVkYGDQA2KGhuDdZ068dGRoyIj0PAmiJfIkT4PorYHOIJrh5kIv
MC3GnQumLS1mgmm3L2C6YbnAEjD/ivc+MH/BoQtgeu/Pl2DxEylSZ0D0olIw
3TBX8pXYKyAtNhlCr5gBphnYot+BacEaCF0Q9A1ML98LphsqT0Jo/ecQOs7b
RhxEO91PAdMfth4C0/4XnoDpW2kvQDTDqeIXEPnsL2A+TwiPBIj+zigAohve
NzuD+TUTIfSn4Gdg2s75leErx89f76uvPfvKsWLFq8Xc5145Xrtwy0ANSHNr
pPMEAWm1j6xlDUBaJ8hp5Z7rrxwVVtjcvXHzlSOXzfdlTLdeOU5Z+nKmNpAW
uDA1N/j2K0cAyquo+A==
  "]]
}, Open  ]],

Cell[CellGroupData[{

Cell[BoxData[
 RowBox[{
  RowBox[{
   RowBox[{"Solve", "[", 
    RowBox[{
     RowBox[{
      RowBox[{"stmaxc", "[", "\[Lambda]cutter", "]"}], "\[Equal]", "0"}], ",",
      "\[Lambda]cutter"}], "]"}], "\[LeftDoubleBracket]", 
   RowBox[{"1", ",", "1"}], "\[RightDoubleBracket]"}], "//", "N"}]], "Input",
 CellChangeTimes->{{3.460635049203125*^9, 3.460635069296875*^9}, {
  3.460720119484375*^9, 3.460720120046875*^9}, {3.502195518*^9, 
  3.502195555046875*^9}}],

Cell[BoxData[
 RowBox[{
  StyleBox[
   RowBox[{"Solve", "::", "ratnz"}], "MessageName"], 
  RowBox[{
  ":", " "}], "\<\"Solve was unable to solve the system with inexact \
coefficients. The answer was obtained by solving a corresponding exact system \
and numericizing the result. \\!\\(\\*ButtonBox[\\\"\[RightSkeleton]\\\", \
ButtonStyle->\\\"Link\\\", ButtonFrame->None, \
ButtonData:>\\\"paclet:ref/Solve\\\", ButtonNote -> \
\\\"Solve::ratnz\\\"]\\)\"\>"}]], "Message", "MSG",
 CellChangeTimes->{3.597494591072113*^9, 3.597688095405101*^9, 
  3.597742470932665*^9, 3.597832291294984*^9, 3.597927344260553*^9, 
  3.602769226145748*^9, 3.6038755619893703`*^9, 3.603961143800868*^9, 
  3.6040450073976192`*^9, 3.604650860791213*^9}],

Cell[BoxData[
 RowBox[{"\[Lambda]cutter", "\[Rule]", "0.02749086943476955`"}]], "Output",
 CellChangeTimes->{{3.4606350580625*^9, 3.46063506990625*^9}, 
   3.46071634203125*^9, 3.460720120828125*^9, 3.460975307328125*^9, 
   3.461925744796875*^9, 3.462011533703125*^9, 3.4620265108125*^9, 
   3.46209698471875*^9, 3.46218745784375*^9, 3.46218896221875*^9, 
   3.462209669265625*^9, 3.462263390671875*^9, 3.462301205078125*^9, 
   3.46235284596875*^9, 3.4624520063125*^9, 3.46245214109375*^9, 
   3.50167470946875*^9, 3.50167567609375*^9, 3.50167571728125*^9, 
   3.501683416203125*^9, 3.501683680546875*^9, 3.501699731515625*^9, 
   3.501700589234375*^9, 3.501700683828125*^9, 3.5017009215*^9, 
   3.501843035015625*^9, 3.501926138171875*^9, 3.50211831959375*^9, 
   3.5021881625625*^9, {3.50219551928125*^9, 3.50219555575*^9}, 
   3.50219561434375*^9, 3.50222012903125*^9, 3.502269088453125*^9, 
   3.50227662578125*^9, 3.50238211159375*^9, 3.50238221990625*^9, 
   3.502715551671875*^9, 3.51583080996875*^9, 3.5974945910741453`*^9, 
   3.597688095407854*^9, 3.597742470936407*^9, 3.597832291298545*^9, 
   3.597927344261682*^9, 3.602769226148028*^9, 3.603875561992219*^9, 
   3.6039611438025227`*^9, 3.604045007400146*^9, 3.60465086079408*^9}]
}, Open  ]],

Cell[CellGroupData[{

Cell[BoxData[
 RowBox[{"rWT", "=", 
  RowBox[{"Union", "[", 
   RowBox[{"rWT", ",", 
    RowBox[{
     RowBox[{
      RowBox[{"Solve", "[", 
       RowBox[{
        RowBox[{
         RowBox[{"stmaxc", "[", "\[Lambda]cutter", "]"}], "\[Equal]", "0"}], 
        ",", "\[Lambda]cutter"}], "]"}], "\[LeftDoubleBracket]", "1", 
      "\[RightDoubleBracket]"}], "//", "N"}]}], "]"}]}]], "Input",
 CellChangeTimes->{{3.5021955458125*^9, 3.502195597765625*^9}}],

Cell[BoxData[
 RowBox[{
  StyleBox[
   RowBox[{"Solve", "::", "ratnz"}], "MessageName"], 
  RowBox[{
  ":", " "}], "\<\"Solve was unable to solve the system with inexact \
coefficients. The answer was obtained by solving a corresponding exact system \
and numericizing the result. \\!\\(\\*ButtonBox[\\\"\[RightSkeleton]\\\", \
ButtonStyle->\\\"Link\\\", ButtonFrame->None, \
ButtonData:>\\\"paclet:ref/Solve\\\", ButtonNote -> \
\\\"Solve::ratnz\\\"]\\)\"\>"}]], "Message", "MSG",
 CellChangeTimes->{3.59749459114748*^9, 3.597688095479162*^9, 
  3.597742471030134*^9, 3.5978322913764057`*^9, 3.5979273443353987`*^9, 
  3.602769226224769*^9, 3.603875562080488*^9, 3.60396114387438*^9, 
  3.604045007496148*^9, 3.6046508609062357`*^9}],

Cell[BoxData[
 RowBox[{"{", 
  RowBox[{
   RowBox[{"broodSize", "\[Rule]", "327"}], ",", 
   RowBox[{"cutterSpermRate", "\[Rule]", "23.6`"}], ",", 
   RowBox[{"dauerDelay", "\[Rule]", "20.925490196078435`"}], ",", 
   RowBox[{"dauerFormation", "\[Rule]", "15.87450980392157`"}], ",", 
   RowBox[{"dauerRecovery", "\[Rule]", "14.521568627450982`"}], ",", 
   RowBox[{"dauerStage", "\[Rule]", "30.39607843137255`"}], ",", 
   RowBox[{"delay", "\[Rule]", "3.6830065359477135`"}], ",", 
   RowBox[{"hatchTime", "\[Rule]", "17.67843137254902`"}], ",", 
   RowBox[{"l1Molt", "\[Rule]", "32.2`"}], ",", 
   RowBox[{"l1Stage", "\[Rule]", "14.521568627450982`"}], ",", 
   RowBox[{"l2dDelay", "\[Rule]", "7.576470588235296`"}], ",", 
   RowBox[{"l2dStage", "\[Rule]", "16.41568627450981`"}], ",", 
   RowBox[{"l2Molt", "\[Rule]", "41.03921568627452`"}], ",", 
   RowBox[{"l2Stage", "\[Rule]", "8.839215686274514`"}], ",", 
   RowBox[{"l3Molt", "\[Rule]", "50.50980392156863`"}], ",", 
   RowBox[{"l3Stage", "\[Rule]", "9.470588235294116`"}], ",", 
   RowBox[{"l4Molt", "\[Rule]", "62.505882352941185`"}], ",", 
   RowBox[{"l4Stage", "\[Rule]", "11.996078431372553`"}], ",", 
   RowBox[{"layTime", "\[Rule]", "3.788235294117648`"}], ",", 
   RowBox[{"minL2dDelay", "\[Rule]", "3.1568627450980395`"}], ",", 
   RowBox[{"minL2dStage", "\[Rule]", "11.996078431372553`"}], ",", 
   RowBox[{"progenyRate", "\[Rule]", "5.3`"}], ",", 
   RowBox[{"progenyStart", "\[Rule]", "64.4`"}], ",", 
   RowBox[{"spermRate", "\[Rule]", "66.15384615384615`"}], ",", 
   RowBox[{"\[Lambda]cutter", "\[Rule]", "0.02749086943476955`"}], ",", 
   RowBox[{"\[Lambda]hat", "\[Rule]", "0.042162471056824066`"}], ",", 
   RowBox[{"\[Lambda]max", "\[Rule]", "0.06750865260094746`"}]}], 
  "}"}]], "Output",
 CellChangeTimes->{{3.50219557128125*^9, 3.502195614375*^9}, 
   3.502220132640625*^9, 3.502269088515625*^9, 3.50227662725*^9, 
   3.5023821116875*^9, 3.502382219921875*^9, 3.50271555178125*^9, 
   3.51583081*^9, 3.597494591149716*^9, 3.597688095482196*^9, 
   3.59774247103438*^9, 3.597832291379052*^9, 3.597927344336707*^9, 
   3.602769226227476*^9, 3.603875562082329*^9, 3.60396114387609*^9, 
   3.6040450075000257`*^9, 3.604650860909289*^9}]
}, Open  ]],

Cell[CellGroupData[{

Cell[BoxData[
 RowBox[{
  RowBox[{
   RowBox[{"Log", "[", "2", "]"}], "/", "\[Lambda]cutter"}], "/.", 
  "rWT"}]], "Input",
 CellChangeTimes->{{3.502208963578125*^9, 3.50220897140625*^9}}],

Cell[BoxData["25.21372349480062`"], "Output",
 CellChangeTimes->{3.502208972671875*^9, 3.50222013553125*^9, 
  3.5022690885625*^9, 3.50227662871875*^9, 3.50238211175*^9, 
  3.5023822199375*^9, 3.502715551859375*^9, 3.5158308100625*^9, 
  3.597494591186845*^9, 3.597688095518855*^9, 3.5977424710646677`*^9, 
  3.597832291385747*^9, 3.597927344368515*^9, 3.60276922625895*^9, 
  3.603875562088448*^9, 3.603961143883238*^9, 3.604045007509836*^9, 
  3.6046508609205303`*^9}]
}, Open  ]]
}, Closed]],

Cell[CellGroupData[{

Cell[TextData[{
 StyleBox["tra-3",
  FontSlant->"Italic"],
 " calculation"
}], "Subsection",
 CellChangeTimes->{{3.502220156140625*^9, 3.50222016078125*^9}}],

Cell[CellGroupData[{

Cell[BoxData[
 RowBox[{
  RowBox[{"pv1", "[", 
   RowBox[{"\[Lambda]t3", ",", 
    RowBox[{"progenyStart", "+", 
     FractionBox[
      RowBox[{"499", "-", "broodSize"}], "progenyRate"]}], ",", "progenyRate",
     ",", "499"}], "]"}], "/.", "rWT"}]], "Input",
 CellChangeTimes->{{3.502204253953125*^9, 3.502204372578125*^9}, 
   3.502219810953125*^9}],

Cell[BoxData[
 FractionBox[
  RowBox[{"5.3`", " ", 
   SuperscriptBox["\[ExponentialE]", 
    RowBox[{
     RowBox[{"-", "191.00377358490567`"}], " ", "\[Lambda]t3"}]], " ", 
   RowBox[{"(", 
    RowBox[{
     RowBox[{"-", "1"}], "+", 
     SuperscriptBox["\[ExponentialE]", 
      RowBox[{"94.15094339622642`", " ", "\[Lambda]t3"}]]}], ")"}]}], 
  "\[Lambda]t3"]], "Output",
 CellChangeTimes->{3.502276641265625*^9, 3.502382111765625*^9, 
  3.50238221996875*^9, 3.502715552015625*^9, 3.515830810109375*^9, 
  3.597494591536818*^9, 3.597688095550179*^9, 3.597742471545301*^9, 
  3.5978322914351377`*^9, 3.5979273444035587`*^9, 3.6027692262946653`*^9, 
  3.603875562096116*^9, 3.60396114389032*^9, 3.60404500752101*^9, 
  3.604650860933383*^9}]
}, Open  ]],

Cell[CellGroupData[{

Cell[BoxData[
 RowBox[{"FindRoot", "[", 
  RowBox[{
   RowBox[{
    RowBox[{"1", "\[Equal]", 
     RowBox[{"pv1", "[", 
      RowBox[{"\[Lambda]t3", ",", 
       RowBox[{"progenyStart", "+", 
        FractionBox[
         RowBox[{"499", "-", "broodSize"}], "spermRate"]}], ",", 
       "progenyRate", ",", "499"}], "]"}]}], "/.", "rWT"}], ",", 
   RowBox[{"{", 
    RowBox[{"\[Lambda]t3", ",", "0.05"}], "}"}]}], "]"}]], "Input",
 CellChangeTimes->{{3.5022044066875*^9, 3.502204433828125*^9}, {
   3.50220449009375*^9, 3.502204491234375*^9}, 3.502219810953125*^9}],

Cell[BoxData[
 RowBox[{"{", 
  RowBox[{"\[Lambda]t3", "\[Rule]", "0.0655342652407138`"}], "}"}]], "Output",
 CellChangeTimes->{3.5022201745*^9, 3.50226908871875*^9, 3.50227664278125*^9, 
  3.50238211178125*^9, 3.502382219984375*^9, 3.502715552171875*^9, 
  3.51583081015625*^9, 3.597494591573687*^9, 3.597688095583378*^9, 
  3.5977424715804253`*^9, 3.597832291442786*^9, 3.597927344434998*^9, 
  3.6027692263279743`*^9, 3.6038755621032877`*^9, 3.6039611438964977`*^9, 
  3.604045007529619*^9, 3.604650860947855*^9}]
}, Open  ]],

Cell[CellGroupData[{

Cell[BoxData[
 RowBox[{"rWT", "=", 
  RowBox[{"Union", "[", 
   RowBox[{"rWT", ",", 
    RowBox[{"FindRoot", "[", 
     RowBox[{
      RowBox[{
       RowBox[{"1", "\[Equal]", 
        RowBox[{"pv1", "[", 
         RowBox[{"\[Lambda]t3", ",", 
          RowBox[{"progenyStart", "+", 
           FractionBox[
            RowBox[{"499", "-", "broodSize"}], "spermRate"]}], ",", 
          "progenyRate", ",", "499"}], "]"}]}], "/.", "rWT"}], ",", 
      RowBox[{"{", 
       RowBox[{"\[Lambda]t3", ",", "0.05"}], "}"}]}], "]"}]}], 
   "]"}]}]], "Input",
 CellChangeTimes->{{3.5022045015*^9, 3.502204515421875*^9}, 
   3.502219810953125*^9}],

Cell[BoxData[
 RowBox[{"{", 
  RowBox[{
   RowBox[{"broodSize", "\[Rule]", "327"}], ",", 
   RowBox[{"cutterSpermRate", "\[Rule]", "23.6`"}], ",", 
   RowBox[{"dauerDelay", "\[Rule]", "20.925490196078435`"}], ",", 
   RowBox[{"dauerFormation", "\[Rule]", "15.87450980392157`"}], ",", 
   RowBox[{"dauerRecovery", "\[Rule]", "14.521568627450982`"}], ",", 
   RowBox[{"dauerStage", "\[Rule]", "30.39607843137255`"}], ",", 
   RowBox[{"delay", "\[Rule]", "3.6830065359477135`"}], ",", 
   RowBox[{"hatchTime", "\[Rule]", "17.67843137254902`"}], ",", 
   RowBox[{"l1Molt", "\[Rule]", "32.2`"}], ",", 
   RowBox[{"l1Stage", "\[Rule]", "14.521568627450982`"}], ",", 
   RowBox[{"l2dDelay", "\[Rule]", "7.576470588235296`"}], ",", 
   RowBox[{"l2dStage", "\[Rule]", "16.41568627450981`"}], ",", 
   RowBox[{"l2Molt", "\[Rule]", "41.03921568627452`"}], ",", 
   RowBox[{"l2Stage", "\[Rule]", "8.839215686274514`"}], ",", 
   RowBox[{"l3Molt", "\[Rule]", "50.50980392156863`"}], ",", 
   RowBox[{"l3Stage", "\[Rule]", "9.470588235294116`"}], ",", 
   RowBox[{"l4Molt", "\[Rule]", "62.505882352941185`"}], ",", 
   RowBox[{"l4Stage", "\[Rule]", "11.996078431372553`"}], ",", 
   RowBox[{"layTime", "\[Rule]", "3.788235294117648`"}], ",", 
   RowBox[{"minL2dDelay", "\[Rule]", "3.1568627450980395`"}], ",", 
   RowBox[{"minL2dStage", "\[Rule]", "11.996078431372553`"}], ",", 
   RowBox[{"progenyRate", "\[Rule]", "5.3`"}], ",", 
   RowBox[{"progenyStart", "\[Rule]", "64.4`"}], ",", 
   RowBox[{"spermRate", "\[Rule]", "66.15384615384615`"}], ",", 
   RowBox[{"\[Lambda]cutter", "\[Rule]", "0.02749086943476955`"}], ",", 
   RowBox[{"\[Lambda]hat", "\[Rule]", "0.042162471056824066`"}], ",", 
   RowBox[{"\[Lambda]max", "\[Rule]", "0.06750865260094746`"}], ",", 
   RowBox[{"\[Lambda]t3", "\[Rule]", "0.0655342652407138`"}]}], 
  "}"}]], "Output",
 CellChangeTimes->{3.502220183109375*^9, 3.502269088796875*^9, 
  3.5022766445*^9, 3.502382111796875*^9, 3.502382220015625*^9, 
  3.50271555228125*^9, 3.515830810203125*^9, 3.5974945916041527`*^9, 
  3.5976880956171837`*^9, 3.5977424716172123`*^9, 3.5978322914520817`*^9, 
  3.597927344472625*^9, 3.602769226364809*^9, 3.6038755621125507`*^9, 
  3.603961143905093*^9, 3.604045007540793*^9, 3.604650860961596*^9}]
}, Open  ]],

Cell[CellGroupData[{

Cell[BoxData[
 RowBox[{
  RowBox[{"\[Lambda]max", "/", "\[Lambda]t3"}], "/.", "rWT"}]], "Input",
 CellChangeTimes->{{3.502204533703125*^9, 3.5022045521875*^9}}],

Cell[BoxData["1.0301275577437472`"], "Output",
 CellChangeTimes->{{3.502204538203125*^9, 3.502204552890625*^9}, 
   3.502220224875*^9, 3.502269088859375*^9, 3.502276649015625*^9, 
   3.502382111828125*^9, 3.50238222003125*^9, 3.502715552390625*^9, 
   3.51583081025*^9, 3.5974945916374826`*^9, 3.597688095651026*^9, 
   3.597742471741684*^9, 3.597832291458911*^9, 3.597927344501243*^9, 
   3.602769226394332*^9, 3.6038755621188307`*^9, 3.6039611439106894`*^9, 
   3.6040450075492163`*^9, 3.604650860972736*^9}]
}, Open  ]],

Cell[TextData[{
 "WT eggs produced before ",
 StyleBox["tra-3",
  FontSlant->"Italic"],
 " starts, WT and ",
 StyleBox["tra-3",
  FontSlant->"Italic"],
 " eggs produced together, ",
 StyleBox["tra-3",
  FontSlant->"Italic"],
 " eggs produced after WT ends, together with times in hours of these periods."
}], "Text",
 CellChangeTimes->{{3.502204870203125*^9, 3.502204924421875*^9}, {
  3.5022054654375*^9, 3.502205479234375*^9}}],

Cell[CellGroupData[{

Cell[BoxData[
 RowBox[{
  RowBox[{"Outer", "[", 
   RowBox[{"Times", ",", 
    RowBox[{"{", 
     RowBox[{
      FractionBox[
       RowBox[{"499", "-", "broodSize"}], "spermRate"], ",", 
      "\[IndentingNewLine]", 
      RowBox[{
       FractionBox["broodSize", "progenyRate"], "-", 
       FractionBox[
        RowBox[{"499", "-", "broodSize"}], "spermRate"]}], ",", 
      "\[IndentingNewLine]", 
      RowBox[{
       FractionBox[
        RowBox[{"499", "-", "broodSize"}], "spermRate"], "+", 
       FractionBox["499", "progenyRate"], "-", 
       FractionBox["broodSize", "progenyRate"]}]}], "\[IndentingNewLine]", 
     "}"}], ",", 
    RowBox[{"{", 
     RowBox[{"1", ",", "progenyRate"}], "}"}]}], "]"}], "/.", 
  "rWT"}]], "Input",
 CellChangeTimes->{{3.50220478884375*^9, 3.50220480190625*^9}, {
  3.5022048431875*^9, 3.502204857234375*^9}, {3.5022049289375*^9, 
  3.502205124703125*^9}, {3.502205393734375*^9, 3.502205442640625*^9}}],

Cell[BoxData[
 RowBox[{"{", 
  RowBox[{
   RowBox[{"{", 
    RowBox[{"2.6`", ",", "13.780000000000001`"}], "}"}], ",", 
   RowBox[{"{", 
    RowBox[{"59.09811320754717`", ",", "313.22`"}], "}"}], ",", 
   RowBox[{"{", 
    RowBox[{"35.05283018867925`", ",", "185.78000000000003`"}], "}"}]}], 
  "}"}]], "Output",
 CellChangeTimes->{{3.5022048500625*^9, 3.502204857671875*^9}, 
   3.50220504253125*^9, 3.502205126234375*^9, {3.502205400390625*^9, 
   3.5022054430625*^9}, 3.502220231203125*^9, 3.502269088921875*^9, 
   3.502276652140625*^9, 3.502382111921875*^9, 3.5023822200625*^9, 
   3.5027155525*^9, 3.515830810296875*^9, 3.5974945916699533`*^9, 
   3.5976880956850863`*^9, 3.597742471783516*^9, 3.5978322914672327`*^9, 
   3.597927344539053*^9, 3.602769226431264*^9, 3.6038755621283216`*^9, 
   3.6039611439187603`*^9, 3.6040450075584707`*^9, 3.60465086098627*^9}]
}, Open  ]]
}, Closed]],

Cell[CellGroupData[{

Cell["Values", "Subsection",
 CellChangeTimes->{{3.501699453359375*^9, 3.501699454125*^9}}],

Cell["\<\
The dauer is the unit of account. A dauer can recover and in time \
dauerRecovery become an L4, so the value of the L4 (right after the dauer or \
L3 molt) is:\
\>", "Text",
 CellChangeTimes->{{3.501699472765625*^9, 3.501699480265625*^9}, {
  3.501699547703125*^9, 3.501699609640625*^9}, {3.50169965878125*^9, 
  3.50169967278125*^9}}],

Cell[CellGroupData[{

Cell[BoxData[
 RowBox[{
  RowBox[{"l4Value", "\[Rule]", 
   SuperscriptBox["\[ExponentialE]", 
    RowBox[{"\[Lambda]hat", " ", "dauerRecovery"}]]}], "/.", "rWT"}]], "Input",
 CellChangeTimes->{{3.50169961253125*^9, 3.50169964046875*^9}, {
  3.501700829109375*^9, 3.501700862484375*^9}, {3.502276660859375*^9, 
  3.50227666103125*^9}}],

Cell[BoxData[
 RowBox[{"l4Value", "\[Rule]", "1.8446051005752666`"}]], "Output",
 CellChangeTimes->{
  3.5016996409375*^9, 3.501699731578125*^9, 3.50170058928125*^9, 
   3.501700683859375*^9, {3.501700822765625*^9, 3.501700831125*^9}, 
   3.501700921546875*^9, 3.501843035125*^9, 3.5019261383125*^9, 
   3.50211831971875*^9, 3.502188162671875*^9, 3.502195614390625*^9, 
   3.502220243375*^9, 3.50226908903125*^9, 3.50227666371875*^9, 
   3.502382111984375*^9, 3.502382220078125*^9, 3.502715552703125*^9, 
   3.515830810359375*^9, 3.597494591721044*^9, 3.597688095716844*^9, 
   3.597742471830468*^9, 3.5978322914774733`*^9, 3.597927344568775*^9, 
   3.60276922647678*^9, 3.603875562137103*^9, 3.603961143927474*^9, 
   3.604045007569265*^9, 3.6046508610016613`*^9}]
}, Open  ]],

Cell[BoxData[
 RowBox[{
  RowBox[{"rWT", "=", 
   RowBox[{"Union", "[", 
    RowBox[{"rWT", ",", 
     RowBox[{"{", 
      RowBox[{
       RowBox[{"dauerValue", "\[Rule]", "1.0"}], ",", 
       RowBox[{
        RowBox[{"l4Value", "\[Rule]", 
         SuperscriptBox["\[ExponentialE]", 
          RowBox[{"\[Lambda]hat", " ", "dauerRecovery"}]]}], "/.", "rWT"}]}], 
      "}"}]}], "]"}]}], ";"}]], "Input",
 CellChangeTimes->{{3.5016996831875*^9, 3.501699706171875*^9}, 
   3.501699740265625*^9, {3.501700097890625*^9, 3.50170010753125*^9}, {
   3.501700836984375*^9, 3.501700858328125*^9}, {3.5022766709375*^9, 
   3.502276671109375*^9}}],

Cell["\<\
Other stages are based on that. Note that the l4Value is value at time \
l3Molt, which is why that appears in all the expression below. yaValue is the \
value at the L4 molt.\
\>", "Text",
 CellChangeTimes->{{3.501699758890625*^9, 3.5016998006875*^9}, {
  3.5016998355625*^9, 3.501699888984375*^9}}],

Cell[CellGroupData[{

Cell[BoxData[
 RowBox[{
  RowBox[{"{", 
   RowBox[{
    RowBox[{"l1Value", "\[Rule]", 
     RowBox[{"l4Value", " ", 
      SuperscriptBox["\[ExponentialE]", 
       RowBox[{
        RowBox[{"-", "l3Molt"}], " ", "\[Lambda]hat"}]]}]}], ",", 
    "\[IndentingNewLine]", 
    RowBox[{"l2Value", "\[Rule]", 
     RowBox[{"l4Value", " ", 
      SuperscriptBox["\[ExponentialE]", 
       RowBox[{
        RowBox[{"(", 
         RowBox[{"l1Molt", "-", "l3Molt"}], ")"}], "\[Lambda]hat"}]]}]}], ",",
     "\[IndentingNewLine]", 
    RowBox[{"l3Value", "\[Rule]", 
     RowBox[{"l4Value", " ", 
      SuperscriptBox["\[ExponentialE]", 
       RowBox[{
        RowBox[{"(", 
         RowBox[{"l2Molt", "-", "l3Molt"}], ")"}], "\[Lambda]hat"}]]}]}], ",",
     "\[IndentingNewLine]", 
    RowBox[{"yaValue", "\[Rule]", 
     RowBox[{"l4Value", " ", 
      SuperscriptBox["\[ExponentialE]", 
       RowBox[{
        RowBox[{"(", 
         RowBox[{"l4Molt", "-", "l3Molt"}], ")"}], "\[Lambda]hat"}]]}]}]}], 
   "}"}], "/.", "rWT"}]], "Input",
 CellChangeTimes->{{3.501699807953125*^9, 3.501699831875*^9}, {
  3.50169989521875*^9, 3.5017000195625*^9}, {3.501700800796875*^9, 
  3.501700811734375*^9}, {3.50170085028125*^9, 3.501700882796875*^9}, {
  3.50227667825*^9, 3.5022766928125*^9}}],

Cell[BoxData[
 RowBox[{"{", 
  RowBox[{
   RowBox[{"l1Value", "\[Rule]", "0.21929159978313387`"}], ",", 
   RowBox[{"l2Value", "\[Rule]", "0.8523812625897468`"}], ",", 
   RowBox[{"l3Value", "\[Rule]", "1.2373374021090728`"}], ",", 
   RowBox[{"yaValue", "\[Rule]", "3.058882112828679`"}]}], "}"}]], "Output",
 CellChangeTimes->{{3.501699938921875*^9, 3.501700020328125*^9}, 
   3.5017005893125*^9, 3.50170068390625*^9, 3.501700921578125*^9, 
   3.501843035203125*^9, 3.50192613840625*^9, 3.502118319796875*^9, 
   3.50218816275*^9, 3.50219561440625*^9, 3.50222024696875*^9, 
   3.50226908915625*^9, 3.502276693234375*^9, 3.502382112015625*^9, 
   3.502382220109375*^9, 3.502715552921875*^9, 3.5158308104375*^9, 
   3.597494591785224*^9, 3.5976880957672453`*^9, 3.5977424719108887`*^9, 
   3.597832291492917*^9, 3.5979273446333447`*^9, 3.60276922654205*^9, 
   3.603875562156797*^9, 3.60396114394254*^9, 3.6040450075872087`*^9, 
   3.604650861031996*^9}]
}, Open  ]],

Cell[BoxData[
 RowBox[{
  RowBox[{"rWT", "=", 
   RowBox[{"Union", "[", 
    RowBox[{"rWT", ",", 
     RowBox[{
      RowBox[{"{", 
       RowBox[{
        RowBox[{"l1Value", "\[Rule]", 
         RowBox[{"l4Value", " ", 
          SuperscriptBox["\[ExponentialE]", 
           RowBox[{
            RowBox[{"-", "l3Molt"}], " ", "\[Lambda]hat"}]]}]}], ",", 
        "\[IndentingNewLine]", 
        RowBox[{"l2Value", "\[Rule]", 
         RowBox[{"l4Value", " ", 
          SuperscriptBox["\[ExponentialE]", 
           RowBox[{
            RowBox[{"(", 
             RowBox[{"l1Molt", "-", "l3Molt"}], ")"}], "\[Lambda]hat"}]]}]}], 
        ",", "\[IndentingNewLine]", 
        RowBox[{"l3Value", "\[Rule]", 
         RowBox[{"l4Value", " ", 
          SuperscriptBox["\[ExponentialE]", 
           RowBox[{
            RowBox[{"(", 
             RowBox[{"l2Molt", "-", "l3Molt"}], ")"}], "\[Lambda]hat"}]]}]}], 
        ",", "\[IndentingNewLine]", 
        RowBox[{"yaValue", "\[Rule]", 
         RowBox[{"l4Value", " ", 
          SuperscriptBox["\[ExponentialE]", 
           RowBox[{
            RowBox[{"(", 
             RowBox[{"l4Molt", "-", "l3Molt"}], ")"}], 
            "\[Lambda]hat"}]]}]}]}], "}"}], "/.", "rWT"}]}], "]"}]}], 
  ";"}]], "Input",
 CellChangeTimes->{{3.5017000316875*^9, 3.501700039875*^9}, {
   3.501700784015625*^9, 3.50170079053125*^9}, {3.501700885765625*^9, 
   3.501700895*^9}, 3.50227671115625*^9}],

Cell[TextData[{
 "Finally, there is a complication with the dauer. When an L2d molts to \
become a dauer, the value is not immediately 1. That's because it needs time \
dauerFormation to actually become a dauer. In competition with an L2d that \
has just decided to become an L3, it will need time ",
 Cell[BoxData[
  FormBox[
   RowBox[{"dauerFormation", "+", "dauerRecovery"}], TraditionalForm]]],
 " to become an L4, so it is worth less than a dauer and much less than an L3."
}], "Text",
 CellChangeTimes->{{3.501700047328125*^9, 3.501700245390625*^9}, {
  3.5017004480625*^9, 3.501700461953125*^9}}],

Cell[CellGroupData[{

Cell[BoxData[
 RowBox[{"{", 
  RowBox[{
   RowBox[{"newDauerValue", "\[Rule]", 
    SuperscriptBox["\[ExponentialE]", 
     RowBox[{
      RowBox[{"-", "\[Lambda]hat"}], " ", "dauerFormation"}]]}], "/.", 
   "rWT"}], "}"}]], "Input",
 CellChangeTimes->{{3.501700466375*^9, 3.5017005205625*^9}, {
  3.50170075234375*^9, 3.501700772921875*^9}, {3.502276717546875*^9, 
  3.502276717765625*^9}}],

Cell[BoxData[
 RowBox[{"{", 
  RowBox[{"newDauerValue", "\[Rule]", "0.5120625158386005`"}], 
  "}"}]], "Output",
 CellChangeTimes->{{3.501700516421875*^9, 3.5017005213125*^9}, 
   3.50170058934375*^9, 3.5017006839375*^9, 3.501700762921875*^9, 
   3.501700921609375*^9, 3.501843035265625*^9, 3.501926138484375*^9, 
   3.502118319875*^9, 3.5021881628125*^9, 3.5021956144375*^9, 
   3.502220252109375*^9, 3.50226908925*^9, 3.502276718609375*^9, 
   3.50238211203125*^9, 3.502382220140625*^9, 3.502715553125*^9, 
   3.515830810515625*^9, 3.597494591889103*^9, 3.597688095832025*^9, 
   3.5977424719752493`*^9, 3.597832291505746*^9, 3.597927344699047*^9, 
   3.602769226631404*^9, 3.603875562174737*^9, 3.603961143955002*^9, 
   3.604045007602195*^9, 3.6046508610554047`*^9}]
}, Open  ]],

Cell[CellGroupData[{

Cell[BoxData[
 RowBox[{"rWT", "=", 
  RowBox[{"Union", "[", 
   RowBox[{"rWT", ",", 
    RowBox[{"{", 
     RowBox[{
      RowBox[{"newDauerValue", "\[Rule]", 
       SuperscriptBox["\[ExponentialE]", 
        RowBox[{
         RowBox[{"-", "\[Lambda]hat"}], " ", "dauerFormation"}]]}], "/.", 
      "rWT"}], "}"}]}], "]"}]}]], "Input",
 CellChangeTimes->{{3.50170052621875*^9, 3.50170053875*^9}, {
   3.50227672340625*^9, 3.502276723609375*^9}, 3.50227676515625*^9}],

Cell[BoxData[
 RowBox[{"{", 
  RowBox[{
   RowBox[{"broodSize", "\[Rule]", "327"}], ",", 
   RowBox[{"cutterSpermRate", "\[Rule]", "23.6`"}], ",", 
   RowBox[{"dauerDelay", "\[Rule]", "20.925490196078435`"}], ",", 
   RowBox[{"dauerFormation", "\[Rule]", "15.87450980392157`"}], ",", 
   RowBox[{"dauerRecovery", "\[Rule]", "14.521568627450982`"}], ",", 
   RowBox[{"dauerStage", "\[Rule]", "30.39607843137255`"}], ",", 
   RowBox[{"dauerValue", "\[Rule]", "1.`"}], ",", 
   RowBox[{"delay", "\[Rule]", "3.6830065359477135`"}], ",", 
   RowBox[{"hatchTime", "\[Rule]", "17.67843137254902`"}], ",", 
   RowBox[{"l1Molt", "\[Rule]", "32.2`"}], ",", 
   RowBox[{"l1Stage", "\[Rule]", "14.521568627450982`"}], ",", 
   RowBox[{"l1Value", "\[Rule]", "0.21929159978313387`"}], ",", 
   RowBox[{"l2dDelay", "\[Rule]", "7.576470588235296`"}], ",", 
   RowBox[{"l2dStage", "\[Rule]", "16.41568627450981`"}], ",", 
   RowBox[{"l2Molt", "\[Rule]", "41.03921568627452`"}], ",", 
   RowBox[{"l2Stage", "\[Rule]", "8.839215686274514`"}], ",", 
   RowBox[{"l2Value", "\[Rule]", "0.8523812625897468`"}], ",", 
   RowBox[{"l3Molt", "\[Rule]", "50.50980392156863`"}], ",", 
   RowBox[{"l3Stage", "\[Rule]", "9.470588235294116`"}], ",", 
   RowBox[{"l3Value", "\[Rule]", "1.2373374021090728`"}], ",", 
   RowBox[{"l4Molt", "\[Rule]", "62.505882352941185`"}], ",", 
   RowBox[{"l4Stage", "\[Rule]", "11.996078431372553`"}], ",", 
   RowBox[{"l4Value", "\[Rule]", "1.8446051005752666`"}], ",", 
   RowBox[{"layTime", "\[Rule]", "3.788235294117648`"}], ",", 
   RowBox[{"minL2dDelay", "\[Rule]", "3.1568627450980395`"}], ",", 
   RowBox[{"minL2dStage", "\[Rule]", "11.996078431372553`"}], ",", 
   RowBox[{"newDauerValue", "\[Rule]", "0.5120625158386005`"}], ",", 
   RowBox[{"progenyRate", "\[Rule]", "5.3`"}], ",", 
   RowBox[{"progenyStart", "\[Rule]", "64.4`"}], ",", 
   RowBox[{"spermRate", "\[Rule]", "66.15384615384615`"}], ",", 
   RowBox[{"yaValue", "\[Rule]", "3.058882112828679`"}], ",", 
   RowBox[{"\[Lambda]cutter", "\[Rule]", "0.02749086943476955`"}], ",", 
   RowBox[{"\[Lambda]hat", "\[Rule]", "0.042162471056824066`"}], ",", 
   RowBox[{"\[Lambda]max", "\[Rule]", "0.06750865260094746`"}], ",", 
   RowBox[{"\[Lambda]t3", "\[Rule]", "0.0655342652407138`"}]}], 
  "}"}]], "Output",
 CellChangeTimes->{3.5017005426875*^9, 3.501700589359375*^9, 
  3.50170068396875*^9, 3.501700921640625*^9, 3.501843035296875*^9, 
  3.501926138546875*^9, 3.50211831990625*^9, 3.50218816284375*^9, 
  3.502195614453125*^9, 3.5022202535*^9, 3.502269089296875*^9, 
  3.502276766203125*^9, 3.502382112046875*^9, 3.50238222015625*^9, 
  3.502715553234375*^9, 3.5158308105625*^9, 3.597494591920418*^9, 
  3.597688095871313*^9, 3.597742472013402*^9, 3.597832291512973*^9, 
  3.597927344739113*^9, 3.602769226677787*^9, 3.6038755621859207`*^9, 
  3.603961143962644*^9, 3.604045007613838*^9, 3.604650861068491*^9}]
}, Open  ]]
}, Closed]],

Cell[CellGroupData[{

Cell["Growth and size", "Subsection",
 CellChangeTimes->{{3.501675137140625*^9, 3.50167514171875*^9}}],

Cell[CellGroupData[{

Cell[BoxData[
 RowBox[{"<<", "PhysicalConstants`"}]], "Input",
 CellChangeTimes->{{3.50142860090625*^9, 3.501428606640625*^9}}],

Cell[BoxData[
 RowBox[{
  StyleBox[
   RowBox[{"General", "::", "obspkg"}], "MessageName"], 
  RowBox[{
  ":", " "}], "\<\"\[NoBreak]\\!\\(\\\"PhysicalConstants`\\\"\\)\[NoBreak] is \
now obsolete. The legacy version being loaded may conflict with current \
Mathematica functionality. See the Compatibility Guide for updating \
information.\"\>"}]], "Message", "MSG",
 CellChangeTimes->{3.5974945920986633`*^9, 3.597688096046691*^9, 
  3.59774247242096*^9, 3.5978322916694317`*^9, 3.597927345294195*^9, 
  3.602769227034046*^9, 3.603875562420917*^9, 3.603961144154007*^9, 
  3.6040450078787193`*^9, 3.604650861393187*^9}]
}, Open  ]],

Cell[TextData[{
 "Volumes of worms (from Knight CG, Patel MN, Azevedo RBR & Leroi AM (2002) A \
novel mode of ecdysozoan growth in Caenorhabditis elegans. Evolution & \
Development 4: 16-27.). They say \"volume (",
 Cell[BoxData[
  FormBox["V", TraditionalForm]]],
 ", in ",
 Cell[BoxData[
  FormBox[
   RowBox[{
    SuperscriptBox["\[Mu]m", "3"], "\[Times]", 
    SuperscriptBox["10", "3"]}], TraditionalForm]]],
 ") increases exponentially with time (",
 Cell[BoxData[
  FormBox["t", TraditionalForm]]],
 ", in hours): ",
 Cell[BoxData[
  FormBox[
   RowBox[{"V", "=", 
    RowBox[{"46.6", 
     RowBox[{"exp", "(", 
      RowBox[{"0.0722", "t"}], ")"}]}]}], TraditionalForm]]],
 ".\" Using data Armand Leroi sent me, I got ",
 Cell[BoxData[
  FormBox[
   RowBox[{"85.3", 
    RowBox[{"exp", "(", 
     RowBox[{"0.0716", "t"}], ")"}]}], TraditionalForm]]],
 " (leroi_v1.nb). They give the times of the molts as L1: 13.6h, L2: 22.2h, \
L3: 29.2h, L4: 39.9h (from Hirsh et al, 1976)."
}], "Text",
 CellChangeTimes->{{3.5015895599375*^9, 3.501589580484375*^9}, {
  3.501589611546875*^9, 3.50158961553125*^9}, {3.501589655171875*^9, 
  3.501589724078125*^9}, {3.501591998375*^9, 3.5015921370625*^9}, {
  3.501592174765625*^9, 3.501592226171875*^9}, {3.502381994453125*^9, 
  3.502382073046875*^9}}],

Cell[CellGroupData[{

Cell[BoxData[
 RowBox[{"ck25to20", "=", 
  RowBox[{
   FractionBox[
    RowBox[{"(", 
     RowBox[{"l4Molt", "-", "hatchTime"}], ")"}], "39.9"], "/.", 
   "rWT"}]}]], "Input",
 CellChangeTimes->{{3.5016758153125*^9, 3.501675867625*^9}}],

Cell[BoxData["1.1234950120399039`"], "Output",
 CellChangeTimes->{{3.501675852984375*^9, 3.50167587034375*^9}, 
   3.501683419765625*^9, 3.501683684125*^9, 3.5016997351875*^9, 
   3.501700592921875*^9, 3.50170068753125*^9, 3.501700925234375*^9, 
   3.501843038765625*^9, 3.501926142046875*^9, 3.5021183233125*^9, 
   3.50218816634375*^9, 3.502195617734375*^9, 3.5022202674375*^9, 
   3.5022690928125*^9, 3.502276782359375*^9, 3.502382115375*^9, 
   3.5023822235*^9, 3.502715553359375*^9, 3.515830810765625*^9, 
   3.597494592371449*^9, 3.5976880965137653`*^9, 3.5977424734318542`*^9, 
   3.597832291840177*^9, 3.597927345903414*^9, 3.602769227341114*^9, 
   3.603875562647637*^9, 3.603961144332099*^9, 3.604045008087871*^9, 
   3.604650861777712*^9}]
}, Open  ]],

Cell[CellGroupData[{

Cell[BoxData[
 RowBox[{"\[Lambda]growth", "\[Rule]", 
  RowBox[{"0.07160528853285601`", "/", "ck25to20"}]}]], "Input",
 CellChangeTimes->{{3.50167578953125*^9, 3.501675804265625*^9}, {
   3.501675890625*^9, 3.50167589265625*^9}, 3.50238209040625*^9}],

Cell[BoxData[
 RowBox[{"\[Lambda]growth", "\[Rule]", "0.06373440715401482`"}]], "Output",
 CellChangeTimes->{
  3.501675893515625*^9, 3.501683419859375*^9, 3.50168368421875*^9, 
   3.50169973528125*^9, 3.50170059303125*^9, 3.501700687625*^9, 
   3.501700925328125*^9, 3.5018430388125*^9, 3.501926142109375*^9, 
   3.502118323375*^9, 3.502188166390625*^9, 3.50219561775*^9, 
   3.50222026846875*^9, 3.502269092890625*^9, 3.502276783609375*^9, {
   3.5023820934375*^9, 3.502382115390625*^9}, 3.50238222353125*^9, 
   3.502715553390625*^9, 3.515830810859375*^9, 3.597494592402577*^9, 
   3.597688096550511*^9, 3.59774247346492*^9, 3.5978322918461933`*^9, 
   3.597927345936796*^9, 3.602769227376192*^9, 3.6038755626575203`*^9, 
   3.60396114433806*^9, 3.6040450080971127`*^9, 3.604650861799737*^9}]
}, Open  ]],

Cell["\<\
Very close to \[Lambda]max, which is encouraging. \
\>", "Text",
 CellChangeTimes->{{3.501675945109375*^9, 3.501675955*^9}}],

Cell[CellGroupData[{

Cell[BoxData[
 RowBox[{"rWT", "=", 
  RowBox[{"Union", "[", 
   RowBox[{"rWT", ",", 
    RowBox[{"{", 
     RowBox[{"\[Lambda]growth", "\[Rule]", 
      RowBox[{"0.07160528853285601`", "/", "ck25to20"}]}], "}"}]}], 
   "]"}]}]], "Input",
 CellChangeTimes->{{3.501675909*^9, 3.50167592646875*^9}, 3.50238220534375*^9}
  ],

Cell[BoxData[
 RowBox[{"{", 
  RowBox[{
   RowBox[{"broodSize", "\[Rule]", "327"}], ",", 
   RowBox[{"cutterSpermRate", "\[Rule]", "23.6`"}], ",", 
   RowBox[{"dauerDelay", "\[Rule]", "20.925490196078435`"}], ",", 
   RowBox[{"dauerFormation", "\[Rule]", "15.87450980392157`"}], ",", 
   RowBox[{"dauerRecovery", "\[Rule]", "14.521568627450982`"}], ",", 
   RowBox[{"dauerStage", "\[Rule]", "30.39607843137255`"}], ",", 
   RowBox[{"dauerValue", "\[Rule]", "1.`"}], ",", 
   RowBox[{"delay", "\[Rule]", "3.6830065359477135`"}], ",", 
   RowBox[{"hatchTime", "\[Rule]", "17.67843137254902`"}], ",", 
   RowBox[{"l1Molt", "\[Rule]", "32.2`"}], ",", 
   RowBox[{"l1Stage", "\[Rule]", "14.521568627450982`"}], ",", 
   RowBox[{"l1Value", "\[Rule]", "0.21929159978313387`"}], ",", 
   RowBox[{"l2dDelay", "\[Rule]", "7.576470588235296`"}], ",", 
   RowBox[{"l2dStage", "\[Rule]", "16.41568627450981`"}], ",", 
   RowBox[{"l2Molt", "\[Rule]", "41.03921568627452`"}], ",", 
   RowBox[{"l2Stage", "\[Rule]", "8.839215686274514`"}], ",", 
   RowBox[{"l2Value", "\[Rule]", "0.8523812625897468`"}], ",", 
   RowBox[{"l3Molt", "\[Rule]", "50.50980392156863`"}], ",", 
   RowBox[{"l3Stage", "\[Rule]", "9.470588235294116`"}], ",", 
   RowBox[{"l3Value", "\[Rule]", "1.2373374021090728`"}], ",", 
   RowBox[{"l4Molt", "\[Rule]", "62.505882352941185`"}], ",", 
   RowBox[{"l4Stage", "\[Rule]", "11.996078431372553`"}], ",", 
   RowBox[{"l4Value", "\[Rule]", "1.8446051005752666`"}], ",", 
   RowBox[{"layTime", "\[Rule]", "3.788235294117648`"}], ",", 
   RowBox[{"minL2dDelay", "\[Rule]", "3.1568627450980395`"}], ",", 
   RowBox[{"minL2dStage", "\[Rule]", "11.996078431372553`"}], ",", 
   RowBox[{"newDauerValue", "\[Rule]", "0.5120625158386005`"}], ",", 
   RowBox[{"progenyRate", "\[Rule]", "5.3`"}], ",", 
   RowBox[{"progenyStart", "\[Rule]", "64.4`"}], ",", 
   RowBox[{"spermRate", "\[Rule]", "66.15384615384615`"}], ",", 
   RowBox[{"yaValue", "\[Rule]", "3.058882112828679`"}], ",", 
   RowBox[{"\[Lambda]cutter", "\[Rule]", "0.02749086943476955`"}], ",", 
   RowBox[{"\[Lambda]growth", "\[Rule]", "0.06373440715401482`"}], ",", 
   RowBox[{"\[Lambda]hat", "\[Rule]", "0.042162471056824066`"}], ",", 
   RowBox[{"\[Lambda]max", "\[Rule]", "0.06750865260094746`"}], ",", 
   RowBox[{"\[Lambda]t3", "\[Rule]", "0.0655342652407138`"}]}], 
  "}"}]], "Output",
 CellChangeTimes->{
  3.501675927453125*^9, 3.50168341996875*^9, 3.501683684328125*^9, 
   3.501699735390625*^9, 3.501700593125*^9, 3.501700687734375*^9, 
   3.5017009254375*^9, 3.501843038875*^9, 3.5019261421875*^9, 
   3.5021183234375*^9, 3.502188166453125*^9, 3.502195617765625*^9, 
   3.502220270109375*^9, 3.502269092984375*^9, 3.502276788140625*^9, 
   3.502382115421875*^9, {3.502382208765625*^9, 3.502382223546875*^9}, 
   3.502715553453125*^9, 3.51583081090625*^9, 3.59749459243861*^9, 
   3.597688096585984*^9, 3.597742473502864*^9, 3.597832291854026*^9, 
   3.597927346018083*^9, 3.602769227412818*^9, 3.603875562669468*^9, 
   3.603961144346311*^9, 3.604045008108089*^9, 3.60465086181689*^9}]
}, Open  ]],

Cell[CellGroupData[{

Cell[BoxData[
 RowBox[{
  RowBox[{"{", 
   RowBox[{"kL1m", ",", "kL2m", ",", "kL3m", ",", "kL4m"}], "}"}], "=", 
  RowBox[{
   RowBox[{"{", 
    RowBox[{"13.6", ",", "22.2", ",", "29.2", ",", "39.9"}], "}"}], 
   "Hour"}]}]], "Input",
 CellChangeTimes->{{3.501592241078125*^9, 3.50159227325*^9}}],

Cell[BoxData[
 RowBox[{"{", 
  RowBox[{
   RowBox[{"13.6`", " ", "Hour"}], ",", 
   RowBox[{"22.2`", " ", "Hour"}], ",", 
   RowBox[{"29.2`", " ", "Hour"}], ",", 
   RowBox[{"39.9`", " ", "Hour"}]}], "}"}]], "Output",
 CellChangeTimes->{3.50159227409375*^9, 3.50166812509375*^9, 
  3.50167526009375*^9, 3.501675681953125*^9, 3.50167572853125*^9, 
  3.501683419984375*^9, 3.50168368434375*^9, 3.50169973540625*^9, 
  3.50170059315625*^9, 3.501700687765625*^9, 3.50170092546875*^9, 
  3.501843038921875*^9, 3.50192614225*^9, 3.5021183235*^9, 3.5021881665*^9, 
  3.502195617796875*^9, 3.502220271375*^9, 3.5022690930625*^9, 
  3.502276792078125*^9, 3.502382115453125*^9, 3.502382223578125*^9, 
  3.502715553578125*^9, 3.515830810953125*^9, 3.597494592469762*^9, 
  3.5976880966186857`*^9, 3.597742473545559*^9, 3.597832291861416*^9, 
  3.5979273460519247`*^9, 3.602769227444367*^9, 3.603875562681141*^9, 
  3.603961144354424*^9, 3.60404500811825*^9, 3.604650861829591*^9}]
}, Open  ]],

Cell[BoxData[
 RowBox[{
  RowBox[{"kV1", "[", "t_", "]"}], ":=", 
  RowBox[{"46600.", 
   RowBox[{"Exp", "[", 
    RowBox[{"0.0722", 
     RowBox[{"t", "/", "Hour"}]}], "]"}], 
   SuperscriptBox[
    RowBox[{"(", 
     RowBox[{"Micro", " ", "Meter"}], ")"}], "3"]}]}]], "Input",
 CellChangeTimes->{{3.501592279734375*^9, 3.501592361*^9}, 
   3.501676040203125*^9}],

Cell[CellGroupData[{

Cell[BoxData[
 RowBox[{
  RowBox[{
   RowBox[{"Convert", "[", 
    RowBox[{
     RowBox[{"kV1", "[", "#", "]"}], ",", "Liter"}], "]"}], "&"}], "/@", 
  RowBox[{"{", 
   RowBox[{"0", ",", "kL1m", ",", "kL2m", ",", "kL3m", ",", "kL4m", ",", 
    RowBox[{"44", "Hour"}]}], "}"}]}]], "Input",
 CellChangeTimes->{{3.50159233059375*^9, 3.50159234096875*^9}, {
  3.501592376265625*^9, 3.501592376484375*^9}, {3.50159253925*^9, 
  3.501592541296875*^9}, {3.50167603084375*^9, 3.50167608540625*^9}}],

Cell[BoxData[
 RowBox[{"{", 
  RowBox[{
   RowBox[{"4.6600000000000006`*^-11", " ", "Liter"}], ",", 
   RowBox[{"1.2440228410778823`*^-10", " ", "Liter"}], ",", 
   RowBox[{"2.3146774679763978`*^-10", " ", "Liter"}], ",", 
   RowBox[{"3.8369215106653433`*^-10", " ", "Liter"}], ",", 
   RowBox[{"8.307928959672805`*^-10", " ", "Liter"}], ",", 
   RowBox[{"1.116998594884584`*^-9", " ", "Liter"}]}], "}"}]], "Output",
 CellChangeTimes->{{3.50159234175*^9, 3.501592376875*^9}, 3.5015925418125*^9, 
   3.501668125453125*^9, 3.501675262734375*^9, 3.50167568425*^9, 
   3.501675733859375*^9, {3.50167603290625*^9, 3.501676054984375*^9}, 
   3.50167608625*^9, 3.501683420015625*^9, 3.501683684375*^9, 
   3.5016997354375*^9, 3.501700593171875*^9, 3.50170068778125*^9, 
   3.501700925484375*^9, 3.501843038984375*^9, 3.501926142328125*^9, 
   3.502118323578125*^9, 3.5021881665625*^9, 3.5021956178125*^9, 
   3.502220273984375*^9, 3.50226909315625*^9, 3.50227679475*^9, 
   3.502382115484375*^9, 3.502382223625*^9, 3.502715553734375*^9, 
   3.515830811015625*^9, 3.5974945925745583`*^9, 3.5976880966647167`*^9, 
   3.5977424736114883`*^9, 3.597832291874146*^9, 3.5979273461169987`*^9, 
   3.602769227510208*^9, 3.603875562703588*^9, 3.603961144367855*^9, 
   3.604045008186596*^9, 3.6046508618510637`*^9}]
}, Open  ]],

Cell[TextData[{
 "An egg is about ",
 Cell[BoxData[
  FormBox[
   RowBox[{
    RowBox[{"30", "\[Times]", "30", "\[Times]", "50"}], "=", 
    RowBox[{"45000", 
     SuperscriptBox["\[Mu]m", "3"]}]}], TraditionalForm]]],
 ", which is consistent with the ",
 Cell[BoxData[
  FormBox[
   RowBox[{"t", "=", "0"}], TraditionalForm]]],
 " volume. "
}], "Text",
 CellChangeTimes->{{3.50159287065625*^9, 3.50159291503125*^9}}],

Cell[TextData[{
 "In Fig 5 the adults range from 1,500,000 to 6,300,000 ",
 Cell[BoxData[
  FormBox[
   SuperscriptBox["\[Mu]m", "3"], TraditionalForm]]],
 " (1.5 - 6.3 nL). A nice round figure for a grA might be 3,000,000. "
}], "Text",
 CellChangeTimes->{{3.501592860171875*^9, 3.501592864328125*^9}, {
   3.50159292721875*^9, 3.501592929578125*^9}, {3.501592976140625*^9, 
   3.501593045671875*^9}, 3.501675225609375*^9, {3.501675408578125*^9, 
   3.50167541559375*^9}}],

Cell[CellGroupData[{

Cell[BoxData[
 RowBox[{"vGrA", "=", 
  RowBox[{"Convert", "[", 
   RowBox[{
    RowBox[{"3000000.", 
     SuperscriptBox[
      RowBox[{"(", 
       RowBox[{"Micro", " ", "Meter"}], ")"}], "3"]}], ",", "Liter"}], 
   "]"}]}]], "Input",
 CellChangeTimes->{{3.5015944108125*^9, 3.501594429*^9}, {3.501594640375*^9, 
   3.501594657125*^9}, 3.501675439140625*^9}],

Cell[BoxData[
 RowBox[{"3.`*^-9", " ", "Liter"}]], "Output",
 CellChangeTimes->{
  3.501594429859375*^9, {3.5015946423125*^9, 3.5015946576875*^9}, 
   3.50166812546875*^9, 3.501675439859375*^9, 3.50167568703125*^9, 
   3.501675740375*^9, 3.501683420046875*^9, 3.50168368440625*^9, 
   3.501699735453125*^9, 3.5017005931875*^9, 3.501700687796875*^9, 
   3.501700925515625*^9, 3.501843039046875*^9, 3.50192614240625*^9, 
   3.502118323640625*^9, 3.502188166640625*^9, 3.502195617828125*^9, 
   3.502220279625*^9, 3.50226909325*^9, 3.50227679725*^9, 
   3.502382115515625*^9, 3.502382223640625*^9, 3.5027155539375*^9, 
   3.515830811078125*^9, 3.5974945926082983`*^9, 3.597688096706091*^9, 
   3.597742473645988*^9, 3.597832291883973*^9, 3.597927346152171*^9, 
   3.602769227550164*^9, 3.603875562714767*^9, 3.603961144374558*^9, 
   3.604045008197207*^9, 3.604650861864993*^9}]
}, Open  ]],

Cell[CellGroupData[{

Cell[BoxData[
 RowBox[{"grAMass", "=", 
  RowBox[{"N", "[", 
   RowBox[{"Convert", "[", 
    RowBox[{
     RowBox[{"vGrA", 
      RowBox[{"(", 
       RowBox[{"1", 
        FractionBox["Kilogram", "Liter"]}], ")"}]}], ",", "Gram"}], "]"}], 
   "]"}]}]], "Input",
 CellChangeTimes->{{3.50159446021875*^9, 3.5015945605625*^9}, {
  3.50167613434375*^9, 3.501676139125*^9}}],

Cell[BoxData[
 RowBox[{"3.`*^-6", " ", "Gram"}]], "Output",
 CellChangeTimes->{{3.50159451546875*^9, 3.50159456209375*^9}, 
   3.501668125515625*^9, 3.50167544590625*^9, 3.50167574175*^9, 
   3.501676139671875*^9, 3.5016834200625*^9, 3.501683684421875*^9, 
   3.50169973546875*^9, 3.50170059321875*^9, 3.501700687828125*^9, 
   3.50170092553125*^9, 3.50184303909375*^9, 3.50192614246875*^9, 
   3.502118323703125*^9, 3.502188166671875*^9, 3.502195617859375*^9, 
   3.502220280625*^9, 3.5022690933125*^9, 3.50227679825*^9, 
   3.50238211553125*^9, 3.502382223671875*^9, 3.502715554046875*^9, 
   3.515830811109375*^9, 3.597494592637006*^9, 3.597688096738564*^9, 
   3.597742473683619*^9, 3.597832291890655*^9, 3.597927346190206*^9, 
   3.6027692275956583`*^9, 3.603875562725532*^9, 3.60396114438351*^9, 
   3.604045008206213*^9, 3.60465086187891*^9}]
}, Open  ]],

Cell["\<\
Number of doublings to reach Earth mass:\
\>", "Text",
 CellChangeTimes->{{3.5976880328967524`*^9, 3.597688046994231*^9}}],

Cell[CellGroupData[{

Cell[BoxData[
 RowBox[{"Log", "[", 
  RowBox[{"2", ",", 
   RowBox[{"SI", "[", 
    RowBox[{"EarthMass", "/", "grAMass"}], "]"}]}], "]"}]], "Input",
 CellChangeTimes->{{3.597688109780643*^9, 3.597688110106316*^9}}],

Cell[BoxData["110.61741016653296`"], "Output",
 CellChangeTimes->{{3.5976880765518303`*^9, 3.597688116582217*^9}, 
   3.597742473716465*^9, 3.597832291898337*^9, 3.5979273462200613`*^9, 
   3.602769227627533*^9, 3.603875562733398*^9, 3.6039611443912907`*^9, 
   3.604045008216179*^9, 3.604650861891872*^9}]
}, Open  ]],

Cell["\<\
How many doublings would it take for the descendants of an adult to reach \
Earth mass at the lab growth rate?\
\>", "Text",
 CellChangeTimes->{{3.501675461421875*^9, 3.501675464703125*^9}, {
  3.50167552284375*^9, 3.5016755468125*^9}, {3.597688120603346*^9, 
  3.597688124378367*^9}}],

Cell[CellGroupData[{

Cell[BoxData[
 RowBox[{
  RowBox[{
   RowBox[{"Convert", "[", 
    RowBox[{
     RowBox[{
      RowBox[{
       RowBox[{
        RowBox[{"Log", "[", 
         RowBox[{"SI", "[", 
          RowBox[{"EarthMass", "/", "grAMass"}], "]"}], "]"}], "/", 
        "\[Lambda]max"}], " ", "Hour"}], "/.", "rWT"}], ",", "#"}], "]"}], 
   "&"}], "/@", 
  RowBox[{"{", 
   RowBox[{"Day", ",", "Week", ",", "Month", ",", "Year"}], "}"}]}]], "Input",
 CellChangeTimes->{{3.50142878428125*^9, 3.501428825734375*^9}, {
  3.501594725640625*^9, 3.50159472690625*^9}, {3.50167548153125*^9, 
  3.5016755149375*^9}}],

Cell[BoxData[
 RowBox[{"{", 
  RowBox[{
   RowBox[{"47.32365347730949`", " ", "Day"}], ",", 
   RowBox[{"6.760521925329927`", " ", "Week"}], ",", 
   RowBox[{"1.5558461417197644`", " ", "Month"}], ",", 
   RowBox[{"0.12965384514331368`", " ", "Year"}]}], "}"}]], "Output",
 CellChangeTimes->{3.501428826109375*^9, 3.50158909296875*^9, 
  3.501594727875*^9, 3.501668125546875*^9, 3.50167551871875*^9, 
  3.501675756734375*^9, 3.50168342009375*^9, 3.5016836844375*^9, 
  3.501699735484375*^9, 3.501700593234375*^9, 3.50170068784375*^9, 
  3.5017009255625*^9, 3.50184303915625*^9, 3.501926142546875*^9, 
  3.502118323765625*^9, 3.502188166734375*^9, 3.502195617875*^9, 
  3.502220287796875*^9, 3.50226909340625*^9, 3.50227680159375*^9, 
  3.5023821155625*^9, 3.502382223703125*^9, 3.502715554203125*^9, 
  3.515830811203125*^9, 3.5974945926693897`*^9, 3.597688096818174*^9, 
  3.597742473763279*^9, 3.597832291906872*^9, 3.597927346258567*^9, 
  3.6027692276608973`*^9, 3.6038755627942553`*^9, 3.60396114440236*^9, 
  3.6040450082271547`*^9, 3.6046508619046373`*^9}]
}, Open  ]],

Cell[CellGroupData[{

Cell[BoxData[
 RowBox[{
  RowBox[{"Log", "[", 
   RowBox[{"SI", "[", 
    RowBox[{"EarthMass", "/", "grAMass"}], "]"}], "]"}], "/", 
  RowBox[{"Quantity", "[", 
   RowBox[{
    SuperscriptBox["10", "6"], ",", "\"\<Years\>\""}], "]"}]}]], "Input",
 CellChangeTimes->{{3.597688529045898*^9, 3.597688551965028*^9}}],

Cell[BoxData[
 TemplateBox[{"0.00007667414597777535`"},
  "QuantityUnit",
  DisplayFunction->(TooltipBox[
    StyleBox[
     RowBox[{#, 
       StyleBox[
        RowBox[{"\"per \"", "\[InvisibleSpace]", "\"year\""}], 
        "QuantityUnitTraditionalLabel"]}], ShowStringCharacters -> False], 
    "Unit: reciprocal years"]& ),
  InterpretationFunction->(RowBox[{"Quantity", "[", 
     RowBox[{#, ",", 
       FractionBox["1", "\"Years\""]}], "]"}]& )]], "Output",
 CellChangeTimes->{3.5976885171937*^9, 3.597688555119891*^9, 
  3.5977424764741907`*^9, 3.5978322924516783`*^9, 3.597927347302656*^9, 
  3.602769228720826*^9, 3.6038755641533737`*^9, 3.603961145481604*^9, 
  3.60404500934824*^9, 3.604650863437654*^9}]
}, Open  ]],

Cell[CellGroupData[{

Cell[BoxData[
 RowBox[{
  RowBox[{
   RowBox[{"Log", "[", 
    RowBox[{"SI", "[", 
     RowBox[{"EarthMass", "/", "grAMass"}], "]"}], "]"}], "/", 
   RowBox[{"Quantity", "[", 
    RowBox[{
     SuperscriptBox["10", "6"], ",", "\"\<Years\>\""}], "]"}]}], "*", 
  RowBox[{"Quantity", "[", 
   RowBox[{"6", ",", " ", "\"\<Months\>\""}], "]"}]}]], "Input",
 CellChangeTimes->{{3.597688529045898*^9, 3.597688582856881*^9}}],

Cell[BoxData["0.000038337072988887675`"], "Output",
 CellChangeTimes->{3.597688584298024*^9, 3.59774247669763*^9, 
  3.59783229258319*^9, 3.597927347449675*^9, 3.6027692289288883`*^9, 
  3.60387556426915*^9, 3.6039611456178513`*^9, 3.604045009491959*^9, 
  3.604650863600298*^9}]
}, Open  ]],

Cell[CellGroupData[{

Cell[BoxData[
 RowBox[{"With", "[", 
  RowBox[{
   RowBox[{"{", 
    RowBox[{"r", "=", 
     RowBox[{
      RowBox[{
       RowBox[{"Log", "[", 
        RowBox[{"SI", "[", 
         RowBox[{"EarthMass", "/", "grAMass"}], "]"}], "]"}], "/", 
       RowBox[{"Quantity", "[", 
        RowBox[{
         SuperscriptBox["10", "6"], ",", "\"\<Years\>\""}], "]"}]}], "*", 
      RowBox[{"Quantity", "[", 
       RowBox[{"6", ",", " ", "\"\<Months\>\""}], "]"}]}]}], "}"}], ",", 
   "\[IndentingNewLine]", 
   RowBox[{"{", 
    RowBox[{
     SuperscriptBox["\[ExponentialE]", 
      RowBox[{"-", "r"}]], ",", 
     SuperscriptBox["\[ExponentialE]", "r"]}], "}"}]}], "]"}]], "Input",
 CellChangeTimes->{{3.597760798385119*^9, 3.5977608541444283`*^9}}],

Cell[BoxData[
 RowBox[{"{", 
  RowBox[{"0.9999616636618673`", ",", "1.0000383378078639`"}], 
  "}"}]], "Output",
 CellChangeTimes->{{3.597760831479582*^9, 3.59776085461318*^9}, 
   3.5978322926496687`*^9, 3.597927347521928*^9, 3.6027692290034924`*^9, 
   3.603875564338317*^9, 3.6039611456918583`*^9, 3.604045009603619*^9, 
   3.6046508636798058`*^9}]
}, Open  ]],

Cell["100x increase in 100 years:", "Text",
 CellChangeTimes->{{3.597760876722228*^9, 3.597760882520569*^9}}],

Cell[CellGroupData[{

Cell[BoxData[
 RowBox[{"With", "[", 
  RowBox[{
   RowBox[{"{", 
    RowBox[{"r", "=", 
     RowBox[{
      RowBox[{
       RowBox[{"Log", "[", "100.", "]"}], "/", 
       RowBox[{"Quantity", "[", 
        RowBox[{"100", ",", "\"\<Years\>\""}], "]"}]}], "*", 
      RowBox[{"Quantity", "[", 
       RowBox[{"6", ",", " ", "\"\<Months\>\""}], "]"}]}]}], "}"}], ",", 
   "\[IndentingNewLine]", 
   RowBox[{"{", 
    RowBox[{"r", ",", 
     SuperscriptBox["\[ExponentialE]", 
      RowBox[{"-", "r"}]], ",", 
     SuperscriptBox["\[ExponentialE]", "r"]}], "}"}]}], "\[IndentingNewLine]",
   "]"}]], "Input",
 CellChangeTimes->{{3.597760889041934*^9, 3.597760976964066*^9}}],

Cell[BoxData[
 RowBox[{"{", 
  RowBox[{
  "0.02302585092994046`", ",", "0.9772372209558107`", ",", 
   "1.023292992280754`"}], "}"}]], "Output",
 CellChangeTimes->{{3.5977609145440903`*^9, 3.597760940271661*^9}, 
   3.597760978101344*^9, 3.5978322927197247`*^9, 3.5979273475905457`*^9, 
   3.602769229078981*^9, 3.6038755644091063`*^9, 3.603961145761519*^9, 
   3.604045009709505*^9, 3.604650863763905*^9}]
}, Open  ]],

Cell["How many times its volume does an adult produce in eggs?", "Text",
 CellChangeTimes->{{3.501594871171875*^9, 3.50159490709375*^9}}],

Cell[CellGroupData[{

Cell[BoxData[
 RowBox[{"vEgg", "=", 
  RowBox[{"kV1", "[", "0", "]"}]}]], "Input",
 CellChangeTimes->{{3.501594884703125*^9, 3.501594925859375*^9}}],

Cell[BoxData[
 RowBox[{"46600.`", " ", 
  SuperscriptBox["Meter", "3"], " ", 
  SuperscriptBox["Micro", "3"]}]], "Output",
 CellChangeTimes->{{3.50159490278125*^9, 3.501594926671875*^9}, 
   3.5016681255625*^9, 3.501675762625*^9, 3.5016761564375*^9, 
   3.501683420109375*^9, 3.50168368446875*^9, 3.501699735515625*^9, 
   3.50170059325*^9, 3.501700687859375*^9, 3.501700925578125*^9, 
   3.50184303921875*^9, 3.501926142625*^9, 3.50211832384375*^9, 
   3.502188166796875*^9, 3.502195617890625*^9, 3.502220289734375*^9, 
   3.5022690935*^9, 3.502276803859375*^9, 3.50238211559375*^9, 
   3.502382223734375*^9, 3.50271555440625*^9, 3.515830811265625*^9, 
   3.597494592707695*^9, 3.597688096856002*^9, 3.597742476737134*^9, 
   3.597832292727797*^9, 3.597927347621912*^9, 3.602769229114511*^9, 
   3.603875564415431*^9, 3.6039611457703133`*^9, 3.604045009719158*^9, 
   3.6046508637752237`*^9}]
}, Open  ]],

Cell[CellGroupData[{

Cell[BoxData[
 RowBox[{
  RowBox[{
   RowBox[{"broodSize", " ", 
    RowBox[{"vEgg", "/", "vGrA"}]}], "/.", "rWT"}], "//", "SI"}]], "Input",
 CellChangeTimes->{{3.501594915609375*^9, 3.50159494871875*^9}, {
  3.501675970171875*^9, 3.5016759878125*^9}, {3.501676794453125*^9, 
  3.501676794765625*^9}}],

Cell[BoxData["5.079400000000001`"], "Output",
 CellChangeTimes->{{3.50159493859375*^9, 3.50159494903125*^9}, 
   3.501668125609375*^9, 3.50167576365625*^9, 3.50167598875*^9, 
   3.501676169375*^9, 3.50167679521875*^9, 3.501683420125*^9, 
   3.501683684484375*^9, 3.50169973553125*^9, 3.501700593265625*^9, 
   3.501700687875*^9, 3.50170092559375*^9, 3.50184303925*^9, 
   3.501926142671875*^9, 3.502118323875*^9, 3.502188166828125*^9, 
   3.50219561790625*^9, 3.50222029090625*^9, 3.502269093578125*^9, 
   3.502276804828125*^9, 3.502382115703125*^9, 3.502382223765625*^9, 
   3.50271555453125*^9, 3.5158308113125*^9, 3.597494592736903*^9, 
   3.597688096884828*^9, 3.597742476769723*^9, 3.597832292734074*^9, 
   3.597927347654769*^9, 3.602769229146575*^9, 3.603875564421229*^9, 
   3.603961145776236*^9, 3.604045009725403*^9, 3.6046508637867203`*^9}]
}, Open  ]],

Cell["A dauer is probably about the same size as a new L3:", "Text",
 CellChangeTimes->{{3.5021895065625*^9, 3.50218951896875*^9}}],

Cell[CellGroupData[{

Cell[BoxData[
 RowBox[{"vDauer", "=", 
  RowBox[{"Convert", "[", 
   RowBox[{
    RowBox[{"kV1", "[", "kL2m", "]"}], ",", "Liter"}], "]"}]}]], "Input",
 CellChangeTimes->{{3.50159233059375*^9, 3.50159234096875*^9}, {
  3.501592376265625*^9, 3.501592376484375*^9}, {3.50159253925*^9, 
  3.501592541296875*^9}, {3.50167603084375*^9, 3.50167608540625*^9}, {
  3.50218952490625*^9, 3.502189528421875*^9}, {3.502189690390625*^9, 
  3.502189692265625*^9}}],

Cell[BoxData[
 RowBox[{"2.3146774679763978`*^-10", " ", "Liter"}]], "Output",
 CellChangeTimes->{{3.50159234175*^9, 3.501592376875*^9}, 3.5015925418125*^9, 
   3.501668125453125*^9, 3.501675262734375*^9, 3.50167568425*^9, 
   3.501675733859375*^9, {3.50167603290625*^9, 3.501676054984375*^9}, 
   3.50167608625*^9, 3.501683420015625*^9, 3.501683684375*^9, 
   3.5016997354375*^9, 3.501700593171875*^9, 3.50170068778125*^9, 
   3.501700925484375*^9, 3.501843038984375*^9, 3.501926142328125*^9, 
   3.502118323578125*^9, 3.5021881665625*^9, 3.50218952878125*^9, 
   3.502189692625*^9, 3.5021956179375*^9, 3.50222029303125*^9, 
   3.502269093671875*^9, 3.502276807296875*^9, 3.5023821158125*^9, 
   3.50238222378125*^9, 3.5027155546875*^9, 3.515830811375*^9, 
   3.597494592773657*^9, 3.597688096918082*^9, 3.597742476819745*^9, 
   3.5978322927417917`*^9, 3.5979273476877127`*^9, 3.6027692291852837`*^9, 
   3.603875564428616*^9, 3.6039611457843733`*^9, 3.6040450097327757`*^9, 
   3.604650863797245*^9}]
}, Open  ]],

Cell["\<\
An apple, according to Wikipedia, is typically 5-9 cm diameter. Taking the \
smaller figure as more conservative and perhaps more typical of wild apples, \
that's a volume of roughly \
\>", "Text",
 CellChangeTimes->{{3.502189565015625*^9, 3.5021896265625*^9}, {
  3.597683335048869*^9, 3.597683335769724*^9}}],

Cell[CellGroupData[{

Cell[BoxData[
 RowBox[{"vApple", "=", 
  RowBox[{"Convert", "[", 
   RowBox[{
    RowBox[{
     FractionBox["4", "3"], "\[Pi]", 
     SuperscriptBox[
      RowBox[{"(", 
       FractionBox[
        RowBox[{"5.", " ", "Centi", " ", "Meter"}], "2"], ")"}], "3"]}], ",", 
    " ", "Liter"}], "]"}]}]], "Input",
 CellChangeTimes->{{3.502189634296875*^9, 3.502189686*^9}}],

Cell[BoxData[
 RowBox[{"0.06544984694978735`", " ", "Liter"}]], "Output",
 CellChangeTimes->{{3.502189666953125*^9, 3.50218968703125*^9}, 
   3.502195617953125*^9, 3.502220295296875*^9, 3.502269093765625*^9, 
   3.502276809828125*^9, 3.502382115921875*^9, 3.5023822238125*^9, 
   3.50271555484375*^9, 3.515830811421875*^9, 3.597494592802856*^9, 
   3.597688096952824*^9, 3.597742476864955*^9, 3.5978322927491417`*^9, 
   3.597927347724289*^9, 3.6027692292301083`*^9, 3.6038755644350767`*^9, 
   3.603961145794655*^9, 3.604045009740768*^9, 3.604650863809454*^9}]
}, Open  ]],

Cell[CellGroupData[{

Cell[BoxData[
 FractionBox["vDauer", "vApple"]], "Input",
 CellChangeTimes->{{3.502189708125*^9, 3.502189712703125*^9}}],

Cell[BoxData["3.53656666264201`*^-9"], "Output",
 CellChangeTimes->{3.50218971340625*^9, 3.50219561796875*^9, 
  3.502220296984375*^9, 3.50226909384375*^9, 3.502276811828125*^9, 
  3.502382115953125*^9, 3.502382223859375*^9, 3.502715554953125*^9, 
  3.51583081146875*^9, 3.597494592841543*^9, 3.597688096984351*^9, 
  3.597742476901078*^9, 3.597832292755907*^9, 3.5979273477541018`*^9, 
  3.6027692292669888`*^9, 3.6038755644425573`*^9, 3.603961145803494*^9, 
  3.604045009750168*^9, 3.604650863819981*^9}]
}, Open  ]],

Cell[TextData[{
 "If a worm managed to produce ",
 Cell[BoxData[
  FormBox[
   SuperscriptBox["10", "5"], TraditionalForm]]],
 " dauers, that would capture roughly 0.03% of the biomass (well, volume, \
really) of a small apple."
}], "Text",
 CellChangeTimes->{{3.502189727796875*^9, 3.502189800171875*^9}}],

Cell[CellGroupData[{

Cell[BoxData[
 RowBox[{
  SuperscriptBox["10", "5"], 
  FractionBox["vDauer", "vApple"]}]], "Input",
 CellChangeTimes->{{3.502189708125*^9, 3.502189712703125*^9}, {
  3.502189754390625*^9, 3.5021897596875*^9}}],

Cell[BoxData["0.00035365666626420097`"], "Output",
 CellChangeTimes->{3.50218976078125*^9, 3.502195617984375*^9, 
  3.50222030028125*^9, 3.5022690939375*^9, 3.50227681425*^9, 
  3.502382116171875*^9, 3.502382223890625*^9, 3.502715555109375*^9, 
  3.51583081153125*^9, 3.5974945929521914`*^9, 3.597688097019144*^9, 
  3.5977424769365883`*^9, 3.597832292764064*^9, 3.597927347786662*^9, 
  3.6027692293145657`*^9, 3.603875564450336*^9, 3.6039611458124638`*^9, 
  3.604045009761015*^9, 3.604650863831451*^9}]
}, Open  ]],

Cell[TextData[{
 "A crude estimate of gonad volume as a proportion of the adlt hermaphrodite: \
Let's model the gonad as a cylinder of diameter 40% that of the worm. Doubled \
up, it runs, let's say, 75% the length. Modeling the worm also as a cylinder \
of diameter ",
 Cell[BoxData[
  FormBox["d", TraditionalForm]]],
 " and length ",
 Cell[BoxData[
  FormBox["l", TraditionalForm]]],
 ", the gonad occupies:"
}], "Text",
 CellChangeTimes->{{3.50220696415625*^9, 3.50220711084375*^9}}],

Cell[CellGroupData[{

Cell[BoxData[
 FractionBox[
  RowBox[{"2", "\[Times]", "0.75", "l", "\[Times]", 
   SuperscriptBox[
    RowBox[{"(", 
     RowBox[{"0.4", "d"}], ")"}], "2"]}], 
  RowBox[{"l", " ", 
   SuperscriptBox["d", "2"]}]]], "Input",
 CellChangeTimes->{{3.5022071125*^9, 3.50220718165625*^9}}],

Cell[BoxData["0.24000000000000005`"], "Output",
 CellChangeTimes->{{3.502207160953125*^9, 3.502207182296875*^9}, 
   3.50222030325*^9, 3.50226909403125*^9, 3.50227681665625*^9, 
   3.50238211628125*^9, 3.502382223921875*^9, 3.50271555528125*^9, 
   3.51583081159375*^9, 3.597494592988254*^9, 3.597688097052712*^9, 
   3.597742476969522*^9, 3.5978322927724667`*^9, 3.59792734782166*^9, 
   3.602769229346548*^9, 3.603875564460904*^9, 3.6039611458227987`*^9, 
   3.604045009770638*^9, 3.6046508638434143`*^9}]
}, Open  ]],

Cell["Let's call it 1/4. ", "Text",
 CellChangeTimes->{{3.502207187921875*^9, 3.502207193875*^9}}]
}, Closed]]
}, Open  ]],

Cell[CellGroupData[{

Cell["Binomal model", "Section",
 CellChangeTimes->{{3.5019327630625*^9, 3.5019327654375*^9}}],

Cell[TextData[{
 "The environment is either good with probability ",
 Cell[BoxData[
  FormBox["p", TraditionalForm]]],
 " or bad with probability ",
 Cell[BoxData[
  FormBox[
   RowBox[{"1", "-", "p"}], TraditionalForm]]],
 ". In a good environment, the L3 is worth ",
 Cell[BoxData[
  FormBox["V", TraditionalForm]]],
 "; in bad, 0. The dauer is worth 1 independent of environment. The L3 value \
is ",
 Cell[BoxData[
  FormBox[
   RowBox[{"p", "\[VeryThinSpace]", "V"}], TraditionalForm]]],
 ". "
}], "Text",
 CellChangeTimes->{{3.501932782390625*^9, 3.501932913515625*^9}, 
   3.501932952578125*^9}],

Cell[BoxData[
 RowBox[{
  RowBox[{"biv1", "[", 
   RowBox[{"p_", ",", "V_"}], "]"}], ":=", 
  RowBox[{"p", " ", "V"}]}]], "Input",
 CellChangeTimes->{{3.501932940078125*^9, 3.50193297565625*^9}}],

Cell[CellGroupData[{

Cell[BoxData[
 RowBox[{
  RowBox[{
   RowBox[{"p", 
    SuperscriptBox[
     RowBox[{"(", 
      RowBox[{"V", "-", 
       RowBox[{"biv1", "[", 
        RowBox[{"p", ",", "V"}], "]"}]}], ")"}], "2"]}], "+", 
   RowBox[{
    RowBox[{"(", 
     RowBox[{"1", "-", "p"}], ")"}], 
    SuperscriptBox[
     RowBox[{"biv1", "[", 
      RowBox[{"p", ",", "V"}], "]"}], "2"]}]}], "//", "Simplify"}]], "Input",
 CellChangeTimes->{{3.5019329985*^9, 3.501933046953125*^9}}],

Cell[BoxData[
 RowBox[{
  RowBox[{"-", 
   RowBox[{"(", 
    RowBox[{
     RowBox[{"-", "1"}], "+", "p"}], ")"}]}], " ", "p", " ", 
  SuperscriptBox["V", "2"]}]], "Output",
 CellChangeTimes->{{3.50193304175*^9, 3.5019330473125*^9}, 
   3.502118323984375*^9, 3.502188166921875*^9, 3.502195618015625*^9, 
   3.502220312734375*^9, 3.502269094171875*^9, 3.502276823703125*^9, 
   3.502382116484375*^9, 3.502382223953125*^9, 3.50271555534375*^9, 
   3.5158308116875*^9, 3.5974945930533752`*^9, 3.597688097118868*^9, 
   3.5977424770303297`*^9, 3.597832292788724*^9, 3.597927347884781*^9, 
   3.6027692294129477`*^9, 3.603875564477866*^9, 3.603961145840995*^9, 
   3.604045009784607*^9, 3.60465086386803*^9}]
}, Open  ]],

Cell[CellGroupData[{

Cell[BoxData[{
 RowBox[{
  RowBox[{
   RowBox[{"bivar1", "[", 
    RowBox[{"p_", ",", "V_"}], "]"}], ":=", 
   RowBox[{"Evaluate", "[", "\[IndentingNewLine]", 
    RowBox[{
     RowBox[{
      RowBox[{"p", 
       SuperscriptBox[
        RowBox[{"(", 
         RowBox[{"V", "-", 
          RowBox[{"biv1", "[", 
           RowBox[{"p", ",", "V"}], "]"}]}], ")"}], "2"]}], "+", 
      RowBox[{
       RowBox[{"(", 
        RowBox[{"1", "-", "p"}], ")"}], 
       SuperscriptBox[
        RowBox[{"biv1", "[", 
         RowBox[{"p", ",", "V"}], "]"}], "2"]}]}], "//", "Simplify"}], 
    "\[IndentingNewLine]", "]"}]}], ";"}], "\[IndentingNewLine]", 
 RowBox[{"bivar1", "[", 
  RowBox[{"p", ",", "V"}], "]"}]}], "Input",
 CellChangeTimes->{{3.5019329795625*^9, 3.501932981328125*^9}, {
  3.50193306246875*^9, 3.501933085375*^9}}],

Cell[BoxData[
 RowBox[{
  RowBox[{"-", 
   RowBox[{"(", 
    RowBox[{
     RowBox[{"-", "1"}], "+", "p"}], ")"}]}], " ", "p", " ", 
  SuperscriptBox["V", "2"]}]], "Output",
 CellChangeTimes->{3.50193308571875*^9, 3.50211832403125*^9, 
  3.50218816696875*^9, 3.50219561803125*^9, 3.502220314375*^9, 
  3.502269094234375*^9, 3.502276824703125*^9, 3.502382116515625*^9, 
  3.502382223984375*^9, 3.502715555359375*^9, 3.515830811734375*^9, 
  3.597494593087109*^9, 3.597688097152343*^9, 3.597742477065192*^9, 
  3.597832292796207*^9, 3.597927347919382*^9, 3.602769229447991*^9, 
  3.6038755644860897`*^9, 3.603961145854795*^9, 3.604045009792962*^9, 
  3.604650863879612*^9}]
}, Open  ]],

Cell[CellGroupData[{

Cell[BoxData[
 RowBox[{"$Assumptions", "=", 
  RowBox[{
   RowBox[{"0", "<", "p", "<", "1"}], "&&", 
   RowBox[{"\[Sigma]", ">", "0"}], "&&", 
   RowBox[{"V", ">", "0"}], "&&", 
   RowBox[{"\[Mu]", ">", "0"}]}]}]], "Input",
 CellChangeTimes->{{3.467117016859375*^9, 3.467117078671875*^9}, {
  3.501933130234375*^9, 3.501933130515625*^9}}],

Cell[BoxData[
 RowBox[{
  RowBox[{"0", "<", "p", "<", "1"}], "&&", 
  RowBox[{"\[Sigma]", ">", "0"}], "&&", 
  RowBox[{"V", ">", "0"}], "&&", 
  RowBox[{"\[Mu]", ">", "0"}]}]], "Output",
 CellChangeTimes->{
  3.467117080859375*^9, 3.467117873109375*^9, 3.46712900296875*^9, 
   3.467211890546875*^9, 3.467278425984375*^9, 3.472808433546875*^9, {
   3.472978116078125*^9, 3.472978137640625*^9}, 3.501933139390625*^9, 
   3.502118324078125*^9, 3.502188167*^9, 3.502195618046875*^9, 
   3.5022203160625*^9, 3.502269094296875*^9, 3.502276826859375*^9, 
   3.502382116546875*^9, 3.502382224015625*^9, 3.502715555390625*^9, 
   3.515830811765625*^9, 3.597494593125187*^9, 3.597688097185349*^9, 
   3.59774247710359*^9, 3.597832292804027*^9, 3.597927347986624*^9, 
   3.602769229480174*^9, 3.603875564496266*^9, 3.603961145863422*^9, 
   3.6040450098035707`*^9, 3.60465086389091*^9}]
}, Open  ]],

Cell[CellGroupData[{

Cell[BoxData[
 RowBox[{"bieq1", "=", 
  RowBox[{"{", 
   RowBox[{
    RowBox[{"\[Mu]", "\[Equal]", 
     RowBox[{"biv1", "[", 
      RowBox[{"p", ",", "V"}], "]"}]}], ",", 
    RowBox[{
     SuperscriptBox["\[Sigma]", "2"], "\[Equal]", 
     RowBox[{"bivar1", "[", 
      RowBox[{"p", ",", "V"}], "]"}]}]}], "}"}]}]], "Input",
 CellChangeTimes->{{3.467116866953125*^9, 3.467116975078125*^9}, {
  3.467117863*^9, 3.467117869953125*^9}, {3.501933147984375*^9, 
  3.501933173328125*^9}}],

Cell[BoxData[
 RowBox[{"{", 
  RowBox[{
   RowBox[{"\[Mu]", "\[Equal]", 
    RowBox[{"p", " ", "V"}]}], ",", 
   RowBox[{
    SuperscriptBox["\[Sigma]", "2"], "\[Equal]", 
    RowBox[{
     RowBox[{"-", 
      RowBox[{"(", 
       RowBox[{
        RowBox[{"-", "1"}], "+", "p"}], ")"}]}], " ", "p", " ", 
     SuperscriptBox["V", "2"]}]}]}], "}"}]], "Output",
 CellChangeTimes->{{3.46711694653125*^9, 3.467116976078125*^9}, 
   3.467117870859375*^9, 3.467129002890625*^9, 3.46721189034375*^9, 
   3.46727842575*^9, 3.47280843328125*^9, {3.4729781153125*^9, 
   3.47297813759375*^9}, 3.50193317465625*^9, 3.502118324140625*^9, 
   3.502188167046875*^9, 3.502195618078125*^9, 3.502220317109375*^9, 
   3.502269094375*^9, 3.502276828375*^9, 3.5023821165625*^9, 
   3.50238222403125*^9, 3.50271555540625*^9, 3.5158308118125*^9, 
   3.597494593172187*^9, 3.597688097223352*^9, 3.597742477149899*^9, 
   3.597832292812591*^9, 3.597927348021223*^9, 3.60276922951694*^9, 
   3.6038755645034113`*^9, 3.603961145874037*^9, 3.604045009817081*^9, 
   3.604650863906488*^9}]
}, Open  ]],

Cell[CellGroupData[{

Cell[BoxData[
 RowBox[{
  RowBox[{
   RowBox[{"Solve", "[", 
    RowBox[{"bieq1", ",", 
     RowBox[{"{", 
      RowBox[{"p", ",", "V"}], "}"}]}], "]"}], "\[LeftDoubleBracket]", "1", 
   "\[RightDoubleBracket]"}], "//", "Simplify"}]], "Input",
 CellChangeTimes->{{3.501933200171875*^9, 3.501933270953125*^9}}],

Cell[BoxData[
 RowBox[{"{", 
  RowBox[{
   RowBox[{"p", "\[Rule]", 
    FractionBox[
     SuperscriptBox["\[Mu]", "2"], 
     RowBox[{
      SuperscriptBox["\[Mu]", "2"], "+", 
      SuperscriptBox["\[Sigma]", "2"]}]]}], ",", 
   RowBox[{"V", "\[Rule]", 
    RowBox[{"\[Mu]", "+", 
     FractionBox[
      SuperscriptBox["\[Sigma]", "2"], "\[Mu]"]}]}]}], "}"}]], "Output",
 CellChangeTimes->{{3.5019332308125*^9, 3.501933271328125*^9}, 
   3.502118324234375*^9, 3.502188167125*^9, 3.502195618109375*^9, 
   3.502220318078125*^9, 3.502269094484375*^9, 3.502276829265625*^9, 
   3.502382116609375*^9, 3.5023822240625*^9, 3.5027155554375*^9, 
   3.51583081190625*^9, 3.5974945932220793`*^9, 3.597688097289836*^9, 
   3.597742477203446*^9, 3.597832292827815*^9, 3.597927348123868*^9, 
   3.602769229564942*^9, 3.603875564519063*^9, 3.603961145894947*^9, 
   3.604045009836594*^9, 3.6046508639295263`*^9}]
}, Open  ]],

Cell[CellGroupData[{

Cell[BoxData[
 RowBox[{
  RowBox[{
   RowBox[{"bivar1", "[", 
    RowBox[{
     FractionBox["1", "#"], ",", "#"}], "]"}], "&"}], "/@", 
  RowBox[{"{", 
   RowBox[{"1.25", ",", "2", ",", "10"}], "}"}]}]], "Input",
 CellChangeTimes->{{3.50193333215625*^9, 3.501933371609375*^9}}],

Cell[BoxData[
 RowBox[{"{", 
  RowBox[{"0.24999999999999994`", ",", "1", ",", "9"}], "}"}]], "Output",
 CellChangeTimes->{3.5019333719375*^9, 3.5021183243125*^9, 
  3.502188167171875*^9, 3.502195618125*^9, 3.502220319578125*^9, 
  3.502269094546875*^9, 3.502276830203125*^9, 3.502382116640625*^9, 
  3.50238222409375*^9, 3.502715555453125*^9, 3.515830811953125*^9, 
  3.597494593253622*^9, 3.597688097318179*^9, 3.597742477249872*^9, 
  3.597832292837014*^9, 3.5979273481536913`*^9, 3.602769229596324*^9, 
  3.603875564527069*^9, 3.6039611459053507`*^9, 3.604045009847269*^9, 
  3.6046508639418573`*^9}]
}, Open  ]],

Cell[TextData[{
 "To hedge the option, I need ",
 Cell[BoxData[
  FormBox["a", TraditionalForm]]],
 " dauers and ",
 Cell[BoxData[
  FormBox["b", TraditionalForm]]],
 " L3s satisfying:"
}], "Text",
 CellChangeTimes->{{3.50193352540625*^9, 3.501933558671875*^9}}],

Cell[CellGroupData[{

Cell[BoxData[
 RowBox[{"bieq2", "=", 
  RowBox[{"{", 
   RowBox[{
    RowBox[{
     RowBox[{"a", "+", 
      RowBox[{"0", "b"}]}], "\[Equal]", "1"}], ",", 
    RowBox[{
     RowBox[{"a", "+", 
      RowBox[{"b", " ", "V"}]}], "\[Equal]", "V"}]}], "}"}]}]], "Input",
 CellChangeTimes->{{3.501933564578125*^9, 3.501933645328125*^9}}],

Cell[BoxData[
 RowBox[{"{", 
  RowBox[{
   RowBox[{"a", "\[Equal]", "1"}], ",", 
   RowBox[{
    RowBox[{"a", "+", 
     RowBox[{"b", " ", "V"}]}], "\[Equal]", "V"}]}], "}"}]], "Output",
 CellChangeTimes->{{3.501933638453125*^9, 3.501933645828125*^9}, 
   3.502118324375*^9, 3.502188167234375*^9, 3.502195618140625*^9, 
   3.50222032303125*^9, 3.502269094640625*^9, 3.502276831875*^9, 
   3.50238211678125*^9, 3.502382224125*^9, 3.50271555553125*^9, 
   3.515830812*^9, 3.597494593286614*^9, 3.597688097355836*^9, 
   3.597742477303026*^9, 3.5978322928457623`*^9, 3.597927348191854*^9, 
   3.602769229630933*^9, 3.60387556453354*^9, 3.6039611459125023`*^9, 
   3.604045009858021*^9, 3.604650863952929*^9}]
}, Open  ]],

Cell[CellGroupData[{

Cell[BoxData[
 RowBox[{
  RowBox[{"Solve", "[", 
   RowBox[{"bieq2", ",", 
    RowBox[{"{", 
     RowBox[{"a", ",", "b"}], "}"}]}], "]"}], "\[LeftDoubleBracket]", "1", 
  "\[RightDoubleBracket]"}]], "Input",
 CellChangeTimes->{{3.501933647609375*^9, 3.501933664015625*^9}}],

Cell[BoxData[
 RowBox[{"{", 
  RowBox[{
   RowBox[{"a", "\[Rule]", "1"}], ",", 
   RowBox[{"b", "\[Rule]", 
    RowBox[{"1", "-", 
     FractionBox["1", "V"]}]}]}], "}"}]], "Output",
 CellChangeTimes->{{3.5019336575625*^9, 3.5019336645625*^9}, 
   3.5021183244375*^9, 3.502188167328125*^9, 3.50219561815625*^9, 
   3.50222032490625*^9, 3.50226909471875*^9, 3.5022768328125*^9, 
   3.502382116890625*^9, 3.502382224140625*^9, 3.50271555565625*^9, 
   3.51583081203125*^9, 3.597494593324156*^9, 3.597688097385272*^9, 
   3.597742477337306*^9, 3.597832292852268*^9, 3.597927348251955*^9, 
   3.602769229692828*^9, 3.603875564539618*^9, 3.6039611459198*^9, 
   3.604045009868154*^9, 3.604650863965057*^9}]
}, Open  ]],

Cell["The value of the L2d is", "Text",
 CellChangeTimes->{{3.501933692625*^9, 3.501933723859375*^9}}],

Cell[CellGroupData[{

Cell[BoxData[
 RowBox[{
  RowBox[{"1", "+", 
   RowBox[{
    RowBox[{"(", 
     RowBox[{"1", "-", 
      FractionBox["1", "V"]}], ")"}], "p", " ", "V"}]}], "//", 
  "Simplify"}]], "Input",
 CellChangeTimes->{{3.501933747890625*^9, 3.501933790046875*^9}, {
  3.501933838296875*^9, 3.5019338389375*^9}}],

Cell[BoxData[
 RowBox[{"1", "+", 
  RowBox[{"p", " ", 
   RowBox[{"(", 
    RowBox[{
     RowBox[{"-", "1"}], "+", "V"}], ")"}]}]}]], "Output",
 CellChangeTimes->{{3.501933785609375*^9, 3.50193379040625*^9}, 
   3.501933840421875*^9, 3.502118324515625*^9, 3.502188167390625*^9, 
   3.5021956181875*^9, 3.50222032709375*^9, 3.5022690948125*^9, 
   3.502276834453125*^9, 3.50238211703125*^9, 3.502382224171875*^9, 
   3.502715555828125*^9, 3.51583081209375*^9, 3.597494593354244*^9, 
   3.597688097422943*^9, 3.597742477387055*^9, 3.597832292861155*^9, 
   3.59792734829169*^9, 3.60276922973098*^9, 3.603875564547473*^9, 
   3.603961145929049*^9, 3.604045009878848*^9, 3.604650863976297*^9}]
}, Open  ]],

Cell[TextData[{
 "If L3 value ",
 Cell[BoxData[
  FormBox[
   RowBox[{
    RowBox[{"p", "\[VeryThinSpace]", "V"}], "=", "1"}], TraditionalForm]]],
 ", then L2d value is:"
}], "Text",
 CellChangeTimes->{{3.50193386334375*^9, 3.50193393153125*^9}}],

Cell[CellGroupData[{

Cell[BoxData[
 RowBox[{
  RowBox[{
   RowBox[{"1", "+", 
    RowBox[{
     RowBox[{"(", 
      RowBox[{"1", "-", 
       FractionBox["1", "V"]}], ")"}], "p", " ", "V"}]}], "/.", 
   RowBox[{"p", "\[Rule]", 
    FractionBox["1", "V"]}]}], "//", "Simplify"}]], "Input",
 CellChangeTimes->{{3.501933747890625*^9, 3.501933790046875*^9}, {
  3.501933838296875*^9, 3.5019338389375*^9}, {3.501933935359375*^9, 
  3.5019339454375*^9}}],

Cell[BoxData[
 RowBox[{"2", "-", 
  FractionBox["1", "V"]}]], "Output",
 CellChangeTimes->{3.501933946203125*^9, 3.502118324578125*^9, 
  3.502188167453125*^9, 3.502195618203125*^9, 3.502220329359375*^9, 
  3.502269094921875*^9, 3.502276836265625*^9, 3.502382117171875*^9, 
  3.502382224203125*^9, 3.502715555984375*^9, 3.51583081215625*^9, 
  3.597494593387261*^9, 3.597688097452227*^9, 3.597742477437113*^9, 
  3.597832292872321*^9, 3.597927348342559*^9, 3.602769229763489*^9, 
  3.6038755645548143`*^9, 3.603961145937852*^9, 3.6040450098886213`*^9, 
  3.6046508639888983`*^9}]
}, Open  ]],

Cell[TextData[{
 "and this can be assigned to the worm (1) and the option ",
 Cell[BoxData[
  FormBox[
   RowBox[{"(", 
    RowBox[{"1", "-", 
     FractionBox["1", "V"]}], ")"}], TraditionalForm]]],
 ". This is sensible because the dauer and the L3 have the same value. If \
they were different, it wouldn't be obvious how to break the value down into \
the worm and the option."
}], "Text",
 CellChangeTimes->{{3.5019339620625*^9, 3.501934057953125*^9}}],

Cell["\<\
Calculations for specific examples:\
\>", "Text",
 CellChangeTimes->{{3.5979273480683107`*^9, 3.597927357312488*^9}, {
  3.597927417255199*^9, 3.59792741914322*^9}}],

Cell[CellGroupData[{

Cell[BoxData["rWT"], "Input",
 CellChangeTimes->{{3.597927504495723*^9, 3.5979275061947002`*^9}}],

Cell[BoxData[
 RowBox[{"{", 
  RowBox[{
   RowBox[{"broodSize", "\[Rule]", "327"}], ",", 
   RowBox[{"cutterSpermRate", "\[Rule]", "23.6`"}], ",", 
   RowBox[{"dauerDelay", "\[Rule]", "20.925490196078435`"}], ",", 
   RowBox[{"dauerFormation", "\[Rule]", "15.87450980392157`"}], ",", 
   RowBox[{"dauerRecovery", "\[Rule]", "14.521568627450982`"}], ",", 
   RowBox[{"dauerStage", "\[Rule]", "30.39607843137255`"}], ",", 
   RowBox[{"dauerValue", "\[Rule]", "1.`"}], ",", 
   RowBox[{"delay", "\[Rule]", "3.6830065359477135`"}], ",", 
   RowBox[{"hatchTime", "\[Rule]", "17.67843137254902`"}], ",", 
   RowBox[{"l1Molt", "\[Rule]", "32.2`"}], ",", 
   RowBox[{"l1Stage", "\[Rule]", "14.521568627450982`"}], ",", 
   RowBox[{"l1Value", "\[Rule]", "0.21929159978313387`"}], ",", 
   RowBox[{"l2dDelay", "\[Rule]", "7.576470588235296`"}], ",", 
   RowBox[{"l2dStage", "\[Rule]", "16.41568627450981`"}], ",", 
   RowBox[{"l2Molt", "\[Rule]", "41.03921568627452`"}], ",", 
   RowBox[{"l2Stage", "\[Rule]", "8.839215686274514`"}], ",", 
   RowBox[{"l2Value", "\[Rule]", "0.8523812625897468`"}], ",", 
   RowBox[{"l3Molt", "\[Rule]", "50.50980392156863`"}], ",", 
   RowBox[{"l3Stage", "\[Rule]", "9.470588235294116`"}], ",", 
   RowBox[{"l3Value", "\[Rule]", "1.2373374021090728`"}], ",", 
   RowBox[{"l4Molt", "\[Rule]", "62.505882352941185`"}], ",", 
   RowBox[{"l4Stage", "\[Rule]", "11.996078431372553`"}], ",", 
   RowBox[{"l4Value", "\[Rule]", "1.8446051005752666`"}], ",", 
   RowBox[{"layTime", "\[Rule]", "3.788235294117648`"}], ",", 
   RowBox[{"minL2dDelay", "\[Rule]", "3.1568627450980395`"}], ",", 
   RowBox[{"minL2dStage", "\[Rule]", "11.996078431372553`"}], ",", 
   RowBox[{"newDauerValue", "\[Rule]", "0.5120625158386005`"}], ",", 
   RowBox[{"progenyRate", "\[Rule]", "5.3`"}], ",", 
   RowBox[{"progenyStart", "\[Rule]", "64.4`"}], ",", 
   RowBox[{"spermRate", "\[Rule]", "66.15384615384615`"}], ",", 
   RowBox[{"yaValue", "\[Rule]", "3.058882112828679`"}], ",", 
   RowBox[{"\[Lambda]cutter", "\[Rule]", "0.02749086943476955`"}], ",", 
   RowBox[{"\[Lambda]growth", "\[Rule]", "0.06373440715401482`"}], ",", 
   RowBox[{"\[Lambda]hat", "\[Rule]", "0.042162471056824066`"}], ",", 
   RowBox[{"\[Lambda]max", "\[Rule]", "0.06750865260094746`"}], ",", 
   RowBox[{"\[Lambda]t3", "\[Rule]", "0.0655342652407138`"}]}], 
  "}"}]], "Output",
 CellChangeTimes->{3.5979275066666*^9, 3.602769229804482*^9, 
  3.603875564562881*^9, 3.6039611459490213`*^9, 3.604045009896837*^9, 
  3.604650864002736*^9}]
}, Open  ]],

Cell[CellGroupData[{

Cell[BoxData["m`l2"], "Input",
 CellChangeTimes->{{3.597927520492516*^9, 3.597927522468526*^9}}],

Cell[BoxData["m`l2"], "Output",
 CellChangeTimes->{3.5979275260334997`*^9, 3.602769229926897*^9, 
  3.603875564569356*^9, 3.60396114595574*^9, 3.604045009903717*^9, 
  3.6046508640160646`*^9}]
}, Open  ]],

Cell[BoxData[
 RowBox[{
  RowBox[{"binomTable1", "[", 
   RowBox[{"p_", ",", "v_", ",", 
    RowBox[{"l2Stage_:", "m`l2Stage"}], ",", 
    RowBox[{"l2dStage_:", "m`l2dStage"}], ",", 
    RowBox[{"\[Lambda]_:", "m`\[Lambda]"}]}], "]"}], ":=", 
  "\[IndentingNewLine]", 
  RowBox[{"Module", "[", 
   RowBox[{
    RowBox[{"{", 
     RowBox[{
     "heads", ",", "dauerRow", ",", "l2Row", ",", "l2dRow", ",", "l2Discount",
       ",", "l2dDiscount"}], "}"}], ",", "\[IndentingNewLine]", 
    RowBox[{
     RowBox[{"l2Discount", "=", 
      SuperscriptBox["\[ExponentialE]", 
       RowBox[{
        RowBox[{"-", "l2Stage"}], " ", "\[Lambda]"}]]}], ";", 
     "\[IndentingNewLine]", 
     RowBox[{"l2dDiscount", "=", 
      SuperscriptBox["\[ExponentialE]", 
       RowBox[{
        RowBox[{"-", "l2dStage"}], " ", "\[Lambda]"}]]}], ";", 
     "\[IndentingNewLine]", 
     RowBox[{"heads", "=", 
      RowBox[{"{", 
       RowBox[{
       "\"\<State\>\"", ",", "\"\<Bad\>\"", ",", "\"\<Good\>\"", ",", 
        "\"\<Mean\>\"", ",", "\"\<Bad\>\"", ",", "\"\<Good\>\"", ",", 
        "\"\<Mean\>\""}], "}"}]}], ";", "\[IndentingNewLine]", 
     RowBox[{"dauerRow", "=", 
      RowBox[{"{", 
       RowBox[{
       "\"\<dauer\>\"", ",", "1", ",", "1", ",", "1", ",", "l2dDiscount", ",",
         "l2dDiscount", ",", "l2dDiscount"}], "}"}]}], ";", 
     "\[IndentingNewLine]", 
     RowBox[{"l2Row", "=", 
      RowBox[{"{", 
       RowBox[{"\"\<L2\>\"", ",", "0", ",", "v", ",", 
        RowBox[{"p", " ", "v"}], ",", "0", ",", 
        RowBox[{"v", " ", "l2Discount"}], ",", 
        RowBox[{"p", " ", "v", " ", "l2Discount"}]}], "}"}]}], ";", 
     "\[IndentingNewLine]", 
     RowBox[{"l2dRow", "=", 
      RowBox[{"{", 
       RowBox[{"\"\<L2d\>\"", ",", "1", ",", "v", ",", 
        RowBox[{
         RowBox[{"p", " ", "v"}], "+", 
         RowBox[{"(", 
          RowBox[{"1", "-", "p"}], ")"}]}], ",", "l2dDiscount", ",", 
        RowBox[{"v", " ", "l2dDiscount"}], ",", 
        RowBox[{"l2dDiscount", 
         RowBox[{"(", 
          RowBox[{
           RowBox[{"p", " ", "v"}], "+", "1", "-", "p"}], ")"}]}]}], "}"}]}], 
     ";", "\[IndentingNewLine]", 
     RowBox[{"{", 
      RowBox[{"heads", ",", "dauerRow", ",", "l2Row", ",", "l2dRow"}], 
      "}"}]}]}], "\[IndentingNewLine]", "]"}]}]], "Input",
 CellChangeTimes->{{3.597927440201405*^9, 3.597927500926909*^9}, {
  3.597927531572609*^9, 3.5979280006936207`*^9}}],

Cell[CellGroupData[{

Cell[BoxData[
 RowBox[{"Grid", "[", 
  RowBox[{"binomTable1", "[", 
   RowBox[{"0.667", ",", "1.5", ",", "9", ",", "16"}], "]"}], "]"}]], "Input",
 CellChangeTimes->{{3.597928004171399*^9, 3.5979280562930527`*^9}, {
  3.59793092402775*^9, 3.5979310171643248`*^9}, {3.597931209312499*^9, 
  3.597931214576524*^9}}],

Cell[BoxData[
 TagBox[GridBox[{
    {"\<\"State\"\>", "\<\"Bad\"\>", "\<\"Good\"\>", "\<\"Mean\"\>", "\<\"Bad\
\"\>", "\<\"Good\"\>", "\<\"Mean\"\>"},
    {"\<\"dauer\"\>", "1", "1", "1", "0.5093603597937869`", 
     "0.5093603597937869`", "0.5093603597937869`"},
    {"\<\"L2\"\>", "0", "1.5`", "1.0005000000000002`", "0", 
     "1.0263438926359718`", "0.6845713763881933`"},
    {"\<\"L2d\"\>", "1", "1.5`", "1.3335000000000001`", "0.5093603597937869`",
      "0.7640405396906804`", "0.6792320397850149`"}
   },
   AutoDelete->False,
   GridBoxItemSize->{"Columns" -> {{Automatic}}, "Rows" -> {{Automatic}}}],
  "Grid"]], "Output",
 CellChangeTimes->{{3.597928012431675*^9, 3.5979280570500097`*^9}, {
   3.597930959207143*^9, 3.597930976638294*^9}, 3.597931017839176*^9, 
   3.59793121541714*^9, 3.602769229994131*^9, 3.6038755646660013`*^9, 
   3.6039611460193577`*^9, 3.604045009964003*^9, 3.604650864328228*^9}]
}, Open  ]],

Cell[CellGroupData[{

Cell[BoxData[
 RowBox[{"Grid", "[", 
  RowBox[{"binomTable1", "[", 
   RowBox[{"0.5", ",", "2", ",", "9", ",", "16"}], "]"}], "]"}]], "Input",
 CellChangeTimes->{{3.597928004171399*^9, 3.5979280562930527`*^9}, 
   3.597930911838825*^9}],

Cell[BoxData[
 TagBox[GridBox[{
    {"\<\"State\"\>", "\<\"Bad\"\>", "\<\"Good\"\>", "\<\"Mean\"\>", "\<\"Bad\
\"\>", "\<\"Good\"\>", "\<\"Mean\"\>"},
    {"\<\"dauer\"\>", "1", "1", "1", "0.5093603597937869`", 
     "0.5093603597937869`", "0.5093603597937869`"},
    {"\<\"L2\"\>", "0", "2", "1.`", "0", "1.3684585235146292`", 
     "0.6842292617573146`"},
    {"\<\"L2d\"\>", "1", "2", "1.5`", "0.5093603597937869`", 
     "1.0187207195875738`", "0.7640405396906804`"}
   },
   AutoDelete->False,
   GridBoxItemSize->{"Columns" -> {{Automatic}}, "Rows" -> {{Automatic}}}],
  "Grid"]], "Output",
 CellChangeTimes->{3.5979309131531067`*^9, 3.6027692300301323`*^9, 
  3.60387556467426*^9, 3.603961146025607*^9, 3.6040450099733973`*^9, 
  3.60465086434024*^9}]
}, Open  ]],

Cell[CellGroupData[{

Cell[BoxData[
 RowBox[{"Grid", "[", 
  RowBox[{"binomTable1", "[", 
   RowBox[{"0.8", ",", "1.25", ",", "9", ",", "16"}], "]"}], "]"}]], "Input",
 CellChangeTimes->{{3.597928004171399*^9, 3.597928078871862*^9}}],

Cell[BoxData[
 TagBox[GridBox[{
    {"\<\"State\"\>", "\<\"Bad\"\>", "\<\"Good\"\>", "\<\"Mean\"\>", "\<\"Bad\
\"\>", "\<\"Good\"\>", "\<\"Mean\"\>"},
    {"\<\"dauer\"\>", "1", "1", "1", "0.5093603597937869`", 
     "0.5093603597937869`", "0.5093603597937869`"},
    {"\<\"L2\"\>", "0", "1.25`", "1.`", "0", "0.8552865771966432`", 
     "0.6842292617573146`"},
    {"\<\"L2d\"\>", "1", "1.25`", "1.2`", "0.5093603597937869`", 
     "0.6367004497422336`", "0.6112324317525443`"}
   },
   AutoDelete->False,
   GridBoxItemSize->{"Columns" -> {{Automatic}}, "Rows" -> {{Automatic}}}],
  "Grid"]], "Output",
 CellChangeTimes->{3.597928079917583*^9, 3.602769230064713*^9, 
  3.603875564681971*^9, 3.60396114603437*^9, 3.6040450099826517`*^9, 
  3.604650864352908*^9}]
}, Open  ]],

Cell[CellGroupData[{

Cell[BoxData[
 RowBox[{"Grid", "[", 
  RowBox[{"binomTable1", "[", 
   RowBox[{"0.1", ",", "10", ",", "9", ",", "16"}], "]"}], "]"}]], "Input",
 CellChangeTimes->{{3.597928004171399*^9, 3.597928090305179*^9}}],

Cell[BoxData[
 TagBox[GridBox[{
    {"\<\"State\"\>", "\<\"Bad\"\>", "\<\"Good\"\>", "\<\"Mean\"\>", "\<\"Bad\
\"\>", "\<\"Good\"\>", "\<\"Mean\"\>"},
    {"\<\"dauer\"\>", "1", "1", "1", "0.5093603597937869`", 
     "0.5093603597937869`", "0.5093603597937869`"},
    {"\<\"L2\"\>", "0", "10", "1.`", "0", "6.842292617573146`", 
     "0.6842292617573146`"},
    {"\<\"L2d\"\>", "1", "10", "1.9`", "0.5093603597937869`", 
     "5.093603597937869`", "0.967784683608195`"}
   },
   AutoDelete->False,
   GridBoxItemSize->{"Columns" -> {{Automatic}}, "Rows" -> {{Automatic}}}],
  "Grid"]], "Output",
 CellChangeTimes->{3.597928090777501*^9, 3.60276923009636*^9, 
  3.603875564688817*^9, 3.603961146041409*^9, 3.604045009992141*^9, 
  3.604650864365656*^9}]
}, Open  ]]
}, Closed]],

Cell[CellGroupData[{

Cell["Variance and upside", "Section",
 CellChangeTimes->{{3.50210798215625*^9, 3.502107985578125*^9}}],

Cell["\<\
Are there any bounds that can be placed on the probability of high value \
based on variance alone? Value must be positive. I will assume here that the \
mean is 1, since that can be scaled to get results for any other mean. \
\>", "Text",
 CellChangeTimes->{{3.502107990921875*^9, 3.50210807190625*^9}}],

Cell[TextData[{
 "Let ",
 Cell[BoxData[
  FormBox[
   RowBox[{
    RowBox[{"Var", "(", "v", ")"}], "=", 
    SuperscriptBox["\[Sigma]", "2"]}], TraditionalForm]]],
 ". Divide possible results into those above ",
 Cell[BoxData[
  FormBox["b", TraditionalForm]]],
 " and those below. Let ",
 Cell[BoxData[
  FormBox[
   RowBox[{"p", "=", 
    RowBox[{"\[DoubleStruckCapitalP]", "[", 
     RowBox[{"v", ">", "b"}], "]"}]}], TraditionalForm]]],
 ", ",
 Cell[BoxData[
  FormBox[
   RowBox[{"q", "=", 
    RowBox[{"1", "-", "p"}]}], TraditionalForm]]],
 ". Now, I think I can partition the variance. Let ",
 Cell[BoxData[
  FormBox[
   RowBox[{
    RowBox[{"f", "(", "v", ")"}], 
    RowBox[{"\[DifferentialD]", "v"}]}], TraditionalForm]]],
 " be the PDF of ",
 Cell[BoxData[
  FormBox["v", TraditionalForm]]],
 ". Define ",
 Cell[BoxData[
  FormBox[
   SubscriptBox["\[Mu]", "-"], TraditionalForm]]],
 " and ",
 Cell[BoxData[
  FormBox[
   SubsuperscriptBox["\[Sigma]", "-", "2"], TraditionalForm]]],
 " as the mean and variance of ",
 Cell[BoxData[
  FormBox["v", TraditionalForm]]],
 "'s below ",
 Cell[BoxData[
  FormBox["b", TraditionalForm]]],
 ", ",
 Cell[BoxData[
  FormBox[
   SubscriptBox["\[Mu]", "+"], TraditionalForm]]],
 " and ",
 Cell[BoxData[
  FormBox[
   SubsuperscriptBox["\[Sigma]", "+", "2"], TraditionalForm]]],
 " as the mean and variance of ",
 Cell[BoxData[
  FormBox["v", TraditionalForm]]],
 "'s above ",
 Cell[BoxData[
  FormBox["b", TraditionalForm]]],
 ":"
}], "Text",
 CellChangeTimes->{{3.502108082328125*^9, 3.502108127328125*^9}, {
  3.50210832171875*^9, 3.502108434984375*^9}, {3.502109031328125*^9, 
  3.502109100921875*^9}, {3.502109132765625*^9, 3.502109165*^9}}],

Cell[TextData[{
 Cell[BoxData[
  FormBox[
   RowBox[{
    SubsuperscriptBox["\[Sigma]", "-", "2"], "=", 
    RowBox[{
     FractionBox["1", "q"], 
     RowBox[{
      SubsuperscriptBox[
       StyleBox["\[Integral]",
        FontSize->18], "0", "b"], 
      RowBox[{
       RowBox[{"f", "(", "v", ")"}], 
       SuperscriptBox[
        RowBox[{"(", 
         RowBox[{"v", "-", 
          SubscriptBox["\[Mu]", "-"]}], ")"}], "2"], 
       RowBox[{"\[DifferentialD]", "v"}]}]}]}]}], TraditionalForm]]],
 "\n",
 Cell[BoxData[
  FormBox[
   RowBox[{
    RowBox[{
     SubsuperscriptBox[
      StyleBox["\[Integral]",
       FontSize->18], "0", "b"], 
     RowBox[{
      RowBox[{"f", "(", "v", ")"}], 
      SuperscriptBox[
       RowBox[{"(", 
        RowBox[{"v", "-", 
         SubscriptBox["\[Mu]", "-"]}], ")"}], "2"], 
      RowBox[{"\[DifferentialD]", "v"}]}]}], "=", 
    RowBox[{
     RowBox[{
      SubsuperscriptBox[
       StyleBox["\[Integral]",
        FontSize->18], "0", "b"], 
      RowBox[{
       RowBox[{"f", "(", "v", ")"}], 
       SuperscriptBox["v", "2"], 
       RowBox[{"\[DifferentialD]", "v"}]}]}], "-", 
     RowBox[{
      SubsuperscriptBox[
       StyleBox["\[Integral]",
        FontSize->18], "0", "b"], 
      RowBox[{"2", 
       RowBox[{"f", "(", "v", ")"}], "v", "\[InvisibleSpace]", 
       SubscriptBox["\[Mu]", "-"], 
       RowBox[{"\[DifferentialD]", "v"}]}]}], "+", 
     RowBox[{
      SubsuperscriptBox[
       StyleBox["\[Integral]",
        FontSize->18], "0", "b"], 
      RowBox[{
       RowBox[{"f", "(", "v", ")"}], 
       SubsuperscriptBox["\[Mu]", "-", "2"], 
       RowBox[{"\[DifferentialD]", "v"}]}]}]}]}], TraditionalForm]]],
 "\n",
 Cell[BoxData[
  FormBox[
   RowBox[{"=", 
    RowBox[{
     RowBox[{
      SubsuperscriptBox[
       StyleBox["\[Integral]",
        FontSize->18], "0", "b"], 
      RowBox[{
       RowBox[{"f", "(", "v", ")"}], 
       SuperscriptBox["v", "2"], 
       RowBox[{"\[DifferentialD]", "v"}]}]}], "-", 
     RowBox[{"2", 
      SubscriptBox["\[Mu]", "-"], 
      RowBox[{
       SubsuperscriptBox["\[Integral]", "0", "b"], 
       RowBox[{
        RowBox[{"f", "(", "v", ")"}], "v", "\[InvisibleSpace]", 
        RowBox[{"\[DifferentialD]", "v"}]}]}]}], "+", 
     RowBox[{
      SubsuperscriptBox["\[Mu]", "-", "2"], 
      RowBox[{
       SubsuperscriptBox[
        StyleBox["\[Integral]",
         FontSize->18], "0", "b"], 
       RowBox[{
        RowBox[{"f", "(", "v", ")"}], 
        RowBox[{"\[DifferentialD]", "v"}]}]}]}]}]}], TraditionalForm]]],
 "\n",
 Cell[BoxData[
  FormBox[
   RowBox[{"=", 
    RowBox[{
     RowBox[{
      SubsuperscriptBox[
       StyleBox["\[Integral]",
        FontSize->18], "0", "b"], 
      RowBox[{
       RowBox[{"f", "(", "v", ")"}], 
       SuperscriptBox["v", "2"], 
       RowBox[{"\[DifferentialD]", "v"}]}]}], "-", 
     RowBox[{"2", "q", "\[InvisibleSpace]", 
      SubsuperscriptBox["\[Mu]", "-", "2"]}], "+", 
     RowBox[{"q", "\[InvisibleSpace]", 
      SubsuperscriptBox["\[Mu]", "-", "2"]}]}]}], TraditionalForm]]],
 "\n",
 Cell[BoxData[
  FormBox[
   RowBox[{"=", 
    RowBox[{
     RowBox[{
      SubsuperscriptBox[
       StyleBox["\[Integral]",
        FontSize->18], "0", "b"], 
      RowBox[{
       RowBox[{"f", "(", "v", ")"}], 
       SuperscriptBox["v", "2"], 
       RowBox[{"\[DifferentialD]", "v"}]}]}], "-", 
     RowBox[{"q", "\[InvisibleSpace]", 
      SubsuperscriptBox["\[Mu]", "-", "2"]}]}]}], TraditionalForm]]],
 "\n",
 Cell[BoxData[
  FormBox[
   RowBox[{
    SubsuperscriptBox["\[Sigma]", "-", "2"], "=", 
    RowBox[{
     RowBox[{
      FractionBox["1", "q"], 
      RowBox[{
       SubsuperscriptBox[
        StyleBox["\[Integral]",
         FontSize->18], "0", "b"], 
       RowBox[{
        RowBox[{"f", "(", "v", ")"}], 
        SuperscriptBox["v", "2"], 
        RowBox[{"\[DifferentialD]", "v"}]}]}]}], "-", 
     SubsuperscriptBox["\[Mu]", "-", "2"]}]}], TraditionalForm]]]
}], "Text",
 CellChangeTimes->{{3.502108438890625*^9, 3.502108514921875*^9}, {
  3.50210858140625*^9, 3.502109064625*^9}, {3.5021091720625*^9, 
  3.502109173390625*^9}}],

Cell["Likewise:", "Text",
 CellChangeTimes->{{3.5021092101875*^9, 3.502109211984375*^9}}],

Cell[TextData[{
 Cell[BoxData[
  FormBox[
   RowBox[{
    SubsuperscriptBox["\[Sigma]", "+", "2"], "=", 
    RowBox[{
     RowBox[{
      FractionBox["1", "p"], 
      RowBox[{
       SubsuperscriptBox[
        StyleBox["\[Integral]",
         FontSize->18], "b", "\[Infinity]"], 
       RowBox[{
        RowBox[{"f", "(", "v", ")"}], 
        SuperscriptBox["v", "2"], 
        RowBox[{"\[DifferentialD]", "v"}]}]}]}], "-", 
     SubsuperscriptBox["\[Mu]", "+", "2"]}]}], TraditionalForm]]],
 "."
}], "Text",
 CellChangeTimes->{{3.502109215546875*^9, 3.502109254421875*^9}}],

Cell["Then:", "Text",
 CellChangeTimes->{{3.502109272046875*^9, 3.50210927334375*^9}}],

Cell[TextData[{
 Cell[BoxData[
  FormBox[
   RowBox[{
    SuperscriptBox["\[Sigma]", "2"], "=", 
    RowBox[{
     RowBox[{
      SubsuperscriptBox[
       StyleBox["\[Integral]",
        FontSize->18], "0", "\[Infinity]"], 
      RowBox[{
       RowBox[{"f", "(", "v", ")"}], 
       SuperscriptBox["v", "2"], 
       RowBox[{"\[DifferentialD]", "v"}]}]}], "-", "1"}]}], TraditionalForm]]],
 "\n",
 Cell[BoxData[
  FormBox[
   RowBox[{"=", 
    RowBox[{
     RowBox[{
      SubsuperscriptBox[
       StyleBox["\[Integral]",
        FontSize->18], "0", "b"], 
      RowBox[{
       RowBox[{"f", "(", "v", ")"}], 
       SuperscriptBox["v", "2"], 
       RowBox[{"\[DifferentialD]", "v"}]}]}], "+", 
     RowBox[{
      SubsuperscriptBox[
       StyleBox["\[Integral]",
        FontSize->18], "b", "\[Infinity]"], 
      RowBox[{
       RowBox[{"f", "(", "v", ")"}], 
       SuperscriptBox["v", "2"], 
       RowBox[{"\[DifferentialD]", "v"}]}]}], "-", "1"}]}], TraditionalForm]]],
 "\n",
 Cell[BoxData[
  FormBox[
   RowBox[{"=", 
    RowBox[{
     RowBox[{"q", "(", 
      RowBox[{
       SubsuperscriptBox["\[Sigma]", "-", "2"], "+", 
       SubsuperscriptBox["\[Mu]", "-", "2"]}], ")"}], "+", 
     RowBox[{"p", "(", 
      RowBox[{
       SubsuperscriptBox["\[Sigma]", "+", "2"], "+", 
       SubsuperscriptBox["\[Mu]", "+", "2"]}], ")"}], "-", "1"}]}], 
   TraditionalForm]]],
 "\n",
 Cell[BoxData[
  FormBox[
   RowBox[{"=", 
    RowBox[{
     RowBox[{"q", "\[InvisibleSpace]", 
      SubsuperscriptBox["\[Sigma]", "-", "2"]}], "+", 
     RowBox[{"q", "\[InvisibleSpace]", 
      SubsuperscriptBox["\[Mu]", "-", "2"]}], "+", 
     RowBox[{"p", "\[InvisibleSpace]", 
      SubsuperscriptBox["\[Sigma]", "+", "2"]}], "+", 
     RowBox[{"p", "\[InvisibleSpace]", 
      SubsuperscriptBox["\[Mu]", "+", "2"]}], "-", "1"}]}], TraditionalForm]]]
}], "Text",
 CellChangeTimes->{{3.502109176234375*^9, 3.50210918596875*^9}, {
  3.50210928425*^9, 3.5021094815625*^9}, {3.502110026984375*^9, 
  3.502110027875*^9}}],

Cell[TextData[{
 Cell[BoxData[
  FormBox[
   RowBox[{
    RowBox[{
     SuperscriptBox[
      RowBox[{"p", "(", 
       RowBox[{
        SubscriptBox["\[Mu]", "+"], "-", "1"}], ")"}], "2"], "+", 
     SuperscriptBox[
      RowBox[{"q", "(", 
       RowBox[{
        SubscriptBox["\[Mu]", "-"], "-", "1"}], ")"}], "2"]}], "=", 
    RowBox[{
     RowBox[{"p", "\[InvisibleSpace]", 
      SubsuperscriptBox["\[Mu]", "+", "2"]}], "-", 
     RowBox[{"2", "p", "\[InvisibleSpace]", 
      SubscriptBox["\[Mu]", "+"]}], "+", "p", "+", 
     RowBox[{"q", "\[InvisibleSpace]", 
      SubsuperscriptBox["\[Mu]", "-", "2"]}], "-", 
     RowBox[{"2", "q", "\[InvisibleSpace]", 
      SubscriptBox["\[Mu]", "-"]}], "+", "q"}]}], TraditionalForm]]],
 "\n",
 Cell[BoxData[
  FormBox[
   RowBox[{"=", 
    RowBox[{
     RowBox[{"p", "\[InvisibleSpace]", 
      SubsuperscriptBox["\[Mu]", "+", "2"]}], "+", 
     RowBox[{"q", "\[InvisibleSpace]", 
      SubsuperscriptBox["\[Mu]", "-", "2"]}], "-", 
     RowBox[{"2", 
      RowBox[{"(", 
       RowBox[{
        RowBox[{"p", "\[InvisibleSpace]", 
         SubscriptBox["\[Mu]", "+"]}], "+", 
        RowBox[{"q", "\[InvisibleSpace]", 
         SubscriptBox["\[Mu]", "-"]}]}], ")"}]}], "+", "p", "+", "q"}]}], 
   TraditionalForm]]]
}], "Text",
 CellChangeTimes->{{3.50210965834375*^9, 3.502109715625*^9}, {
  3.50210977353125*^9, 3.502109918859375*^9}}],

Cell[TextData[{
 "Now, ",
 Cell[BoxData[
  FormBox[
   RowBox[{
    RowBox[{"p", "+", "q"}], "=", "1"}], TraditionalForm]]],
 ", and ",
 Cell[BoxData[
  FormBox[
   RowBox[{
    RowBox[{"(", 
     RowBox[{
      RowBox[{"p", "\[InvisibleSpace]", 
       SubscriptBox["\[Mu]", "+"]}], "+", 
      RowBox[{"q", "\[InvisibleSpace]", 
       SubscriptBox["\[Mu]", "-"]}]}], ")"}], "=", 
    RowBox[{"\[Mu]", "=", "1"}]}], TraditionalForm]]],
 ". So,"
}], "Text",
 CellChangeTimes->{{3.502109935296875*^9, 3.502109977109375*^9}}],

Cell[TextData[{
 Cell[BoxData[
  FormBox[
   RowBox[{
    RowBox[{
     SuperscriptBox[
      RowBox[{"p", "(", 
       RowBox[{
        SubscriptBox["\[Mu]", "+"], "-", "1"}], ")"}], "2"], "+", 
     SuperscriptBox[
      RowBox[{"q", "(", 
       RowBox[{
        SubscriptBox["\[Mu]", "-"], "-", "1"}], ")"}], "2"]}], "=", 
    RowBox[{
     RowBox[{"p", "\[InvisibleSpace]", 
      SubsuperscriptBox["\[Mu]", "+", "2"]}], "+", 
     RowBox[{"q", "\[InvisibleSpace]", 
      SubsuperscriptBox["\[Mu]", "-", "2"]}], "-", 
     RowBox[{"2", "\[Times]", "1"}], "+", "1"}]}], TraditionalForm]]],
 "\n",
 Cell[BoxData[
  FormBox[
   RowBox[{"=", 
    RowBox[{
     RowBox[{"p", "\[InvisibleSpace]", 
      SubsuperscriptBox["\[Mu]", "+", "2"]}], "+", 
     RowBox[{"q", "\[InvisibleSpace]", 
      SubsuperscriptBox["\[Mu]", "-", "2"]}], "-", "1"}]}], TraditionalForm]]]
}], "Text",
 CellChangeTimes->{{3.502109959875*^9, 3.502110005328125*^9}}],

Cell["So, finally, ", "Text",
 CellChangeTimes->{{3.50211003315625*^9, 3.5021100364375*^9}}],

Cell[TextData[{
 Cell[BoxData[
  FormBox[
   RowBox[{
    SuperscriptBox["\[Sigma]", "2"], "=", 
    RowBox[{
     RowBox[{"p", "\[InvisibleSpace]", 
      SubsuperscriptBox["\[Sigma]", "+", "2"]}], "+", 
     RowBox[{"q", "\[InvisibleSpace]", 
      SubsuperscriptBox["\[Sigma]", "-", "2"]}], "+", 
     SuperscriptBox[
      RowBox[{"p", "(", 
       RowBox[{
        SubscriptBox["\[Mu]", "+"], "-", "1"}], ")"}], "2"], "+", 
     SuperscriptBox[
      RowBox[{"q", "(", 
       RowBox[{
        SubscriptBox["\[Mu]", "-"], "-", "1"}], ")"}], "2"]}]}], 
   TraditionalForm]]],
 "."
}], "Text",
 CellChangeTimes->{{3.502110042734375*^9, 3.502110115140625*^9}}],

Cell[TextData[{
 Cell[BoxData[
  FormBox[
   RowBox[{
    SubsuperscriptBox["\[Sigma]", "-", "2"], "\[LessEqual]", 
    FractionBox[
     SuperscriptBox["b", "2"], "4"]}], TraditionalForm]]],
 ". But there's no limit to how big ",
 Cell[BoxData[
  FormBox[
   SubsuperscriptBox["\[Sigma]", "+", "2"], TraditionalForm]]],
 " can get, even while keeping ",
 Cell[BoxData[
  FormBox[
   SubscriptBox["\[Mu]", "+"], TraditionalForm]]],
 " as close to ",
 Cell[BoxData[
  FormBox["b", TraditionalForm]]],
 " as I like. So I guess there's no limit on how small ",
 Cell[BoxData[
  FormBox["p", TraditionalForm]]],
 " can get. Rats."
}], "Text",
 CellChangeTimes->{{3.50211012978125*^9, 3.50211015525*^9}, {
  3.502110193125*^9, 3.5021103178125*^9}, {3.502110349796875*^9, 
  3.502110360203125*^9}}],

Cell[TextData[{
 "But I do have another constraint: ",
 Cell[BoxData[
  FormBox[
   RowBox[{
    RowBox[{"(", 
     RowBox[{
      RowBox[{"p", "\[InvisibleSpace]", 
       SubscriptBox["\[Mu]", "+"]}], "+", 
      RowBox[{"q", "\[InvisibleSpace]", 
       SubscriptBox["\[Mu]", "-"]}]}], ")"}], "=", "1"}], TraditionalForm]]],
 ". Let's suppose that ",
 Cell[BoxData[
  FormBox["v", TraditionalForm]]],
 " is distributed so as to maximize ",
 Cell[BoxData[
  FormBox[
   SubsuperscriptBox["\[Sigma]", "-", "2"], TraditionalForm]]],
 ". That'll be ",
 Cell[BoxData[
  FormBox["b", TraditionalForm]]],
 " with probability ",
 Cell[BoxData[
  FormBox[
   FractionBox[
    SubscriptBox["\[Mu]", "-"], "b"], TraditionalForm]]],
 ", 0 with probability ",
 Cell[BoxData[
  FormBox[
   RowBox[{"1", "-", 
    FractionBox[
     SubscriptBox["\[Mu]", "-"], "b"]}], TraditionalForm]]],
 ":"
}], "Text",
 CellChangeTimes->{{3.502110809875*^9, 3.50211083196875*^9}, {
  3.502110871875*^9, 3.502111148609375*^9}}],

Cell[TextData[{
 Cell[BoxData[
  FormBox[
   RowBox[{
    SubsuperscriptBox["\[Sigma]", "-", "2"], "=", 
    RowBox[{
     RowBox[{
      RowBox[{"(", 
       RowBox[{"1", "-", 
        FractionBox[
         SubscriptBox["\[Mu]", "-"], "b"]}], ")"}], 
      SuperscriptBox[
       RowBox[{"(", 
        FractionBox[
         SubscriptBox["\[Mu]", "-"], "b"], ")"}], "2"]}], "+", 
     RowBox[{
      FractionBox[
       SubscriptBox["\[Mu]", "-"], "b"], 
      SuperscriptBox[
       RowBox[{"(", 
        RowBox[{"1", "-", 
         FractionBox[
          SubscriptBox["\[Mu]", "-"], "b"]}], ")"}], "2"]}]}]}], 
   TraditionalForm]]],
 "\n",
 Cell[BoxData[
  FormBox[
   RowBox[{"=", 
    RowBox[{
     RowBox[{"(", 
      RowBox[{"1", "-", 
       FractionBox[
        SubscriptBox["\[Mu]", "-"], "b"]}], ")"}], 
     RowBox[{"(", 
      FractionBox[
       SubscriptBox["\[Mu]", "-"], "b"], ")"}], 
     RowBox[{"(", 
      RowBox[{
       RowBox[{"(", 
        FractionBox[
         SubscriptBox["\[Mu]", "-"], "b"], ")"}], "+", 
       RowBox[{"(", 
        RowBox[{"1", "-", 
         FractionBox[
          SubscriptBox["\[Mu]", "-"], "b"]}], ")"}]}], ")"}]}]}], 
   TraditionalForm]]],
 "\n",
 Cell[BoxData[
  FormBox[
   RowBox[{"=", 
    RowBox[{
     RowBox[{"(", 
      RowBox[{"1", "-", 
       FractionBox[
        SubscriptBox["\[Mu]", "-"], "b"]}], ")"}], 
     RowBox[{"(", 
      FractionBox[
       SubscriptBox["\[Mu]", "-"], "b"], ")"}]}]}], TraditionalForm]]],
 "."
}], "Text",
 CellChangeTimes->{{3.502111150265625*^9, 3.502111238296875*^9}}],

Cell[TextData[{
 "Nope, still no dice. I can have ",
 Cell[BoxData[
  FormBox[
   RowBox[{"p", "=", "\[Delta]"}], TraditionalForm]]],
 ", ",
 Cell[BoxData[
  FormBox[
   RowBox[{
    SubscriptBox["\[Mu]", "+"], "=", 
    RowBox[{"b", "+", "\[Epsilon]"}]}], TraditionalForm]]],
 ", for \[Delta] and \[Epsilon] as small as I like, and still make things \
work out by making ",
 Cell[BoxData[
  FormBox[
   SubscriptBox["\[Mu]", "-"], TraditionalForm]]],
 " as close to 1 as necessary and ",
 Cell[BoxData[
  FormBox[
   SubsuperscriptBox["\[Sigma]", "+", "2"], TraditionalForm]]],
 " as big as necessary. There's an ",
 StyleBox["upper",
  FontSlant->"Italic"],
 " bound\[LongDash]I can't have ",
 Cell[BoxData[
  FormBox[
   RowBox[{
    RowBox[{"p", "\[InvisibleSpace]", "b"}], ">", "1"}], TraditionalForm]]],
 "\[LongDash]but no lower bound. The only thing I can set a lower bound on is \
",
 Cell[BoxData[
  FormBox[
   SubsuperscriptBox["\[Sigma]", "+", "2"], TraditionalForm]]],
 ", but that's obvious, and has no direct selective significance. "
}], "Text",
 CellChangeTimes->{{3.50211146953125*^9, 3.502111558015625*^9}, {
  3.502111589515625*^9, 3.502111715859375*^9}, {3.50211315559375*^9, 
  3.50211317153125*^9}, {3.502113300546875*^9, 3.502113333125*^9}, {
  3.502115789390625*^9, 3.502115791265625*^9}}]
}, Closed]],

Cell[CellGroupData[{

Cell["Black-Scholes model", "Section",
 CellChangeTimes->{{3.501680147265625*^9, 3.5016801574375*^9}, {
  3.50168297303125*^9, 3.5016829756875*^9}}],

Cell[CellGroupData[{

Cell["Formulas", "Subsection",
 CellChangeTimes->{{3.501932715296875*^9, 3.50193271825*^9}}],

Cell[CellGroupData[{

Cell[BoxData[
 RowBox[{"wormOptionsDir", "=", 
  "\"\<H:\\\\science\\\\worm_options\>\""}]], "Input",
 CellChangeTimes->{{3.5016830536875*^9, 3.501683057140625*^9}}],

Cell[BoxData["\<\"H:\\\\science\\\\worm_options\"\>"], "Output",
 CellChangeTimes->{3.501683060421875*^9, 3.50168342015625*^9, 
  3.501683684515625*^9, 3.501699735546875*^9, 3.501700593296875*^9, 
  3.50170068790625*^9, 3.501700925625*^9, 3.5018430393125*^9, 
  3.5019261426875*^9, 3.502118324609375*^9, 3.50218816746875*^9, 
  3.50219561821875*^9, 3.50222034325*^9, 3.50226909503125*^9, 
  3.502276843328125*^9, 3.502382117359375*^9, 3.50238222421875*^9, 
  3.502715556015625*^9, 3.51583081221875*^9, 3.597494593426387*^9, 
  3.5976880975681334`*^9, 3.597742477487136*^9, 3.5978322928830643`*^9, 
  3.597927348436944*^9, 3.6027692301337767`*^9, 3.603875564697966*^9, 
  3.6039611460489597`*^9, 3.604045010002324*^9, 3.604650864379394*^9}]
}, Open  ]],

Cell[BoxData[
 RowBox[{
  RowBox[{"AppendTo", "[", 
   RowBox[{"$Path", ",", "wormOptionsDir"}], "]"}], ";"}]], "Input",
 CellChangeTimes->{{3.44966768865625*^9, 3.449667689734375*^9}, {
   3.449667931234375*^9, 3.449667947375*^9}, 3.4496682388125*^9, {
   3.501683092859375*^9, 3.501683095140625*^9}}],

Cell[CellGroupData[{

Cell[BoxData[
 RowBox[{"<<", "itoCalculus_v6.m"}]], "Input",
 CellChangeTimes->{{3.449667558953125*^9, 3.449667590703125*^9}, {
  3.449667972359375*^9, 3.4496680086875*^9}, {3.449668168453125*^9, 
  3.449668168921875*^9}, {3.45069323525*^9, 3.450693237953125*^9}, {
  3.459534923515625*^9, 3.45953492425*^9}}],

Cell[BoxData[
 RowBox[{
  StyleBox[
   RowBox[{"AddInputAlias", "::", "badnb"}], "MessageName"], 
  RowBox[{
  ":", " "}], "\<\"The second argument of \
\[NoBreak]\\!\\(AddInputAlias[\\(\\(\\(\\(\\\"itoi\\\" \[Rule] \
\\*TemplateBox[List[RowBox[List[SubsuperscriptBox[\\\"\\\\[Integral]\\\", \
\\\"\\\\[Placeholder]\\\", \\\"\\\\[Placeholder]\\\"], \
RowBox[List[\\\"\\\\[Placeholder]\\\", \\\" \\\", \
\\\"\\\\[DoubleStruckD]\\\", \\\"\\\\[VeryThinSpace]\\\", \
RowBox[Skeleton[1]]]]]]], \\\"NotationTemplateTag\\\"]\\)\\), \
$Failed\\)\\)]\\)\[NoBreak] is not a notebook object. \\!\\(\\*ButtonBox[\\\"\
\[RightSkeleton]\\\", ButtonStyle->\\\"Link\\\", ButtonFrame->None, \
ButtonData:>\\\"paclet:Notation/ref/AddInputAlias\\\", ButtonNote -> \
\\\"Notation`AddInputAlias::badnb\\\"]\\)\"\>"}]], "Message", "MSG",
 CellChangeTimes->{3.60387556488701*^9, 3.603961146240251*^9, 
  3.604045010261777*^9, 3.6046508646359663`*^9}],

Cell[BoxData[
 RowBox[{
  StyleBox[
   RowBox[{"Options", "::", "optnf"}], "MessageName"], 
  RowBox[{
  ":", " "}], "\<\"\[NoBreak]\\!\\(InputAliases\\)\[NoBreak] is not a known \
option for \[NoBreak]\\!\\($Failed\\)\[NoBreak]. \\!\\(\\*ButtonBox[\\\"\
\[RightSkeleton]\\\", ButtonStyle->\\\"Link\\\", ButtonFrame->None, \
ButtonData:>\\\"paclet:ref/message/Options/optnf\\\", ButtonNote -> \
\\\"Options::optnf\\\"]\\)\"\>"}]], "Message", "MSG",
 CellChangeTimes->{3.60387556488701*^9, 3.603961146240251*^9, 
  3.604045010261777*^9, 3.6046508647275667`*^9}],

Cell[BoxData[
 RowBox[{
  StyleBox[
   RowBox[{"Part", "::", "partw"}], "MessageName"], 
  RowBox[{
  ":", " "}], "\<\"Part \[NoBreak]\\!\\(1\\)\[NoBreak] of \
\[NoBreak]\\!\\({}\\)\[NoBreak] does not exist. \\!\\(\\*ButtonBox[\\\"\
\[RightSkeleton]\\\", ButtonStyle->\\\"Link\\\", ButtonFrame->None, \
ButtonData:>\\\"paclet:ref/message/General/partw\\\", ButtonNote -> \
\\\"Part::partw\\\"]\\)\"\>"}]], "Message", "MSG",
 CellChangeTimes->{3.60387556488701*^9, 3.603961146240251*^9, 
  3.604045010261777*^9, 3.604650864777212*^9}],

Cell[BoxData[
 RowBox[{
  StyleBox[
   RowBox[{"Join", "::", "heads"}], "MessageName"], 
  RowBox[{
  ":", " "}], "\<\"Heads \[NoBreak]\\!\\(Part\\)\[NoBreak] and \
\[NoBreak]\\!\\(List\\)\[NoBreak] at positions \[NoBreak]\\!\\(1\\)\[NoBreak] \
and \[NoBreak]\\!\\(2\\)\[NoBreak] are expected to be the same. \
\\!\\(\\*ButtonBox[\\\"\[RightSkeleton]\\\", ButtonStyle->\\\"Link\\\", \
ButtonFrame->None, ButtonData:>\\\"paclet:ref/message/General/heads\\\", \
ButtonNote -> \\\"Join::heads\\\"]\\)\"\>"}]], "Message", "MSG",
 CellChangeTimes->{3.60387556488701*^9, 3.603961146240251*^9, 
  3.604045010261777*^9, 3.604650864834635*^9}],

Cell[BoxData[
 RowBox[{
  StyleBox[
   RowBox[{"SetOptions", "::", "optnf"}], "MessageName"], 
  RowBox[{
  ":", " "}], "\<\"\[NoBreak]\\!\\(InputAliases\\)\[NoBreak] is not a known \
option for \[NoBreak]\\!\\($Failed\\)\[NoBreak]. \\!\\(\\*ButtonBox[\\\"\
\[RightSkeleton]\\\", ButtonStyle->\\\"Link\\\", ButtonFrame->None, \
ButtonData:>\\\"paclet:ref/message/SetOptions/optnf\\\", ButtonNote -> \
\\\"SetOptions::optnf\\\"]\\)\"\>"}]], "Message", "MSG",
 CellChangeTimes->{3.60387556488701*^9, 3.603961146240251*^9, 
  3.604045010261777*^9, 3.604650864868126*^9}],

Cell[BoxData[
 RowBox[{
  StyleBox[
   RowBox[{"Options", "::", "optnf"}], "MessageName"], 
  RowBox[{
  ":", " "}], "\<\"\[NoBreak]\\!\\(InputAliases\\)\[NoBreak] is not a known \
option for \[NoBreak]\\!\\($Failed\\)\[NoBreak]. \\!\\(\\*ButtonBox[\\\"\
\[RightSkeleton]\\\", ButtonStyle->\\\"Link\\\", ButtonFrame->None, \
ButtonData:>\\\"paclet:ref/message/Options/optnf\\\", ButtonNote -> \
\\\"Options::optnf\\\"]\\)\"\>"}]], "Message", "MSG",
 CellChangeTimes->{3.60387556488701*^9, 3.603961146240251*^9, 
  3.604045010261777*^9, 3.6046508649181833`*^9}],

Cell[BoxData[
 RowBox[{
  StyleBox[
   RowBox[{"Part", "::", "partw"}], "MessageName"], 
  RowBox[{
  ":", " "}], "\<\"Part \[NoBreak]\\!\\(1\\)\[NoBreak] of \
\[NoBreak]\\!\\({}\\)\[NoBreak] does not exist. \\!\\(\\*ButtonBox[\\\"\
\[RightSkeleton]\\\", ButtonStyle->\\\"Link\\\", ButtonFrame->None, \
ButtonData:>\\\"paclet:ref/message/General/partw\\\", ButtonNote -> \
\\\"Part::partw\\\"]\\)\"\>"}]], "Message", "MSG",
 CellChangeTimes->{3.60387556488701*^9, 3.603961146240251*^9, 
  3.604045010261777*^9, 3.604650864968792*^9}],

Cell[BoxData[
 RowBox[{
  StyleBox[
   RowBox[{"Join", "::", "heads"}], "MessageName"], 
  RowBox[{
  ":", " "}], "\<\"Heads \[NoBreak]\\!\\(Part\\)\[NoBreak] and \
\[NoBreak]\\!\\(List\\)\[NoBreak] at positions \[NoBreak]\\!\\(1\\)\[NoBreak] \
and \[NoBreak]\\!\\(2\\)\[NoBreak] are expected to be the same. \
\\!\\(\\*ButtonBox[\\\"\[RightSkeleton]\\\", ButtonStyle->\\\"Link\\\", \
ButtonFrame->None, ButtonData:>\\\"paclet:ref/message/General/heads\\\", \
ButtonNote -> \\\"Join::heads\\\"]\\)\"\>"}]], "Message", "MSG",
 CellChangeTimes->{3.60387556488701*^9, 3.603961146240251*^9, 
  3.604045010261777*^9, 3.604650865021585*^9}],

Cell[BoxData[
 RowBox[{
  StyleBox[
   RowBox[{"SetOptions", "::", "optnf"}], "MessageName"], 
  RowBox[{
  ":", " "}], "\<\"\[NoBreak]\\!\\(InputAliases\\)\[NoBreak] is not a known \
option for \[NoBreak]\\!\\($Failed\\)\[NoBreak]. \\!\\(\\*ButtonBox[\\\"\
\[RightSkeleton]\\\", ButtonStyle->\\\"Link\\\", ButtonFrame->None, \
ButtonData:>\\\"paclet:ref/message/SetOptions/optnf\\\", ButtonNote -> \
\\\"SetOptions::optnf\\\"]\\)\"\>"}]], "Message", "MSG",
 CellChangeTimes->{3.60387556488701*^9, 3.603961146240251*^9, 
  3.604045010261777*^9, 3.604650865050291*^9}],

Cell[BoxData[
 RowBox[{
  StyleBox[
   RowBox[{"Options", "::", "optnf"}], "MessageName"], 
  RowBox[{
  ":", " "}], "\<\"\[NoBreak]\\!\\(InputAliases\\)\[NoBreak] is not a known \
option for \[NoBreak]\\!\\($Failed\\)\[NoBreak]. \\!\\(\\*ButtonBox[\\\"\
\[RightSkeleton]\\\", ButtonStyle->\\\"Link\\\", ButtonFrame->None, \
ButtonData:>\\\"paclet:ref/message/Options/optnf\\\", ButtonNote -> \
\\\"Options::optnf\\\"]\\)\"\>"}]], "Message", "MSG",
 CellChangeTimes->{3.60387556488701*^9, 3.603961146240251*^9, 
  3.604045010261777*^9, 3.604650865149026*^9}],

Cell[BoxData[
 RowBox[{
  StyleBox[
   RowBox[{"General", "::", "stop"}], "MessageName"], 
  RowBox[{
  ":", " "}], "\<\"Further output of \[NoBreak]\\!\\(\\*StyleBox[\\(Options \
:: optnf\\), \\\"MessageName\\\"]\\)\[NoBreak] will be suppressed during this \
calculation. \\!\\(\\*ButtonBox[\\\"\[RightSkeleton]\\\", \
ButtonStyle->\\\"Link\\\", ButtonFrame->None, \
ButtonData:>\\\"paclet:ref/message/General/stop\\\", ButtonNote -> \
\\\"General::stop\\\"]\\)\"\>"}]], "Message", "MSG",
 CellChangeTimes->{3.60387556488701*^9, 3.603961146240251*^9, 
  3.604045010261777*^9, 3.604650865177677*^9}],

Cell[BoxData[
 RowBox[{
  StyleBox[
   RowBox[{"Part", "::", "partw"}], "MessageName"], 
  RowBox[{
  ":", " "}], "\<\"Part \[NoBreak]\\!\\(1\\)\[NoBreak] of \
\[NoBreak]\\!\\({}\\)\[NoBreak] does not exist. \\!\\(\\*ButtonBox[\\\"\
\[RightSkeleton]\\\", ButtonStyle->\\\"Link\\\", ButtonFrame->None, \
ButtonData:>\\\"paclet:ref/message/General/partw\\\", ButtonNote -> \
\\\"Part::partw\\\"]\\)\"\>"}]], "Message", "MSG",
 CellChangeTimes->{3.60387556488701*^9, 3.603961146240251*^9, 
  3.604045010261777*^9, 3.604650865232848*^9}],

Cell[BoxData[
 RowBox[{
  StyleBox[
   RowBox[{"General", "::", "stop"}], "MessageName"], 
  RowBox[{
  ":", " "}], "\<\"Further output of \[NoBreak]\\!\\(\\*StyleBox[\\(Part :: \
partw\\), \\\"MessageName\\\"]\\)\[NoBreak] will be suppressed during this \
calculation. \\!\\(\\*ButtonBox[\\\"\[RightSkeleton]\\\", \
ButtonStyle->\\\"Link\\\", ButtonFrame->None, \
ButtonData:>\\\"paclet:ref/message/General/stop\\\", ButtonNote -> \
\\\"General::stop\\\"]\\)\"\>"}]], "Message", "MSG",
 CellChangeTimes->{3.60387556488701*^9, 3.603961146240251*^9, 
  3.604045010261777*^9, 3.604650865266048*^9}],

Cell[BoxData[
 RowBox[{
  StyleBox[
   RowBox[{"Join", "::", "heads"}], "MessageName"], 
  RowBox[{
  ":", " "}], "\<\"Heads \[NoBreak]\\!\\(Part\\)\[NoBreak] and \
\[NoBreak]\\!\\(List\\)\[NoBreak] at positions \[NoBreak]\\!\\(1\\)\[NoBreak] \
and \[NoBreak]\\!\\(2\\)\[NoBreak] are expected to be the same. \
\\!\\(\\*ButtonBox[\\\"\[RightSkeleton]\\\", ButtonStyle->\\\"Link\\\", \
ButtonFrame->None, ButtonData:>\\\"paclet:ref/message/General/heads\\\", \
ButtonNote -> \\\"Join::heads\\\"]\\)\"\>"}]], "Message", "MSG",
 CellChangeTimes->{3.60387556488701*^9, 3.603961146240251*^9, 
  3.604045010261777*^9, 3.604650865318931*^9}],

Cell[BoxData[
 RowBox[{
  StyleBox[
   RowBox[{"General", "::", "stop"}], "MessageName"], 
  RowBox[{
  ":", " "}], "\<\"Further output of \[NoBreak]\\!\\(\\*StyleBox[\\(Join :: \
heads\\), \\\"MessageName\\\"]\\)\[NoBreak] will be suppressed during this \
calculation. \\!\\(\\*ButtonBox[\\\"\[RightSkeleton]\\\", \
ButtonStyle->\\\"Link\\\", ButtonFrame->None, \
ButtonData:>\\\"paclet:ref/message/General/stop\\\", ButtonNote -> \
\\\"General::stop\\\"]\\)\"\>"}]], "Message", "MSG",
 CellChangeTimes->{3.60387556488701*^9, 3.603961146240251*^9, 
  3.604045010261777*^9, 3.604650865349844*^9}],

Cell[BoxData[
 RowBox[{
  StyleBox[
   RowBox[{"SetOptions", "::", "optnf"}], "MessageName"], 
  RowBox[{
  ":", " "}], "\<\"\[NoBreak]\\!\\(InputAliases\\)\[NoBreak] is not a known \
option for \[NoBreak]\\!\\($Failed\\)\[NoBreak]. \\!\\(\\*ButtonBox[\\\"\
\[RightSkeleton]\\\", ButtonStyle->\\\"Link\\\", ButtonFrame->None, \
ButtonData:>\\\"paclet:ref/message/SetOptions/optnf\\\", ButtonNote -> \
\\\"SetOptions::optnf\\\"]\\)\"\>"}]], "Message", "MSG",
 CellChangeTimes->{3.60387556488701*^9, 3.603961146240251*^9, 
  3.604045010261777*^9, 3.604650865381009*^9}],

Cell[BoxData[
 RowBox[{
  StyleBox[
   RowBox[{"General", "::", "stop"}], "MessageName"], 
  RowBox[{
  ":", " "}], "\<\"Further output of \
\[NoBreak]\\!\\(\\*StyleBox[\\(SetOptions :: optnf\\), \
\\\"MessageName\\\"]\\)\[NoBreak] will be suppressed during this calculation. \
\\!\\(\\*ButtonBox[\\\"\[RightSkeleton]\\\", ButtonStyle->\\\"Link\\\", \
ButtonFrame->None, ButtonData:>\\\"paclet:ref/message/General/stop\\\", \
ButtonNote -> \\\"General::stop\\\"]\\)\"\>"}]], "Message", "MSG",
 CellChangeTimes->{3.60387556488701*^9, 3.603961146240251*^9, 
  3.604045010261777*^9, 3.604650865410282*^9}]
}, Open  ]],

Cell[CellGroupData[{

Cell[BoxData[
 RowBox[{"<<", "Shreve.m"}]], "Input",
 CellChangeTimes->{{3.451062898453125*^9, 3.451062904875*^9}}],

Cell[BoxData[
 RowBox[{
  StyleBox[
   RowBox[{"Options", "::", "optnf"}], "MessageName"], 
  RowBox[{
  ":", " "}], "\<\"\[NoBreak]\\!\\(InputAliases\\)\[NoBreak] is not a known \
option for \[NoBreak]\\!\\($Failed\\)\[NoBreak]. \\!\\(\\*ButtonBox[\\\"\
\[RightSkeleton]\\\", ButtonStyle->\\\"Link\\\", ButtonFrame->None, \
ButtonData:>\\\"paclet:ref/message/Options/optnf\\\", ButtonNote -> \
\\\"Options::optnf\\\"]\\)\"\>"}]], "Message", "MSG",
 CellChangeTimes->{3.603875565865438*^9, 3.603961147154194*^9, 
  3.604045011567052*^9, 3.604650865678986*^9}],

Cell[BoxData[
 RowBox[{
  StyleBox[
   RowBox[{"Part", "::", "partw"}], "MessageName"], 
  RowBox[{
  ":", " "}], "\<\"Part \[NoBreak]\\!\\(1\\)\[NoBreak] of \
\[NoBreak]\\!\\({}\\)\[NoBreak] does not exist. \\!\\(\\*ButtonBox[\\\"\
\[RightSkeleton]\\\", ButtonStyle->\\\"Link\\\", ButtonFrame->None, \
ButtonData:>\\\"paclet:ref/message/General/partw\\\", ButtonNote -> \
\\\"Part::partw\\\"]\\)\"\>"}]], "Message", "MSG",
 CellChangeTimes->{3.603875565865438*^9, 3.603961147154194*^9, 
  3.604045011567052*^9, 3.604650865732909*^9}],

Cell[BoxData[
 RowBox[{
  StyleBox[
   RowBox[{"Join", "::", "heads"}], "MessageName"], 
  RowBox[{
  ":", " "}], "\<\"Heads \[NoBreak]\\!\\(Part\\)\[NoBreak] and \
\[NoBreak]\\!\\(List\\)\[NoBreak] at positions \[NoBreak]\\!\\(1\\)\[NoBreak] \
and \[NoBreak]\\!\\(2\\)\[NoBreak] are expected to be the same. \
\\!\\(\\*ButtonBox[\\\"\[RightSkeleton]\\\", ButtonStyle->\\\"Link\\\", \
ButtonFrame->None, ButtonData:>\\\"paclet:ref/message/General/heads\\\", \
ButtonNote -> \\\"Join::heads\\\"]\\)\"\>"}]], "Message", "MSG",
 CellChangeTimes->{3.603875565865438*^9, 3.603961147154194*^9, 
  3.604045011567052*^9, 3.6046508657895184`*^9}],

Cell[BoxData[
 RowBox[{
  StyleBox[
   RowBox[{"SetOptions", "::", "optnf"}], "MessageName"], 
  RowBox[{
  ":", " "}], "\<\"\[NoBreak]\\!\\(InputAliases\\)\[NoBreak] is not a known \
option for \[NoBreak]\\!\\($Failed\\)\[NoBreak]. \\!\\(\\*ButtonBox[\\\"\
\[RightSkeleton]\\\", ButtonStyle->\\\"Link\\\", ButtonFrame->None, \
ButtonData:>\\\"paclet:ref/message/SetOptions/optnf\\\", ButtonNote -> \
\\\"SetOptions::optnf\\\"]\\)\"\>"}]], "Message", "MSG",
 CellChangeTimes->{3.603875565865438*^9, 3.603961147154194*^9, 
  3.604045011567052*^9, 3.604650865817165*^9}],

Cell[BoxData[
 RowBox[{
  StyleBox[
   RowBox[{"Options", "::", "optnf"}], "MessageName"], 
  RowBox[{
  ":", " "}], "\<\"\[NoBreak]\\!\\(InputAliases\\)\[NoBreak] is not a known \
option for \[NoBreak]\\!\\($Failed\\)\[NoBreak]. \\!\\(\\*ButtonBox[\\\"\
\[RightSkeleton]\\\", ButtonStyle->\\\"Link\\\", ButtonFrame->None, \
ButtonData:>\\\"paclet:ref/message/Options/optnf\\\", ButtonNote -> \
\\\"Options::optnf\\\"]\\)\"\>"}]], "Message", "MSG",
 CellChangeTimes->{3.603875565865438*^9, 3.603961147154194*^9, 
  3.604045011567052*^9, 3.6046508658482933`*^9}],

Cell[BoxData[
 RowBox[{
  StyleBox[
   RowBox[{"Part", "::", "partw"}], "MessageName"], 
  RowBox[{
  ":", " "}], "\<\"Part \[NoBreak]\\!\\(1\\)\[NoBreak] of \
\[NoBreak]\\!\\({}\\)\[NoBreak] does not exist. \\!\\(\\*ButtonBox[\\\"\
\[RightSkeleton]\\\", ButtonStyle->\\\"Link\\\", ButtonFrame->None, \
ButtonData:>\\\"paclet:ref/message/General/partw\\\", ButtonNote -> \
\\\"Part::partw\\\"]\\)\"\>"}]], "Message", "MSG",
 CellChangeTimes->{3.603875565865438*^9, 3.603961147154194*^9, 
  3.604045011567052*^9, 3.604650865903616*^9}],

Cell[BoxData[
 RowBox[{
  StyleBox[
   RowBox[{"Join", "::", "heads"}], "MessageName"], 
  RowBox[{
  ":", " "}], "\<\"Heads \[NoBreak]\\!\\(Part\\)\[NoBreak] and \
\[NoBreak]\\!\\(List\\)\[NoBreak] at positions \[NoBreak]\\!\\(1\\)\[NoBreak] \
and \[NoBreak]\\!\\(2\\)\[NoBreak] are expected to be the same. \
\\!\\(\\*ButtonBox[\\\"\[RightSkeleton]\\\", ButtonStyle->\\\"Link\\\", \
ButtonFrame->None, ButtonData:>\\\"paclet:ref/message/General/heads\\\", \
ButtonNote -> \\\"Join::heads\\\"]\\)\"\>"}]], "Message", "MSG",
 CellChangeTimes->{3.603875565865438*^9, 3.603961147154194*^9, 
  3.604045011567052*^9, 3.604650865954339*^9}],

Cell[BoxData[
 RowBox[{
  StyleBox[
   RowBox[{"SetOptions", "::", "optnf"}], "MessageName"], 
  RowBox[{
  ":", " "}], "\<\"\[NoBreak]\\!\\(InputAliases\\)\[NoBreak] is not a known \
option for \[NoBreak]\\!\\($Failed\\)\[NoBreak]. \\!\\(\\*ButtonBox[\\\"\
\[RightSkeleton]\\\", ButtonStyle->\\\"Link\\\", ButtonFrame->None, \
ButtonData:>\\\"paclet:ref/message/SetOptions/optnf\\\", ButtonNote -> \
\\\"SetOptions::optnf\\\"]\\)\"\>"}]], "Message", "MSG",
 CellChangeTimes->{3.603875565865438*^9, 3.603961147154194*^9, 
  3.604045011567052*^9, 3.60465086598602*^9}]
}, Open  ]],

Cell[CellGroupData[{

Cell[BoxData[
 RowBox[{"itoSetup", "[", 
  RowBox[{
   RowBox[{"{", "t", "}"}], ",", 
   RowBox[{"{", 
    RowBox[{"W1", ",", "W2"}], "}"}], ",", 
   RowBox[{"0", "\[LessEqual]", "t", "\[LessEqual]", "T"}]}], "]"}]], "Input",
 CellChangeTimes->{{3.460287618765625*^9, 3.460287656328125*^9}, {
  3.46028841053125*^9, 3.46028841390625*^9}, {3.460288700375*^9, 
  3.460288709921875*^9}, {3.460546042390625*^9, 3.46054604559375*^9}, {
  3.5016833964375*^9, 3.5016834005*^9}}],

Cell[BoxData[
 RowBox[{"0", "\[LessEqual]", "t", "\[LessEqual]", "T"}]], "Output",
 CellChangeTimes->{
  3.4602876584375*^9, 3.460288256359375*^9, 3.46028844353125*^9, 
   3.460288578484375*^9, 3.460288760890625*^9, {3.460290189609375*^9, 
   3.460290202078125*^9}, 3.46053816146875*^9, 3.46054604675*^9, 
   3.46057201721875*^9, 3.460632740421875*^9, 3.460716333265625*^9, 
   3.460975298421875*^9, 3.461925737375*^9, 3.46201152715625*^9, 
   3.462026502625*^9, 3.46209697628125*^9, 3.462187451453125*^9, 
   3.46218895834375*^9, 3.46220966528125*^9, 3.46226338459375*^9, 
   3.46230119984375*^9, 3.46235283884375*^9, 3.46245200015625*^9, 
   3.46245213725*^9, 3.462454786921875*^9, 3.462455783140625*^9, 
   3.462528186890625*^9, 3.462559470796875*^9, 3.4626152359375*^9, 
   3.462701669265625*^9, 3.46270751196875*^9, 3.462708602859375*^9, 
   3.462780885125*^9, 3.462788084015625*^9, 3.4627887379375*^9, 
   3.462866895171875*^9, 3.463220829828125*^9, 3.463306771984375*^9, 
   3.463307007421875*^9, 3.463392944375*^9, 3.463414757609375*^9, 
   3.46347555303125*^9, 3.463568262048365*^9, 3.463647753046875*^9, 
   3.463683223578125*^9, 3.463730373578125*^9, 3.463739308453125*^9, 
   3.4637419416875*^9, 3.4637633214375*^9, 3.463824638140625*^9, 
   3.463841177609375*^9, 3.463912235375*^9, 3.463999421296875*^9, 
   3.46416403025*^9, 3.46476968415625*^9, 3.464774297453125*^9, 
   3.46478162028125*^9, 3.464856050546875*^9, 3.464947955265625*^9, 
   3.465036958046875*^9, 3.465050788125*^9, 3.465200233796875*^9, 
   3.465207607796875*^9, 3.465466381*^9, 3.46555290821875*^9, 3.4655579715*^9,
    3.46556681203125*^9, 3.465575169828125*^9, 3.465633650484375*^9, 
   3.4657247028125*^9, 3.4657406216875*^9, 3.46581198625*^9, 
   3.465987374796875*^9, 3.465997969046875*^9, 3.466071114984375*^9, 
   3.466247801234375*^9, 3.466263210671875*^9, 3.4663338236875*^9, 
   3.466347228875*^9, 3.466421060609375*^9, 3.466435088546875*^9, 
   3.4664970226875*^9, 3.46685621853125*^9, 3.46693877515625*^9, 
   3.467025130484375*^9, 3.46710902628125*^9, 3.467366275734375*^9, 
   3.50168317984375*^9, {3.50168340134375*^9, 3.501683422859375*^9}, 
   3.50168368721875*^9, 3.50168376134375*^9, 3.5016997381875*^9, 
   3.50170059590625*^9, 3.501700690515625*^9, 3.501700928421875*^9, 
   3.501843042015625*^9, 3.50192614553125*^9, 3.502118327796875*^9, 
   3.502188170375*^9, 3.502195620796875*^9, 3.502220372203125*^9, 
   3.50226909803125*^9, 3.50227685053125*^9, 3.5023821203125*^9, 
   3.502382227015625*^9, 3.502715556625*^9, 3.515830813140625*^9, 
   3.5974945943544292`*^9, 3.5976880985828447`*^9, 3.597742480273683*^9, 
   3.597832294300322*^9, 3.5979273494716063`*^9, 3.602769231298294*^9, 
   3.603875566176936*^9, 3.603961147447097*^9, 3.6040450119686813`*^9, 
   3.604650865996419*^9}]
}, Open  ]],

Cell[CellGroupData[{

Cell[BoxData[
 RowBox[{"$Assumptions", "=", 
  RowBox[{"Union", "[", 
   RowBox[{"$Assumptions", "&&", 
    RowBox[{"\[Alpha]", ">", "0"}], "&&", 
    RowBox[{"\[Nu]", ">", "0"}], "&&", 
    RowBox[{"\[Sigma]", ">", "0"}]}], "]"}]}]], "Input",
 CellChangeTimes->{{3.46054609296875*^9, 3.46054613490625*^9}, {
  3.501683355859375*^9, 3.501683356875*^9}}],

Cell[BoxData[
 RowBox[{
  RowBox[{"\[Alpha]", ">", "0"}], "&&", 
  RowBox[{"\[Nu]", ">", "0"}], "&&", 
  RowBox[{"\[Sigma]", ">", "0"}], "&&", 
  RowBox[{"0", "\[LessEqual]", "t", "\[LessEqual]", "T"}]}]], "Output",
 CellChangeTimes->{
  3.46054613565625*^9, 3.460572017296875*^9, 3.460632740484375*^9, 
   3.460716333296875*^9, 3.460975298484375*^9, 3.461925737421875*^9, 
   3.462011527203125*^9, 3.462026502703125*^9, 3.4620969763125*^9, 
   3.462187451484375*^9, 3.462188958390625*^9, 3.462209665328125*^9, 
   3.46226338465625*^9, 3.462301199890625*^9, 3.46235283890625*^9, 
   3.462452000203125*^9, 3.46245213728125*^9, 3.4624547869375*^9, 
   3.462455783171875*^9, 3.462528186953125*^9, 3.462559470875*^9, 
   3.462615236015625*^9, 3.46270166934375*^9, 3.462707512*^9, 
   3.46270860290625*^9, 3.4627808851875*^9, 3.4627880840625*^9, 
   3.462788737984375*^9, 3.46286689521875*^9, 3.463220829875*^9, 
   3.46330677203125*^9, 3.46330700746875*^9, 3.4633929444375*^9, 
   3.4634147576875*^9, 3.463475553078125*^9, 3.4635682620952454`*^9, 
   3.463647753140625*^9, 3.46368322365625*^9, 3.463730373640625*^9, 
   3.46373930865625*^9, 3.463741941734375*^9, 3.463763321484375*^9, 
   3.4638246381875*^9, 3.4638411776875*^9, 3.4639122354375*^9, 
   3.463999421359375*^9, 3.4641640303125*^9, 3.46476968421875*^9, 
   3.4647742975*^9, 3.4647816203125*^9, 3.464856050625*^9, 3.4649479553125*^9,
    3.465036958140625*^9, 3.465050788203125*^9, 3.465200233859375*^9, 
   3.465207607859375*^9, 3.4654663810625*^9, 3.46555290828125*^9, 
   3.465557971625*^9, 3.465566812078125*^9, 3.465575169875*^9, 
   3.465633650546875*^9, 3.46572470296875*^9, 3.46574062178125*^9, 
   3.4658119863125*^9, 3.46598737484375*^9, 3.46599796909375*^9, 
   3.466071115015625*^9, 3.46624780128125*^9, 3.46626321071875*^9, 
   3.46633382375*^9, 3.466347228921875*^9, 3.4664210606875*^9, 
   3.46643508859375*^9, 3.46649702271875*^9, 3.466856218578125*^9, 
   3.4669387751875*^9, 3.46702513053125*^9, 3.467109026328125*^9, 
   3.467366275796875*^9, 3.5016832589375*^9, 3.501683357765625*^9, {
   3.501683402828125*^9, 3.501683422890625*^9}, 3.501683687234375*^9, 
   3.501699738203125*^9, 3.5017005959375*^9, 3.50170069053125*^9, 
   3.5017009284375*^9, 3.5018430420625*^9, 3.501926145546875*^9, 
   3.5021183278125*^9, 3.5021881706875*^9, 3.502195620828125*^9, 
   3.502220388453125*^9, 3.50226909809375*^9, 3.50227685140625*^9, 
   3.50238212046875*^9, 3.502382227046875*^9, 3.50271555665625*^9, 
   3.5158308131875*^9, 3.597494594388879*^9, 3.597688098624021*^9, 
   3.597742480324692*^9, 3.5978322943096523`*^9, 3.597927349509399*^9, 
   3.602769231354822*^9, 3.603875566185027*^9, 3.60396114745464*^9, 
   3.604045011979931*^9, 3.604650866009096*^9}]
}, Open  ]],

Cell[TextData[{
 Cell[BoxData[
  FormBox[
   RowBox[{"s", "(", "t", ")"}], TraditionalForm]]],
 " is the \"stock price\", the value of a standard reproductive larva. ",
 Cell[BoxData[
  FormBox[
   RowBox[{"v", "(", "t", ")"}], TraditionalForm]]],
 " is the value of an option on ",
 Cell[BoxData[
  FormBox["s", TraditionalForm]]],
 ". It depends on ",
 Cell[BoxData[
  FormBox["t", TraditionalForm]]],
 " and ",
 Cell[BoxData[
  FormBox[
   RowBox[{"s", "(", "t", ")"}], TraditionalForm]]],
 "."
}], "Text",
 CellChangeTimes->{{3.50168345728125*^9, 3.50168355209375*^9}}],

Cell[CellGroupData[{

Cell[BoxData[
 RowBox[{"setItoD", "[", 
  RowBox[{"{", 
   RowBox[{"v", ",", "s"}], "}"}], "]"}]], "Input",
 CellChangeTimes->{{3.460287661859375*^9, 3.460287681265625*^9}, {
  3.4602878165625*^9, 3.460287817515625*^9}, {3.460546053578125*^9, 
  3.460546068125*^9}, {3.460546170546875*^9, 3.460546172375*^9}, {
  3.460546245*^9, 3.460546245109375*^9}, {3.50168328553125*^9, 
  3.501683286546875*^9}, {3.501683366109375*^9, 3.50168337625*^9}}],

Cell[BoxData[
 RowBox[{"{", 
  RowBox[{"Null", ",", "Null"}], "}"}]], "Output",
 CellChangeTimes->{3.50168337890625*^9, 3.50168342290625*^9, 
  3.501683687265625*^9, 3.50169973821875*^9, 3.501700595953125*^9, 
  3.501700690546875*^9, 3.50170092846875*^9, 3.501843042125*^9, 
  3.501926145578125*^9, 3.502118327859375*^9, 3.5021881706875*^9, 
  3.50219562084375*^9, 3.502220390296875*^9, 3.5022690981875*^9, 
  3.50227685515625*^9, 3.502382120609375*^9, 3.502382227078125*^9, 
  3.502715556671875*^9, 3.51583081325*^9, 3.597494594423554*^9, 
  3.5976880986538477`*^9, 3.597742480373043*^9, 3.59783229431929*^9, 
  3.597927349543416*^9, 3.602769231399273*^9, 3.6038755661935663`*^9, 
  3.6039611474612303`*^9, 3.604045011990459*^9, 3.604650866022009*^9}]
}, Open  ]],

Cell[TextData[{
 Cell[BoxData[
  FormBox["s", TraditionalForm]]],
 " is a geometric Brownian motion with volatility \[Sigma]."
}], "Text",
 CellChangeTimes->{{3.501683586515625*^9, 3.50168360084375*^9}}],

Cell[CellGroupData[{

Cell[BoxData[
 RowBox[{"rds", "=", 
  RowBox[{
   RowBox[{"\[DoubleStruckD]", "[", 
    RowBox[{
     RowBox[{"s", "[", "t", "]"}], ",", "t"}], "]"}], "\[Rule]", 
   RowBox[{"\[Sigma]", " ", 
    RowBox[{"s", "[", "t", "]"}], " ", 
    RowBox[{"\[DoubleStruckD]", "[", 
     RowBox[{"W2", ",", "t"}], "]"}]}]}]}]], "Input",
 CellChangeTimes->{{3.460546270578125*^9, 3.460546293640625*^9}, {
  3.46054651640625*^9, 3.4605465179375*^9}, {3.460546683859375*^9, 
  3.46054668565625*^9}, {3.501683576140625*^9, 3.50168357809375*^9}, {
  3.5016839030625*^9, 3.501683903375*^9}}],

Cell[BoxData[
 RowBox[{
  TagBox[
   InterpretationBox[
    RowBox[{"\[DoubleStruckD]", 
     RowBox[{"s", "[", "t", "]"}]}],
    Prefix[
     itoCalculus`\[DoubleStruckD][
      $CellContext`s[$CellContext`t]], itoCalculus`\[DoubleStruckD]],
    Editable->False],
   HoldForm], "\[Rule]", 
  TagBox[
   RowBox[{"\[Sigma]", " ", 
    RowBox[{"s", "[", "t", "]"}], " ", 
    TagBox[
     RowBox[{"\[DoubleStruckD]", " ", 
      RowBox[{"W2", "[", "t", "]"}]}],
     PrecedenceForm[#, 500]& ]}],
   HoldForm]}]], "Output",
 CellChangeTimes->CompressedData["
1:eJwl0W1IU2EYxvGjhoTONsRqaRQRlGZJauCHzDiNCtNE9tJZDFOmlgQ6M60E
yUfKMtP5FmoWFGXEwjIcRFaaLAjddC9aZotZojN3kCGkZmNFe65zvvz4X/fz
7ezQ6uSFQQzDlDH0a5m5POxhGbK2LDjpExwVX4H7S65TmfaoR/CF24ydU6eP
0E4u3mKhLmbLqGT64Qm0JKwYXZFyF+34JZgo6cYekzGIDjHZ0bNrHigqiB6l
7quATP5QDJpP3QrPdRzGPufKgjel52Ff5h0YursD77S9gj2+N9gbrg6ij9oh
4/0zh/5gaRmjXWt6C1e+QxI16YYDVUswbu8Gq4e90DBSetBKew+rhf7Wi7C/
s57K9K/o4UBaM/bk3i60/cFr9CHjECwvnMVu/B1hw507A/WRN+zUFEUdlTTN
34an017C0m0uaGlb76A2KsVURnZSjQ75qYEG1gn1NevG6b3SF0oldRnhaDZP
jOa88dCdr4bv4/JwVwRfQ888mYKx4y7sZ28FTVATbBzMUeXCf7YaKnmsqYP3
i3pg9BEj7s5qB5qbJZ/wP5MMkMuZgNlKP6xeqvxM31syvZv4gNMaSHJ1gp4q
YQ/rFPq4YhVdPSgoN0MiXhA8lpm6me4HfhRA/ysTPOWYo5J75QswonEZe7pK
JKUt3y6hMtJaGcxvhaRdOY9+JuMTebaoOSv2+RjPGn2q7nArzw7/FSXtCpjQ
ZBbJA64u9l0iAdsUXsO7Lzwrr//omvrKszsjdU+DnYH3G0lXfMCyRLZE8Y1n
/wPkMqwF
  "]]
}, Open  ]],

Cell[CellGroupData[{

Cell[BoxData[
 RowBox[{
  RowBox[{
   RowBox[{
    RowBox[{
     RowBox[{"itoD", "[", 
      RowBox[{"v", "[", 
       RowBox[{"t", ",", 
        RowBox[{"s", "[", "t", "]"}]}], "]"}], "]"}], "/.", "rds"}], "/.", 
    RowBox[{
     RowBox[{"s", "[", "t", "]"}], "\[Rule]", "s"}]}], "//", "itoSimplify"}], 
  "//", "itoCollect"}]], "Input",
 CellChangeTimes->{{3.5016835546875*^9, 3.501683570671875*^9}, {
  3.50168360984375*^9, 3.501683612140625*^9}, {3.501683647203125*^9, 
  3.5016836548125*^9}, {3.501683720390625*^9, 3.501683725046875*^9}, {
  3.501683959296875*^9, 3.501683963234375*^9}}],

Cell[BoxData[
 RowBox[{
  TagBox[
   RowBox[{"s", " ", "\[Sigma]", " ", 
    RowBox[{
     SuperscriptBox["v", 
      TagBox[
       RowBox[{"(", 
        RowBox[{"0", ",", "1"}], ")"}],
       Derivative],
      MultilineFunction->None], "[", 
     RowBox[{"t", ",", "s"}], "]"}], " ", 
    TagBox[
     RowBox[{"\[DoubleStruckD]", " ", 
      RowBox[{"W2", "[", "t", "]"}]}],
     PrecedenceForm[#, 500]& ]}],
   HoldForm], "+", 
  TagBox[
   RowBox[{
    RowBox[{"(", 
     RowBox[{
      RowBox[{
       FractionBox["1", "2"], " ", 
       SuperscriptBox["s", "2"], " ", 
       SuperscriptBox["\[Sigma]", "2"], " ", 
       RowBox[{
        SuperscriptBox["v", 
         TagBox[
          RowBox[{"(", 
           RowBox[{"0", ",", "2"}], ")"}],
          Derivative],
         MultilineFunction->None], "[", 
        RowBox[{"t", ",", "s"}], "]"}]}], "+", 
      RowBox[{
       SuperscriptBox["v", 
        TagBox[
         RowBox[{"(", 
          RowBox[{"1", ",", "0"}], ")"}],
         Derivative],
        MultilineFunction->None], "[", 
       RowBox[{"t", ",", "s"}], "]"}]}], ")"}], " ", 
    TagBox[
     RowBox[{"\[DoubleStruckD]", " ", "t"}],
     PrecedenceForm[#, 500]& ]}],
   HoldForm]}]], "Output",
 CellChangeTimes->{{3.501683564234375*^9, 3.50168358215625*^9}, 
   3.50168361309375*^9, {3.501683648703125*^9, 3.5016836555625*^9}, 
   3.501683687328125*^9, 3.50168372559375*^9, 3.50168376465625*^9, 
   3.5016839055625*^9, 3.501683965328125*^9, 3.501699738265625*^9, 
   3.501700596*^9, 3.50170069059375*^9, 3.501700928515625*^9, 
   3.501843042265625*^9, 3.501926145734375*^9, 3.502118327921875*^9, 
   3.50218817071875*^9, 3.502195620890625*^9, 3.502220393625*^9, 
   3.50226909840625*^9, 3.502276859625*^9, 3.502382120859375*^9, 
   3.502382227140625*^9, 3.502715556734375*^9, 3.515830813375*^9, 
   3.597494594540172*^9, 3.5976880987297173`*^9, 3.597742480452571*^9, 
   3.597832294360354*^9, 3.597927349660537*^9, 3.6027692314986877`*^9, 
   3.603875566232526*^9, 3.603961147491149*^9, 3.604045012035022*^9, 
   3.604650866071885*^9}]
}, Open  ]],

Cell[TextData[{
 Cell[BoxData[
  FormBox["v", TraditionalForm]]],
 " is a martingale, so the ",
 Cell[BoxData[
  FormBox[
   RowBox[{"\[DifferentialD]", "t"}], TraditionalForm]]],
 " coefficient must vanish."
}], "Text",
 CellChangeTimes->{{3.501683981296875*^9, 3.5016840018125*^9}}],

Cell[CellGroupData[{

Cell[BoxData[
 RowBox[{"bspdf1", "=", 
  RowBox[{"Coefficient", "[", 
   RowBox[{
    RowBox[{
     RowBox[{
      RowBox[{
       RowBox[{"itoD", "[", 
        RowBox[{"v", "[", 
         RowBox[{"t", ",", 
          RowBox[{"s", "[", "t", "]"}]}], "]"}], "]"}], "/.", "rds"}], "/.", 
      RowBox[{
       RowBox[{"s", "[", "t", "]"}], "\[Rule]", "s"}]}], "//", 
     "itoSimplify"}], ",", 
    RowBox[{"itoDifferential", "[", "t", "]"}]}], "]"}]}]], "Input",
 CellChangeTimes->{{3.50168400403125*^9, 3.50168403734375*^9}}],

Cell[BoxData[
 RowBox[{
  RowBox[{
   FractionBox["1", "2"], " ", 
   SuperscriptBox["s", "2"], " ", 
   SuperscriptBox["\[Sigma]", "2"], " ", 
   RowBox[{
    SuperscriptBox["v", 
     TagBox[
      RowBox[{"(", 
       RowBox[{"0", ",", "2"}], ")"}],
      Derivative],
     MultilineFunction->None], "[", 
    RowBox[{"t", ",", "s"}], "]"}]}], "+", 
  RowBox[{
   SuperscriptBox["v", 
    TagBox[
     RowBox[{"(", 
      RowBox[{"1", ",", "0"}], ")"}],
     Derivative],
    MultilineFunction->None], "[", 
   RowBox[{"t", ",", "s"}], "]"}]}]], "Output",
 CellChangeTimes->{{3.501684021265625*^9, 3.501684038375*^9}, 
   3.50169973828125*^9, 3.501700596015625*^9, 3.501700690609375*^9, 
   3.50170092853125*^9, 3.501843042328125*^9, 3.501926145828125*^9, 
   3.5021183279375*^9, 3.502188170734375*^9, 3.50219562090625*^9, 
   3.502220396234375*^9, 3.5022690985*^9, 3.502276862578125*^9, 
   3.502382121*^9, 3.50238222715625*^9, 3.50271555675*^9, 3.5158308134375*^9, 
   3.5974945945767736`*^9, 3.597688098771492*^9, 3.597742480488401*^9, 
   3.597832294374127*^9, 3.597927349706604*^9, 3.602769231572393*^9, 
   3.603875566243486*^9, 3.6039611475004473`*^9, 3.604045012048498*^9, 
   3.6046508660862617`*^9}]
}, Open  ]],

Cell[TextData[{
 "Boundary conditions. These are not directly useful as written since they're \
too tricky for ",
 StyleBox["Mathematica.",
  FontSlant->"Italic"]
}], "Text",
 CellChangeTimes->{{3.501684076203125*^9, 3.5016840814375*^9}, {
  3.501684393828125*^9, 3.501684426765625*^9}}],

Cell[CellGroupData[{

Cell[BoxData[
 RowBox[{"bsbc1", "=", 
  RowBox[{"{", "\[IndentingNewLine]", 
   RowBox[{
    RowBox[{
     RowBox[{"v", "[", 
      RowBox[{
       RowBox[{"-", "\[Infinity]"}], ",", "s"}], "]"}], "\[Equal]", "0"}], 
    ",", "\[IndentingNewLine]", 
    RowBox[{
     RowBox[{"v", "[", 
      RowBox[{"t", ",", "0"}], "]"}], "\[Equal]", "0"}], ",", 
    "\[IndentingNewLine]", 
    RowBox[{
     RowBox[{"Limit", "[", 
      RowBox[{
       RowBox[{"v", "[", 
        RowBox[{"t", ",", "s"}], "]"}], ",", 
       RowBox[{"s", "\[Rule]", "\[Infinity]"}]}], "]"}], "\[Equal]", "s"}], 
    ",", "\[IndentingNewLine]", 
    RowBox[{
     RowBox[{"v", "[", 
      RowBox[{"T", ",", "s"}], "]"}], "\[Equal]", 
     RowBox[{"Max", "[", 
      RowBox[{"1", ",", "s"}], "]"}]}]}], "\[IndentingNewLine]", 
   "}"}]}]], "Input",
 CellChangeTimes->{{3.501684084140625*^9, 3.50168409575*^9}, {
  3.50168425528125*^9, 3.50168437296875*^9}}],

Cell[BoxData[
 RowBox[{"{", 
  RowBox[{
   RowBox[{
    RowBox[{"v", "[", 
     RowBox[{
      RowBox[{"-", "\[Infinity]"}], ",", "s"}], "]"}], "\[Equal]", "0"}], ",", 
   RowBox[{
    RowBox[{"v", "[", 
     RowBox[{"t", ",", "0"}], "]"}], "\[Equal]", "0"}], ",", 
   RowBox[{
    RowBox[{"Limit", "[", 
     RowBox[{
      RowBox[{"v", "[", 
       RowBox[{"t", ",", "s"}], "]"}], ",", 
      RowBox[{"s", "\[Rule]", "\[Infinity]"}]}], "]"}], "\[Equal]", "s"}], 
   ",", 
   RowBox[{
    RowBox[{"v", "[", 
     RowBox[{"T", ",", "s"}], "]"}], "\[Equal]", 
    RowBox[{"Max", "[", 
     RowBox[{"1", ",", "s"}], "]"}]}]}], "}"}]], "Output",
 CellChangeTimes->{3.501684373359375*^9, 3.5016997383125*^9, 
  3.501700596046875*^9, 3.501700690640625*^9, 3.501700928578125*^9, 
  3.5018430424375*^9, 3.5019261459375*^9, 3.50211832803125*^9, 
  3.50218817075*^9, 3.5021956209375*^9, 3.502220399015625*^9, 
  3.502269098625*^9, 3.502276866796875*^9, 3.502382121203125*^9, 
  3.502382227203125*^9, 3.502715556796875*^9, 3.5158308135625*^9, 
  3.5974945946838427`*^9, 3.5976880988652763`*^9, 3.5977424812774687`*^9, 
  3.597832294725443*^9, 3.5979273498015203`*^9, 3.602769231639892*^9, 
  3.6038755662932377`*^9, 3.6039611475426683`*^9, 3.6040450121103992`*^9, 
  3.604650866150629*^9}]
}, Open  ]],

Cell[CellGroupData[{

Cell[BoxData[
 RowBox[{"bsypdf1", "=", 
  RowBox[{
   RowBox[{
    RowBox[{"bspdf1", "/.", 
     RowBox[{"{", 
      RowBox[{"v", "\[Rule]", 
       RowBox[{"Function", "[", 
        RowBox[{
         RowBox[{"{", 
          RowBox[{"t", ",", "s"}], "}"}], ",", 
         RowBox[{"y", "[", 
          RowBox[{
           RowBox[{"T", "-", "t"}], ",", 
           RowBox[{
            RowBox[{"Log", "[", "s", "]"}], "-", 
            FractionBox[
             RowBox[{
              SuperscriptBox["\[Sigma]", "2"], 
              RowBox[{"(", 
               RowBox[{"T", "-", "t"}], ")"}]}], "2"]}]}], "]"}]}], "]"}]}], 
      "}"}]}], "/.", 
    RowBox[{"{", 
     RowBox[{
      RowBox[{
       RowBox[{"T", "-", "t"}], "\[Rule]", "\[Tau]"}], ",", 
      RowBox[{
       RowBox[{
        RowBox[{"Log", "[", "s", "]"}], "-", 
        FractionBox[
         RowBox[{
          SuperscriptBox["\[Sigma]", "2"], 
          RowBox[{"(", 
           RowBox[{"T", "-", "t"}], ")"}]}], "2"]}], "\[Rule]", "u"}]}], 
     "}"}]}], "//", "Simplify"}]}]], "Input",
 CellChangeTimes->{{3.501684941171875*^9, 3.501685127796875*^9}, {
  3.50168516684375*^9, 3.5016851818125*^9}, {3.501685228*^9, 
  3.5016852308125*^9}, {3.501685269984375*^9, 3.501685341796875*^9}, {
  3.50168595928125*^9, 3.501685992484375*^9}}],

Cell[BoxData[
 RowBox[{
  RowBox[{
   FractionBox["1", "2"], " ", 
   SuperscriptBox["\[Sigma]", "2"], " ", 
   RowBox[{
    SuperscriptBox["y", 
     TagBox[
      RowBox[{"(", 
       RowBox[{"0", ",", "2"}], ")"}],
      Derivative],
     MultilineFunction->None], "[", 
    RowBox[{"\[Tau]", ",", "u"}], "]"}]}], "-", 
  RowBox[{
   SuperscriptBox["y", 
    TagBox[
     RowBox[{"(", 
      RowBox[{"1", ",", "0"}], ")"}],
     Derivative],
    MultilineFunction->None], "[", 
   RowBox[{"\[Tau]", ",", "u"}], "]"}]}]], "Output",
 CellChangeTimes->{
  3.501684959640625*^9, 3.501685031390625*^9, 3.501685068640625*^9, {
   3.5016851079375*^9, 3.501685128234375*^9}, 3.501685182984375*^9, 
   3.50168523171875*^9, {3.50168527825*^9, 3.50168531253125*^9}, 
   3.501685344390625*^9, {3.501685965046875*^9, 3.501685993828125*^9}, 
   3.501699738328125*^9, 3.5017005960625*^9, 3.501700690671875*^9, 
   3.50170092859375*^9, 3.501843042484375*^9, 3.501926146*^9, 
   3.50211832809375*^9, 3.502188170796875*^9, 3.502195620953125*^9, 
   3.50222040115625*^9, 3.502269098703125*^9, 3.50227686990625*^9, 
   3.502382121296875*^9, 3.50238222721875*^9, 3.5027155568125*^9, 
   3.515830813609375*^9, 3.597494594721324*^9, 3.597688098891561*^9, 
   3.597742481400054*^9, 3.597832294737249*^9, 3.597927349839941*^9, 
   3.602769231683795*^9, 3.6038755663049593`*^9, 3.6039611475536346`*^9, 
   3.6040450121248283`*^9, 3.6046508661679583`*^9}]
}, Open  ]],

Cell["That's the heat equation, and it has a Gaussian solution:", "Text",
 CellChangeTimes->{{3.501685371171875*^9, 3.501685394171875*^9}}],

Cell[CellGroupData[{

Cell[BoxData[
 RowBox[{"PDF", "[", 
  RowBox[{
   RowBox[{"NormalDistribution", "[", 
    RowBox[{"y0", ",", 
     RowBox[{"\[Sigma]", 
      SqrtBox["\[Tau]"]}]}], "]"}], ",", "u"}], "]"}]], "Input",
 CellChangeTimes->{{3.50168539653125*^9, 3.5016854566875*^9}, {
  3.501685568359375*^9, 3.501685597296875*^9}}],

Cell[BoxData[
 FractionBox[
  SuperscriptBox["\[ExponentialE]", 
   RowBox[{"-", 
    FractionBox[
     SuperscriptBox[
      RowBox[{"(", 
       RowBox[{"u", "-", "y0"}], ")"}], "2"], 
     RowBox[{"2", " ", 
      SuperscriptBox["\[Sigma]", "2"], " ", "\[Tau]"}]]}]], 
  RowBox[{
   SqrtBox[
    RowBox[{"2", " ", "\[Pi]"}]], " ", "\[Sigma]", " ", 
   SqrtBox["\[Tau]"]}]]], "Output",
 CellChangeTimes->{{3.5016854425625*^9, 3.50168545778125*^9}, {
   3.5016855695*^9, 3.5016855980625*^9}, 3.501699738359375*^9, 
   3.501700596078125*^9, 3.5017006906875*^9, 3.501700928609375*^9, 
   3.501843042609375*^9, 3.501926146125*^9, 3.502118328171875*^9, 
   3.502188170921875*^9, 3.502195620984375*^9, 3.50222040375*^9, 
   3.502269098859375*^9, 3.502276874015625*^9, 3.502382121515625*^9, 
   3.502382227265625*^9, 3.50271555684375*^9, 3.515830813796875*^9, 
   3.597494594839753*^9, 3.597688099018319*^9, 3.597742484052573*^9, 
   3.597832295320642*^9, 3.5979273499614773`*^9, 3.602769231816996*^9, 
   3.603875566459009*^9, 3.603961147690446*^9, 3.604045012246142*^9, 
   3.604650866388701*^9}]
}, Open  ]],

Cell[CellGroupData[{

Cell[BoxData[
 RowBox[{
  RowBox[{"bsypdf1", "/.", 
   RowBox[{"y", "\[Rule]", 
    RowBox[{"Function", "[", 
     RowBox[{
      RowBox[{"{", 
       RowBox[{"\[Tau]", ",", "u"}], "}"}], ",", 
      RowBox[{"Evaluate", "[", 
       RowBox[{"PDF", "[", 
        RowBox[{
         RowBox[{"NormalDistribution", "[", 
          RowBox[{"y0", ",", 
           RowBox[{"\[Sigma]", 
            SqrtBox["\[Tau]"]}]}], "]"}], ",", "u"}], "]"}], "]"}]}], 
     "]"}]}]}], "//", "Simplify"}]], "Input",
 CellChangeTimes->{{3.501685471390625*^9, 3.501685527390625*^9}, {
  3.501685580046875*^9, 3.501685604109375*^9}}],

Cell[BoxData["0"], "Output",
 CellChangeTimes->{{3.501685487875*^9, 3.501685527921875*^9}, {
   3.501685581015625*^9, 3.501685604875*^9}, 3.501699738375*^9, 
   3.501700596109375*^9, 3.501700690703125*^9, 3.501700928640625*^9, 
   3.50184304265625*^9, 3.5019261461875*^9, 3.502118328234375*^9, 
   3.50218817096875*^9, 3.502195621*^9, 3.502220406609375*^9, 
   3.502269098953125*^9, 3.50227687765625*^9, 3.502382121625*^9, 
   3.50238222728125*^9, 3.502715556859375*^9, 3.515830813921875*^9, 
   3.597494594874426*^9, 3.597688099054665*^9, 3.597742484169879*^9, 
   3.597832295374742*^9, 3.597927349994162*^9, 3.602769231866349*^9, 
   3.603875566472805*^9, 3.603961147701701*^9, 3.604045012262347*^9, 
   3.60465086640452*^9}]
}, Open  ]],

Cell[CellGroupData[{

Cell[BoxData[{
 RowBox[{
  RowBox[{
   RowBox[{"ys1", "[", 
    RowBox[{"\[Tau]_", ",", "u_", ",", "u0_"}], "]"}], ":=", 
   RowBox[{"Evaluate", "[", "\[IndentingNewLine]", 
    RowBox[{"PDF", "[", 
     RowBox[{
      RowBox[{"NormalDistribution", "[", 
       RowBox[{"u0", ",", 
        RowBox[{"\[Sigma]", 
         SqrtBox["\[Tau]"]}]}], "]"}], ",", "u"}], "]"}], 
    "\[IndentingNewLine]", "]"}]}], ";"}], "\[IndentingNewLine]", 
 RowBox[{"ys1", "[", 
  RowBox[{"\[Tau]", ",", "u", ",", "u0"}], "]"}]}], "Input",
 CellChangeTimes->{{3.501686108171875*^9, 3.5016861751875*^9}, {
  3.501686469*^9, 3.50168647865625*^9}}],

Cell[BoxData[
 FractionBox[
  SuperscriptBox["\[ExponentialE]", 
   RowBox[{"-", 
    FractionBox[
     SuperscriptBox[
      RowBox[{"(", 
       RowBox[{"u", "-", "u0"}], ")"}], "2"], 
     RowBox[{"2", " ", 
      SuperscriptBox["\[Sigma]", "2"], " ", "\[Tau]"}]]}]], 
  RowBox[{
   SqrtBox[
    RowBox[{"2", " ", "\[Pi]"}]], " ", "\[Sigma]", " ", 
   SqrtBox["\[Tau]"]}]]], "Output",
 CellChangeTimes->{{3.501686147125*^9, 3.501686175625*^9}, 
   3.501686479359375*^9, 3.501699738390625*^9, 3.501700596125*^9, 
   3.50170069071875*^9, 3.50170092865625*^9, 3.501843042703125*^9, 
   3.50192614625*^9, 3.50211832828125*^9, 3.502188171015625*^9, 
   3.502195621015625*^9, 3.5022204088125*^9, 3.50226909903125*^9, 
   3.50227688071875*^9, 3.50238212171875*^9, 3.5023822273125*^9, 
   3.502715556875*^9, 3.515830813984375*^9, 3.5974945949052143`*^9, 
   3.597688099119937*^9, 3.597742484210867*^9, 3.5978322953826*^9, 
   3.597927350040717*^9, 3.602769231898561*^9, 3.60387556648324*^9, 
   3.603961147709237*^9, 3.6040450122741547`*^9, 3.604650866416842*^9}]
}, Open  ]],

Cell[TextData[{
 "Now, I should be able to convolve that with ",
 Cell[BoxData[
  FormBox[
   RowBox[{"max", "(", 
    RowBox[{"1", ",", "s"}], ")"}], TraditionalForm]]],
 " to get the solution. At ",
 Cell[BoxData[
  FormBox[
   RowBox[{"\[Tau]", "=", "0"}], TraditionalForm]]],
 " "
}], "Text",
 CellChangeTimes->{{3.501685680953125*^9, 3.501685707640625*^9}, {
  3.50168581415625*^9, 3.501685933796875*^9}, {3.5016860188125*^9, 
  3.501686053609375*^9}}],

Cell[TextData[{
 Cell[BoxData[
  FormBox[
   RowBox[{
    RowBox[{"v", "(", 
     RowBox[{
      RowBox[{"T", "-", "\[Tau]"}], ",", "s"}], ")"}], "=", 
    RowBox[{
     RowBox[{"y", "(", 
      RowBox[{"0", ",", 
       RowBox[{"log", "\[VeryThinSpace]", "s"}]}], ")"}], "=", 
     RowBox[{"max", "(", 
      RowBox[{"1", ",", "s"}], ")"}]}]}], TraditionalForm]]],
 "\n",
 Cell[BoxData[
  FormBox[
   RowBox[{
    RowBox[{"y", "(", 
     RowBox[{"0", ",", "u"}], ")"}], "=", 
    RowBox[{"max", "(", 
     RowBox[{"1", ",", 
      SuperscriptBox["\[ExponentialE]", "u"]}], ")"}]}], TraditionalForm]]],
 "."
}], "Text",
 CellChangeTimes->{{3.501685680953125*^9, 3.501685707640625*^9}, {
  3.50168581415625*^9, 3.501685933796875*^9}, {3.5016860188125*^9, 
  3.501686075734375*^9}}],

Cell[CellGroupData[{

Cell[BoxData[
 RowBox[{"$Assumptions", "=", 
  RowBox[{"Union", "[", 
   RowBox[{"$Assumptions", "&&", 
    RowBox[{"\[Tau]", ">", "0"}], "&&", 
    RowBox[{"\[Sigma]", ">", "0"}]}], "]"}]}]], "Input",
 CellChangeTimes->{{3.5016862428125*^9, 3.50168628775*^9}}],

Cell[BoxData[
 RowBox[{
  RowBox[{"\[Alpha]", ">", "0"}], "&&", 
  RowBox[{"\[Nu]", ">", "0"}], "&&", 
  RowBox[{"\[Sigma]", ">", "0"}], "&&", 
  RowBox[{"\[Tau]", ">", "0"}], "&&", 
  RowBox[{"0", "\[LessEqual]", "t", "\[LessEqual]", "T"}]}]], "Output",
 CellChangeTimes->{3.5016862884375*^9, 3.501699738421875*^9, 
  3.501700596140625*^9, 3.501700690734375*^9, 3.501700928671875*^9, 
  3.501843042765625*^9, 3.501926146359375*^9, 3.502118328375*^9, 
  3.502188171109375*^9, 3.50219562103125*^9, 3.50222041321875*^9, 
  3.502269099125*^9, 3.50227688425*^9, 3.50238212190625*^9, 
  3.50238222734375*^9, 3.50271555690625*^9, 3.51583081409375*^9, 
  3.5974945949896717`*^9, 3.597688099274281*^9, 3.5977424843260202`*^9, 
  3.597832295429143*^9, 3.5979273500747633`*^9, 3.6027692319326982`*^9, 
  3.6038755664923077`*^9, 3.603961147718062*^9, 3.6040450122854652`*^9, 
  3.604650866430936*^9}]
}, Open  ]],

Cell["A couple checks:", "Text",
 CellChangeTimes->{{3.501686322609375*^9, 3.50168632596875*^9}}],

Cell[CellGroupData[{

Cell[BoxData[
 RowBox[{"{", 
  RowBox[{
   RowBox[{
    SubsuperscriptBox["\[Integral]", 
     RowBox[{"-", "\[Infinity]"}], "\[Infinity]"], 
    RowBox[{
     RowBox[{"ys1", "[", 
      RowBox[{"\[Tau]", ",", "u", ",", "u0"}], "]"}], 
     RowBox[{"\[DifferentialD]", "u0"}]}]}], ",", 
   RowBox[{
    SubsuperscriptBox["\[Integral]", 
     RowBox[{"-", "\[Infinity]"}], "\[Infinity]"], 
    RowBox[{
     RowBox[{"ys1", "[", 
      RowBox[{"\[Tau]", ",", "u", ",", "u0"}], "]"}], 
     SuperscriptBox["\[ExponentialE]", "u0"], 
     RowBox[{"\[DifferentialD]", "u0"}]}]}]}], "}"}]], "Input",
 CellChangeTimes->{{3.501686084828125*^9, 3.5016860950625*^9}, {
  3.501686184734375*^9, 3.501686205734375*^9}, {3.501686305765625*^9, 
  3.5016863424375*^9}, {3.50168648665625*^9, 3.50168649853125*^9}}],

Cell[BoxData[
 RowBox[{"{", 
  RowBox[{"1", ",", 
   SuperscriptBox["\[ExponentialE]", 
    RowBox[{"u", "+", 
     FractionBox[
      RowBox[{
       SuperscriptBox["\[Sigma]", "2"], " ", "\[Tau]"}], "2"]}]]}], 
  "}"}]], "Output",
 CellChangeTimes->{
  3.50168622390625*^9, {3.501686291203125*^9, 3.5016863436875*^9}, {
   3.501686495890625*^9, 3.501686500921875*^9}, 3.50169974065625*^9, 
   3.501700598359375*^9, 3.5017006929375*^9, 3.501700930890625*^9, 
   3.50184304575*^9, 3.5019261490625*^9, 3.502118330890625*^9, 
   3.5021881736875*^9, 3.50219562325*^9, 3.50222041778125*^9, 
   3.502269102171875*^9, 3.50227688990625*^9, 3.5023821248125*^9, 
   3.502382229578125*^9, 3.502715559234375*^9, 3.5158308216875*^9, 
   3.5974946070604057`*^9, 3.597688108479307*^9, 3.597742502015193*^9, 
   3.597832304727421*^9, 3.597927360746976*^9, 3.602769241275724*^9, 
   3.6038755769223223`*^9, 3.603961158483033*^9, 3.604045024928691*^9, 
   3.604650876770237*^9}]
}, Open  ]],

Cell[CellGroupData[{

Cell[BoxData[
 RowBox[{
  RowBox[{
   SubsuperscriptBox["\[Integral]", 
    RowBox[{"-", "\[Infinity]"}], "\[Infinity]"], 
   RowBox[{
    RowBox[{"ys1", "[", 
     RowBox[{"\[Tau]", ",", "u", ",", "u0"}], "]"}], 
    RowBox[{"Max", "[", 
     RowBox[{"1", ",", 
      SuperscriptBox["\[ExponentialE]", "u0"]}], "]"}], 
    RowBox[{"\[DifferentialD]", "u0"}]}]}], "//", "noErf"}]], "Input",
 CellChangeTimes->{{3.501686084828125*^9, 3.5016860950625*^9}, {
  3.501686184734375*^9, 3.501686205734375*^9}, {3.501686305765625*^9, 
  3.501686369078125*^9}, {3.501686540203125*^9, 3.501686564578125*^9}}],

Cell[BoxData[
 RowBox[{
  FractionBox["1", "2"], " ", 
  RowBox[{"(", 
   RowBox[{
    SuperscriptBox["\[ExponentialE]", 
     RowBox[{"u", "+", 
      FractionBox[
       RowBox[{
        SuperscriptBox["\[Sigma]", "2"], " ", "\[Tau]"}], "2"]}]], "+", 
    RowBox[{"2", " ", 
     RowBox[{"normalCDF", "[", 
      RowBox[{"-", 
       FractionBox["u", 
        RowBox[{"\[Sigma]", " ", 
         SqrtBox["\[Tau]"]}]]}], "]"}]}], "+", 
    RowBox[{
     SuperscriptBox["\[ExponentialE]", 
      RowBox[{"u", "+", 
       FractionBox[
        RowBox[{
         SuperscriptBox["\[Sigma]", "2"], " ", "\[Tau]"}], "2"]}]], " ", 
     RowBox[{"(", 
      RowBox[{
       RowBox[{"-", "1"}], "+", 
       RowBox[{"2", " ", 
        RowBox[{"normalCDF", "[", 
         FractionBox[
          RowBox[{"u", "+", 
           RowBox[{
            SuperscriptBox["\[Sigma]", "2"], " ", "\[Tau]"}]}], 
          RowBox[{"\[Sigma]", " ", 
           SqrtBox["\[Tau]"]}]], "]"}]}]}], ")"}]}]}], ")"}]}]], "Output",
 CellChangeTimes->{
  3.501686369734375*^9, {3.501686541265625*^9, 3.501686565921875*^9}, 
   3.50169974303125*^9, 3.501700600625*^9, 3.5017006951875*^9, 
   3.5017009331875*^9, 3.50184304809375*^9, 3.50192615153125*^9, 
   3.502118333203125*^9, 3.502188176234375*^9, 3.502195625515625*^9, 
   3.50222042175*^9, 3.502269104625*^9, 3.50227689321875*^9, 
   3.502382127265625*^9, 3.502382231890625*^9, 3.502715561640625*^9, 
   3.5158308246875*^9, 3.5974946102201557`*^9, 3.597688111643557*^9, 
   3.597742509795575*^9, 3.5978323078736143`*^9, 3.597927363908667*^9, 
   3.602769244519937*^9, 3.603875581939427*^9, 3.603961162552527*^9, 
   3.60404502906658*^9, 3.604650880355369*^9}]
}, Open  ]],

Cell[CellGroupData[{

Cell[BoxData[
 RowBox[{"bssol1", "=", 
  RowBox[{
   RowBox[{
    RowBox[{
     RowBox[{
      SubsuperscriptBox["\[Integral]", 
       RowBox[{"-", "\[Infinity]"}], "\[Infinity]"], 
      RowBox[{
       RowBox[{"ys1", "[", 
        RowBox[{"\[Tau]", ",", "u", ",", "u0"}], "]"}], 
       RowBox[{"Max", "[", 
        RowBox[{"1", ",", 
         SuperscriptBox["\[ExponentialE]", "u0"]}], "]"}], 
       RowBox[{"\[DifferentialD]", "u0"}]}]}], "/.", 
     RowBox[{"u", "\[Rule]", 
      RowBox[{
       RowBox[{"Log", "[", "s", "]"}], "-", 
       FractionBox[
        RowBox[{
         SuperscriptBox["\[Sigma]", "2"], "\[Tau]"}], "2"]}]}]}], "//", 
    "noErf"}], "//", "Simplify"}]}]], "Input",
 CellChangeTimes->{{3.501686084828125*^9, 3.5016860950625*^9}, {
  3.501686184734375*^9, 3.501686205734375*^9}, {3.501686305765625*^9, 
  3.501686369078125*^9}, {3.501686540203125*^9, 3.501686584421875*^9}, {
  3.50168661653125*^9, 3.50168667721875*^9}, {3.501686760453125*^9, 
  3.501686791140625*^9}, {3.501686989453125*^9, 3.501686991109375*^9}}],

Cell[BoxData[
 RowBox[{
  RowBox[{"normalCDF", "[", 
   FractionBox[
    RowBox[{
     RowBox[{
      SuperscriptBox["\[Sigma]", "2"], " ", "\[Tau]"}], "-", 
     RowBox[{"2", " ", 
      RowBox[{"Log", "[", "s", "]"}]}]}], 
    RowBox[{"2", " ", "\[Sigma]", " ", 
     SqrtBox["\[Tau]"]}]], "]"}], "+", 
  RowBox[{"s", " ", 
   RowBox[{"normalCDF", "[", 
    FractionBox[
     RowBox[{
      FractionBox[
       RowBox[{
        SuperscriptBox["\[Sigma]", "2"], " ", "\[Tau]"}], "2"], "+", 
      RowBox[{"Log", "[", "s", "]"}]}], 
     RowBox[{"\[Sigma]", " ", 
      SqrtBox["\[Tau]"]}]], "]"}]}]}]], "Output",
 CellChangeTimes->{{3.5016866254375*^9, 3.501686678421875*^9}, 
   3.50168676359375*^9, 3.501686794078125*^9, 3.5016869924375*^9, 
   3.501699743796875*^9, 3.501700601375*^9, 3.501700695953125*^9, 
   3.501700933953125*^9, 3.501843048828125*^9, 3.50192615234375*^9, 
   3.502118333953125*^9, 3.50218817696875*^9, 3.50219562625*^9, 
   3.502220429375*^9, 3.50226910540625*^9, 3.502276895640625*^9, 
   3.50238212809375*^9, 3.502382232671875*^9, 3.50271556240625*^9, 
   3.51583082596875*^9, 3.597494611730551*^9, 3.597688113186644*^9, 
   3.59774251227942*^9, 3.59783230939154*^9, 3.5979273654304867`*^9, 
   3.60276924609744*^9, 3.603875584497406*^9, 3.603961164486012*^9, 
   3.604045031062339*^9, 3.604650882101191*^9}]
}, Open  ]],

Cell[CellGroupData[{

Cell[BoxData[
 RowBox[{"bssol2", "=", 
  RowBox[{"bssol1", "/.", 
   RowBox[{"\[Tau]", "\[Rule]", 
    RowBox[{"T", "-", "t"}]}]}]}]], "Input",
 CellChangeTimes->{{3.501686084828125*^9, 3.5016860950625*^9}, {
  3.501686184734375*^9, 3.501686205734375*^9}, {3.501686305765625*^9, 
  3.501686369078125*^9}, {3.501686540203125*^9, 3.501686584421875*^9}, {
  3.50168661653125*^9, 3.50168667721875*^9}, {3.501686760453125*^9, 
  3.501686791140625*^9}, {3.501686985296875*^9, 3.50168700825*^9}}],

Cell[BoxData[
 RowBox[{
  RowBox[{"normalCDF", "[", 
   FractionBox[
    RowBox[{
     RowBox[{
      RowBox[{"(", 
       RowBox[{
        RowBox[{"-", "t"}], "+", "T"}], ")"}], " ", 
      SuperscriptBox["\[Sigma]", "2"]}], "-", 
     RowBox[{"2", " ", 
      RowBox[{"Log", "[", "s", "]"}]}]}], 
    RowBox[{"2", " ", 
     SqrtBox[
      RowBox[{
       RowBox[{"-", "t"}], "+", "T"}]], " ", "\[Sigma]"}]], "]"}], "+", 
  RowBox[{"s", " ", 
   RowBox[{"normalCDF", "[", 
    FractionBox[
     RowBox[{
      RowBox[{
       FractionBox["1", "2"], " ", 
       RowBox[{"(", 
        RowBox[{
         RowBox[{"-", "t"}], "+", "T"}], ")"}], " ", 
       SuperscriptBox["\[Sigma]", "2"]}], "+", 
      RowBox[{"Log", "[", "s", "]"}]}], 
     RowBox[{
      SqrtBox[
       RowBox[{
        RowBox[{"-", "t"}], "+", "T"}]], " ", "\[Sigma]"}]], 
    "]"}]}]}]], "Output",
 CellChangeTimes->{3.501687008609375*^9, 3.5016997438125*^9, 
  3.501700601390625*^9, 3.50170069596875*^9, 3.501700933984375*^9, 
  3.501843048875*^9, 3.50192615240625*^9, 3.502118334015625*^9, 
  3.502188177015625*^9, 3.502195626265625*^9, 3.5022204341875*^9, 
  3.502269105484375*^9, 3.502276898015625*^9, 3.502382128203125*^9, 
  3.502382232703125*^9, 3.502715562453125*^9, 3.5158308260625*^9, 
  3.597494611817362*^9, 3.597688113297016*^9, 3.597742512393793*^9, 
  3.597832309419587*^9, 3.597927365533619*^9, 3.602769246192325*^9, 
  3.603875584533387*^9, 3.6039611645284653`*^9, 3.60404503109194*^9, 
  3.604650882134596*^9}]
}, Open  ]],

Cell[CellGroupData[{

Cell[BoxData[
 RowBox[{
  RowBox[{"bssol2", "/.", 
   RowBox[{"normalCDF", "\[Rule]", "\[CapitalPhi]"}]}], "//", 
  "TraditionalForm"}]], "Input",
 CellChangeTimes->{{3.597510593113202*^9, 3.597510614133828*^9}}],

Cell[BoxData[
 FormBox[
  RowBox[{
   RowBox[{"\[CapitalPhi]", "(", 
    FractionBox[
     RowBox[{
      RowBox[{
       SuperscriptBox["\[Sigma]", "2"], " ", 
       RowBox[{"(", 
        RowBox[{"T", "-", "t"}], ")"}]}], "-", 
      RowBox[{"2", " ", 
       RowBox[{"log", "(", "s", ")"}]}]}], 
     RowBox[{"2", " ", "\[Sigma]", " ", 
      SqrtBox[
       RowBox[{"T", "-", "t"}]]}]], ")"}], "+", 
   RowBox[{"s", " ", 
    RowBox[{"\[CapitalPhi]", "(", 
     FractionBox[
      RowBox[{
       RowBox[{"log", "(", "s", ")"}], "+", 
       RowBox[{
        FractionBox["1", "2"], " ", 
        SuperscriptBox["\[Sigma]", "2"], " ", 
        RowBox[{"(", 
         RowBox[{"T", "-", "t"}], ")"}]}]}], 
      RowBox[{"\[Sigma]", " ", 
       SqrtBox[
        RowBox[{"T", "-", "t"}]]}]], ")"}]}]}], TraditionalForm]], "Output",
 CellChangeTimes->{{3.597510599705573*^9, 3.597510615186618*^9}, 
   3.597688113354637*^9, 3.597742512434143*^9, 3.59783230944313*^9, 
   3.5979273655693293`*^9, 3.602769246226956*^9, 3.603875584567155*^9, 
   3.603961164558342*^9, 3.604045031127247*^9, 3.60465088217078*^9}]
}, Open  ]],

Cell[TextData[{
 "That looks right. For large ",
 Cell[BoxData[
  FormBox["s", TraditionalForm]]],
 " the first term is 0, the second is 1, and you get ",
 Cell[BoxData[
  FormBox["s", TraditionalForm]]],
 ". For small s, the first term is 1, the second is 0, and you get 1. "
}], "Text",
 CellChangeTimes->{{3.5016866914375*^9, 3.501686694453125*^9}, {
  3.501686743328125*^9, 3.50168674584375*^9}, {3.501686803734375*^9, 
  3.501686852359375*^9}}],

Cell[CellGroupData[{

Cell[BoxData[
 RowBox[{"bspdf1", "/.", 
  RowBox[{"v", "\[Rule]", 
   RowBox[{"Function", "[", 
    RowBox[{
     RowBox[{"{", 
      RowBox[{"t", ",", "s"}], "}"}], ",", 
     RowBox[{"Evaluate", "[", "bssol2", "]"}]}], "]"}]}]}]], "Input",
 CellChangeTimes->{{3.501686859375*^9, 3.50168693853125*^9}, {
  3.501687035515625*^9, 3.50168703559375*^9}}],

Cell[BoxData[
 RowBox[{
  FractionBox[
   RowBox[{
    SuperscriptBox["\[ExponentialE]", 
     RowBox[{"-", 
      FractionBox[
       SuperscriptBox[
        RowBox[{"(", 
         RowBox[{
          RowBox[{
           RowBox[{"(", 
            RowBox[{
             RowBox[{"-", "t"}], "+", "T"}], ")"}], " ", 
           SuperscriptBox["\[Sigma]", "2"]}], "-", 
          RowBox[{"2", " ", 
           RowBox[{"Log", "[", "s", "]"}]}]}], ")"}], "2"], 
       RowBox[{"8", " ", 
        RowBox[{"(", 
         RowBox[{
          RowBox[{"-", "t"}], "+", "T"}], ")"}], " ", 
        SuperscriptBox["\[Sigma]", "2"]}]]}]], " ", 
    RowBox[{"(", 
     RowBox[{
      RowBox[{"-", 
       FractionBox["\[Sigma]", 
        RowBox[{"2", " ", 
         SqrtBox[
          RowBox[{
           RowBox[{"-", "t"}], "+", "T"}]]}]]}], "+", 
      FractionBox[
       RowBox[{
        RowBox[{
         RowBox[{"(", 
          RowBox[{
           RowBox[{"-", "t"}], "+", "T"}], ")"}], " ", 
         SuperscriptBox["\[Sigma]", "2"]}], "-", 
        RowBox[{"2", " ", 
         RowBox[{"Log", "[", "s", "]"}]}]}], 
       RowBox[{"4", " ", 
        SuperscriptBox[
         RowBox[{"(", 
          RowBox[{
           RowBox[{"-", "t"}], "+", "T"}], ")"}], 
         RowBox[{"3", "/", "2"}]], " ", "\[Sigma]"}]]}], ")"}]}], 
   SqrtBox[
    RowBox[{"2", " ", "\[Pi]"}]]], "+", 
  RowBox[{
   FractionBox["1", "2"], " ", 
   SuperscriptBox["s", "2"], " ", 
   SuperscriptBox["\[Sigma]", "2"], " ", 
   RowBox[{"(", 
    RowBox[{
     FractionBox[
      SuperscriptBox["\[ExponentialE]", 
       RowBox[{"-", 
        FractionBox[
         SuperscriptBox[
          RowBox[{"(", 
           RowBox[{
            RowBox[{
             RowBox[{"(", 
              RowBox[{
               RowBox[{"-", "t"}], "+", "T"}], ")"}], " ", 
             SuperscriptBox["\[Sigma]", "2"]}], "-", 
            RowBox[{"2", " ", 
             RowBox[{"Log", "[", "s", "]"}]}]}], ")"}], "2"], 
         RowBox[{"8", " ", 
          RowBox[{"(", 
           RowBox[{
            RowBox[{"-", "t"}], "+", "T"}], ")"}], " ", 
          SuperscriptBox["\[Sigma]", "2"]}]]}]], 
      RowBox[{
       SqrtBox[
        RowBox[{"2", " ", "\[Pi]"}]], " ", 
       SuperscriptBox["s", "2"], " ", 
       SqrtBox[
        RowBox[{
         RowBox[{"-", "t"}], "+", "T"}]], " ", "\[Sigma]"}]], "+", 
     FractionBox[
      SuperscriptBox["\[ExponentialE]", 
       RowBox[{"-", 
        FractionBox[
         SuperscriptBox[
          RowBox[{"(", 
           RowBox[{
            RowBox[{
             FractionBox["1", "2"], " ", 
             RowBox[{"(", 
              RowBox[{
               RowBox[{"-", "t"}], "+", "T"}], ")"}], " ", 
             SuperscriptBox["\[Sigma]", "2"]}], "+", 
            RowBox[{"Log", "[", "s", "]"}]}], ")"}], "2"], 
         RowBox[{"2", " ", 
          RowBox[{"(", 
           RowBox[{
            RowBox[{"-", "t"}], "+", "T"}], ")"}], " ", 
          SuperscriptBox["\[Sigma]", "2"]}]]}]], 
      RowBox[{
       SqrtBox[
        RowBox[{"2", " ", "\[Pi]"}]], " ", "s", " ", 
       SqrtBox[
        RowBox[{
         RowBox[{"-", "t"}], "+", "T"}]], " ", "\[Sigma]"}]], "-", 
     FractionBox[
      RowBox[{
       SuperscriptBox["\[ExponentialE]", 
        RowBox[{"-", 
         FractionBox[
          SuperscriptBox[
           RowBox[{"(", 
            RowBox[{
             RowBox[{
              RowBox[{"(", 
               RowBox[{
                RowBox[{"-", "t"}], "+", "T"}], ")"}], " ", 
              SuperscriptBox["\[Sigma]", "2"]}], "-", 
             RowBox[{"2", " ", 
              RowBox[{"Log", "[", "s", "]"}]}]}], ")"}], "2"], 
          RowBox[{"8", " ", 
           RowBox[{"(", 
            RowBox[{
             RowBox[{"-", "t"}], "+", "T"}], ")"}], " ", 
           SuperscriptBox["\[Sigma]", "2"]}]]}]], " ", 
       RowBox[{"(", 
        RowBox[{
         RowBox[{
          RowBox[{"(", 
           RowBox[{
            RowBox[{"-", "t"}], "+", "T"}], ")"}], " ", 
          SuperscriptBox["\[Sigma]", "2"]}], "-", 
         RowBox[{"2", " ", 
          RowBox[{"Log", "[", "s", "]"}]}]}], ")"}]}], 
      RowBox[{"2", " ", 
       SqrtBox[
        RowBox[{"2", " ", "\[Pi]"}]], " ", 
       SuperscriptBox["s", "2"], " ", 
       SuperscriptBox[
        RowBox[{"(", 
         RowBox[{
          RowBox[{"-", "t"}], "+", "T"}], ")"}], 
        RowBox[{"3", "/", "2"}]], " ", 
       SuperscriptBox["\[Sigma]", "3"]}]], "-", 
     FractionBox[
      RowBox[{
       SuperscriptBox["\[ExponentialE]", 
        RowBox[{"-", 
         FractionBox[
          SuperscriptBox[
           RowBox[{"(", 
            RowBox[{
             RowBox[{
              FractionBox["1", "2"], " ", 
              RowBox[{"(", 
               RowBox[{
                RowBox[{"-", "t"}], "+", "T"}], ")"}], " ", 
              SuperscriptBox["\[Sigma]", "2"]}], "+", 
             RowBox[{"Log", "[", "s", "]"}]}], ")"}], "2"], 
          RowBox[{"2", " ", 
           RowBox[{"(", 
            RowBox[{
             RowBox[{"-", "t"}], "+", "T"}], ")"}], " ", 
           SuperscriptBox["\[Sigma]", "2"]}]]}]], " ", 
       RowBox[{"(", 
        RowBox[{
         RowBox[{
          FractionBox["1", "2"], " ", 
          RowBox[{"(", 
           RowBox[{
            RowBox[{"-", "t"}], "+", "T"}], ")"}], " ", 
          SuperscriptBox["\[Sigma]", "2"]}], "+", 
         RowBox[{"Log", "[", "s", "]"}]}], ")"}]}], 
      RowBox[{
       SqrtBox[
        RowBox[{"2", " ", "\[Pi]"}]], " ", "s", " ", 
       SuperscriptBox[
        RowBox[{"(", 
         RowBox[{
          RowBox[{"-", "t"}], "+", "T"}], ")"}], 
        RowBox[{"3", "/", "2"}]], " ", 
       SuperscriptBox["\[Sigma]", "3"]}]]}], ")"}]}], "+", 
  FractionBox[
   RowBox[{
    SuperscriptBox["\[ExponentialE]", 
     RowBox[{"-", 
      FractionBox[
       SuperscriptBox[
        RowBox[{"(", 
         RowBox[{
          RowBox[{
           FractionBox["1", "2"], " ", 
           RowBox[{"(", 
            RowBox[{
             RowBox[{"-", "t"}], "+", "T"}], ")"}], " ", 
           SuperscriptBox["\[Sigma]", "2"]}], "+", 
          RowBox[{"Log", "[", "s", "]"}]}], ")"}], "2"], 
       RowBox[{"2", " ", 
        RowBox[{"(", 
         RowBox[{
          RowBox[{"-", "t"}], "+", "T"}], ")"}], " ", 
        SuperscriptBox["\[Sigma]", "2"]}]]}]], " ", "s", " ", 
    RowBox[{"(", 
     RowBox[{
      RowBox[{"-", 
       FractionBox["\[Sigma]", 
        RowBox[{"2", " ", 
         SqrtBox[
          RowBox[{
           RowBox[{"-", "t"}], "+", "T"}]]}]]}], "+", 
      FractionBox[
       RowBox[{
        RowBox[{
         FractionBox["1", "2"], " ", 
         RowBox[{"(", 
          RowBox[{
           RowBox[{"-", "t"}], "+", "T"}], ")"}], " ", 
         SuperscriptBox["\[Sigma]", "2"]}], "+", 
        RowBox[{"Log", "[", "s", "]"}]}], 
       RowBox[{"2", " ", 
        SuperscriptBox[
         RowBox[{"(", 
          RowBox[{
           RowBox[{"-", "t"}], "+", "T"}], ")"}], 
         RowBox[{"3", "/", "2"}]], " ", "\[Sigma]"}]]}], ")"}]}], 
   SqrtBox[
    RowBox[{"2", " ", "\[Pi]"}]]]}]], "Output",
 CellChangeTimes->{{3.50168686065625*^9, 3.50168693890625*^9}, {
   3.5016870146875*^9, 3.50168703615625*^9}, 3.50169974384375*^9, 
   3.501700601421875*^9, 3.501700695984375*^9, 3.501700934015625*^9, 
   3.501843048953125*^9, 3.501926152421875*^9, 3.502118334046875*^9, 
   3.50218817709375*^9, 3.50219562628125*^9, 3.502220440328125*^9, 
   3.502269105578125*^9, 3.502276903375*^9, 3.50238212834375*^9, 
   3.50238223271875*^9, 3.5027155625*^9, 3.515830826109375*^9, 
   3.597494611855708*^9, 3.597688113401351*^9, 3.597742512489564*^9, 
   3.597832309462949*^9, 3.597927365606442*^9, 3.602769246263164*^9, 
   3.603875584587455*^9, 3.603961164579969*^9, 3.6040450311519327`*^9, 
   3.604650882189024*^9}]
}, Open  ]],

Cell[CellGroupData[{

Cell[BoxData[
 RowBox[{
  RowBox[{"bspdf1", "/.", 
   RowBox[{"v", "\[Rule]", 
    RowBox[{"Function", "[", 
     RowBox[{
      RowBox[{"{", 
       RowBox[{"t", ",", "s"}], "}"}], ",", 
      RowBox[{"Evaluate", "[", "bssol2", "]"}]}], "]"}]}]}], "//", 
  "Simplify"}]], "Input",
 CellChangeTimes->{{3.501686859375*^9, 3.501686934796875*^9}, {
  3.50168703890625*^9, 3.501687039*^9}}],

Cell[BoxData["0"], "Output",
 CellChangeTimes->{
  3.50168693603125*^9, {3.501687017265625*^9, 3.501687039421875*^9}, 
   3.501699743875*^9, 3.501700601453125*^9, 3.50170069603125*^9, 
   3.501700934046875*^9, 3.501843049015625*^9, 3.501926152453125*^9, 
   3.502118334078125*^9, 3.50218817715625*^9, 3.5021956263125*^9, 
   3.5022204421875*^9, 3.502269105671875*^9, 3.50227690459375*^9, 
   3.5023821285*^9, 3.502382232765625*^9, 3.502715562546875*^9, 
   3.515830826203125*^9, 3.597494611903799*^9, 3.597688113449559*^9, 
   3.59774251253373*^9, 3.597832309493001*^9, 3.59792736565313*^9, 
   3.602769246310429*^9, 3.603875584619763*^9, 3.6039611646081247`*^9, 
   3.604045031186138*^9, 3.604650882215711*^9}]
}, Open  ]],

Cell["Check.", "Text",
 CellChangeTimes->{{3.50168704634375*^9, 3.50168704728125*^9}}],

Cell[BoxData[
 RowBox[{
  RowBox[{"bsf1", "[", 
   RowBox[{"\[Tau]_", ",", "s_", ",", "\[Sigma]_"}], "]"}], ":=", 
  "\[IndentingNewLine]", 
  RowBox[{"Evaluate", "[", "bssol1", "]"}]}]], "Input",
 CellChangeTimes->{{3.50185880353125*^9, 3.501858863296875*^9}}],

Cell[CellGroupData[{

Cell[BoxData["rWT"], "Input",
 CellChangeTimes->{{3.5018588875*^9, 3.501858887953125*^9}}],

Cell[BoxData[
 RowBox[{"{", 
  RowBox[{
   RowBox[{"broodSize", "\[Rule]", "327"}], ",", 
   RowBox[{"cutterSpermRate", "\[Rule]", "23.6`"}], ",", 
   RowBox[{"dauerDelay", "\[Rule]", "20.925490196078435`"}], ",", 
   RowBox[{"dauerFormation", "\[Rule]", "15.87450980392157`"}], ",", 
   RowBox[{"dauerRecovery", "\[Rule]", "14.521568627450982`"}], ",", 
   RowBox[{"dauerStage", "\[Rule]", "30.39607843137255`"}], ",", 
   RowBox[{"dauerValue", "\[Rule]", "1.`"}], ",", 
   RowBox[{"delay", "\[Rule]", "3.6830065359477135`"}], ",", 
   RowBox[{"hatchTime", "\[Rule]", "17.67843137254902`"}], ",", 
   RowBox[{"l1Molt", "\[Rule]", "32.2`"}], ",", 
   RowBox[{"l1Stage", "\[Rule]", "14.521568627450982`"}], ",", 
   RowBox[{"l1Value", "\[Rule]", "0.21929159978313387`"}], ",", 
   RowBox[{"l2dDelay", "\[Rule]", "7.576470588235296`"}], ",", 
   RowBox[{"l2dStage", "\[Rule]", "16.41568627450981`"}], ",", 
   RowBox[{"l2Molt", "\[Rule]", "41.03921568627452`"}], ",", 
   RowBox[{"l2Stage", "\[Rule]", "8.839215686274514`"}], ",", 
   RowBox[{"l2Value", "\[Rule]", "0.8523812625897468`"}], ",", 
   RowBox[{"l3Molt", "\[Rule]", "50.50980392156863`"}], ",", 
   RowBox[{"l3Stage", "\[Rule]", "9.470588235294116`"}], ",", 
   RowBox[{"l3Value", "\[Rule]", "1.2373374021090728`"}], ",", 
   RowBox[{"l4Molt", "\[Rule]", "62.505882352941185`"}], ",", 
   RowBox[{"l4Stage", "\[Rule]", "11.996078431372553`"}], ",", 
   RowBox[{"l4Value", "\[Rule]", "1.8446051005752666`"}], ",", 
   RowBox[{"layTime", "\[Rule]", "3.788235294117648`"}], ",", 
   RowBox[{"minL2dDelay", "\[Rule]", "3.1568627450980395`"}], ",", 
   RowBox[{"minL2dStage", "\[Rule]", "11.996078431372553`"}], ",", 
   RowBox[{"newDauerValue", "\[Rule]", "0.5120625158386005`"}], ",", 
   RowBox[{"progenyRate", "\[Rule]", "5.3`"}], ",", 
   RowBox[{"progenyStart", "\[Rule]", "64.4`"}], ",", 
   RowBox[{"spermRate", "\[Rule]", "66.15384615384615`"}], ",", 
   RowBox[{"yaValue", "\[Rule]", "3.058882112828679`"}], ",", 
   RowBox[{"\[Lambda]cutter", "\[Rule]", "0.02749086943476955`"}], ",", 
   RowBox[{"\[Lambda]growth", "\[Rule]", "0.06373440715401482`"}], ",", 
   RowBox[{"\[Lambda]hat", "\[Rule]", "0.042162471056824066`"}], ",", 
   RowBox[{"\[Lambda]max", "\[Rule]", "0.06750865260094746`"}], ",", 
   RowBox[{"\[Lambda]t3", "\[Rule]", "0.0655342652407138`"}]}], 
  "}"}]], "Output",
 CellChangeTimes->{3.501858888734375*^9, 3.501926152484375*^9, 
  3.502118334109375*^9, 3.50218817725*^9, 3.50219562634375*^9, 
  3.502220445671875*^9, 3.5022691058125*^9, 3.502276907484375*^9, 
  3.5023821286875*^9, 3.502382232796875*^9, 3.50271556259375*^9, 
  3.51583082628125*^9, 3.597494611967346*^9, 3.597688113513982*^9, 
  3.5977425126118927`*^9, 3.597832309504983*^9, 3.597927365717702*^9, 
  3.602769246393876*^9, 3.603875584635521*^9, 3.603961164627419*^9, 
  3.6040450312018013`*^9, 3.604650882240769*^9}]
}, Open  ]],

Cell[CellGroupData[{

Cell[BoxData[
 RowBox[{"bsf1", "[", 
  RowBox[{
   RowBox[{"l2dStage", "/.", "rWT"}], ",", "1", ",", "1"}], "]"}]], "Input",
 CellChangeTimes->{{3.501858872296875*^9, 3.501858937125*^9}}],

Cell[BoxData[
 RowBox[{"2", " ", 
  RowBox[{"normalCDF", "[", "2.025813804037146`", "]"}]}]], "Output",
 CellChangeTimes->{{3.50185892396875*^9, 3.501858932625*^9}, 
   3.50192615253125*^9, 3.502118334125*^9, 3.502188177296875*^9, 
   3.502195626359375*^9, 3.502220447046875*^9, 3.502269105859375*^9, 
   3.502276908703125*^9, 3.502382128796875*^9, 3.5023822328125*^9, 
   3.502715562625*^9, 3.515830826328125*^9, 3.597494612003359*^9, 
   3.597688113548908*^9, 3.597742512644557*^9, 3.5978323095134687`*^9, 
   3.59792736575171*^9, 3.602769246427134*^9, 3.603875584645775*^9, 
   3.603961164637547*^9, 3.604045031210704*^9, 3.6046508822535267`*^9}]
}, Open  ]]
}, Closed]],

Cell[CellGroupData[{

Cell["Gadget", "Subsection",
 CellChangeTimes->{{3.50193274171875*^9, 3.501932745015625*^9}}],

Cell[CellGroupData[{

Cell[BoxData[
 RowBox[{"Module", "[", 
  RowBox[{
   RowBox[{"{", 
    RowBox[{
     RowBox[{"min\[Sigma]sT", "=", 
      RowBox[{"-", "1.5"}]}], ",", 
     RowBox[{"max\[Sigma]sT", "=", "1.0"}]}], "}"}], ",", 
   "\[IndentingNewLine]", 
   RowBox[{"Manipulate", "[", "\[IndentingNewLine]", 
    RowBox[{
     RowBox[{"Module", "[", 
      RowBox[{
       RowBox[{"{", 
        RowBox[{"\[Sigma]", ",", "\[Tau]", ",", 
         RowBox[{"\[Sigma]sT", "=", 
          SuperscriptBox["10", "l\[Sigma]sT"]}], ",", 
         RowBox[{"is", "=", "400"}]}], "}"}], ",", "\[IndentingNewLine]", 
       RowBox[{"Grid", "[", 
        RowBox[{"{", "\[IndentingNewLine]", 
         RowBox[{
          RowBox[{"{", 
           RowBox[{"Show", "[", 
            RowBox[{
             RowBox[{"Graphics", "[", 
              RowBox[{"Style", "[", 
               RowBox[{
                RowBox[{"Text", "[", 
                 RowBox[{"\"\<\[Sigma]\!\(\*SqrtBox[\(T\)]\) = \>\"", "<>", 
                  RowBox[{"ToString", "[", 
                   RowBox[{"NumberForm", "[", 
                    RowBox[{"\[Sigma]sT", ",", "2"}], "]"}], "]"}]}], "]"}], 
                ",", "\[IndentingNewLine]", "Bold", ",", 
                RowBox[{"FontSize", "\[Rule]", "12"}], ",", 
                RowBox[{"FontFamily", "->", "\"\<Helvetica\>\""}]}], "]"}], 
              "]"}], ",", "\[IndentingNewLine]", 
             RowBox[{"ImageSize", "\[Rule]", 
              RowBox[{"{", 
               RowBox[{"Full", ",", "15"}], "}"}]}]}], "]"}], "}"}], ",", 
          "\[IndentingNewLine]", 
          RowBox[{"{", 
           RowBox[{"Plot", "[", 
            RowBox[{
             RowBox[{"{", 
              RowBox[{
               RowBox[{"bsf1", "[", 
                RowBox[{
                 SuperscriptBox["\[Sigma]sT", "2"], ",", "s", ",", "1"}], 
                "]"}], ",", "s", ",", "1"}], "}"}], ",", 
             RowBox[{"{", 
              RowBox[{"s", ",", "0", ",", "2"}], "}"}], ",", 
             "\[IndentingNewLine]", 
             RowBox[{"PlotStyle", "\[Rule]", 
              RowBox[{"{", 
               RowBox[{
                RowBox[{"Directive", "[", 
                 RowBox[{"Red", ",", "Thick"}], "]"}], ",", 
                RowBox[{"Directive", "[", 
                 RowBox[{
                  RowBox[{"Darker", "[", 
                   RowBox[{"Green", ",", "0.7"}], "]"}], ",", "Dashed"}], 
                 "]"}], ",", 
                RowBox[{"Directive", "[", 
                 RowBox[{"Black", ",", "Dashed"}], "]"}]}], "}"}]}], ",", 
             "\[IndentingNewLine]", 
             RowBox[{"Epilog", "\[Rule]", 
              RowBox[{"{", "\[IndentingNewLine]", 
               RowBox[{
                RowBox[{"Style", "[", 
                 RowBox[{
                  RowBox[{"Text", "[", 
                   RowBox[{"\"\<L2d\>\"", ",", 
                    RowBox[{"{", 
                    RowBox[{"1", ",", 
                    RowBox[{"N", "[", 
                    RowBox[{"bsf1", "[", 
                    RowBox[{
                    SuperscriptBox["\[Sigma]sT", "2"], ",", "1", ",", "1"}], 
                    "]"}], "]"}]}], "}"}], ",", 
                    RowBox[{"{", 
                    RowBox[{"1", ",", 
                    RowBox[{"-", "1"}]}], "}"}]}], "]"}], ",", "Bold", ",", 
                  "Red", ",", 
                  RowBox[{"FontSize", "\[Rule]", "12"}], ",", 
                  RowBox[{"FontFamily", "\[Rule]", "\"\<Helvetica\>\""}]}], 
                 "]"}], ",", "\[IndentingNewLine]", 
                RowBox[{"Style", "[", 
                 RowBox[{
                  RowBox[{"Text", "[", 
                   RowBox[{"\"\<dauer\>\"", ",", 
                    RowBox[{"{", 
                    RowBox[{"1.5", ",", "1"}], "}"}], ",", 
                    RowBox[{"{", 
                    RowBox[{"0", ",", 
                    RowBox[{"-", "1"}]}], "}"}]}], "]"}], ",", "Bold", ",", 
                  "Black", ",", 
                  RowBox[{"FontSize", "\[Rule]", "12"}], ",", 
                  RowBox[{"FontFamily", "\[Rule]", "\"\<Helvetica\>\""}]}], 
                 "]"}], ",", "\[IndentingNewLine]", 
                RowBox[{"Style", "[", 
                 RowBox[{
                  RowBox[{"Text", "[", 
                   RowBox[{"\"\<L3\>\"", ",", 
                    RowBox[{"{", 
                    RowBox[{"0.5", ",", "0.5"}], "}"}], ",", 
                    RowBox[{"{", 
                    RowBox[{"0", ",", 
                    RowBox[{"-", "1"}]}], "}"}]}], "]"}], ",", "Bold", ",", 
                  RowBox[{"Darker", "[", 
                   RowBox[{"Green", ",", "0.7"}], "]"}], ",", 
                  RowBox[{"FontSize", "\[Rule]", "12"}], ",", 
                  RowBox[{"FontFamily", "\[Rule]", "\"\<Helvetica\>\""}]}], 
                 "]"}]}], "\[IndentingNewLine]", "}"}]}], ",", 
             "\[IndentingNewLine]", 
             RowBox[{"PlotRange", "\[Rule]", 
              RowBox[{"{", 
               RowBox[{
                RowBox[{"{", 
                 RowBox[{"0", ",", "2"}], "}"}], ",", 
                RowBox[{"{", 
                 RowBox[{"0", ",", "3"}], "}"}]}], "}"}]}], ",", 
             "\[IndentingNewLine]", 
             RowBox[{"Frame", "\[Rule]", 
              RowBox[{"{", 
               RowBox[{
                RowBox[{"{", 
                 RowBox[{"True", ",", "False"}], "}"}], ",",
[truncated: 76,600 more chars]
