# Supplementary material for: A Model of the Effect of Uncertainty on the C elegans L2/L2d Decision
Source: PLoS One. 2014 Jul 16;9(7):e100580. doi: 10.1371/journal.pone.0100580 (PMC4100763; doi:10.1371/journal.pone.0100580)
Supplement: Dataset S1 — Calculations. Calculations were done in Wolfram Mathematica. This dataset contains Mathematica notebooks that carry out the calculations and explain them in detail. There are two principle notebooks, amer_model_v6.nb and calculations_v2.nb. Files init_v3.m, init_v3.nb, itoCalculus_v6.m, itoCalculus_v6.nb, and Shreve.m contain supporting code necessary for amer_model_v6.nb and calculations_v2.nb to evaluate. PDF printouts of the two main notebooks are also provided so that they can be read without Mathematica. (ZIP) [file pone.0100580.s001.zip › calcs/itoCalculus_v6.m]

(* ::Package:: *)

(************************************************************************)
(* This file was generated automatically by the Mathematica front end.  *)
(* It contains Initialization cells from a Notebook file, which         *)
(* typically will have the same name as this file except ending in      *)
(* ".nb" instead of ".m".                                               *)
(*                                                                      *)
(* This file is intended to be loaded into the Mathematica kernel using *)
(* the package loading commands Get or Needs.  Doing so is equivalent   *)
(* to using the Evaluate Initialization Cells menu command in the front *)
(* end.                                                                 *)
(*                                                                      *)
(* DO NOT EDIT THIS FILE.  This entire file is regenerated              *)
(* automatically each time the parent Notebook file is saved in the     *)
(* Mathematica front end.  Any changes you make to this file will be    *)
(* overwritten.                                                         *)
(************************************************************************)


(* Copyright \[Copyright] 2009 Leon Avery. *)


BeginPackage["itoCalculus`",{"Notation`"}];


defineMeasure::usage:=
"defineMeasure[\!\(\*
StyleBox[\"m\",\nFontSlant->\"Italic\"]\)] defines the symbol \!\(\*
StyleBox[\"m\",\nFontSlant->\"Italic\"]\) to be a probability measure.";


addBrownianMotion::usage:=
"addBrownianMotion[\!\(\*
StyleBox[\"W\",\nFontSlant->\"Italic\"]\),\!\(\*
StyleBox[\"m\",\nFontSlant->\"Italic\"]\)] adds symbol \!\(\*
StyleBox[\"W\",\nFontSlant->\"Italic\"]\) to the list of Brownian motions under measure \!\(\*
StyleBox[\"m\",\nFontSlant->\"Italic\"]\).";


removeBrownianMotion::usage:=
"removeBrownianMotion[\!\(\*
StyleBox[\"W\",\nFontSlant->\"Italic\"]\),\!\(\*
StyleBox[\"m\",\nFontSlant->\"Italic\"]\)] removes symbol \!\(\*
StyleBox[\"W\",\nFontSlant->\"Italic\"]\) from the list of Brownian motions under measure \!\(\*
StyleBox[\"m\",\nFontSlant->\"Italic\"]\).";


addMartingale::usage=
"addMartingale[\!\(\*
StyleBox[\"expr\",\nFontSlant->\"Italic\"]\),\!\(\*
StyleBox[\"t\",\nFontSlant->\"Italic\"]\),\!\(\*
StyleBox[\"m\",\nFontSlant->\"Italic\"]\)] adds \!\(\*
StyleBox[\"expr\",\nFontSlant->\"Italic\"]\) (a function of time \!\(\*
StyleBox[\"t\",\nFontSlant->\"Italic\"]\)) to the list of martingales under measure \!\(\*
StyleBox[\"m\",\nFontSlant->\"Italic\"]\).";


removeMartingale::usage=
"removeMartingale[\!\(\*
StyleBox[\"expr\",\nFontSlant->\"Italic\"]\),\!\(\*
StyleBox[\"t\",\nFontSlant->\"Italic\"]\),\!\(\*
StyleBox[\"m\",\nFontSlant->\"Italic\"]\)] removes \!\(\*
StyleBox[\"expr\",\nFontSlant->\"Italic\"]\) (a function of time \!\(\*
StyleBox[\"t\",\nFontSlant->\"Italic\"]\)) from the list of martingales under measure \!\(\*
StyleBox[\"m\",\nFontSlant->\"Italic\"]\).";


setRNDerivative::usage=
"setRNDerivative[\!\(\*
StyleBox[\"expr\",\nFontSlant->\"Italic\"]\),\!\(\*
StyleBox[\"m\",\nFontSlant->\"Italic\"]\)] sets the Radon-Nikod\[YAcute]m derivative of measure \!\(\*
StyleBox[\"m\",\nFontSlant->\"Italic\"]\) to \!\(\*
StyleBox[\"expr\",\nFontSlant->\"Italic\"]\).";


setDefaultMeasure::usage=
"setDefaultMeasure[\!\(\*
StyleBox[\"m\",\nFontSlant->\"Italic\"]\)] makes measure \!\(\*
StyleBox[\"m\",\nFontSlant->\"Italic\"]\) the default probability measure.";


brownianMotions::usage=
"brownianMotions is an argument to a probability measure.";


martingales::usage=
"martingales is an argument to a probability measure.";


RNDerivative::usage=
"RNDerivative is an argument to a probability measure.";


itoSimplify::usage=
"itoSimplify[\!\(\*
StyleBox[\"expr\",\nFontSlant->\"Italic\"]\)] applies Simplify with some extra transformations from stochastic calculus.";


Begin["`Private`"];


defineMeasure[m_Symbol]:=
If[True=!=probabilityMeasureQ[m],
probabilityMeasureQ[m]^:=True;
m[brownianMotions]={};
m[martingales]={};
m
]


defineMeasure[$actualProbability];


$defaultMeasure=$actualProbability;


Quiet[
measurePattern[m_]:=m:(_?probabilityMeasureQ|Null):Null,
{RuleDelayed::rhs}]


measureName[measurePattern[m]]:=
If[m===Null,$defaultMeasure,m]


addBrownianMotion[W_Symbol,measurePattern[m]]:=
addBrownianMotion[{W},m]


addBrownianMotion[Ws:{___Symbol},measurePattern[m]]:=
With[{ms=measureName[m]},
ms[brownianMotions]=Union[ms[brownianMotions],Ws]
]


removeBrownianMotion[W_Symbol,measurePattern[m]]:=
removeBrownianMotion[{W},m]


removeBrownianMotion[Ws:{___Symbol},measurePattern[m]]:=
With[{ms=measureName[m]},
ms[brownianMotions]=Complement[ms[brownianMotions],Ws]
]


addMartingale[es_List,t_Symbol,measurePattern[m]]:=
Last[addMartingale[#,t,m]&/@es]


Quiet[
addMartingale[e_,t_Symbol,measurePattern[m]]:=
Module[{ms=measureName[m],mp},
mp=e/.t->(t_Symbol);
ms[martingales]=Union[ms[martingales],{mp:>t}]
],
{RuleDelayed::"rhs"}
]


removeMartingale[es_List,t_Symbol,measurePattern[m]]:=
Last[removeMartingale[#,t,m]&/@es]


Quiet[
removeMartingale[e_,t_Symbol,measurePattern[m]]:=
Module[{ms=measureName[m],mp},
mp=e/.t->(t_Symbol);
ms[martingales]=Complement[ms[martingales],{mp:>t}]
],
{RuleDelayed::"rhs"}
]


setRNDerivative::expect=
"expr `1` does not have expected value 1.";


setRNDerivative::pos=
"expr `1` is not almost surely positive.";


setRNDerivative[e_,measurePattern[m]]:=
Module[{ms=measureName[m]},
If[itoSimplify[expectation[e,ms]==1],Null,Message[setRNDerivative::expect,e],Message[setRNDerivative::expect,e]];
If[itoSimplify[probability[e>0,ms]==1],Null,Message[setRNDerivative::pos,e],Message[setRNDerivative::pos,e]];
m[RNDerivative]=e
]


Quiet[
setRNDerivative[1,$actualProbability],
{setRNDerivative::expect,setRNDerivative::pos}];


End[];


itoDifferential::usage=
"itoDifferential[\!\(\*
StyleBox[\"t\",\nFontSlant->\"Italic\"]\)] represents the It\[OHat] differential \[DoubleStruckD]\[VeryThinSpace]\!\(\*
StyleBox[\"t\",\nFontSlant->\"Italic\"]\).
itoDifferential[\!\(\*
StyleBox[\"W\",\nFontSlant->\"Italic\"]\),\!\(\*
StyleBox[\"t\",\nFontSlant->\"Italic\"]\)] represents the It\[OHat] differential \[DoubleStruckD]\[VeryThinSpace]\!\(\*
StyleBox[\"W\",\nFontSlant->\"Italic\"]\)[\!\(\*
StyleBox[\"t\",\nFontSlant->\"Italic\"]\)\!\(\*
StyleBox[\"]\",\nFontSlant->\"Italic\"]\).";


itoDSimplify::usage=
"itoDSimplify[\!\(\*
StyleBox[\"expr\",\nFontSlant->\"Italic\"]\)] simplifies the It\[OHat] differential-containing expression using the It\[OHat] differential multiplication table.";


\[DoubleStruckD]::usage=
"\[DoubleStruckD] is used to represent It\[OHat] differentials.";


\[DoubleStruckCapitalE]::usage=
"\[DoubleStruckCapitalE] is used to represent expectation.";


\[DoubleStruckCapitalP]::usage=
"\[DoubleStruckCapitalP] is used to represent probability.";


\[ScriptCapitalF]::usage=
"\[ScriptCapitalF][\!\(\*
StyleBox[\"t\",\nFontSlant->\"Italic\"]\)] represents a filtration with respect to \!\(\*
StyleBox[\"t\",\nFontSlant->\"Italic\"]\).";


Begin["`Private`"];


Format[itoDifferential[e_/;!AtomQ[e],t_Symbol]]:=
HoldForm[Prefix[\[DoubleStruckD][e],\[DoubleStruckD]]]


Unprotect[Times];


Format[itoDifferential[t_Symbol] b__]:=
HoldForm[b PrecedenceForm[\[DoubleStruckD]\[VeryThinSpace]t,500]]


Format[itoDifferential[W_Symbol,t_Symbol] b__]:=
HoldForm[b PrecedenceForm[\[DoubleStruckD]\[VeryThinSpace]W[t],500]]


Format[itoDifferential[e_,t_Symbol] b__]:=
HoldForm[b PrecedenceForm[Prefix[\[DoubleStruckD][e],\[DoubleStruckD]],500]]


Protect[Times];


\!\(\*
TagBox[
StyleBox[
RowBox[{"Notation", "[", 
RowBox[{"DoubleLongLeftRightArrow", "[", 
RowBox[{
RowBox[{"ParsedBoxWrapper", "[", 
RowBox[{"RowBox", "[", 
RowBox[{"List", "[", 
RowBox[{"\"\<\\[DoubleStruckD]\>\"", ",", "\"\<\\[VeryThinSpace]\>\"", ",", "\"\<t_\>\""}], "]"}], "]"}], "]"}], ",", 
RowBox[{"ParsedBoxWrapper", "[", 
RowBox[{"RowBox", "[", 
RowBox[{"List", "[", 
RowBox[{"\"\<itoDifferential\>\"", ",", "\"\<[\>\"", ",", "\"\<t_\>\"", ",", "\"\<]\>\""}], "]"}], "]"}], "]"}]}], "]"}], "]"}],
ShowSpecialCharacters->False,
ShowStringCharacters->True,
NumberMarks->True],
FullForm]\)


\!\(\*
TagBox[
StyleBox[
RowBox[{"Notation", "[", 
RowBox[{"DoubleLongLeftRightArrow", "[", 
RowBox[{
RowBox[{"ParsedBoxWrapper", "[", 
RowBox[{"RowBox", "[", 
RowBox[{"List", "[", 
RowBox[{"\"\<\\[DoubleStruckD]\>\"", ",", "\"\<\\[VeryThinSpace]\>\"", ",", 
RowBox[{"RowBox", "[", 
RowBox[{"List", "[", 
RowBox[{"\"\<W_\>\"", ",", "\"\<[\>\"", ",", "\"\<t_\>\"", ",", "\"\<]\>\""}], "]"}], "]"}]}], "]"}], "]"}], "]"}], ",", 
RowBox[{"ParsedBoxWrapper", "[", 
RowBox[{"RowBox", "[", 
RowBox[{"List", "[", 
RowBox[{"\"\<itoDifferential\>\"", ",", "\"\<[\>\"", ",", 
RowBox[{"RowBox", "[", 
RowBox[{"List", "[", 
RowBox[{"\"\<W_\>\"", ",", "\"\<,\>\"", ",", "\"\<t_\>\""}], "]"}], "]"}], ",", "\"\<]\>\""}], "]"}], "]"}], "]"}]}], "]"}], "]"}],
ShowSpecialCharacters->False,
ShowStringCharacters->True,
NumberMarks->True],
FullForm]\)


Format[itoDifferential[W_Symbol,t_Symbol]]:=
HoldForm[Prefix[\[DoubleStruckD][W[t]],\[DoubleStruckD]]]


\!\(\*
TagBox[
StyleBox[
RowBox[{"Notation", "[", 
RowBox[{"DoubleLongLeftRightArrow", "[", 
RowBox[{
RowBox[{"ParsedBoxWrapper", "[", 
RowBox[{"RowBox", "[", 
RowBox[{"List", "[", 
RowBox[{"\"\<\\[DoubleStruckD]\>\"", ",", "\"\<[\>\"", ",", 
RowBox[{"RowBox", "[", 
RowBox[{"List", "[", 
RowBox[{"\"\<e_\>\"", ",", "\"\<,\>\"", ",", "\"\<t_\>\""}], "]"}], "]"}], ",", "\"\<]\>\""}], "]"}], "]"}], "]"}], ",", 
RowBox[{"ParsedBoxWrapper", "[", 
RowBox[{"RowBox", "[", 
RowBox[{"List", "[", 
RowBox[{"\"\<itoDifferential\>\"", ",", "\"\<[\>\"", ",", 
RowBox[{"RowBox", "[", 
RowBox[{"List", "[", 
RowBox[{"\"\<e_\>\"", ",", "\"\<,\>\"", ",", "\"\<t_\>\""}], "]"}], "]"}], ",", "\"\<]\>\""}], "]"}], "]"}], "]"}]}], "]"}], "]"}],
ShowSpecialCharacters->False,
ShowStringCharacters->True,
NumberMarks->True],
FullForm]\)


itoMultiplicationTable={
(itoDifferential[t_Symbol])^(n_/;n>1):>0,
itoDifferential[t_Symbol]itoDifferential[t_Symbol]:>0,
itoDifferential[t_Symbol ]itoDifferential[W_Symbol,t_Symbol]:>0,
(itoDifferential[W_Symbol,t_Symbol])^2:>itoDifferential[t],
(itoDifferential[W_Symbol,t_Symbol])^(n_/;n>2):>0,
itoDifferential[W_Symbol,t_Symbol]itoDifferential[W_Symbol,t_Symbol]:>itoDifferential[t],
itoDifferential[W1_Symbol,t_Symbol]itoDifferential[W2_Symbol,t_Symbol]:>0
};


End[];


itoSetup::usage:=
"itoSetup[{\!\(\*
StyleBox[\"s\",\nFontSlant->\"Italic\"]\),\!\(\*
StyleBox[\"t\",\nFontSlant->\"Italic\"]\),...},{\!\(\*
StyleBox[\"W\",\nFontSlant->\"Italic\"]\),\!\(\*
StyleBox[\"X\",\nFontSlant->\"Italic\"]\),...},\!\(\*
StyleBox[\"assumptions\",\nFontSlant->\"Italic\"]\)] defines default time variables, brownian motion variables, and assumptions."


$timeVariables::usage=
"Symbols to be interpreted as representing time by default.";


implicitForm::usage=
"implicitForm[\!\(\*
StyleBox[\"expr\",\nFontSlant->\"Italic\"]\),{\!\(\*
StyleBox[\"times\",\nFontSlant->\"Italic\"]\)\!\(\*
StyleBox[\"}\",\nFontSlant->\"Italic\"]\),{\!\(\*
StyleBox[\"brownianMotions\",\nFontSlant->\"Italic\"]\)}] prints \!\(\*
StyleBox[\"expr\",\nFontSlant->\"Italic\"]\) without explicit dependence on time and Brownian motions.";


Begin["`Private`"];


$timeVariables={};


$nonTimeVariables={};


Quiet[
timePattern[t_]:=t_Symbol:Null,
{RuleDelayed::rhs}]


Quiet[
timesPattern[ts_]:=(ts:({___Symbol}|_Symbol|Null):Null),
{RuleDelayed::rhs}]


Quiet[
brownianMotionPattern[Ws_]:=(Ws:({___Symbol}|_Symbol|Null):Null),
{RuleDelayed::rhs}]


timeVariable[timePattern[t]]:=
If[t===Null,First[timesVariables[]],t]


timesVariables[timesPattern[ts]]:=
Complement[
Switch[ts,
Null,$timeVariables,
_Symbol,{ts},
_List,ts,
_,{(* probably an error *)} 
],$nonTimeVariables]


timeVariableQ[t_Symbol,timesPattern[ts]]:=
MemberQ[timesVariables[ts],t]


brownianMotions[brownianMotionPattern[Ws],measurePattern[m]]:=
Switch[Ws,
Null,$defaultMeasure[brownianMotions],
_Symbol,{Ws},
_List,Ws,
_,{(* probably an error *)} 
]


brownianMotionQ[W_Symbol,brownianMotionPattern[Ws],measurePattern[m]]:=
MemberQ[brownianMotions[Ws,m],W]


itoSetup[timesPattern[ts],brownianMotionPattern[Ws],a_]:=
Module[{tsv,Wsv,av},
$timeVariables=timesVariables[ts];
If[Ws=!=Null,addBrownianMotion[Ws]];
$Assumptions=a
]


implicitExpression[e_,timesPattern[ts],brownianMotionPattern[Ws],measurePattern[m]]:=
Block[{tsd,Wsd,es,rb,rW,rt},
tsd=timesVariables[ts];
Wsd=brownianMotions[Ws,m];
rb=Join[
f_Symbol[#1,#2[#1]]/;f=!=itoDifferential:>f&@@@Tuples[{tsd,Wsd}],
d_Derivative[f_Symbol][#1,#2[#1]]/;f=!=itoDifferential:>d[f]&@@@Tuples[{tsd,Wsd}]
];
rW=Join[
f_Symbol[#2[#1]]/;f=!=itoDifferential:>f&@@@Tuples[{tsd,Wsd}],
d_Derivative[f_Symbol][#2[#1]]/;f=!=itoDifferential:>d[f]&@@@Tuples[{tsd,Wsd}]
];
rt=Join[
f_Symbol[#]/;f=!=itoDifferential:>f&/@tsd,
d_Derivative[f_Symbol][#]/;f=!=itoDifferential:>d[f]&/@tsd
];
es=e/.rb;
es=es/.rW;
es=es/.rt
]


Format[implicitForm[e_,timesPattern[ts],brownianMotionPattern[Ws],measurePattern[m]]]:=
implicitExpression[e,ts,Ws,m];


End[];


itoIntegral::usage=
"itoIntegral[\!\(\*
StyleBox[\"expr\",\nFontSlant->\"Italic\"]\),{\!\(\*
StyleBox[\"t\",\nFontSlant->\"Italic\"]\),\!\(\*
StyleBox[\"tmin\",\nFontSlant->\"Italic\"]\),\!\(\*
StyleBox[\"tmax\",\nFontSlant->\"Italic\"]\)},\!\(\*
StyleBox[\"W\",\nFontSlant->\"Italic\"]\)] represents the It\[OHat] integral \!\(\*SubsuperscriptBox[\"\[Integral]\", 
StyleBox[\"tmin\",\nFontSlant->\"Italic\"], 
StyleBox[\"tmax\",\nFontSlant->\"Italic\"]]\)\!\(\*
StyleBox[\"expr\",\nFontSlant->\"Italic\"]\) \[DoubleStruckD]\[VeryThinSpace]\!\(\*
StyleBox[\"W\",\nFontSlant->\"Italic\"]\)[\!\(\*
StyleBox[\"t\",\nFontSlant->\"Italic\"]\)].";


Begin["`Private`"];


\!\(\*
TagBox[
StyleBox[
RowBox[{"Notation", "[", 
RowBox[{"DoubleLongLeftRightArrow", "[", 
RowBox[{
RowBox[{"ParsedBoxWrapper", "[", 
RowBox[{"RowBox", "[", 
RowBox[{"List", "[", 
RowBox[{
RowBox[{"SubsuperscriptBox", "[", 
RowBox[{"\"\<\\[Integral]\>\"", ",", "\"\<tmin_\>\"", ",", "\"\<tmax_\>\""}], "]"}], ",", 
RowBox[{"RowBox", "[", 
RowBox[{"List", "[", 
RowBox[{"\"\<e_\>\"", ",", "\"\< \>\"", ",", "\"\<\\[DoubleStruckD]\>\"", ",", "\"\<\\[VeryThinSpace]\>\"", ",", 
RowBox[{"RowBox", "[", 
RowBox[{"List", "[", 
RowBox[{"\"\<W_\>\"", ",", "\"\<[\>\"", ",", "\"\<t_\>\"", ",", "\"\<]\>\""}], "]"}], "]"}]}], "]"}], "]"}]}], "]"}], "]"}], "]"}], ",", 
RowBox[{"ParsedBoxWrapper", "[", 
RowBox[{"RowBox", "[", 
RowBox[{"List", "[", 
RowBox[{"\"\<itoIntegral\>\"", ",", "\"\<[\>\"", ",", 
RowBox[{"RowBox", "[", 
RowBox[{"List", "[", 
RowBox[{"\"\<e_\>\"", ",", "\"\<,\>\"", ",", 
RowBox[{"RowBox", "[", 
RowBox[{"List", "[", 
RowBox[{"\"\<{\>\"", ",", 
RowBox[{"RowBox", "[", 
RowBox[{"List", "[", 
RowBox[{"\"\<t_\>\"", ",", "\"\<,\>\"", ",", "\"\<tmin_\>\"", ",", "\"\<,\>\"", ",", "\"\<tmax_\>\""}], "]"}], "]"}], ",", "\"\<}\>\""}], "]"}], "]"}], ",", "\"\<,\>\"", ",", "\"\<W_\>\""}], "]"}], "]"}], ",", "\"\<]\>\""}], "]"}], "]"}], "]"}]}], "]"}], "]"}],
ShowSpecialCharacters->False,
ShowStringCharacters->True,
NumberMarks->True],
FullForm]\)


\!\(\*
TagBox[
StyleBox[
RowBox[{"AddInputAlias", "[", 
RowBox[{
RowBox[{"ParsedBoxWrapper", "[", 
RowBox[{"RowBox", "[", 
RowBox[{"List", "[", 
RowBox[{
RowBox[{"SubsuperscriptBox", "[", 
RowBox[{"\"\<\\[Integral]\>\"", ",", "\"\<\\[Placeholder]\>\"", ",", "\"\<\\[Placeholder]\>\""}], "]"}], ",", 
RowBox[{"RowBox", "[", 
RowBox[{"List", "[", 
RowBox[{"\"\<\\[Placeholder]\>\"", ",", "\"\< \>\"", ",", "\"\<\\[DoubleStruckD]\>\"", ",", "\"\<\\[VeryThinSpace]\>\"", ",", 
RowBox[{"RowBox", "[", 
RowBox[{"List", "[", 
RowBox[{"\"\<\\[Placeholder]\>\"", ",", "\"\<[\>\"", ",", "\"\<\\[Placeholder]\>\"", ",", "\"\<]\>\""}], "]"}], "]"}]}], "]"}], "]"}]}], "]"}], "]"}], "]"}], ",", "\"\<itoi\>\""}], "]"}],
ShowSpecialCharacters->False,
ShowStringCharacters->True,
NumberMarks->True],
FullForm]\)


itoIBounds[itoIntegral[e_,{u_,umin_,umax_},W_]]:=0/;Simplify[umin==umax]


itoIZero[itoIntegral[e_,{u_,umin_,umax_},W_]]:=
0/;Simplify[e==0]


itoIntegral[0,{u_,umin_,umax_},W_]:=
0


itoIitoDOut[itoIntegral[a_.+b_. d_itoDifferential,{t_Symbol,l_,u_},W_]]:=
itoIntegral[a,{t,l,u},W]+itoIntegral[b,{t,l,u},W]d


intitoDOut[Integrate[a_.+b_. d_itoDifferential,{t_Symbol,l_,u_}]]:=
Integrate[a,{t,l,u}]+Integrate[b,{t,l,u}]d


expPositive[Exp[_]>0]:=True


itoSimplify[e_]:=
Simplify[itoDSimplify[e],TransformationFunctions->{Automatic,itoIBounds,itoIZero,intitoDOut,itoIitoDOut,itoDSimplify,expPositive}]


End[];


itoD::usage="itoD[\!\(\*
StyleBox[\"expr\",\nFontSlant->\"Italic\"]\)\!\(\*
StyleBox[\",\",\nFontSlant->\"Plain\"]\)\!\(\*
StyleBox[\"t\",\nFontSlant->\"Italic\"]\),\!\(\*
StyleBox[\"W\",\nFontSlant->\"Italic\"]\)\!\(\*
StyleBox[\",\",\nFontSlant->\"Italic\"]\)\!\(\*
StyleBox[\"m\",\nFontSlant->\"Italic\"]\)] uses the It\[OHat] rule to take the differential of \!\(\*
StyleBox[\"expr\",\nFontSlant->\"Italic\"]\)\!\(\*
StyleBox[\" \",\nFontSlant->\"Plain\"]\)\!\(\*
StyleBox[\"with\",\nFontSlant->\"Plain\"]\)\!\(\*
StyleBox[\" \",\nFontSlant->\"Plain\"]\)\!\(\*
StyleBox[\"respect\",\nFontSlant->\"Plain\"]\)\!\(\*
StyleBox[\" \",\nFontSlant->\"Plain\"]\)\!\(\*
StyleBox[\"to\",\nFontSlant->\"Plain\"]\)\!\(\*
StyleBox[\" \",\nFontSlant->\"Plain\"]\)\!\(\*
StyleBox[\"time\",\nFontSlant->\"Plain\"]\)\!\(\*
StyleBox[\" \",\nFontSlant->\"Plain\"]\)\!\(\*
StyleBox[\"t\",\nFontSlant->\"Italic\"]\) and Brownian motion \!\(\*
StyleBox[\"W\",\nFontSlant->\"Italic\"]\)[\!\(\*
StyleBox[\"t\",\nFontSlant->\"Italic\"]\)] under measure \!\(\*
StyleBox[\"m\",\nFontSlant->\"Italic\"]\).
itoD[\!\(\*
StyleBox[\"expr\",\nFontSlant->\"Italic\"]\),\!\(\*
StyleBox[\"t\",\nFontSlant->\"Italic\"]\),{\!\(\*SubscriptBox[
StyleBox[\"W\",\nFontSlant->\"Italic\"], \"1\"]\),\!\(\*SubscriptBox[
StyleBox[\"W\",\nFontSlant->\"Italic\"], \"2\"]\),...}] takes the differential with respect to time \!\(\*
StyleBox[\"t\",\nFontSlant->\"Italic\"]\) and independent Brownian motions {\!\(\*SubscriptBox[
StyleBox[\"W\",\nFontSlant->\"Italic\"], \"1\"]\),\!\(\*SubscriptBox[
StyleBox[\"W\",\nFontSlant->\"Italic\"], \"2\"]\),...} under measure \!\(\*
StyleBox[\"m\",\nFontSlant->\"Italic\"]\).";


setItoD::usage=
"setItoD[\!\(\*
StyleBox[\"expr\",\nFontSlant->\"Italic\"]\),\!\(\*
StyleBox[\"t\",\nFontSlant->\"Italic\"]\),\!\(\*
StyleBox[\"diff\",\nFontSlant->\"Italic\"]\)] defines an UpValue for the Head of \!\(\*
StyleBox[\"expr\",\nFontSlant->\"Italic\"]\)\!\(\*
StyleBox[\" \",\nFontSlant->\"Plain\"]\)\!\(\*
StyleBox[\"such\",\nFontSlant->\"Plain\"]\)\!\(\*
StyleBox[\" \",\nFontSlant->\"Plain\"]\)\!\(\*
StyleBox[\"that\",\nFontSlant->\"Plain\"]\)\!\(\*
StyleBox[\" \",\nFontSlant->\"Plain\"]\)\!\(\*
StyleBox[\"itoD\",\nFontSlant->\"Plain\"]\)\!\(\*
StyleBox[\"[\",\nFontSlant->\"Plain\"]\)\!\(\*
StyleBox[\"expr\",\nFontSlant->\"Italic\"]\)\!\(\*
StyleBox[\",\",\nFontSlant->\"Plain\"]\)\!\(\*
StyleBox[\"t\",\nFontSlant->\"Italic\"]\)\!\(\*
StyleBox[\",\",\nFontSlant->\"Plain\"]\)\!\(\*
StyleBox[\"{\",\nFontSlant->\"Plain\"]\)\!\(\*SubscriptBox[
StyleBox[\"W\",\nFontSlant->\"Italic\"], \"1\"]\),\!\(\*SubscriptBox[
StyleBox[\"W\",\nFontSlant->\"Italic\"], \"2\"]\),...}] returns \!\(\*
StyleBox[\"diff\",\nFontSlant->\"Italic\"]\)\!\(\*
StyleBox[\".\",\nFontSlant->\"Italic\"]\)\!\(\*
StyleBox[\" \",\nFontSlant->\"Italic\"]\)\!\(\*
StyleBox[\"expr\",\nFontSlant->\"Italic\"]\)\!\(\*
StyleBox[\" \",\nFontSlant->\"Plain\"]\)\!\(\*
StyleBox[\"should\",\nFontSlant->\"Plain\"]\)\!\(\*
StyleBox[\" \",\nFontSlant->\"Plain\"]\)\!\(\*
StyleBox[\"be\",\nFontSlant->\"Plain\"]\)\!\(\*
StyleBox[\" \",\nFontSlant->\"Plain\"]\)\!\(\*
StyleBox[\"a\",\nFontSlant->\"Plain\"]\)\!\(\*
StyleBox[\" \",\nFontSlant->\"Plain\"]\)\!\(\*
StyleBox[\"function\",\nFontSlant->\"Plain\"]\)\!\(\*
StyleBox[\" \",\nFontSlant->\"Plain\"]\)\!\(\*
StyleBox[\"of\",\nFontSlant->\"Plain\"]\)\!\(\*
StyleBox[\" \",\nFontSlant->\"Plain\"]\)\!\(\*
StyleBox[\"t\",\nFontSlant->\"Italic\"]\) and \!\(\*
StyleBox[\"diff\",\nFontSlant->\"Italic\"]\)\!\(\*
StyleBox[\" \",\nFontSlant->\"Plain\"]\)\!\(\*
StyleBox[\"must\",\nFontSlant->\"Plain\"]\)\!\(\*
StyleBox[\" \",\nFontSlant->\"Plain\"]\)\!\(\*
StyleBox[\"contain\",\nFontSlant->\"Plain\"]\)\!\(\*
StyleBox[\" \",\nFontSlant->\"Plain\"]\)\!\(\*
StyleBox[\"an\",\nFontSlant->\"Plain\"]\)\!\(\*
StyleBox[\" \",\nFontSlant->\"Plain\"]\)\!\(\*
StyleBox[\"itoDifferential\",\nFontSlant->\"Plain\"]\)\!\(\*
StyleBox[\".\",\nFontSlant->\"Plain\"]\)\!\(\*
StyleBox[\" \",\nFontSlant->\"Plain\"]\)\!\(\*
StyleBox[\"setItoD\",\nFontSlant->\"Plain\"]\)\!\(\*
StyleBox[\"[\",\nFontSlant->\"Plain\"]\)\!\(\*
StyleBox[\"X\",\nFontSlant->\"Italic\"]\)\!\(\*
StyleBox[\"]\",\nFontSlant->\"Plain\"]\)\!\(\*
StyleBox[\" \",\nFontSlant->\"Plain\"]\)\!\(\*
StyleBox[\"is\",\nFontSlant->\"Plain\"]\)\!\(\*
StyleBox[\" \",\nFontSlant->\"Plain\"]\)\!\(\*
StyleBox[\"equivalent\",\nFontSlant->\"Plain\"]\)\!\(\*
StyleBox[\" \",\nFontSlant->\"Plain\"]\)\!\(\*
StyleBox[\"to\",\nFontSlant->\"Plain\"]\)\!\(\*
StyleBox[\" \",\nFontSlant->\"Plain\"]\)\!\(\*
StyleBox[\"setItoD\",\nFontSlant->\"Plain\"]\)\!\(\*
StyleBox[\"[\",\nFontSlant->\"Plain\"]\)\!\(\*
StyleBox[\"X\",\nFontSlant->\"Italic\"]\)\!\(\*
StyleBox[\"[\",\nFontSlant->\"Plain\"]\)\!\(\*
StyleBox[\"t\",\nFontSlant->\"Italic\"]\)\!\(\*
StyleBox[\"]\",\nFontSlant->\"Plain\"]\)\!\(\*
StyleBox[\",\",\nFontSlant->\"Plain\"]\)\!\(\*
StyleBox[\"t\",\nFontSlant->\"Italic\"]\)\!\(\*
StyleBox[\",\",\nFontSlant->\"Plain\"]\)\!\(\*
StyleBox[\"\[DoubleStruckD]\",\nFontSlant->\"Plain\"]\)\!\(\*
StyleBox[\"[\",\nFontSlant->\"Plain\"]\)\!\(\*
StyleBox[\"X\",\nFontSlant->\"Italic\"]\)\!\(\*
StyleBox[\"[\",\nFontSlant->\"Plain\"]\)\!\(\*
StyleBox[\"t\",\nFontSlant->\"Italic\"]\)\!\(\*
StyleBox[\"]\",\nFontSlant->\"Plain\"]\)\!\(\*
StyleBox[\",\",\nFontSlant->\"Plain\"]\)\!\(\*
StyleBox[\"t\",\nFontSlant->\"Italic\"]\)\!\(\*
StyleBox[\"]\",\nFontSlant->\"Plain\"]\)\!\(\*
StyleBox[\"]\",\nFontSlant->\"Plain\"]\)\!\(\*
StyleBox[\".\",\nFontSlant->\"Plain\"]\)\!\(\*
StyleBox[\" \",\nFontSlant->\"Plain\"]\)\!\(\*
StyleBox[\"setItoD\",\nFontSlant->\"Plain\"]\)\!\(\*
StyleBox[\"[\",\nFontSlant->\"Plain\"]\)\!\(\*
StyleBox[\"{\",\nFontSlant->\"Plain\"]\)\!\(\*
StyleBox[\"X1\",\nFontSlant->\"Italic\"]\)\!\(\*
StyleBox[\",\",\nFontSlant->\"Plain\"]\)\!\(\*
StyleBox[\"X2\",\nFontSlant->\"Italic\"]\)\!\(\*
StyleBox[\",\",\nFontSlant->\"Plain\"]\)\!\(\*
StyleBox[\"...\",\nFontSlant->\"Plain\"]\)\!\(\*
StyleBox[\"}\",\nFontSlant->\"Plain\"]\)\!\(\*
StyleBox[\"]\",\nFontSlant->\"Plain\"]\)\!\(\*
StyleBox[\" \",\nFontSlant->\"Plain\"]\)\!\(\*
StyleBox[\"is\",\nFontSlant->\"Plain\"]\)\!\(\*
StyleBox[\" \",\nFontSlant->\"Plain\"]\)\!\(\*
StyleBox[\"equivalent\",\nFontSlant->\"Plain\"]\)\!\(\*
StyleBox[\" \",\nFontSlant->\"Plain\"]\)\!\(\*
StyleBox[\"to\",\nFontSlant->\"Plain\"]\)\!\(\*
StyleBox[\" \",\nFontSlant->\"Plain\"]\)\!\(\*
StyleBox[\"setItoD\",\nFontSlant->\"Plain\"]\)\!\(\*
StyleBox[\"[\",\nFontSlant->\"Plain\"]\)\!\(\*
StyleBox[\"X1\",\nFontSlant->\"Italic\"]\)\!\(\*
StyleBox[\"]\",\nFontSlant->\"Plain\"]\)\!\(\*
StyleBox[\",\",\nFontSlant->\"Plain\"]\)\!\(\*
StyleBox[\"setItoD\",\nFontSlant->\"Plain\"]\)\!\(\*
StyleBox[\"[\",\nFontSlant->\"Plain\"]\)\!\(\*
StyleBox[\"X2\",\nFontSlant->\"Italic\"]\)\!\(\*
StyleBox[\"]\",\nFontSlant->\"Plain\"]\)\!\(\*
StyleBox[\",\",\nFontSlant->\"Plain\"]\)\!\(\*
StyleBox[\"...\",\nFontSlant->\"Plain\"]\)";


Begin["`Private`"];


itoD[e_,m_?probabilityMeasureQ]:=
itoD[e,Null,Null,m]


itoD[e_,timesPattern[ts],m_?probabilityMeasureQ]:=
itoD[e,ts,Null,m]


itoD[t_Symbol,timesPattern[ts],brownianMotionPattern[Ws],measurePattern[m]]:=itoDifferential[t]/;timeVariableQ[t,ts]


itoD[W_Symbol,timePattern[t],brownianMotionPattern[Ws],measurePattern[m]]:=itoDifferential[W,timeVariable[t]]/;brownianMotionQ[W,Ws,m]


itoD[W_Symbol[t_Symbol],timesPattern[ts],brownianMotionPattern[Ws],measurePattern[m]]:=itoDifferential[W,t]/;(timeVariableQ[t,ts]&&brownianMotionQ[W,Ws,m])


itoD[a_?AtomQ,timesPattern[ts],brownianMotionPattern[Ws],measurePattern[m]]:=0


itoD[e_Boole,timesPattern[ts],brownianMotionPattern[Ws],measurePattern[m]]:=
itoDifferential[e,timeVariable[ts]];


itoDOutRules={
(itoIntegral[a_.+b_. d_itoDifferential,{t_Symbol,l_,u_},W_]:>
itoIntegral[a,{t,l,u},W]+itoIntegral[b,{t,l,u},W]d),
Integrate[a_.+b_. d_itoDifferential,{t_Symbol,l_,u_}]:>
Integrate[a,{t,l,u}]+Integrate[b,{t,l,u}]d
};


itoD[itoIntegral[e_,{u_Symbol,s_Symbol,t_Symbol},W_Symbol],timesPattern[ts],brownianMotionPattern[Ws],measurePattern[m]]:=
(
(e/.u->t) itoDifferential[W,t]-(e/.u->s) itoDifferential[W,s]+Block[{$nonTimeVariables=Append[$nonTimeVariables,u]},itoIntegral[itoD[e,ts,Ws,m] ,{u,s,t},W]//.itoDOutRules]
)/;(timeVariableQ[s,ts]&&timeVariableQ[t,ts]&&brownianMotionQ[W,Ws,m])


itoD[itoIntegral[e_,{u_Symbol,a_,t_Symbol},W_Symbol],timesPattern[ts],brownianMotionPattern[Ws],measurePattern[m]]:=
(
(e/.u->t) itoDifferential[W,t]+Block[{$nonTimeVariables=Append[$nonTimeVariables,u]},itoIntegral[itoD[e,ts,Ws,m] ,{u,a,t},W]//.itoDOutRules]
)/;(timeVariableQ[t,ts]&&brownianMotionQ[W,Ws,m])


itoD[itoIntegral[e_,{u_Symbol,t_Symbol,b_},W_Symbol],timesPattern[ts],brownianMotionPattern[Ws],measurePattern[m]]:=
(
(-e/.u->t) itoDifferential[W,t]+Block[{$nonTimeVariables=Append[$nonTimeVariables,u]},itoIntegral[itoD[e,ts,Ws,m] ,{u,t,b},W]//.itoDOutRules]
)/;(timeVariableQ[t,ts]&&brownianMotionQ[W,Ws,m])


itoD[itoIntegral[e_,{u_Symbol,a_,b_},W_Symbol],timesPattern[ts],brownianMotionPattern[Ws],measurePattern[m]]:=
Block[{$nonTimeVariables=Append[$nonTimeVariables,u]},itoIntegral[itoD[e,ts,Ws,m] ,{u,a,b},W]//.itoDOutRules]/;(!timeVariableQ[a,ts]&&!timeVariableQ[b,ts]&&brownianMotionQ[W,Ws,m])


itoD[\!\(
\*SubsuperscriptBox[\(\[Integral]\), \(s_Symbol\), \(t_Symbol\)]\(e_\ \[DifferentialD]u_Symbol\)\),timesPattern[ts],brownianMotionPattern[Ws],measurePattern[m]]:=
(
(e/.u->t) itoDifferential[t]-(e/.u->s) itoDifferential[s]+Block[{$nonTimeVariables=Append[$nonTimeVariables,u]},\!\(
\*SubsuperscriptBox[\(\[Integral]\), \(s\), \(t\)]\(itoD[e, ts, Ws, m]\ \[DifferentialD]u\)\)//.itoDOutRules]
)/;(timeVariableQ[s,ts]&&timeVariableQ[t,ts])


itoD[\!\(
\*SubsuperscriptBox[\(\[Integral]\), \(a_\), \(t_Symbol\)]\(e_\ \[DifferentialD]u_Symbol\)\),timesPattern[ts],brownianMotionPattern[Ws],measurePattern[m]]:=
(
(e/.u->t) itoDifferential[t]+Block[{$nonTimeVariables=Append[$nonTimeVariables,u]},\!\(
\*SubsuperscriptBox[\(\[Integral]\), \(a\), \(t\)]\(itoD[e, ts, Ws, m]\ \[DifferentialD]u\)\)//.itoDOutRules]
)/;timeVariableQ[t,ts]


itoD[\!\(
\*SubsuperscriptBox[\(\[Integral]\), \(t_Symbol\), \(b_\)]\(e_\ \[DifferentialD]u_Symbol\)\),timesPattern[ts],brownianMotionPattern[Ws],measurePattern[m]]:=
(
(-e/.u->t) itoDifferential[t]+Block[{$nonTimeVariables=Append[$nonTimeVariables,u]},\!\(
\*SubsuperscriptBox[\(\[Integral]\), \(t\), \(b\)]\(itoD[e, ts, Ws, m]\ \[DifferentialD]u\)\)//.itoDOutRules]
)/;timeVariableQ[t,ts]


itoD[\!\(
\*SubsuperscriptBox[\(\[Integral]\), \(a_\), \(b_\)]\(e_\ \[DifferentialD]u_Symbol\)\),timesPattern[ts],brownianMotionPattern[Ws],measurePattern[m]]:=
Block[{$nonTimeVariables=Append[$nonTimeVariables,u]},\!\(
\*SubsuperscriptBox[\(\[Integral]\), \(a\), \(b\)]\(itoD[e, ts, Ws, m]\ \[DifferentialD]u\)\)//.itoDOutRules]/;(!timeVariableQ[a,ts]&&!timeVariableQ[b,ts])


listMirror[l_List]:=
Table[
If[Head[l[[i]]]===List,
listMirror[l[[i]]],
Unique[arg]],
{i,Length[l]}]


listMirrorZero[l_List]:=
Table[
If[Head[l[[i]]]===List,
listMirrorZero[l[[i]]],
0],
{i,Length[l]}]


listIndicators[l_List]:=
Module[{z,e,out},
z=listMirrorZero[l];
out={};
Do[
out=out ~Join~
If[Head[l[[i]]]===List,
Function[sl,ReplacePart[z,i->sl]]/@listIndicators[l[[i]]],
{ReplacePart[z,i->1]}],
{i,Length[l]}];
out
]


grad[x_?NumberQ]:={}


grad[x_Symbol]:={1}


grad[f_[a___]]:=
Module[{li},
li=listIndicators[{a}];
(Derivative@@#)[f][a]&/@li
]


SetAttributes[grad,Listable];


hessian[x_?NumberQ]:={}


hessian[x_Symbol]:={{0}}


hessian[f_[a___]]:=
Module[{li,lim},
li=listIndicators[{a}];
lim=Outer[Plus,li,li,1];
Map[(Derivative@@#)[f][a]&,lim,{2}]
]


itoDSimplify[e_,timesPattern[ts],brownianMotionPattern[Ws],measurePattern[m]]:=
Expand[e,itoDifferential]/.itoMultiplicationTable


itoD[f_[a___],timesPattern[ts],brownianMotionPattern[Ws],measurePattern[m]]:=
Module[{g,H,da,di},
g=grad[f[a]];
H=hessian[f[a]];
da=itoD[#,ts,Ws,m]&/@Flatten[{a}];
di=g.da+1/2 (da.H.da);
itoDSimplify[di]
]


Quiet[
setItoD[e_,t_Symbol,d_/;MemberQ[d,_itoDifferential,{0,Infinity}]]:=
(itoD[e/.t->t_Symbol,timesPattern[ts],brownianMotionPattern[Ws],measurePattern[m]]^:=
d/;
timeVariableQ[t,ts]),
{RuleDelayed::"rhs"}
]


setItoD[X_Symbol]:=
Module[{t},
setItoD[X[t],t,itoDifferential[X[t],t]];
]


setItoD[xl:{___Symbol}]:=
setItoD/@xl;


End[];


itoIntegrate::usage=
"itoIntegrate[\!\(\*
StyleBox[\"diff\",\nFontSlant->\"Italic\"]\)\!\(\*
StyleBox[\",\",\nFontSlant->\"Plain\"]\)\!\(\*
StyleBox[\"{\",\nFontSlant->\"Plain\"]\)\!\(\*
StyleBox[\"t\",\nFontSlant->\"Italic\"]\)\!\(\*
StyleBox[\",\",\nFontSlant->\"Plain\"]\)\!\(\*
StyleBox[\"tmin\",\nFontSlant->\"Italic\"]\)\!\(\*
StyleBox[\",\",\nFontSlant->\"Plain\"]\)\!\(\*
StyleBox[\"tmax\",\nFontSlant->\"Italic\"]\)\!\(\*
StyleBox[\"}\",\nFontSlant->\"Plain\"]\)\!\(\*
StyleBox[\"]\",\nFontSlant->\"Plain\"]\)\!\(\*
StyleBox[\" \",\nFontSlant->\"Plain\"]\)\!\(\*
StyleBox[\"integrates\",\nFontSlant->\"Plain\"]\)\!\(\*
StyleBox[\" \",\nFontSlant->\"Plain\"]\)\!\(\*
StyleBox[\"the\",\nFontSlant->\"Plain\"]\)\!\(\*
StyleBox[\" \",\nFontSlant->\"Plain\"]\)\!\(\*
StyleBox[\"It\[OHat]\",\nFontSlant->\"Plain\"]\)\!\(\*
StyleBox[\" \",\nFontSlant->\"Plain\"]\)\!\(\*
StyleBox[\"differential\",\nFontSlant->\"Plain\"]\)\!\(\*
StyleBox[\" \",\nFontSlant->\"Plain\"]\)\!\(\*
StyleBox[\"diff\",\nFontSlant->\"Italic\"]\)\!\(\*
StyleBox[\" \",\nFontSlant->\"Plain\"]\)\!\(\*
StyleBox[\"with\",\nFontSlant->\"Plain\"]\)\!\(\*
StyleBox[\" \",\nFontSlant->\"Plain\"]\)\!\(\*
StyleBox[\"respect\",\nFontSlant->\"Plain\"]\)\!\(\*
StyleBox[\" \",\nFontSlant->\"Plain\"]\)\!\(\*
StyleBox[\"to\",\nFontSlant->\"Plain\"]\)\!\(\*
StyleBox[\" \",\nFontSlant->\"Plain\"]\)\!\(\*
StyleBox[\"time\",\nFontSlant->\"Plain\"]\)\!\(\*
StyleBox[\" \",\nFontSlant->\"Plain\"]\)\!\(\*
StyleBox[\"t\",\nFontSlant->\"Italic\"]\).";


Begin["`Private`"];


itoIntegrate[itoDifferential[t_Symbol],{t_Symbol,tmin_,tmax_}]:=
tmax-tmin


itoIntegrate[itoDifferential[W_Symbol,t_Symbol],{t_Symbol,tmin_,tmax_}]:=
(W[tmax]-W[tmin])/.W[0]->0


itoIntegrate[itoDifferential[e_,t_Symbol],{t_Symbol,tmin_,tmax_}]:=
(e/.t->tmax)-(e/.t->tmin)


itoIntegrate[a_ e_,{t_Symbol,tmin_,tmax_}]:=
a itoIntegrate[e,{t,tmin,tmax}]/;FreeQ[a,t]


itoIntegrate[e_+f_,{t_Symbol, tmin_,tmax_}]:=
itoIntegrate[e,{t,tmin,tmax}]+itoIntegrate[f,{t,tmin,tmax}]


itoIntegrate[(e_ /;FreeQ[e,itoDifferential])itoDifferential[t_Symbol],{t_Symbol,tmin_,tmax_}]:=
\!\(
\*SubsuperscriptBox[\(\[Integral]\), \(tmin\), \(tmax\)]\(e \[DifferentialD]t\)\)


itoIntegrate[(e_ /;FreeQ[e,itoDifferential])itoDifferential[W_Symbol,t_Symbol],{t_Symbol,tmin_,tmax_}]:=
itoIntegral[e,{t,tmin,tmax},W]


End[];


filtration::usage=
"filtration[\!\(\*
StyleBox[\"t\",\nFontSlant->\"Italic\"]\)] represents a filtration with respect to time \!\(\*
StyleBox[\"t\",\nFontSlant->\"Italic\"]\).";


expectation::usage=
"expectation[\!\(\*
StyleBox[\"expr\",\nFontSlant->\"Italic\"]\)\!\(\*
StyleBox[\",\",\nFontSlant->\"Italic\"]\)\!\(\*
StyleBox[\"t\",\nFontSlant->\"Italic\"]\)\!\(\*
StyleBox[\",\",\nFontSlant->\"Italic\"]\)\!\(\*
StyleBox[\"W\",\nFontSlant->\"Italic\"]\)\!\(\*
StyleBox[\",\",\nFontSlant->\"Italic\"]\)\!\(\*
StyleBox[\"m\",\nFontSlant->\"Italic\"]\)] computes the expected value of \!\(\*
StyleBox[\"expr\",\nFontSlant->\"Italic\"]\), which is a function of time \!\(\*
StyleBox[\"t\",\nFontSlant->\"Italic\"]\) and Brownian motion \!\(\*
StyleBox[\"W\",\nFontSlant->\"Italic\"]\)[\!\(\*
StyleBox[\"t\",\nFontSlant->\"Italic\"]\)], under measure \!\(\*
StyleBox[\"m\",\nFontSlant->\"Italic\"]\).
expectation[\!\(\*
StyleBox[\"expr\",\nFontSlant->\"Italic\"]\)\!\(\*
StyleBox[\",\",\nFontSlant->\"Italic\"]\)\!\(\*
StyleBox[\"t\",\nFontSlant->\"Italic\"]\)\!\(\*
StyleBox[\",\",\nFontSlant->\"Italic\"]\)\!\(\*
StyleBox[\"{\",\nFontSlant->\"Italic\"]\)\!\(\*SubscriptBox[
StyleBox[\"W\",\nFontSlant->\"Italic\"], \"1\"]\),\!\(\*SubscriptBox[
StyleBox[\"W\",\nFontSlant->\"Italic\"], \"2\"]\),...},\!\(\*
StyleBox[\"m\",\nFontSlant->\"Italic\"]\)] computes the expected value of \!\(\*
StyleBox[\"expr\",\nFontSlant->\"Italic\"]\)\!\(\*
StyleBox[\",\",\nFontSlant->\"Plain\"]\)\!\(\*
StyleBox[\" \",\nFontSlant->\"Plain\"]\)\!\(\*
StyleBox[\"which\",\nFontSlant->\"Plain\"]\)\!\(\*
StyleBox[\" \",\nFontSlant->\"Plain\"]\)\!\(\*
StyleBox[\"is\",\nFontSlant->\"Plain\"]\)\!\(\*
StyleBox[\" \",\nFontSlant->\"Plain\"]\)\!\(\*
StyleBox[\"a\",\nFontSlant->\"Plain\"]\)\!\(\*
StyleBox[\" \",\nFontSlant->\"Plain\"]\)\!\(\*
StyleBox[\"function\",\nFontSlant->\"Plain\"]\)\!\(\*
StyleBox[\" \",\nFontSlant->\"Plain\"]\)\!\(\*
StyleBox[\"of\",\nFontSlant->\"Plain\"]\)\!\(\*
StyleBox[\" \",\nFontSlant->\"Plain\"]\)\!\(\*
StyleBox[\"time\",\nFontSlant->\"Plain\"]\)\!\(\*
StyleBox[\" \",\nFontSlant->\"Plain\"]\)\!\(\*
StyleBox[\"t\",\nFontSlant->\"Italic\"]\) and independent Brownian motions \!\(\*
StyleBox[\"{\",\nFontSlant->\"Italic\"]\)\!\(\*SubscriptBox[
StyleBox[\"W\",\nFontSlant->\"Italic\"], \"1\"]\),\!\(\*SubscriptBox[
StyleBox[\"W\",\nFontSlant->\"Italic\"], \"2\"]\),...}, under measure \!\(\*
StyleBox[\"m\",\nFontSlant->\"Italic\"]\).
expectation[\!\(\*
StyleBox[\"expr\",\nFontSlant->\"Italic\"]\)\!\(\*
StyleBox[\",\",\nFontSlant->\"Italic\"]\)\!\(\*
StyleBox[\"t\",\nFontSlant->\"Italic\"]\)\!\(\*
StyleBox[\",\",\nFontSlant->\"Italic\"]\)\!\(\*
StyleBox[\"W\",\nFontSlant->\"Italic\"]\),\!\(\*
StyleBox[\"m\",\nFontSlant->\"Italic\"]\),\[ScriptCapitalF][\!\(\*
StyleBox[\"t\",\nFontSlant->\"Italic\"]\)]] computes the conditonal expectation of \!\(\*
StyleBox[\"expr\",\nFontSlant->\"Italic\"]\) given the filtration \[ScriptCapitalF][\!\(\*
StyleBox[\"t\",\nFontSlant->\"Italic\"]\)], under measure \!\(\*
StyleBox[\"m\",\nFontSlant->\"Italic\"]\).
expectation[expr,t,{\!\(\*SubscriptBox[
StyleBox[\"W\",\nFontSlant->\"Italic\"], \"1\"]\),\!\(\*SubscriptBox[
StyleBox[\"W\",\nFontSlant->\"Italic\"], \"2\"]\),...},\!\(\*
StyleBox[\"m\",\nFontSlant->\"Italic\"]\),\[ScriptCapitalF][\!\(\*
StyleBox[\"t\",\nFontSlant->\"Italic\"]\)]] computes the expected value of \!\(\*
StyleBox[\"expr\",\nFontSlant->\"Italic\"]\)\!\(\*
StyleBox[\" \",\nFontSlant->\"Italic\"]\)given the filtration \[ScriptCapitalF][\!\(\*
StyleBox[\"t\",\nFontSlant->\"Italic\"]\)], under measure \!\(\*
StyleBox[\"m\",\nFontSlant->\"Italic\"]\).";


martingaleQ::usage=
"martingaleQ[\!\(\*
StyleBox[\"expr\",\nFontSlant->\"Italic\"]\)\!\(\*
StyleBox[\",\",\nFontSlant->\"Plain\"]\)\!\(\*
StyleBox[\"t\",\nFontSlant->\"Italic\"]\),\!\(\*
StyleBox[\"W\",\nFontSlant->\"Italic\"]\)\!\(\*
StyleBox[\",\",\nFontSlant->\"Italic\"]\)\!\(\*
StyleBox[\"m\",\nFontSlant->\"Italic\"]\)] is True if \!\(\*
StyleBox[\"expr\",\nFontSlant->\"Italic\"]\) is a martingale under measure \!\(\*
StyleBox[\"m\",\nFontSlant->\"Italic\"]\); \!\(\*
StyleBox[\"expr\",\nFontSlant->\"Italic\"]\)\!\(\*
StyleBox[\" \",\nFontSlant->\"Plain\"]\)\!\(\*
StyleBox[\"is\",\nFontSlant->\"Plain\"]\)\!\(\*
StyleBox[\" \",\nFontSlant->\"Plain\"]\)\!\(\*
StyleBox[\"a\",\nFontSlant->\"Plain\"]\)\!\(\*
StyleBox[\" \",\nFontSlant->\"Plain\"]\)\!\(\*
StyleBox[\"function\",\nFontSlant->\"Plain\"]\)\!\(\*
StyleBox[\" \",\nFontSlant->\"Plain\"]\)\!\(\*
StyleBox[\"of\",\nFontSlant->\"Plain\"]\)\!\(\*
StyleBox[\" \",\nFontSlant->\"Plain\"]\)\!\(\*
StyleBox[\"time\",\nFontSlant->\"Plain\"]\)\!\(\*
StyleBox[\" \",\nFontSlant->\"Plain\"]\)\!\(\*
StyleBox[\"t\",\nFontSlant->\"Italic\"]\) and Brownian motion \!\(\*
StyleBox[\"W\",\nFontSlant->\"Italic\"]\)[\!\(\*
StyleBox[\"t\",\nFontSlant->\"Italic\"]\)].
martingaleQ[\!\(\*
StyleBox[\"expr\",\nFontSlant->\"Italic\"]\)\!\(\*
StyleBox[\",\",\nFontSlant->\"Plain\"]\)\!\(\*
StyleBox[\"t\",\nFontSlant->\"Italic\"]\),\!\(\*
StyleBox[\"{\",\nFontSlant->\"Italic\"]\)\!\(\*SubscriptBox[
StyleBox[\"W\",\nFontSlant->\"Italic\"], \"1\"]\),\!\(\*SubscriptBox[
StyleBox[\"W\",\nFontSlant->\"Italic\"], \"2\"]\),...},\!\(\*
StyleBox[\"m\",\nFontSlant->\"Italic\"]\)] is True if \!\(\*
StyleBox[\"expr\",\nFontSlant->\"Italic\"]\) is a martingale under measure \!\(\*
StyleBox[\"m\",\nFontSlant->\"Italic\"]\); \!\(\*
StyleBox[\"expr\",\nFontSlant->\"Italic\"]\)\!\(\*
StyleBox[\" \",\nFontSlant->\"Plain\"]\)\!\(\*
StyleBox[\"is\",\nFontSlant->\"Plain\"]\)\!\(\*
StyleBox[\" \",\nFontSlant->\"Plain\"]\)\!\(\*
StyleBox[\"a\",\nFontSlant->\"Plain\"]\)\!\(\*
StyleBox[\" \",\nFontSlant->\"Plain\"]\)\!\(\*
StyleBox[\"function\",\nFontSlant->\"Plain\"]\)\!\(\*
StyleBox[\" \",\nFontSlant->\"Plain\"]\)\!\(\*
StyleBox[\"of\",\nFontSlant->\"Plain\"]\)\!\(\*
StyleBox[\" \",\nFontSlant->\"Plain\"]\)\!\(\*
StyleBox[\"time\",\nFontSlant->\"Plain\"]\)\!\(\*
StyleBox[\" \",\nFontSlant->\"Plain\"]\)\!\(\*
StyleBox[\"t\",\nFontSlant->\"Italic\"]\) and independent Brownian motions \!\(\*
StyleBox[\"{\",\nFontSlant->\"Italic\"]\)\!\(\*SubscriptBox[
StyleBox[\"W\",\nFontSlant->\"Italic\"], \"1\"]\),\!\(\*SubscriptBox[
StyleBox[\"W\",\nFontSlant->\"Italic\"], \"2\"]\),...}.";


nonrandomQ::usage=
"nonrandomQ[\!\(\*
StyleBox[\"expr\",\nFontSlant->\"Italic\"]\)\!\(\*
StyleBox[\",\",\nFontSlant->\"Plain\"]\)\!\(\*
StyleBox[\"t\",\nFontSlant->\"Italic\"]\),\!\(\*
StyleBox[\"W\",\nFontSlant->\"Italic\"]\)\!\(\*
StyleBox[\",\",\nFontSlant->\"Italic\"]\)\!\(\*
StyleBox[\"m\",\nFontSlant->\"Italic\"]\)] is True if \!\(\*
StyleBox[\"expr\",\nFontSlant->\"Italic\"]\) is not a random variable under measure \!\(\*
StyleBox[\"m\",\nFontSlant->\"Italic\"]\); \!\(\*
StyleBox[\"expr\",\nFontSlant->\"Italic\"]\)\!\(\*
StyleBox[\" \",\nFontSlant->\"Plain\"]\)\!\(\*
StyleBox[\"is\",\nFontSlant->\"Plain\"]\)\!\(\*
StyleBox[\" \",\nFontSlant->\"Plain\"]\)\!\(\*
StyleBox[\"a\",\nFontSlant->\"Plain\"]\)\!\(\*
StyleBox[\" \",\nFontSlant->\"Plain\"]\)\!\(\*
StyleBox[\"function\",\nFontSlant->\"Plain\"]\)\!\(\*
StyleBox[\" \",\nFontSlant->\"Plain\"]\)\!\(\*
StyleBox[\"of\",\nFontSlant->\"Plain\"]\)\!\(\*
StyleBox[\" \",\nFontSlant->\"Plain\"]\)\!\(\*
StyleBox[\"time\",\nFontSlant->\"Plain\"]\)\!\(\*
StyleBox[\" \",\nFontSlant->\"Plain\"]\)\!\(\*
StyleBox[\"t\",\nFontSlant->\"Italic\"]\) and Brownian motion \!\(\*
StyleBox[\"W\",\nFontSlant->\"Italic\"]\)[\!\(\*
StyleBox[\"t\",\nFontSlant->\"Italic\"]\)].
nonrandomQ[\!\(\*
StyleBox[\"expr\",\nFontSlant->\"Italic\"]\)\!\(\*
StyleBox[\",\",\nFontSlant->\"Plain\"]\)\!\(\*
StyleBox[\"t\",\nFontSlant->\"Italic\"]\),\!\(\*
StyleBox[\"{\",\nFontSlant->\"Italic\"]\)\!\(\*SubscriptBox[
StyleBox[\"W\",\nFontSlant->\"Italic\"], \"1\"]\),\!\(\*SubscriptBox[
StyleBox[\"W\",\nFontSlant->\"Italic\"], \"2\"]\),...},\!\(\*
StyleBox[\"m\",\nFontSlant->\"Italic\"]\)] is True if \!\(\*
StyleBox[\"expr\",\nFontSlant->\"Italic\"]\) is not a random variable under measure \!\(\*
StyleBox[\"m\",\nFontSlant->\"Italic\"]\); \!\(\*
StyleBox[\"expr\",\nFontSlant->\"Italic\"]\)\!\(\*
StyleBox[\" \",\nFontSlant->\"Plain\"]\)\!\(\*
StyleBox[\"is\",\nFontSlant->\"Plain\"]\)\!\(\*
StyleBox[\" \",\nFontSlant->\"Plain\"]\)\!\(\*
StyleBox[\"a\",\nFontSlant->\"Plain\"]\)\!\(\*
StyleBox[\" \",\nFontSlant->\"Plain\"]\)\!\(\*
StyleBox[\"function\",\nFontSlant->\"Plain\"]\)\!\(\*
StyleBox[\" \",\nFontSlant->\"Plain\"]\)\!\(\*
StyleBox[\"of\",\nFontSlant->\"Plain\"]\)\!\(\*
StyleBox[\" \",\nFontSlant->\"Plain\"]\)\!\(\*
StyleBox[\"time\",\nFontSlant->\"Plain\"]\)\!\(\*
StyleBox[\" \",\nFontSlant->\"Plain\"]\)\!\(\*
StyleBox[\"t\",\nFontSlant->\"Italic\"]\) and independent Brownian motions \!\(\*
StyleBox[\"{\",\nFontSlant->\"Italic\"]\)\!\(\*SubscriptBox[
StyleBox[\"W\",\nFontSlant->\"Italic\"], \"1\"]\),\!\(\*SubscriptBox[
StyleBox[\"W\",\nFontSlant->\"Italic\"], \"2\"]\),...}.";


Begin["`Private`"];


\!\(\*
TagBox[
StyleBox[
RowBox[{"Notation", "[", 
RowBox[{"DoubleLongLeftRightArrow", "[", 
RowBox[{
RowBox[{"ParsedBoxWrapper", "[", 
RowBox[{"RowBox", "[", 
RowBox[{"List", "[", 
RowBox[{"\"\<\\[DoubleStruckCapitalE]\>\"", ",", "\"\<[\>\"", ",", "\"\<e_\>\"", ",", "\"\<]\>\""}], "]"}], "]"}], "]"}], ",", 
RowBox[{"ParsedBoxWrapper", "[", 
RowBox[{"RowBox", "[", 
RowBox[{"List", "[", 
RowBox[{"\"\<expectation\>\"", ",", "\"\<[\>\"", ",", "\"\<e_\>\"", ",", "\"\<]\>\""}], "]"}], "]"}], "]"}]}], "]"}], "]"}],
ShowSpecialCharacters->False,
ShowStringCharacters->True,
NumberMarks->True],
FullForm]\)


\!\(\*
TagBox[
StyleBox[
RowBox[{"Notation", "[", 
RowBox[{"DoubleLongLeftRightArrow", "[", 
RowBox[{
RowBox[{"ParsedBoxWrapper", "[", 
RowBox[{"RowBox", "[", 
RowBox[{"List", "[", 
RowBox[{"\"\<\\[DoubleStruckCapitalE]\>\"", ",", "\"\<[\>\"", ",", 
RowBox[{"RowBox", "[", 
RowBox[{"List", "[", 
RowBox[{"\"\<e_\>\"", ",", "\"\<,\>\"", ",", "\"\<t_\>\""}], "]"}], "]"}], ",", "\"\<]\>\""}], "]"}], "]"}], "]"}], ",", 
RowBox[{"ParsedBoxWrapper", "[", 
RowBox[{"RowBox", "[", 
RowBox[{"List", "[", 
RowBox[{"\"\<expectation\>\"", ",", "\"\<[\>\"", ",", 
RowBox[{"RowBox", "[", 
RowBox[{"List", "[", 
RowBox[{"\"\<e_\>\"", ",", "\"\<,\>\"", ",", "\"\<t_\>\""}], "]"}], "]"}], ",", "\"\<]\>\""}], "]"}], "]"}], "]"}]}], "]"}], "]"}],
ShowSpecialCharacters->False,
ShowStringCharacters->True,
NumberMarks->True],
FullForm]\)


\!\(\*
TagBox[
StyleBox[
RowBox[{"Notation", "[", 
RowBox[{"DoubleLongLeftRightArrow", "[", 
RowBox[{
RowBox[{"ParsedBoxWrapper", "[", 
RowBox[{"RowBox", "[", 
RowBox[{"List", "[", 
RowBox[{"\"\<\\[DoubleStruckCapitalE]\>\"", ",", "\"\<[\>\"", ",", 
RowBox[{"RowBox", "[", 
RowBox[{"List", "[", 
RowBox[{"\"\<e_\>\"", ",", "\"\<,\>\"", ",", "\"\<t_\>\"", ",", "\"\<,\>\"", ",", "\"\<W_\>\""}], "]"}], "]"}], ",", "\"\<]\>\""}], "]"}], "]"}], "]"}], ",", 
RowBox[{"ParsedBoxWrapper", "[", 
RowBox[{"RowBox", "[", 
RowBox[{"List", "[", 
RowBox[{"\"\<expectation\>\"", ",", "\"\<[\>\"", ",", 
RowBox[{"RowBox", "[", 
RowBox[{"List", "[", 
RowBox[{"\"\<e_\>\"", ",", "\"\<,\>\"", ",", "\"\<t_\>\"", ",", "\"\<,\>\"", ",", "\"\<W_\>\""}], "]"}], "]"}], ",", "\"\<]\>\""}], "]"}], "]"}], "]"}]}], "]"}], "]"}],
ShowSpecialCharacters->False,
ShowStringCharacters->True,
NumberMarks->True],
FullForm]\)


\!\(\*
TagBox[
StyleBox[
RowBox[{"AddInputAlias", "[", 
RowBox[{"Rule", "[", 
RowBox[{"\"\<expect\>\"", ",", 
RowBox[{"ParsedBoxWrapper", "[", 
RowBox[{"RowBox", "[", 
RowBox[{"List", "[", 
RowBox[{"\"\<\\[DoubleStruckCapitalE]\>\"", ",", "\"\<[\>\"", ",", "\"\<\\[Placeholder]\>\"", ",", "\"\<]\>\""}], "]"}], "]"}], "]"}]}], "]"}], "]"}],
ShowSpecialCharacters->False,
ShowStringCharacters->True,
NumberMarks->True],
FullForm]\)


martingaleQ[W_Symbol[t_Symbol],timesPattern[ts],brownianMotionPattern[Ws],measurePattern[m]]:=
True/;
(timeVariableQ[t,ts]&&brownianMotionQ[W,Ws,m])


martingaleQ[t_Symbol,timesPattern[ts],_:Null]:=
False/;
timeVariableQ[t,ts]


martingaleQ[e_/;!AtomQ[e],timesPattern[ts],brownianMotionPattern[Ws],measurePattern[m]]:=
Module[{res=False,ms=measureName[m],tv},
tv=Replace[e,ms[martingales]];
res=timeVariableQ[tv,ts];
res/;res
]


(* martingaleQ[a_ e_,t_Symbol,W_Symbol]:=
martingaleQ[e,t,W]/;FreeQ[a,t] *)


(* martingaleQ[a_ e_,t_Symbol,lW:{__Symbol}]:=
martingaleQ[e,t,lW]/;FreeQ[a,t] *)


(* martingaleQ[a_+b_,t_Symbol,W_Symbol]:=
martingaleQ[a,t,W]&&martingaleQ[b,t,W] *)


(* martingaleQ[a_+b_,t_Symbol,lW:{__Symbol}]:=
martingaleQ[a,t,lW]&&martingaleQ[b,t,lW] *)


martingaleQ[e_,timesPattern[ts],brownianMotionPattern[Ws],measurePattern[m]]:=
Module[{tsv,Wsv,de,res,repeat},
tsv=timesVariables[ts];
Wsv=brownianMotions[Ws,m];
de=itoD[e,tsv,Wsv];
de=Cases[de,_itoDifferential,{0,Infinity}];
de=DeleteCases[de,itoDifferential[_Symbol,_Symbol]];
If[{}!=Cases[de,itoDifferential[t_Symbol]],
Return[False]];
de=DeleteCases[de,itoDifferential[t_Symbol]];
repeat=Count[de,itoDifferential[e,___]]>0;
de=DeleteCases[de,itoDifferential[e,___]];
If[!repeat,
de=DeleteCases[de,itoDifferential[se_,___]/;martingaleQ[se,tsv,Wsv,m]]
];
de=={}/;!repeat
]


nonrandomQ[W_Symbol[t_Symbol],timesPattern[ts],brownianMotionPattern[Ws],measurePattern[m]]:=
False/;
(timeVariableQ[t,ts]&&brownianMotionQ[W,Ws])


nonrandomQ[t_Symbol,timesPattern[ts],_]:=
True/;
timeVariableQ[t,ts]


nonrandomQ[a_Symbol,___]:=
True


nonrandomQ[a_?NumberQ,___]:=
True


nonrandomQ[f_[args__]/;MemberQ[Attributes[f],NumericFunction],timesPattern[ts],brownianMotionPattern[Ws],measurePattern[m]]:=
True/;(And@@(nonrandomQ[#,ts,Ws,m]&/@Flatten[{args}]))


(* nonrandomQ[e_,timesPattern[ts],_]:=
Module[{tsv,st},
tsv=timesVariables[ts];
st=Unique[tsv];
Set[NumericQ[#],True]&/@st;
NumericQ[e/.Thread[tsv->st]]
] *)


\!\(\*
TagBox[
StyleBox[
RowBox[{"Notation", "[", 
RowBox[{"DoubleLongLeftRightArrow", "[", 
RowBox[{
RowBox[{"ParsedBoxWrapper", "[", 
RowBox[{"RowBox", "[", 
RowBox[{"List", "[", 
RowBox[{"\"\<\\[ScriptCapitalF]\>\"", ",", "\"\<[\>\"", ",", "\"\<t_\>\"", ",", "\"\<]\>\""}], "]"}], "]"}], "]"}], ",", 
RowBox[{"ParsedBoxWrapper", "[", 
RowBox[{"RowBox", "[", 
RowBox[{"List", "[", 
RowBox[{"\"\<filtration\>\"", ",", "\"\<[\>\"", ",", "\"\<t_\>\"", ",", "\"\<]\>\""}], "]"}], "]"}], "]"}]}], "]"}], "]"}],
ShowSpecialCharacters->False,
ShowStringCharacters->True,
NumberMarks->True],
FullForm]\)


\!\(\*
TagBox[
StyleBox[
RowBox[{"AddInputAlias", "[", 
RowBox[{"Rule", "[", 
RowBox[{"\"\<fil\>\"", ",", 
RowBox[{"ParsedBoxWrapper", "[", 
RowBox[{"RowBox", "[", 
RowBox[{"List", "[", 
RowBox[{"\"\<\\[ScriptCapitalF]\>\"", ",", "\"\<[\>\"", ",", "\"\<\\[Placeholder]\>\"", ",", "\"\<]\>\""}], "]"}], "]"}], "]"}]}], "]"}], "]"}],
ShowSpecialCharacters->False,
ShowStringCharacters->True,
NumberMarks->True],
FullForm]\)


brownianMotionCases[e_,timesPattern[ts],brownianMotionPattern[Ws],measurePattern[m]]:=
If[FreeQ[e,itoIntegral],
Union[
Cases[e,
W_Symbol[t_?AtomQ]/;(brownianMotionQ[W,Ws,m]&&timeVariableQ[t,ts]),
{0,\[Infinity]}]
],
{},{}
]


Quiet[
filtrationPattern[fil_,tf_]:=
fil:(filtration[(tf_Symbol|tf_?NumberQ)]|Null):Null,
RuleDelayed::"rhs"]


brownianMotionRules[{},filtrationPattern[fil,tf]]:={}


brownianMotionRules[Ws_List,filtrationPattern[fil,tf]]:=
Module[{ts,ts0,W,lhs,mid,vars,times},
W=Head[First[Ws]];
ts=Cases[Ws,W_Symbol[t_Symbol]:>t]//Union;
ts=Sort[ts,True===Simplify[#2>=#1]&];
If[fil=!=Null,
ts=DeleteCases[ts,t_/;Simplify[t<=tf]]
];
If[!OrderedQ[ts,True===Simplify[#2>=#1]&],Return[{{},{},{}}]];
ts0=Prepend[ts,If[fil===Null,0,tf]];
times=ts-Drop[ts0,-1];
mid=W/@times;
vars=StringReplace[ToString[#],Except[WordCharacter]->""]&/@mid;
vars=Unique[vars];
Table[
{W[ts[[i]]]->W[ts0[[i]]]+vars[[i]],
vars[[i]],
times[[i]],
ts[[i]]}/.W[0]->0,
{i,Length[ts],1,-1}]
]


brownianMotionsRules[e_,timesPattern[ts],brownianMotionPattern[Ws],measurePattern[m],filtrationPattern[fil,tf]]:=
Module[{bs,rvs},
bs=brownianMotionCases[e,ts,Ws,m];
bs=GatherBy[bs,Head];
rvs=brownianMotionRules[#,fil]&/@bs;
Sort[Join@@rvs,True===Simplify[Last[#1]>=Last[#2]]&]
]


expectation[e_,m_?probabilityMeasureQ]:=
expectation[e,Null,Null,m]


expectation[e_,timesPattern[ts],m_?probabilityMeasureQ]:=
expectation[e,ts,Null,m]


expectation[a_,timesPattern[ts],brownianMotionPattern[Ws],measurePattern[m]]:=
a /;
nonrandomQ[a,ts,Ws,m]


expectation[e_,timesPattern[ts],brownianMotionPattern[Ws],measurePattern[m]]:=
Module[{tsv,Wsv,rs,es},
tsv=timesVariables[ts];
rs=Thread[tsv->0];
es=e/.rs;
Wsv=brownianMotions[Ws,m];
rs=(#[0]->0&/@Wsv);
es=itoSimplify[es/.rs]
]/;martingaleQ[e,ts,Ws,m]


expectation[a_ e_,timesPattern[ts],brownianMotionPattern[Ws],measurePattern[m]]:=
a expectation[e,ts,Ws,m]/;
nonrandomQ[a,ts,Ws,m]


expectation[e_+f_,timesPattern[ts],brownianMotionPattern[Ws],measurePattern[m]]:=
expectation[e,ts,Ws,m]+expectation[f,ts,Ws,m]


(* expectation[e_,timesPattern[ts],brownianMotionPattern[Ws]]:=
Module[{es=e,rules,rule,name,var,time},
rules=brownianMotionsRules[es,ts,Ws];
Do[
{rule,name,var,time}=sl;
es=es/.rule;
es=ExpectedValue[es,NormalDistribution[0,Sqrt[var]],name];
es=expectation[es,ts,Ws],
{sl,rules}];
es
] *)


expectation[e_/;FreeQ[e,itoIntegral],timesPattern[ts],brownianMotionPattern[Ws],measurePattern[m]]:=
Module[{es,rules,rule,name,var,time},
rules=brownianMotionsRules[e,ts,Ws,m];
If[0==Length[rules],Return[itoSimplify[e]]];
{rule,name,var,time}=First[rules];
es=e/.rule;
es=ExpectedValue[es,NormalDistribution[0,Sqrt[var]],name];
expectation[es,ts,Ws,m]
]


End[];


probability::usage=
"probability[\!\(\*
StyleBox[\"cond\",\nFontSlant->\"Italic\"]\)\!\(\*
StyleBox[\",\",\nFontSlant->\"Italic\"]\)\!\(\*
StyleBox[\"t\",\nFontSlant->\"Italic\"]\)\!\(\*
StyleBox[\",\",\nFontSlant->\"Italic\"]\)\!\(\*
StyleBox[\"W\",\nFontSlant->\"Italic\"]\)\!\(\*
StyleBox[\",\",\nFontSlant->\"Italic\"]\)\!\(\*
StyleBox[\"m\",\nFontSlant->\"Italic\"]\)] computes the probability under measure \!\(\*
StyleBox[\"m\",\nFontSlant->\"Italic\"]\) of \!\(\*
StyleBox[\"cond\",\nFontSlant->\"Italic\"]\), which is a Boolean function of time \!\(\*
StyleBox[\"t\",\nFontSlant->\"Italic\"]\) and Brownian motion \!\(\*
StyleBox[\"W\",\nFontSlant->\"Italic\"]\)[\!\(\*
StyleBox[\"t\",\nFontSlant->\"Italic\"]\)].
probability[\!\(\*
StyleBox[\"cond\",\nFontSlant->\"Italic\"]\)\!\(\*
StyleBox[\",\",\nFontSlant->\"Italic\"]\)\!\(\*
StyleBox[\"t\",\nFontSlant->\"Italic\"]\)\!\(\*
StyleBox[\",\",\nFontSlant->\"Italic\"]\)\!\(\*
StyleBox[\"{\",\nFontSlant->\"Italic\"]\)\!\(\*SubscriptBox[
StyleBox[\"W\",\nFontSlant->\"Italic\"], \"1\"]\),\!\(\*SubscriptBox[
StyleBox[\"W\",\nFontSlant->\"Italic\"], \"2\"]\),...},\!\(\*
StyleBox[\"m\",\nFontSlant->\"Italic\"]\)] computes the probability under measure \!\(\*
StyleBox[\"m\",\nFontSlant->\"Italic\"]\) of \!\(\*
StyleBox[\"cond\",\nFontSlant->\"Italic\"]\)\!\(\*
StyleBox[\",\",\nFontSlant->\"Plain\"]\)\!\(\*
StyleBox[\" \",\nFontSlant->\"Plain\"]\)\!\(\*
StyleBox[\"which\",\nFontSlant->\"Plain\"]\)\!\(\*
StyleBox[\" \",\nFontSlant->\"Plain\"]\)\!\(\*
StyleBox[\"is\",\nFontSlant->\"Plain\"]\)\!\(\*
StyleBox[\" \",\nFontSlant->\"Plain\"]\)\!\(\*
StyleBox[\"a\",\nFontSlant->\"Plain\"]\)\!\(\*
StyleBox[\" \",\nFontSlant->\"Plain\"]\)\!\(\*
StyleBox[\"Boolean\",\nFontSlant->\"Plain\"]\)\!\(\*
StyleBox[\" \",\nFontSlant->\"Plain\"]\)\!\(\*
StyleBox[\"function\",\nFontSlant->\"Plain\"]\)\!\(\*
StyleBox[\" \",\nFontSlant->\"Plain\"]\)\!\(\*
StyleBox[\"of\",\nFontSlant->\"Plain\"]\)\!\(\*
StyleBox[\" \",\nFontSlant->\"Plain\"]\)\!\(\*
StyleBox[\"time\",\nFontSlant->\"Plain\"]\)\!\(\*
StyleBox[\" \",\nFontSlant->\"Plain\"]\)\!\(\*
StyleBox[\"t\",\nFontSlant->\"Italic\"]\) and independent Brownian motions \!\(\*
StyleBox[\"{\",\nFontSlant->\"Italic\"]\)\!\(\*SubscriptBox[
StyleBox[\"W\",\nFontSlant->\"Italic\"], \"1\"]\),\!\(\*SubscriptBox[
StyleBox[\"W\",\nFontSlant->\"Italic\"], \"2\"]\),...}.
probability[\!\(\*
StyleBox[\"cond\",\nFontSlant->\"Italic\"]\)\!\(\*
StyleBox[\",\",\nFontSlant->\"Italic\"]\)\!\(\*
StyleBox[\"t\",\nFontSlant->\"Italic\"]\)\!\(\*
StyleBox[\",\",\nFontSlant->\"Italic\"]\)\!\(\*
StyleBox[\"W\",\nFontSlant->\"Italic\"]\)\!\(\*
StyleBox[\",\",\nFontSlant->\"Italic\"]\)\!\(\*
StyleBox[\"m\",\nFontSlant->\"Italic\"]\),\[ScriptCapitalF][\!\(\*
StyleBox[\"t\",\nFontSlant->\"Italic\"]\)]] computes the conditional probability under measure \!\(\*
StyleBox[\"m\",\nFontSlant->\"Italic\"]\) of \!\(\*
StyleBox[\"cond\",\nFontSlant->\"Italic\"]\) given the filtration \[ScriptCapitalF][\!\(\*
StyleBox[\"t\",\nFontSlant->\"Italic\"]\)].
probability[\!\(\*
StyleBox[\"cond\",\nFontSlant->\"Italic\"]\),t,{\!\(\*SubscriptBox[
StyleBox[\"W\",\nFontSlant->\"Italic\"], \"1\"]\),\!\(\*SubscriptBox[
StyleBox[\"W\",\nFontSlant->\"Italic\"], \"2\"]\),...},\!\(\*
StyleBox[\"m\",\nFontSlant->\"Italic\"]\),\[ScriptCapitalF][\!\(\*
StyleBox[\"t\",\nFontSlant->\"Italic\"]\)]] computes the probability of \!\(\*
StyleBox[\"cond\",\nFontSlant->\"Italic\"]\)\!\(\*
StyleBox[\" \",\nFontSlant->\"Italic\"]\)given the filtration \[ScriptCapitalF][\!\(\*
StyleBox[\"t\",\nFontSlant->\"Italic\"]\)].";


noErf::usage=
"noErf[\!\(\*
StyleBox[\"expr\",\nFontSlant->\"Italic\"]\)] returns an expression in which Erf is replaced by normalCDF.";


toErf::usage=
"toErf[\!\(\*
StyleBox[\"expr\",\nFontSlant->\"Italic\"]\)] returns an expression in which normalCDF is replaced by Erf.";


normalCDF::usage=
"normalCDF[\!\(\*
StyleBox[\"x\",\nFontSlant->\"Italic\"]\)] represents the cumulative distribution function of a standard normal distribution.";


Begin["`Private`"];


\!\(\*
TagBox[
StyleBox[
RowBox[{"Notation", "[", 
RowBox[{"DoubleLongLeftRightArrow", "[", 
RowBox[{
RowBox[{"ParsedBoxWrapper", "[", 
RowBox[{"RowBox", "[", 
RowBox[{"List", "[", 
RowBox[{"\"\<\\[DoubleStruckCapitalP]\>\"", ",", "\"\<[\>\"", ",", "\"\<e_\>\"", ",", "\"\<]\>\""}], "]"}], "]"}], "]"}], ",", 
RowBox[{"ParsedBoxWrapper", "[", 
RowBox[{"RowBox", "[", 
RowBox[{"List", "[", 
RowBox[{"\"\<probability\>\"", ",", "\"\<[\>\"", ",", "\"\<e_\>\"", ",", "\"\<]\>\""}], "]"}], "]"}], "]"}]}], "]"}], "]"}],
ShowSpecialCharacters->False,
ShowStringCharacters->True,
NumberMarks->True],
FullForm]\)


\!\(\*
TagBox[
StyleBox[
RowBox[{"Notation", "[", 
RowBox[{"DoubleLongLeftRightArrow", "[", 
RowBox[{
RowBox[{"ParsedBoxWrapper", "[", 
RowBox[{"RowBox", "[", 
RowBox[{"List", "[", 
RowBox[{"\"\<\\[DoubleStruckCapitalP]\>\"", ",", "\"\<[\>\"", ",", 
RowBox[{"RowBox", "[", 
RowBox[{"List", "[", 
RowBox[{"\"\<e_\>\"", ",", "\"\<,\>\"", ",", "\"\<t_\>\""}], "]"}], "]"}], ",", "\"\<]\>\""}], "]"}], "]"}], "]"}], ",", 
RowBox[{"ParsedBoxWrapper", "[", 
RowBox[{"RowBox", "[", 
RowBox[{"List", "[", 
RowBox[{"\"\<probability\>\"", ",", "\"\<[\>\"", ",", 
RowBox[{"RowBox", "[", 
RowBox[{"List", "[", 
RowBox[{"\"\<e_\>\"", ",", "\"\<,\>\"", ",", "\"\<t_\>\""}], "]"}], "]"}], ",", "\"\<]\>\""}], "]"}], "]"}], "]"}]}], "]"}], "]"}],
ShowSpecialCharacters->False,
ShowStringCharacters->True,
NumberMarks->True],
FullForm]\)


\!\(\*
TagBox[
StyleBox[
RowBox[{"Notation", "[", 
RowBox[{"DoubleLongLeftRightArrow", "[", 
RowBox[{
RowBox[{"ParsedBoxWrapper", "[", 
RowBox[{"RowBox", "[", 
RowBox[{"List", "[", 
RowBox[{"\"\<\\[DoubleStruckCapitalP]\>\"", ",", "\"\<[\>\"", ",", 
RowBox[{"RowBox", "[", 
RowBox[{"List", "[", 
RowBox[{"\"\<e_\>\"", ",", "\"\<,\>\"", ",", "\"\<t_\>\"", ",", "\"\<,\>\"", ",", "\"\<W_\>\""}], "]"}], "]"}], ",", "\"\<]\>\""}], "]"}], "]"}], "]"}], ",", 
RowBox[{"ParsedBoxWrapper", "[", 
RowBox[{"RowBox", "[", 
RowBox[{"List", "[", 
RowBox[{"\"\<probability\>\"", ",", "\"\<[\>\"", ",", 
RowBox[{"RowBox", "[", 
RowBox[{"List", "[", 
RowBox[{"\"\<e_\>\"", ",", "\"\<,\>\"", ",", "\"\<t_\>\"", ",", "\"\<,\>\"", ",", "\"\<W_\>\""}], "]"}], "]"}], ",", "\"\<]\>\""}], "]"}], "]"}], "]"}]}], "]"}], "]"}],
ShowSpecialCharacters->False,
ShowStringCharacters->True,
NumberMarks->True],
FullForm]\)


\!\(\*
TagBox[
StyleBox[
RowBox[{"AddInputAlias", "[", 
RowBox[{"Rule", "[", 
RowBox[{"\"\<prob\>\"", ",", 
RowBox[{"ParsedBoxWrapper", "[", 
RowBox[{"RowBox", "[", 
RowBox[{"List", "[", 
RowBox[{"\"\<\\[DoubleStruckCapitalP]\>\"", ",", "\"\<[\>\"", ",", "\"\<\\[Placeholder]\>\"", ",", "\"\<]\>\""}], "]"}], "]"}], "]"}]}], "]"}], "]"}],
ShowSpecialCharacters->False,
ShowStringCharacters->True,
NumberMarks->True],
FullForm]\)


probability[c_,m_?probabilityMeasureQ]:=
probability[c,Null,Null,m]


probability[c_,timesPattern[ts],m_?probabilityMeasureQ]:=
probability[c,ts,Null,m]


probability[c_,timesPattern[ts],brownianMotionPattern[Ws],measurePattern[m]]:=
expectation[Boole[c],ts,Ws,m];


noErf[e_]:=
e/.{Erf[x_]:>-1+2 normalCDF[Sqrt[2] x],Erfc[x_]:>2 normalCDF[-Sqrt[2] x]}


toErf[e_]:=
e/.normalCDF[x_]:>1/2 (1+Erf[x/Sqrt[2]])


N[normalCDF[x_]]^:=N[toErf[normalCDF[x]]]


normalCDF/:D[normalCDF[x_],x_]:=
D[toErf[normalCDF[x]],x]


normalCDF/:D[normalCDF[x_],{x_,n_}]:=
D[toErf[normalCDF[x]],{x,n}]


normalCDF/:Derivative[n_][normalCDF]:=
D[normalCDF[x],{x,n}]/.x->#&


normalCDF[0]=1/2


normalCDF/:Limit[exp_normalCDF,lim_]:=
Limit[toErf[exp],lim]


End[];


measurableQ::usage=
"measurableQ\!\(\*
StyleBox[\"[\",\nFontSlant->\"Italic\"]\)\!\(\*
StyleBox[\"expr\",\nFontSlant->\"Italic\"]\),{\!\(\*
StyleBox[SubscriptBox[
StyleBox[\"t\",\nFontSlant->\"Italic\"], 
StyleBox[\"1\",\nFontSlant->\"Plain\"]],\nFontSlant->\"Italic\"]\)\!\(\*
StyleBox[\",\",\nFontSlant->\"Italic\"]\)\!\(\*SubscriptBox[
StyleBox[\"t\",\nFontSlant->\"Italic\"], \"2\"]\)},{\!\(\*SubscriptBox[
StyleBox[\"W\",\nFontSlant->\"Italic\"], \"1\"]\),\!\(\*SubscriptBox[
StyleBox[\"W\",\nFontSlant->\"Italic\"], \"2\"]\),...},\!\(\*
StyleBox[\"m\",\nFontSlant->\"Italic\"]\),\[ScriptCapitalF][\!\(\*
StyleBox[\"t\",\nFontSlant->\"Italic\"]\)]\!\(\*
StyleBox[\"]\",\nFontSlant->\"Italic\"]\) is True if \!\(\*
StyleBox[\"expr\",\nFontSlant->\"Italic\"]\) is\!\(\*
StyleBox[\" \",\nFontSlant->\"Italic\"]\)\[ScriptCapitalF][\!\(\*
StyleBox[\"t\",\nFontSlant->\"Italic\"]\)]-measurable; \!\(\*
StyleBox[\"expr\",\nFontSlant->\"Italic\"]\) is a function of times \!\(\*
StyleBox[SubscriptBox[\"t\", \"i\"],\nFontSlant->\"Italic\"]\) and Brownian motions \!\(\*
StyleBox[SubscriptBox[
StyleBox[\"W\",\nFontSlant->\"Italic\"], \"i\"],\nFontSlant->\"Italic\"]\)[\!\(\*
StyleBox[\"t\",\nFontSlant->\"Italic\"]\)] under measure \!\(\*
StyleBox[\"m\",\nFontSlant->\"Italic\"]\).";


Begin["`Private`"];


\!\(\*
TagBox[
StyleBox[
RowBox[{"AddInputAlias", "[", 
RowBox[{"Rule", "[", 
RowBox[{"\"\<expect\>\"", ",", 
RowBox[{"ParsedBoxWrapper", "[", 
RowBox[{"RowBox", "[", 
RowBox[{"List", "[", 
RowBox[{"\"\<\\[DoubleStruckCapitalE]\>\"", ",", "\"\<[\>\"", ",", "\"\<\\[Placeholder]\>\"", ",", "\"\<]\>\""}], "]"}], "]"}], "]"}]}], "]"}], "]"}],
ShowSpecialCharacters->False,
ShowStringCharacters->True,
NumberMarks->True],
FullForm]\)


\!\(\*
TagBox[
StyleBox[
RowBox[{"Notation", "[", 
RowBox[{"DoubleLongLeftRightArrow", "[", 
RowBox[{
RowBox[{"ParsedBoxWrapper", "[", 
RowBox[{"RowBox", "[", 
RowBox[{"List", "[", 
RowBox[{"\"\<\\[DoubleStruckCapitalE]\>\"", ",", "\"\<[\>\"", ",", 
RowBox[{"RowBox", "[", 
RowBox[{"List", "[", 
RowBox[{"\"\<e_\>\"", ",", "\"\<,\>\"", ",", "\"\<f_\>\""}], "]"}], "]"}], ",", "\"\<]\>\""}], "]"}], "]"}], "]"}], ",", 
RowBox[{"ParsedBoxWrapper", "[", 
RowBox[{"RowBox", "[", 
RowBox[{"List", "[", 
RowBox[{"\"\<expectation\>\"", ",", "\"\<[\>\"", ",", 
RowBox[{"RowBox", "[", 
RowBox[{"List", "[", 
RowBox[{"\"\<e_\>\"", ",", "\"\<,\>\"", ",", "\"\<f_\>\""}], "]"}], "]"}], ",", "\"\<]\>\""}], "]"}], "]"}], "]"}]}], "]"}], "]"}],
ShowSpecialCharacters->False,
ShowStringCharacters->True,
NumberMarks->True],
FullForm]\)


\!\(\*
TagBox[
StyleBox[
RowBox[{"Notation", "[", 
RowBox[{"DoubleLongLeftRightArrow", "[", 
RowBox[{
RowBox[{"ParsedBoxWrapper", "[", 
RowBox[{"RowBox", "[", 
RowBox[{"List", "[", 
RowBox[{"\"\<\\[DoubleStruckCapitalE]\>\"", ",", "\"\<[\>\"", ",", 
RowBox[{"RowBox", "[", 
RowBox[{"List", "[", 
RowBox[{"\"\<e_\>\"", ",", "\"\<,\>\"", ",", "\"\<t_\>\"", ",", "\"\<,\>\"", ",", "\"\<f_\>\""}], "]"}], "]"}], ",", "\"\<]\>\""}], "]"}], "]"}], "]"}], ",", 
RowBox[{"ParsedBoxWrapper", "[", 
RowBox[{"RowBox", "[", 
RowBox[{"List", "[", 
RowBox[{"\"\<expectation\>\"", ",", "\"\<[\>\"", ",", 
RowBox[{"RowBox", "[", 
RowBox[{"List", "[", 
RowBox[{"\"\<e_\>\"", ",", "\"\<,\>\"", ",", "\"\<t_\>\"", ",", "\"\<,\>\"", ",", "\"\<f_\>\""}], "]"}], "]"}], ",", "\"\<]\>\""}], "]"}], "]"}], "]"}]}], "]"}], "]"}],
ShowSpecialCharacters->False,
ShowStringCharacters->True,
NumberMarks->True],
FullForm]\)


\!\(\*
TagBox[
StyleBox[
RowBox[{"Notation", "[", 
RowBox[{"DoubleLongLeftRightArrow", "[", 
RowBox[{
RowBox[{"ParsedBoxWrapper", "[", 
RowBox[{"RowBox", "[", 
RowBox[{"List", "[", 
RowBox[{"\"\<\\[DoubleStruckCapitalE]\>\"", ",", "\"\<[\>\"", ",", 
RowBox[{"RowBox", "[", 
RowBox[{"List", "[", 
RowBox[{"\"\<e_\>\"", ",", "\"\<,\>\"", ",", "\"\<t_\>\"", ",", "\"\<,\>\"", ",", "\"\<W_\>\"", ",", "\"\<,\>\"", ",", "\"\<f_\>\""}], "]"}], "]"}], ",", "\"\<]\>\""}], "]"}], "]"}], "]"}], ",", 
RowBox[{"ParsedBoxWrapper", "[", 
RowBox[{"RowBox", "[", 
RowBox[{"List", "[", 
RowBox[{"\"\<expectation\>\"", ",", "\"\<[\>\"", ",", 
RowBox[{"RowBox", "[", 
RowBox[{"List", "[", 
RowBox[{"\"\<e_\>\"", ",", "\"\<,\>\"", ",", "\"\<t_\>\"", ",", "\"\<,\>\"", ",", "\"\<W_\>\"", ",", "\"\<,\>\"", ",", "\"\<f_\>\""}], "]"}], "]"}], ",", "\"\<]\>\""}], "]"}], "]"}], "]"}]}], "]"}], "]"}],
ShowSpecialCharacters->False,
ShowStringCharacters->True,
NumberMarks->True],
FullForm]\)


\!\(\*
TagBox[
StyleBox[
RowBox[{"Notation", "[", 
RowBox[{"DoubleLongLeftRightArrow", "[", 
RowBox[{
RowBox[{"ParsedBoxWrapper", "[", 
RowBox[{"RowBox", "[", 
RowBox[{"List", "[", 
RowBox[{"\"\<\\[DoubleStruckCapitalE]\>\"", ",", "\"\<[\>\"", ",", 
RowBox[{"RowBox", "[", 
RowBox[{"List", "[", 
RowBox[{"\"\<e_\>\"", ",", "\"\<,\>\"", ",", "\"\<t_\>\"", ",", "\"\<,\>\"", ",", "\"\<W_\>\"", ",", "\"\<,\>\"", ",", "\"\<m_\>\"", ",", "\"\<,\>\"", ",", "\"\<f_\>\""}], "]"}], "]"}], ",", "\"\<]\>\""}], "]"}], "]"}], "]"}], ",", 
RowBox[{"ParsedBoxWrapper", "[", 
RowBox[{"RowBox", "[", 
RowBox[{"List", "[", 
RowBox[{"\"\<expectation\>\"", ",", "\"\<[\>\"", ",", 
RowBox[{"RowBox", "[", 
RowBox[{"List", "[", 
RowBox[{"\"\<e_\>\"", ",", "\"\<,\>\"", ",", "\"\<t_\>\"", ",", "\"\<,\>\"", ",", "\"\<W_\>\"", ",", "\"\<,\>\"", ",", "\"\<m_\>\"", ",", "\"\<,\>\"", ",", "\"\<f_\>\""}], "]"}], "]"}], ",", "\"\<]\>\""}], "]"}], "]"}], "]"}]}], "]"}], "]"}],
ShowSpecialCharacters->False,
ShowStringCharacters->True,
NumberMarks->True],
FullForm]\)


\!\(\*
TagBox[
StyleBox[
RowBox[{"AddInputAlias", "[", 
RowBox[{"Rule", "[", 
RowBox[{"\"\<cexpect\>\"", ",", 
RowBox[{"ParsedBoxWrapper", "[", 
RowBox[{"RowBox", "[", 
RowBox[{"List", "[", 
RowBox[{"\"\<\\[DoubleStruckCapitalE]\>\"", ",", "\"\<[\>\"", ",", 
RowBox[{"RowBox", "[", 
RowBox[{"List", "[", 
RowBox[{"\"\<\\[Placeholder]\>\"", ",", "\"\<,\>\"", ",", 
RowBox[{"RowBox", "[", 
RowBox[{"List", "[", 
RowBox[{"\"\<\\[ScriptCapitalF]\>\"", ",", "\"\<[\>\"", ",", "\"\<\\[Placeholder]\>\"", ",", "\"\<]\>\""}], "]"}], "]"}]}], "]"}], "]"}], ",", "\"\<]\>\""}], "]"}], "]"}], "]"}]}], "]"}], "]"}],
ShowSpecialCharacters->False,
ShowStringCharacters->True,
NumberMarks->True],
FullForm]\)


measurableQ[e_,fil_filtration]:=
measurableQ[e,Null,Null,Null,fil]


measurableQ[e_,timesPattern[ts], fil_filtration]:=
measurableQ[e,ts,Null,Null,fil]


measurableQ[W_Symbol[u_Symbol],timesPattern[ts],brownianMotionPattern[Ws],filtration[t_Symbol]]:=
measurableQ[e,ts,Ws,Null,fil]


measurableQ[e_,m_?probabilityMeasureQ,fil_filtration]:=
measurableQ[e,Null,Null,m,fil]


measurableQ[e_,timesPattern[ts],m_?probabilityMeasureQ,fil_filtration]:=
measurableQ[e,ts,Null,m,fil]


measurableQ[W_Symbol[u_Symbol],timesPattern[ts],brownianMotionPattern[Ws],measurePattern[m],filtration[t_Symbol]]:=
Simplify[u<=t]/;
(timeVariableQ[u,ts]&&brownianMotionQ[W,Ws,m])


measurableQ[t_Symbol,timesPattern[ts],_]:=
True/;
timeVariableQ[t,ts]


measurableQ[e_,timesPattern[ts],brownianMotionPattern[Ws],measurePattern[m],_filtration]:=
True/;nonrandomQ[e,ts,Ws,m]


measurableQ[f_[args__]/;MemberQ[Attributes[f],NumericFunction],timesPattern[ts],brownianMotionPattern[Ws],measurePattern[m],fil_filtration]:=
True/;(And@@(measurableQ[#,ts,Ws,m,fil]&/@Flatten[{args}]))


measurableQ[f_[args__]/;(True!=MemberQ[Attributes[f],NumericFunction]),timesPattern[ts],brownianMotionPattern[Ws],measurePattern[m],filtration[t_Symbol]]:=
Module[{tsv,res},
tsv=timesVariables[ts];
res=And@@(
MemberQ[tsv,#]&&Simplify[#<=t]&/@{args}
);
res/;res
]


expectation[e_,fil_filtration]:=
expectation[e,Null,Null,Null,fil]


expectation[e_,m_?probabilityMeasureQ,fil_filtration]:=
expectation[e,Null,Null,m,fil]


expectation[e_,timesPattern[ts],m_?probabilityMeasureQ,fil_filtration]:=
expectation[e,ts,Null,m,fil]


expectation[e_,timesPattern[ts],fil_filtration]:=
expectation[e,ts,Null,Null,fil]


expectation[e_,timesPattern[ts],brownianMotionPattern[Ws],fil_filtration]:=
expectation[e,ts,Ws,Null,fil]


expectation[a_,timesPattern[ts],brownianMotionPattern[Ws],measurePattern[m],fil_filtration]:=
itoSimplify[a] /;
measurableQ[a,ts,Ws,m,fil]


expectation[a_ e_,timesPattern[ts],brownianMotionPattern[Ws],measurePattern[m],fil_filtration]:=
a expectation[e,ts,Ws,m,fil]/;
measurableQ[a,ts,Ws,m,fil]


expectation[e_+f_,timesPattern[ts],brownianMotionPattern[Ws],measurePattern[m],fil_filtration]:=
expectation[e,ts,Ws,m,fil]+expectation[f,ts,Ws,m,fil]


expectation[e_,timesPattern[ts],brownianMotionPattern[Ws],measurePattern[m],fil_filtration]:=
Module[{tf,tsv},
tf=First[fil];
tsv=timesVariables[ts];
itoSimplify[e/.Thread[tsv->tf]]
]/;martingaleQ[e,ts,Ws,m]


expectation[e_/;FreeQ[e,itoIntegral],timesPattern[ts],brownianMotionPattern[Ws],measurePattern[m],fil_filtration]:=
Module[{es,rules,rule,name,var,time},
rules=brownianMotionsRules[e,ts,Ws,m,fil];
If[0==Length[rules],Return[itoSimplify[e]]];
{rule,name,var,time}=First[rules];
es=e/.rule;
es=ExpectedValue[es,NormalDistribution[0,Sqrt[var]],name];
expectation[es,ts,Ws,m,fil]
]


End[];


Begin["`Private`"];


\!\(\*
TagBox[
StyleBox[
RowBox[{"Notation", "[", 
RowBox[{"DoubleLongLeftRightArrow", "[", 
RowBox[{
RowBox[{"ParsedBoxWrapper", "[", 
RowBox[{"RowBox", "[", 
RowBox[{"List", "[", 
RowBox[{"\"\<\\[DoubleStruckCapitalP]\>\"", ",", "\"\<[\>\"", ",", 
RowBox[{"RowBox", "[", 
RowBox[{"List", "[", 
RowBox[{"\"\<e_\>\"", ",", "\"\<,\>\"", ",", "\"\<t_\>\"", ",", "\"\<,\>\"", ",", "\"\<W_\>\"", ",", "\"\<,\>\"", ",", "\"\<f_\>\""}], "]"}], "]"}], ",", "\"\<]\>\""}], "]"}], "]"}], "]"}], ",", 
RowBox[{"ParsedBoxWrapper", "[", 
RowBox[{"RowBox", "[", 
RowBox[{"List", "[", 
RowBox[{"\"\<probability\>\"", ",", "\"\<[\>\"", ",", 
RowBox[{"RowBox", "[", 
RowBox[{"List", "[", 
RowBox[{"\"\<e_\>\"", ",", "\"\<,\>\"", ",", "\"\<t_\>\"", ",", "\"\<,\>\"", ",", "\"\<W_\>\"", ",", "\"\<,\>\"", ",", "\"\<f_\>\""}], "]"}], "]"}], ",", "\"\<]\>\""}], "]"}], "]"}], "]"}]}], "]"}], "]"}],
ShowSpecialCharacters->False,
ShowStringCharacters->True,
NumberMarks->True],
FullForm]\)


\!\(\*
TagBox[
StyleBox[
RowBox[{"Notation", "[", 
RowBox[{"DoubleLongLeftRightArrow", "[", 
RowBox[{
RowBox[{"ParsedBoxWrapper", "[", 
RowBox[{"RowBox", "[", 
RowBox[{"List", "[", 
RowBox[{"\"\<\\[DoubleStruckCapitalP]\>\"", ",", "\"\<[\>\"", ",", 
RowBox[{"RowBox", "[", 
RowBox[{"List", "[", 
RowBox[{"\"\<e_\>\"", ",", "\"\<,\>\"", ",", "\"\<t_\>\"", ",", "\"\<,\>\"", ",", "\"\<W_\>\"", ",", "\"\<,\>\"", ",", "\"\<m_\>\"", ",", "\"\<,\>\"", ",", "\"\<f_\>\""}], "]"}], "]"}], ",", "\"\<]\>\""}], "]"}], "]"}], "]"}], ",", 
RowBox[{"ParsedBoxWrapper", "[", 
RowBox[{"RowBox", "[", 
RowBox[{"List", "[", 
RowBox[{"\"\<probability\>\"", ",", "\"\<[\>\"", ",", 
RowBox[{"RowBox", "[", 
RowBox[{"List", "[", 
RowBox[{"\"\<e_\>\"", ",", "\"\<,\>\"", ",", "\"\<t_\>\"", ",", "\"\<,\>\"", ",", "\"\<W_\>\"", ",", "\"\<,\>\"", ",", "\"\<m_\>\"", ",", "\"\<,\>\"", ",", "\"\<f_\>\""}], "]"}], "]"}], ",", "\"\<]\>\""}], "]"}], "]"}], "]"}]}], "]"}], "]"}],
ShowSpecialCharacters->False,
ShowStringCharacters->True,
NumberMarks->True],
FullForm]\)


\!\(\*
TagBox[
StyleBox[
RowBox[{"AddInputAlias", "[", 
RowBox[{"Rule", "[", 
RowBox[{"\"\<cprob\>\"", ",", 
RowBox[{"ParsedBoxWrapper", "[", 
RowBox[{"RowBox", "[", 
RowBox[{"List", "[", 
RowBox[{"\"\<\\[DoubleStruckCapitalP]\>\"", ",", "\"\<[\>\"", ",", 
RowBox[{"RowBox", "[", 
RowBox[{"List", "[", 
RowBox[{"\"\<\\[Placeholder]\>\"", ",", "\"\<,\>\"", ",", 
RowBox[{"RowBox", "[", 
RowBox[{"List", "[", 
RowBox[{"\"\<\\[ScriptCapitalF]\>\"", ",", "\"\<[\>\"", ",", "\"\<\\[Placeholder]\>\"", ",", "\"\<]\>\""}], "]"}], "]"}]}], "]"}], "]"}], ",", "\"\<]\>\""}], "]"}], "]"}], "]"}]}], "]"}], "]"}],
ShowSpecialCharacters->False,
ShowStringCharacters->True,
NumberMarks->True],
FullForm]\)


probability[c_,fil_filtration]:=
probability[c,Null,Null,Null,fil]


probability[c_,m_?probabilityMeasureQ,fil_filtration]:=
probability[c,Null,Null,m,fil]


probability[c_,timesPattern[ts],m_?probabilityMeasureQ,fil_filtration]:=
probability[c,ts,Null,m,fil]


probability[c_,timesPattern[ts],fil_filtration]:=
probability[c,ts,Null,Null,fil]


probability[c_,timesPattern[ts],brownianMotionPattern[Ws],fil_filtration]:=
probability[c,ts,Ws,Null,fil]


probability[c_,timesPattern[ts],brownianMotionPattern[Ws],measurePattern[m],fil_filtration]:=
expectation[Boole[c],ts,Ws,m,fil];


End[];


changeMeasure::usage=
"expectation[changeMeasure[\!\(\*
StyleBox[\"expr\",\nFontSlant->\"Italic\"]\),\!\(\*
StyleBox[\"m1\",\nFontSlant->\"Italic\"]\)],...,\!\(\*
StyleBox[\"m2\",\nFontSlant->\"Italic\"]\),...] is the expectation of \!\(\*
StyleBox[\"expr\",\nFontSlant->\"Italic\"]\) under probability measure \!\(\*
StyleBox[\"m2\",\nFontSlant->\"Italic\"]\), evaluated by changing measure from \!\(\*
StyleBox[\"m1\",\nFontSlant->\"Italic\"]\).
probability[changeMeasure[\!\(\*
StyleBox[\"cond\",\nFontSlant->\"Italic\"]\),\!\(\*
StyleBox[\"m1\",\nFontSlant->\"Italic\"]\)],...,\!\(\*
StyleBox[\"m2\",\nFontSlant->\"Italic\"]\),...] is the probability of \!\(\*
StyleBox[\"cond\",\nFontSlant->\"Italic\"]\) under probability measure \!\(\*
StyleBox[\"m2\",\nFontSlant->\"Italic\"]\), evaluated by changing measure from \!\(\*
StyleBox[\"m1\",\nFontSlant->\"Italic\"]\).";


RNDerivative::usage=
"RNDerivative[\!\(\*
StyleBox[\"m1\",\nFontSlant->\"Italic\"]\),\!\(\*
StyleBox[\"m2\",\nFontSlant->\"Italic\"]\)] computes the Radon-Nikod\[YAcute]m derivative of probability measure \!\(\*
StyleBox[\"m1\",\nFontSlant->\"Italic\"]\) with respect to measure \!\(\*
StyleBox[\"m2\",\nFontSlant->\"Italic\"]\).";


Begin["`Private`"];


RNDerivative::undefined=
"The Radon-Nikod\[YAcute]m derivative of measure `1` is not defined. Use setRNDerivative to define it.";


RNDerivative[measurePattern[m1],measurePattern[m2]]:=
Module[{m1n,m2n,z1,z2},
m1n=measureName[m1];
m2n=measureName[m2];
z1=m1n[RNDerivative];
If[MatchQ[z1,_Symbol[RNDerivative]],Message[RNDerivative::undefined,m1n]];
z2=m2n[RNDerivative];
If[MatchQ[z2,_Symbol[RNDerivative]],Message[RNDerivative::undefined,m2n]];
z1/z2
]


expectation[changeMeasure[e_,measurePattern[m1]],timesPattern[ts],brownianMotionPattern[Ws],measurePattern[m2]]^:=
With[{z=RNDerivative[m2,m1]},
expectation[z e,ts,Ws,m1]
]


expectation[changeMeasure[e_,measurePattern[m1]],timesPattern[ts],brownianMotionPattern[Ws],measurePattern[m2],fil_filtration]^:=
With[{z=RNDerivative[m2,m1]},
expectation[z e,ts,Ws,m1,fil]
]


probability[changeMeasure[c_,measurePattern[m1]],timesPattern[ts],brownianMotionPattern[Ws],measurePattern[m2]]^:=
With[{z=RNDerivative[m2,m1]},
expectation[z Boole[c],ts,Ws,m1]
]


probability[changeMeasure[c_,measurePattern[m1]],timesPattern[ts],brownianMotionPattern[Ws],measurePattern[m2],fil_filtration]^:=
With[{z=RNDerivative[m2,m1]},
expectation[z Boole[c],ts,Ws,m1,fil]
]


End[];


EndPackage[];
