# Supplementary material for: A Model of the Effect of Uncertainty on the C elegans L2/L2d Decision
Source: PLoS One. 2014 Jul 16;9(7):e100580. doi: 10.1371/journal.pone.0100580 (PMC4100763; doi:10.1371/journal.pone.0100580)
Supplement: Dataset S1 — Calculations. Calculations were done in Wolfram Mathematica. This dataset contains Mathematica notebooks that carry out the calculations and explain them in detail. There are two principle notebooks, amer_model_v6.nb and calculations_v2.nb. Files init_v3.m, init_v3.nb, itoCalculus_v6.m, itoCalculus_v6.nb, and Shreve.m contain supporting code necessary for amer_model_v6.nb and calculations_v2.nb to evaluate. PDF printouts of the two main notebooks are also provided so that they can be read without Mathematica. (ZIP) [file pone.0100580.s001.zip › calcs/init_v3.m]

(* ::Package:: *)

(************************************************************************)
(* This file was generated automatically by the Mathematica front end.  *)
(* It contains Initialization cells from a Notebook file, which         *)
(* typically will have the same name as this file except ending in      *)
(* ".nb" instead of ".m".                                               *)
(*                                                                      *)
(* This file is intended to be loaded into the Mathematica kernel using *)
(* the package loading commands Get or Needs.  Doing so is equivalent   *)
(* to using the Evaluate Initialization Cells menu command in the front *)
(* end.                                                                 *)
(*                                                                      *)
(* DO NOT EDIT THIS FILE.  This entire file is regenerated              *)
(* automatically each time the parent Notebook file is saved in the     *)
(* Mathematica front end.  Any changes you make to this file will be    *)
(* overwritten.                                                         *)
(************************************************************************)


(*wormOptionsDir=FileNameJoin[{Nest[FileNameDrop,NotebookFileName[],4],"science","worm_options"}];*)


wormOptionsDir=FileNameDrop[NotebookFileName[]];


AppendTo[$Path,wormOptionsDir];


returnDir=Nest[FileNameDrop,NotebookFileName[],2];


(*returnCalcsDir=FileNameJoin[{returnDir,"calcs"}];*)


returnCalcsDir=FileNameDrop[NotebookFileName[]];


AppendTo[$Path,returnCalcsDir];


cFunc[f_]:=
Function[e,Collect[e,{Derivative[__][f][__],f[__]},Simplify]]


(*<<PhysicalConstants`*)


<<itoCalculus_v6.m


$Path


<<Shreve.m


itoSetup[{t},{W1,W2,W3},0<=t<=T];


$Assumptions=Union[$Assumptions&&\[Alpha]>0&&\[Nu]>0&&\[Sigma]>0&&\[Lambda]>0&&0<\[Delta]<1];


rWT={broodSize->327,cutterSpermRate->23.6`,dauerDelay->20.925490196078435`,dauerFormation->15.87450980392157`,dauerRecovery->14.521568627450982`,dauerStage->30.39607843137255`,dauerValue->1.`,delay->3.6830065359477135`,hatchTime->17.67843137254902`,l1Molt->32.2`,l1Stage->14.521568627450982`,l1Value->0.21929159978313392`,l2dDelay->7.576470588235296`,l2dStage->16.41568627450981`,l2Molt->41.03921568627452`,l2Stage->8.839215686274514`,l2Value->0.8523812625897468`,l3Molt->50.50980392156863`,l3Stage->9.470588235294116`,l3Value->1.2373374021090728`,l4Molt->62.505882352941185`,l4Stage->11.996078431372553`,l4Value->1.8446051005752664`,layTime->3.788235294117648`,minL2dDelay->3.1568627450980395`,minL2dStage->11.996078431372553`,newDauerValue->0.5120625158386006`,progenyRate->5.3`,progenyStart->64.4`,spermRate->66.15384615384615`,yaValue->3.058882112828678`,\[Lambda]cutter->0.02749086943476955`,\[Lambda]growth->0.06373440715401482`,\[Lambda]hat->0.04216247105682406`,\[Lambda]max->0.06750865260094747`,\[Lambda]t3->0.0655342652407138`};


params={\[Alpha]->0.05692944039628129`,a->8.839215686274514`,\[Lambda]->0.04216247105682406`,\[Delta]->0.5384615384615385`,dValue->0.5120625158386006`}


Begin["m`"];


(Evaluate[Symbol["m`"<>SymbolName[#[[1]]]]]=#[[2]])&/@rWT;


(Evaluate[Symbol["m`"<>SymbolName[#[[1]]]]]=#[[2]])&/@params;


End[];
